# Supplementary material for: HDAC3 maintains oocyte meiosis arrest by repressing amphiregulin expression before the LH surge
Source: Nat Commun. 2019 Dec 16;10:5719. doi: 10.1038/s41467-019-13671-8 (PMC6915726; doi:10.1038/s41467-019-13671-8)
Supplement: Supplementary file 4 — Supplementary Data 2 [file 41467_2019_13671_MOESM4_ESM.xls]

Gene	ko1_count	ko2_count	baseMean	wt1_count	wt2_count	FoldChange	Log2FoldChange	pval	padj	Up/Down	Significant	GeneName	Biotype	Position	NR:Seq-id	NR:Score	NR:Evalue	NR:Description	NT:Seq-id	NT:Score	NT:Evalue	NT:Description	Uniprot:UniProtKB-AC	Uniprot:Score	Uniprot:Evalue	Uniprot:Description	COG:gene	COG:Score	COG:Eval	COG:num	Pfam:pfam_ID	Pfam:pfam_Name	Pfam:pfam_Description	GO:biological_process	GO:cellular_component	GO:molecular_function	KEGG:KO	KEGG:Description
ENSMUSG00000000001	4596	4233	4313.56078364411	4306	4163	1.0915859982568503	0.126425794434329	0.0144838277424889	0.0711185053840356	up	no	Gnai3	protein_coding	chr3:108107280-108146146:-	gi|148670001|gb|EDL01948.1|	1794	0.0	guanine nucleotide binding protein, alpha inhibiting 3, isoform CRA_a, partial [Mus musculus]	gi|530354696|ref|NM_010306.3|	3262	0.0	Mus musculus guanine nucleotide binding protein (G protein), alpha inhibiting 3 (Gnai3), mRNA	Q9DC51	694	0.0	Guanine nucleotide-binding protein G(k) subunit alpha	.	.	.	.	pfam00503	G-alpha	G-protein alpha subunit. G proteins couple receptors of extracellular signals to intracellular signaling pathways. The G protein alpha subunit binds guanyl nucleotide and is a weak GTPase. A set of residues that are unique to G-alpha as compared to its ancestor the Arf-like family form a ring of residues centered on the nucleotide binding site. A Ggamma is found fused to an inactive Galpha in the…	GO:0007193|adenylate cyclase-inhibiting G-protein coupled receptor signaling pathway;GO:0007188|adenylate cyclase-modulating G-protein coupled receptor signaling pathway;GO:0007049|cell cycle;GO:0051301|cell division;GO:0007212|dopamine receptor signaling pathway;GO:0007186|G-protein coupled receptor signaling pathway;GO:0046039|GTP metabolic process;GO:0006906|vesicle fusion;	GO:0005813|centrosome;GO:0005737|cytoplasm;GO:0070062|extracellular exosome;GO:0005794|Golgi apparatus;GO:0005834|heterotrimeric G-protein complex;GO:0005765|lysosomal membrane;GO:0016020|membrane;GO:0045121|membrane raft;GO:0030496|midbody;GO:0005886|plasma membrane;GO:0042588|zymogen granule;	GO:0031683|G-protein beta/gamma-subunit complex binding;GO:0001664|G-protein coupled receptor binding;GO:0019003|GDP binding;GO:0005525|GTP binding;GO:0003924|GTPase activity;GO:0046872|metal ion binding;GO:0004871|signal transducer activity;	K04630	GNAI; guanine nucleotide-binding protein G(i) subunit alpha
ENSMUSG00000000028	833	705	657.488476800548	565	526	1.4749758798888504	0.56069136244108	2.98980613309746e-06	4.78267860456819e-05	up	no	Cdc45	protein_coding	chr16:18780447-18811987:-	gi|4185279|gb|AAD08999.1|	2731	0.0	CDC45L [Mus musculus]	gi|239052073|ref|NM_009862.2|	2143	0.0	Mus musculus cell division cycle 45 (Cdc45), transcript variant 1, mRNA	Q9Z1X9	286	1e-90	Cell division control protein 45 homolog	.	.	.	.	pfam02724	CDC45	CDC45-like protein. CDC45 is an essential gene required for initiation of DNA replication in S. cerevisiae, forming a complex with MCM5/CDC46. Homologues of CDC45 have been identified in human, mouse and smut fungus among others.	GO:0006270|DNA replication initiation;GO:0000727|double-strand break repair via break-induced replication;GO:1902977|mitotic DNA replication preinitiation complex assembly;GO:1900087|positive regulation of G1/S transition of mitotic cell cycle;GO:0006267|pre-replicative complex assembly involved in nuclear cell cycle DNA replication;GO:0031938|regulation of chromatin silencing at telomere;	GO:0005813|centrosome;GO:0031261|DNA replication preinitiation complex;GO:0005656|nuclear pre-replicative complex;GO:0005634|nucleus;GO:0031298|replication fork protection complex;	GO:0043138|3'-5' DNA helicase activity;GO:0003682|chromatin binding;GO:0003688|DNA replication origin binding;GO:0003697|single-stranded DNA binding;	K06628	CDC45; cell division control protein 45
ENSMUSG00000000031	120	82	68.6359995291707	40	31	2.970761894692263	1.57083297841044	2.61303589866324e-05	0.00034108892701134	up	yes	H19	lincRNA	chr7:142575529-142578143:-	gi|51132|emb|CAA41173.1|	701	2e-84	unnamed protein product [Mus musculus]	gi|644989307|tpe|HG980242.1|	2286	0.0	TPA: Mus musculus long non-coding RNA OTTMUST00000035613.1 (H19 gene), lincRNA	.	.	.	.	.	.	.	.	pfam03251	Tymo_45kd_70kd	Tymovirus 45/70Kd protein. Tymoviruses are single stranded RNA viruses. This family includes a protein of unknown function that has been named based on its molecular weight. Tymoviruses such as the ononis yellow mosaic tymovirus encode only three proteins. Of these two are overlapping this protein overlaps a larger ORF that is thought to be the polymerase.	.	.	.	.	.
ENSMUSG00000000037	203	205	212.498763673359	225	220	0.9607632664257674	-0.0577471024184112	0.768624410012657	0.902062336372351	down	no	Scml2	protein_coding	chrX:161117193-161258213:+	gi|569011629|ref|XP_006528734.1|	4434	0.0	PREDICTED: sex comb on midleg-like protein 2 isoform X2 [Mus musculus]	gi|594591550|ref|NM_001290651.1|	4842	0.0	Mus musculus sex comb on midleg-like 2 (Drosophila) (Scml2), transcript variant 1, mRNA	Q9UQR0	215	6e-57	Sex comb on midleg-like protein 2	.	.	.	.	pfam12140	DUF3588	Protein of unknown function (DUF3588). This family of proteins is found in eukaryotes. Proteins in this family are typically between 129 and 866 amino acids in length, and the family is found in association with pfam02820. The exact function of this family is not known.	GO:0009653|anatomical structure morphogenesis;GO:0006351|transcription, DNA-templated;	GO:0005634|nucleus;GO:0031519|PcG protein complex;	GO:0003677|DNA binding;GO:0003700|transcription factor activity, sequence-specific DNA binding;	K11465	SCML2; sex comb on midleg-like protein 2
ENSMUSG00000000049	2	0	1.47570754162084	4	0	0.5149069438170213	-0.957616369046354	0.714491739418283	NA	down	no	Apoh	protein_coding	chr11:108343354-108414396:+	gi|160358825|ref|NP_038503.4|	1845	0.0	beta-2-glycoprotein 1 precursor [Mus musculus]	gi|160358824|ref|NM_013475.4|	1186	0.0	Mus musculus apolipoprotein H (Apoh), mRNA	Q01339	316	1e-105	Beta-2-glycoprotein 1	.	.	.	.	pfam09014	Sushi_2	Beta-2-glycoprotein-1 fifth domain. The fifth domain of beta-2-glycoprotein-1 (b2GP-1) is composed of four well-defined anti-parallel beta-strands and two short alpha-helices, as well as a long highly flexible loop. It plays an important role in the binding of b2GP-1 to negatively charged compounds and subsequent capture for binding of anti-b2GP-1 antibodies.	GO:0007597|blood coagulation, intrinsic pathway;GO:0016525|negative regulation of angiogenesis;GO:0030195|negative regulation of blood coagulation;GO:0010596|negative regulation of endothelial cell migration;GO:0001937|negative regulation of endothelial cell proliferation;GO:0051918|negative regulation of fibrinolysis;GO:0033033|negative regulation of myeloid cell apoptotic process;GO:0034392|neg…	GO:0009986|cell surface;GO:0042627|chylomicron;GO:0070062|extracellular exosome;GO:0031012|extracellular matrix;GO:0005615|extracellular space;GO:0034364|high-density lipoprotein particle;GO:0034361|very-low-density lipoprotein particle;	GO:0001948|glycoprotein binding;GO:0008201|heparin binding;GO:0042802|identical protein binding;GO:0008289|lipid binding;GO:0060230|lipoprotein lipase activator activity;GO:0005543|phospholipid binding;	K17305	APOH, B2G1; beta-2-glycoprotein 1
ENSMUSG00000000056	590	606	604.61478531847	642	587	1.019852187996447	0.0283600707288706	0.815664689226983	0.925412627721653	up	no	Narf	protein_coding	chr11:121237253-121255856:+	gi|163954939|ref|NP_080548.3|	2491	0.0	nuclear prelamin A recognition factor [Mus musculus]	gi|163954938|ref|NM_026272.3|	4395	0.0	Mus musculus nuclear prelamin A recognition factor (Narf), mRNA	Q9CYQ7	267	1e-86	Nuclear prelamin A recognition factor	SPCC1450.10c	196	9e-52	COG4624	pfam02906	Fe_hyd_lg_C	Iron only hydrogenase large subunit, C-terminal domain.	.	GO:0005638|lamin filament;GO:0031981|nuclear lumen;	GO:0005521|lamin binding;	.	.
ENSMUSG00000000058	233	291	287.204449085224	307	322	0.8745526971903376	-0.193382776852949	0.289175861972972	0.558582037817188	down	no	Cav2	protein_coding	chr6:17281185-17289115:+	gi|18702317|ref|NP_058596.1|	856	2e-105	caveolin-2 isoform 1 [Mus musculus]	gi|480354942|ref|NM_016900.4|	2733	0.0	Mus musculus caveolin 2 (Cav2), transcript variant 1, mRNA	Q9WVC3	236	8e-76	Caveolin-2	.	.	.	.	pfam01146	Caveolin	Caveolin. All three known Caveolin forms have the FEDVIAEP caveolin 'signature motif' within their hydrophilic N-terminal domain. Caveolin 2 (Cav-2) is co-localized and co-expressed with Cav-1/VIP21, forms heterodimers with it and needs Cav-1 for proper membrane localisation. Cav-3 has greater protein sequence similarity to Cav-1 than to Cav-2. Cellular processes caveolins are involved in include…	GO:0070836|caveola assembly;GO:0006897|endocytosis;GO:0007029|endoplasmic reticulum organization;GO:0008286|insulin receptor signaling pathway;GO:0007005|mitochondrion organization;GO:0008285|negative regulation of cell proliferation;GO:0001937|negative regulation of endothelial cell proliferation;GO:0030512|negative regulation of transforming growth factor beta receptor signaling pathway;GO:0044…	GO:0002080|acrosomal membrane;GO:0005901|caveola;GO:0031410|cytoplasmic vesicle;GO:0031234|extrinsic component of cytoplasmic side of plasma membrane;GO:0005925|focal adhesion;GO:0000139|Golgi membrane;GO:0005887|integral component of plasma membrane;GO:0005622|intracellular;GO:0016020|membrane;GO:0045121|membrane raft;GO:0005634|nucleus;GO:0048471|perinuclear region of cytoplasm;GO:0005886|plasm…	GO:0031748|D1 dopamine receptor binding;GO:0030674|protein binding, bridging;GO:0032947|protein complex scaffold;GO:0046982|protein heterodimerization activity;GO:0042803|protein homodimerization activity;GO:0019901|protein kinase binding;GO:0097110|scaffold protein binding;	K12958	CAV2; caveolin 2
ENSMUSG00000000078	1022	937	1184.11231240607	1296	1516	0.7295700128840781	-0.454881662468742	2.32717141820868e-06	3.83065374164303e-05	down	no	Klf6	protein_coding	chr13:5861482-5870394:+	gi|84794649|ref|NP_035933.2|	1340	1e-169	Krueppel-like factor 6 [Mus musculus]	gi|84794648|ref|NM_011803.2|	4217	0.0	Mus musculus Kruppel-like factor 6 (Klf6), mRNA	O08584	75.9	3e-14	Krueppel-like factor 6	.	.	.	.	pfam13465	zf-H2C2_2	Zinc-finger double domain.	GO:0019221|cytokine-mediated signaling pathway;GO:0006355|regulation of transcription, DNA-templated;GO:0006351|transcription, DNA-templated;	GO:0005737|cytoplasm;GO:0005634|nucleus;	GO:0003677|DNA binding;GO:0046872|metal ion binding;	.	.
ENSMUSG00000000085	1041	975	1001.88965458045	1012	991	1.0540586392750284	0.0759551290605654	0.414443114259555	0.67657910361439	up	no	Scmh1	protein_coding	chr4:120405281-120530186:+	gi|227499783|ref|NP_001153102.1|	3423	0.0	polycomb protein SCMH1 isoform 2 [Mus musculus]	gi|22213052|gb|BC025478.1|	3512	0.0	Mus musculus sex comb on midleg homolog 1, mRNA (cDNA clone IMAGE:5352858), with apparent retained intron	Q8K214	353	9e-112	Polycomb protein SCMH1	.	.	.	.	pfam12140	DUF3588	Protein of unknown function (DUF3588). This family of proteins is found in eukaryotes. Proteins in this family are typically between 129 and 866 amino acids in length, and the family is found in association with pfam02820. The exact function of this family is not known.	GO:0009952|anterior/posterior pattern specification;GO:0006338|chromatin remodeling;GO:0016458|gene silencing;GO:0045892|negative regulation of transcription, DNA-templated;GO:0007283|spermatogenesis;GO:0006351|transcription, DNA-templated;	GO:0010369|chromocenter;GO:0005634|nucleus;	.	K11461	SCMH1; polycomb protein SCMH1
ENSMUSG00000000088	779	755	730.311457214075	693	699	1.1544464626426245	0.207201269802444	0.054132037545135	0.189042451569756	up	no	Cox5a	protein_coding	chr9:57521274-57532426:+	gi|112181182|ref|NP_031773.2|	625	1e-79	cytochrome c oxidase subunit 5A, mitochondrial precursor [Mus musculus]	gi|92443586|gb|BC003831.1|	1818	0.0	Mus musculus cytochrome c oxidase, subunit Va, mRNA (cDNA clone IMAGE:3489402), **** WARNING: chimeric clone ****	P11240	160	1e-44	Cytochrome c oxidase subunit 5A, mitochondrial	.	.	.	.	pfam02284	COX5A	Cytochrome c oxidase subunit Va. Cytochrome c oxidase, a 13 sub-unit complex, EC:1.9.3.1 is the terminal oxidase in the mitochondrial electron transport chain. This family is composed of cytochrome c oxidase subunit Va.	GO:0006123|mitochondrial electron transport, cytochrome c to oxygen;	GO:0070062|extracellular exosome;GO:0005743|mitochondrial inner membrane;GO:0005751|mitochondrial respiratory chain complex IV;GO:0005739|mitochondrion;GO:0043209|myelin sheath;	GO:0004129|cytochrome-c oxidase activity;GO:0046872|metal ion binding;	K02264	COX5A; cytochrome c oxidase subunit 5a
ENSMUSG00000000093	715	677	710.088989280953	744	714	0.9999273460301596	-0.000104821329878493	0.999237337102103	0.99998328226172	down	no	Tbx2	protein_coding	chr11:85832551-85841948:+	gi|120407039|ref|NP_033350.2|	2733	0.0	T-box transcription factor TBX2 [Mus musculus]	gi|120407038|ref|NM_009324.2|	3562	0.0	Mus musculus T-box 2 (Tbx2), mRNA	Q60707	1057	0.0	T-box transcription factor TBX2	.	.	.	.	pfam00907	T-box	T-box. The T-box encodes a 180 amino acid domain that binds to DNA. Genes encoding T-box proteins are found in a wide range of animals, but not in other kingdoms such as plants. Family members are all thought to bind to the DNA consensus sequence TCACACCT. they are found exclusively in the nucleus, and perform DNA-binding and transcriptional activation/repression roles. They are generally require…	GO:0035909|aorta morphogenesis;GO:0036302|atrioventricular canal development;GO:0048738|cardiac muscle tissue development;GO:0007569|cell aging;GO:0090398|cellular senescence;GO:0060560|developmental growth involved in morphogenesis;GO:0048596|embryonic camera-type eye morphogenesis;GO:0042733|embryonic digit morphogenesis;GO:0035050|embryonic heart tube development;GO:0003203|endocardial cushion…	GO:0005634|nucleus;GO:0005667|transcription factor complex;	GO:0003677|DNA binding;GO:0000978|RNA polymerase II core promoter proximal region sequence-specific DNA binding;GO:0043565|sequence-specific DNA binding;GO:0003700|transcription factor activity, sequence-specific DNA binding;GO:0001078|transcriptional repressor activity, RNA polymerase II core promoter proximal region sequence-specific binding;	K10176	TBX2; T-box protein 2
ENSMUSG00000000094	82	67	77.647974079875	93	70	0.9560485969171703	-0.064844141169331	0.845804691482656	0.93584222054214	down	no	Tbx4	protein_coding	chr11:85886422-85916097:+	gi|568972813|ref|XP_006532842.1|	2954	0.0	PREDICTED: T-box transcription factor TBX4 isoform X3 [Mus musculus]	gi|755538029|ref|XM_006532780.2|	3153	0.0	PREDICTED: Mus musculus T-box 4 (Tbx4), transcript variant X2, mRNA	P70325	957	0.0	T-box transcription factor TBX4	.	.	.	.	pfam00907	T-box	T-box. The T-box encodes a 180 amino acid domain that binds to DNA. Genes encoding T-box proteins are found in a wide range of animals, but not in other kingdoms such as plants. Family members are all thought to bind to the DNA consensus sequence TCACACCT. they are found exclusively in the nucleus, and perform DNA-binding and transcriptional activation/repression roles. They are generally require…	GO:0001525|angiogenesis;GO:0030326|embryonic limb morphogenesis;GO:0035108|limb morphogenesis;GO:0030324|lung development;GO:0002009|morphogenesis of an epithelium;GO:0048705|skeletal system morphogenesis;GO:0006351|transcription, DNA-templated;	GO:0005634|nucleus;	GO:0003677|DNA binding;GO:0003700|transcription factor activity, sequence-specific DNA binding;	K10178	TBX4; T-box protein 4
ENSMUSG00000000120	325	288	314.739433772888	305	346	0.9858164796133603	-0.0206089965544725	0.901097452824759	0.960607855545113	down	no	Ngfr	protein_coding	chr11:95568818-95587735:-	gi|70794803|ref|NP_150086.2|	2010	0.0	tumor necrosis factor receptor superfamily member 16 precursor [Mus musculus]	gi|118131161|ref|NM_033217.3|	3409	0.0	Mus musculus nerve growth factor receptor (TNFR superfamily, member 16) (Ngfr), mRNA	Q9Z0W1	770	0.0	Tumor necrosis factor receptor superfamily member 16	.	.	.	.	pfam00020	TNFR_c6	TNFR/NGFR cysteine-rich region.	GO:0006915|apoptotic process;GO:0007411|axon guidance;GO:0007417|central nervous system development;GO:0032922|circadian regulation of gene expression;GO:0007623|circadian rhythm;GO:0016048|detection of temperature stimulus;GO:0042593|glucose homeostasis;GO:0031069|hair follicle morphogenesis;GO:0006955|immune response;GO:0006954|inflammatory response;GO:0006886|intracellular protein transport;GO…	GO:0009986|cell surface;GO:0005911|cell-cell junction;GO:0005737|cytoplasm;GO:0005887|integral component of plasma membrane;GO:0043005|neuron projection;GO:0005634|nucleus;GO:0005886|plasma membrane;GO:0014069|postsynaptic density;	GO:0005035|death receptor activity;GO:0048406|nerve growth factor binding;GO:0017137|Rab GTPase binding;GO:0005031|tumor necrosis factor-activated receptor activity;GO:0031625|ubiquitin protein ligase binding;	.	.
ENSMUSG00000000126	64	69	63.9381265552838	77	46	1.1332604106099888	0.1804794144923	0.634972564513695	0.830303724807375	up	no	Wnt9a	protein_coding	chr11:59306928-59333552:+	gi|507547289|ref|XP_004657504.1|	1653	0.0	PREDICTED: protein Wnt-9a [Jaculus jaculus]	gi|70778750|ref|NM_139298.2|	3318	0.0	Mus musculus wingless-type MMTV integration site family, member 9A (Wnt9a), mRNA	Q8R5M2	641	0.0	Protein Wnt-9a	.	.	.	.	pfam00110	wnt	wnt family. Wnt genes have been identified in vertebrates and invertebrates but not in plants, unicellular eukaryotes or prokaryotes. In humans, 19 WNT proteins are known. Because of their insolubility little is known about Wnt protein structure, but all have 23 or 24 Cys residues whose spacing is highly conserved. Signal transduction by Wnt proteins (including the Wnt/beta-catenin, the Wnt/Ca++,…	GO:0048856|anatomical structure development;GO:0060070|canonical Wnt signaling pathway;GO:0045165|cell fate commitment;GO:0035115|embryonic forelimb morphogenesis;GO:0048704|embryonic skeletal system morphogenesis;GO:0007093|mitotic cell cycle checkpoint;GO:0090090|negative regulation of canonical Wnt signaling pathway;GO:0061037|negative regulation of cartilage development;GO:0060548|negative re…	GO:0070062|extracellular exosome;GO:0005576|extracellular region;GO:0005615|extracellular space;GO:0005578|proteinaceous extracellular matrix;	GO:0005109|frizzled binding;	K01064	WNT9; wingless-type MMTV integration site family, member 9
ENSMUSG00000000127	389	394	375.196799521174	377	343	1.1395575319106777	0.188473762608467	0.212428115936491	0.467091668529811	up	no	Fer	protein_coding	chr17:63896018-64139494:+	gi|226054043|ref|NP_001033086.2|	4343	0.0	tyrosine-protein kinase Fer isoform a [Mus musculus]	gi|755555980|ref|XM_011246292.1|	3008	0.0	PREDICTED: Mus musculus fer (fms/fps related) protein kinase (Fer), transcript variant X3, mRNA	P70451	127	5e-29	Tyrosine-protein kinase Fer	.	.	.	.	pfam07714	Pkinase_Tyr	Protein tyrosine kinase.	GO:0031532|actin cytoskeleton reorganization;GO:0007155|cell adhesion;GO:0008283|cell proliferation;GO:0044331|cell-cell adhesion mediated by cadherin;GO:0032869|cellular response to insulin stimulus;GO:0036006|cellular response to macrophage colony-stimulating factor stimulus;GO:0034614|cellular response to reactive oxygen species;GO:0006935|chemotaxis;GO:0019221|cytokine-mediated signaling path…	GO:0015629|actin cytoskeleton;GO:0005938|cell cortex;GO:0030054|cell junction;GO:0005737|cytoplasm;GO:0031234|extrinsic component of cytoplasmic side of plasma membrane;GO:0030027|lamellipodium;GO:0015630|microtubule cytoskeleton;GO:0000790|nuclear chromatin;GO:0005634|nucleus;	GO:0005524|ATP binding;GO:0005154|epidermal growth factor receptor binding;GO:0008289|lipid binding;GO:0004715|non-membrane spanning protein tyrosine kinase activity;GO:0004672|protein kinase activity;GO:0008157|protein phosphatase 1 binding;GO:0005102|receptor binding;	K08889	FER, TYK3; tyrosine-protein kinase Fer [EC:2.7.10.2]
ENSMUSG00000000131	2181	2074	2088.29882124615	2041	2078	1.0820091287261147	0.113712670987592	0.0876806053798857	0.265446883443201	up	no	Xpo6	protein_coding	chr7:126101715-126200501:-	gi|37537529|ref|NP_083092.2|	5686	0.0	exportin-6 isoform 2 [Mus musculus]	gi|47777610|gb|AC135809.4|	7335	0.0	Mus musculus BAC clone RP23-353F16 from chromosome 7, complete sequence	Q924Z6	233	1e-97	Exportin-6	.	.	.	.	pfam08389	Xpo1	Exportin 1-like protein. The sequences featured in this family are similar to a region close to the N-terminus of yeast exportin 1 (Xpo1, Crm1). This region is found just C-terminal to an importin-beta N-terminal domain (pfam03810) in many members of this family. Exportin 1 is a nuclear export receptor that interacts with leucine-rich nuclear export signal (NES) sequences, and Ran-GTP, and is inv…	GO:0006611|protein export from nucleus;	GO:0005737|cytoplasm;GO:0005730|nucleolus;GO:0005634|nucleus;GO:0005886|plasma membrane;	GO:0008565|protein transporter activity;	.	.
ENSMUSG00000000134	1457	1329	1377.23421153015	1339	1400	1.0650544783167	0.0909272272466004	0.266275661487201	0.53146509506849	up	no	Tfe3	protein_coding	chrX:7762560-7775202:+	gi|122066390|sp|Q64092.2|TFE3_MOUSE	1695	0.0	RecName: Full=Transcription factor E3	gi|74184541|dbj|AK147405.1|	6315	0.0	Mus musculus adult male brain UNDEFINED_CELL_LINE cDNA, RIKEN full-length enriched library, clone:M5C1034D24 product:transcription factor E3, full insert sequence	P19532	64.3	9e-11	Transcription factor E3	.	.	.	.	pfam00010	HLH	Helix-loop-helix DNA-binding domain.	GO:0002250|adaptive immune response;GO:0006959|humoral immune response;GO:0045785|positive regulation of cell adhesion;GO:0045944|positive regulation of transcription from RNA polymerase II promoter;GO:0045670|regulation of osteoclast differentiation;	GO:0005737|cytoplasm;GO:0005654|nucleoplasm;GO:0005634|nucleus;	GO:0000978|RNA polymerase II core promoter proximal region sequence-specific DNA binding;GO:0003700|transcription factor activity, sequence-specific DNA binding;GO:0044212|transcription regulatory region DNA binding;GO:0001077|transcriptional activator activity, RNA polymerase II core promoter proximal region sequence-specific binding;	K09105	TFE3; transcription factor E3
ENSMUSG00000000142	276	295	279.969665345218	249	302	1.0866646668459328	0.119906808703807	0.505795482979238	0.74571198129597	up	no	Axin2	protein_coding	chr11:108920349-108950783:+	gi|40254370|ref|NP_056547.3|	4023	0.0	axin-2 [Mus musculus]	gi|158966712|ref|NM_015732.4|	4260	0.0	Mus musculus axin 2 (Axin2), mRNA	O70240	176	4e-50	Axin-2	.	.	.	.	pfam00615	RGS	Regulator of G protein signaling domain. RGS family members are GTPase-activating proteins for heterotrimeric G-protein alpha-subunits.	GO:0030282|bone mineralization;GO:0008219|cell death;GO:0008283|cell proliferation;GO:0034613|cellular protein localization;GO:0071407|cellular response to organic cyclic compound;GO:0003413|chondrocyte differentiation involved in endochondral bone morphogenesis;GO:0009950|dorsal/ventral axis specification;GO:0001957|intramembranous ossification;GO:0043570|maintenance of DNA repeat elements;GO:00…	GO:0030877|beta-catenin destruction complex;GO:0005938|cell cortex;GO:0005813|centrosome;GO:0005737|cytoplasm;GO:0005881|cytoplasmic microtubule;GO:0016023|cytoplasmic membrane-bounded vesicle;GO:0005794|Golgi apparatus;GO:0015630|microtubule cytoskeleton;GO:0005654|nucleoplasm;GO:0005634|nucleus;GO:0005886|plasma membrane;GO:0014069|postsynaptic density;	GO:0070016|armadillo repeat domain binding;GO:0008013|beta-catenin binding;GO:0019899|enzyme binding;GO:0005096|GTPase activator activity;GO:0070411|I-SMAD binding;GO:0019901|protein kinase binding;GO:0031625|ubiquitin protein ligase binding;	K04385	AXIN2; axin 2
ENSMUSG00000000148	625	577	615.994409681501	637	634	0.9903101989074421	-0.0140475976461269	0.904444139415284	0.962005839142689	down	no	Brat1	protein_coding	chr5:140705011-140719379:+	gi|443609479|ref|NP_001263216.1|	4082	0.0	BRCA1-associated ATM activator 1 isoform 3 [Mus musculus]	gi|26351386|dbj|AK084987.1|	3854	0.0	Mus musculus 13 days embryo lung cDNA, RIKEN full-length enriched library, clone:D430021N16 product:hypothetical ARM repeat structure containing protein, full insert sequence	Q8C3R1	198	2e-68	BRCA1-associated ATM activator 1	.	.	.	.	pfam13646	HEAT_2	HEAT repeats. This family includes multiple HEAT repeats.	GO:0006915|apoptotic process;GO:0016049|cell growth;GO:0016477|cell migration;GO:0008283|cell proliferation;GO:0006974|cellular response to DNA damage stimulus;GO:0006006|glucose metabolic process;GO:0051646|mitochondrion localization;GO:0001934|positive regulation of protein phosphorylation;GO:0010212|response to ionizing radiation;	GO:0005737|cytoplasm;GO:0016020|membrane;GO:0005634|nucleus;	.	.	.
ENSMUSG00000000149	2042	1832	1958.0725843098	1934	2052	1.0175270492844606	0.0250671466781105	0.728343322499985	0.881859763627171	up	no	Gna12	protein_coding	chr5:140758408-140830431:-	gi|6754006|ref|NP_034432.1|	1765	0.0	guanine nucleotide-binding protein subunit alpha-12 [Mus musculus]	gi|354782812|gb|JN947313.1|	2712	0.0	Mus musculus targeted non-conditional, lacZ-tagged mutant allele Gna12:tm1e(KOMP)Wtsi; transgenic	P27600	684	0.0	Guanine nucleotide-binding protein subunit alpha-12	.	.	.	.	pfam00503	G-alpha	G-protein alpha subunit. G proteins couple receptors of extracellular signals to intracellular signaling pathways. The G protein alpha subunit binds guanyl nucleotide and is a weak GTPase. A set of residues that are unique to G-alpha as compared to its ancestor the Arf-like family form a ring of residues centered on the nucleotide binding site. A Ggamma is found fused to an inactive Galpha in the…	GO:0007188|adenylate cyclase-modulating G-protein coupled receptor signaling pathway;GO:0030154|cell differentiation;GO:0042733|embryonic digit morphogenesis;GO:0007186|G-protein coupled receptor signaling pathway;GO:0001701|in utero embryonic development;GO:0035556|intracellular signal transduction;GO:0008360|regulation of cell shape;GO:0010762|regulation of fibroblast migration;GO:0032434|regul…	GO:0031526|brush border membrane;GO:0005925|focal adhesion;GO:0005834|heterotrimeric G-protein complex;	GO:0031752|D5 dopamine receptor binding;GO:0031683|G-protein beta/gamma-subunit complex binding;GO:0005525|GTP binding;GO:0003924|GTPase activity;GO:0046872|metal ion binding;GO:0004871|signal transducer activity;	K04346	GNA12; guanine nucleotide-binding protein subunit alpha-12
ENSMUSG00000000154	9	3	4.97981772635631	6	2	1.5572127170950523	0.638966031723759	0.628093070625327	NA	up	no	Slc22a18	protein_coding	chr7:143473736-143499334:+	gi|112363086|ref|NP_001036225.1|	1546	0.0	solute carrier family 22 member 18 [Mus musculus]	gi|112363085|ref|NM_001042760.1|	1537	0.0	Mus musculus solute carrier family 22 (organic cation transporter), member 18 (Slc22a18), transcript variant 2, mRNA	Q78KK3	274	7e-88	Solute carrier family 22 member 18	.	.	.	.	pfam07690	MFS_1	Major Facilitator Superfamily.	GO:0006820|anion transport;GO:0015893|drug transport;	GO:0016324|apical plasma membrane;GO:0005737|cytoplasm;GO:0005887|integral component of plasma membrane;GO:0016020|membrane;GO:0005635|nuclear envelope;	GO:0015238|drug transmembrane transporter activity;GO:0008514|organic anion transmembrane transporter activity;GO:0015293|symporter activity;GO:0031625|ubiquitin protein ligase binding;	K08214	SLC22A18; MFS transporter, OCT family, solute carrier family 22 (organic cation transporter), member 18
ENSMUSG00000000157	0	1	0.504742621913983	1	0	1.0601473169313544	0.084264754070468	0.98377695503763	NA	up	no	Itgb2l	protein_coding	chr16:96422288-96443619:-	gi|148671723|gb|EDL03670.1|	3975	0.0	integrin beta 2-like, isoform CRA_b, partial [Mus musculus]	gi|755554849|ref|XM_006522928.2|	2806	0.0	PREDICTED: Mus musculus integrin beta 2-like (Itgb2l), transcript variant X2, mRNA	Q3UV74	353	3e-116	Integrin beta-2-like protein	.	.	.	.	pfam00362	Integrin_beta	Integrin, beta chain. Integrins have been found in animals and their homologues have also been found in cyanobacteria, probably due to horizontal gene transfer. The sequences repeats have been trimmed due to an overlap with EGF.	GO:0006954|inflammatory response;GO:0007229|integrin-mediated signaling pathway;	GO:0016021|integral component of membrane;GO:0005886|plasma membrane;GO:0030141|secretory granule;	.	K06464	ITGB2; integrin beta 2
ENSMUSG00000000159	1	0	0.736751854636762	1	1	0.5211190072671427	-0.940315218375523	0.775632888852534	NA	down	no	Igsf5	protein_coding	chr16:96361668-96525580:+	gi|148671729|gb|EDL03676.1|	1850	0.0	junction adhesion molecule 4, isoform CRA_d, partial [Mus musculus]	gi|295444808|ref|NM_001177887.1|	1851	0.0	Mus musculus immunoglobulin superfamily, member 5 (Igsf5), transcript variant 2, mRNA	Q7TSN7	262	2e-80	Immunoglobulin superfamily member 5	.	.	.	.	pfam07679	I-set	Immunoglobulin I-set domain.	GO:0016337|single organismal cell-cell adhesion;	GO:0016324|apical plasma membrane;GO:0005923|bicellular tight junction;GO:0009986|cell surface;GO:0016021|integral component of membrane;GO:0005886|plasma membrane;	GO:0030165|PDZ domain binding;	K06786	JAM4, JCAM; junctional adhesion molecule 4
ENSMUSG00000000167	22	16	23.0475516083614	18	37	0.7226095762324739	-0.468711720975633	0.453256224834063	NA	down	no	Pih1d2	protein_coding	chr9:50617321-50625000:+	gi|568960111|ref|XP_006510690.1|	1595	0.0	PREDICTED: PIH1 domain-containing protein 2 isoform X1 [Mus musculus]	gi|26348730|dbj|AK080744.1|	1487	0.0	Mus musculus adult retina cDNA, RIKEN full-length enriched library, clone:A930034J01 product:hypothetical protein, full insert sequence	Q8CHR9	298	4e-98	PIH1 domain-containing protein 2	.	.	.	.	pfam08190	PIH1	pre-RNA processing PIH1/Nop17. This domain is involved in pre-rRNA processing. It has has been shown to be required either for nucleolar retention or correct assembly of the box C/D snoRNP in Saccharomyces cerevisiae. The C-terminal region of this family has similarity to the CS domain pfam04969.	GO:0000492|box C/D snoRNP assembly;GO:0006364|rRNA processing;	GO:0005737|cytoplasm;GO:0030529|ribonucleoprotein complex;GO:0097255|R2TP complex;	GO:0017160|Ral GTPase binding;	.	.
ENSMUSG00000000168	1671	1647	1637.7828586766	1613	1636	1.0699849974730944	0.0975905683807163	0.189771177804097	0.434961127982976	up	no	Dlat	protein_coding	chr9:50634633-50659780:-	gi|257796245|ref|NP_663589.3|	2877	0.0	dihydrolipoyllysine-residue acetyltransferase component of pyruvate dehydrogenase complex, mitochondrial [Mus musculus]	gi|257796244|ref|NM_145614.4|	4035	0.0	Mus musculus dihydrolipoamide S-acetyltransferase (E2 component of pyruvate dehydrogenase complex) (Dlat), mRNA	P08461	106	2e-25	Dihydrolipoyllysine-residue acetyltransferase component of pyruvate dehydrogenase complex, mitochondrial	SPCC794.07	403	9e-126	COG0508	pfam00198	2-oxoacid_dh	2-oxoacid dehydrogenases acyltransferase (catalytic domain). These proteins contain one to three copies of a lipoyl binding domain followed by the catalytic domain.	GO:0006086|acetyl-CoA biosynthetic process from pyruvate;GO:0006006|glucose metabolic process;GO:0030431|sleep;GO:0006099|tricarboxylic acid cycle;	GO:0005759|mitochondrial matrix;GO:0005739|mitochondrion;GO:0043209|myelin sheath;GO:0045254|pyruvate dehydrogenase complex;	GO:0004742|dihydrolipoyllysine-residue acetyltransferase activity;GO:0000166|nucleotide binding;GO:0034604|pyruvate dehydrogenase (NAD+) activity;	K00627	DLAT, aceF, pdhC; pyruvate dehydrogenase E2 component (dihydrolipoamide acetyltransferase) [EC:2.3.1.12]
ENSMUSG00000000171	1808	1737	1750.02029005056	1741	1732	1.069209777573673	0.0965449357281893	0.179185349590066	0.420172025340183	up	no	Sdhd	protein_coding	chr9:50596357-50603812:-	gi|27229021|ref|NP_080124.1|	691	2e-86	succinate dehydrogenase [ubiquinone] cytochrome b small subunit, mitochondrial [Mus musculus]	gi|257796246|ref|NM_025848.3|	1231	0.0	Mus musculus succinate dehydrogenase complex, subunit D, integral membrane protein (Sdhd), mRNA	Q9CXV1	270	6e-88	Succinate dehydrogenase [ubiquinone] cytochrome b small subunit, mitochondrial	.	.	.	.	pfam05328	CybS	CybS. This family consists of several eukaryotic succinate dehydrogenase [ubiquinone] cytochrome B small subunit, mitochondrial precursor (CybS) proteins. SDHD encodes the small subunit (cybS) of cytochrome b in succinate-ubiquinone oxidoreductase (mitochondrial complex II). Mitochondrial complex II is involved in the Krebs cycle and in the aerobic electron transport chain. It contains four prote…	GO:0071456|cellular response to hypoxia;GO:0050433|regulation of catecholamine secretion;GO:0006099|tricarboxylic acid cycle;	GO:0016021|integral component of membrane;GO:0005740|mitochondrial envelope;GO:0005743|mitochondrial inner membrane;GO:0005749|mitochondrial respiratory chain complex II, succinate dehydrogenase complex (ubiquinone);GO:0005739|mitochondrion;	GO:0020037|heme binding;GO:0046872|metal ion binding;GO:0000104|succinate dehydrogenase activity;GO:0048039|ubiquinone binding;	K00237	SDHD, SDH4; succinate dehydrogenase (ubiquinone) membrane anchor subunit
ENSMUSG00000000182	2	1	0.76010776186863	0	0	8.49237896320428	3.08616875138186	0.364602193264712	NA	up	no	Fgf23	protein_coding	chr6:127072902-127081408:+	gi|12083589|ref|NP_073148.1|	1200	4e-159	fibroblast growth factor 23 precursor [Mus musculus]	gi|471434825|ref|NM_022657.4|	1814	0.0	Mus musculus fibroblast growth factor 23 (Fgf23), mRNA	Q9EPC2	466	1e-160	Fibroblast growth factor 23	.	.	.	.	pfam00167	FGF	Fibroblast growth factor. Fibroblast growth factors are a family of proteins involved in growth and differentiation in a wide range of contexts. They are found in a wide range of organisms, from nematodes to humans. Most share an internal core region of high similarity, conserved residues in which are involved in binding with their receptors. On binding, they cause dimerization of their tyrosine …	GO:0030154|cell differentiation;GO:0030643|cellular phosphate ion homeostasis;GO:0071354|cellular response to interleukin-6;GO:0044320|cellular response to leptin stimulus;GO:0071374|cellular response to parathyroid hormone stimulus;GO:0071305|cellular response to vitamin D;GO:0000165|MAPK cascade;GO:0030502|negative regulation of bone mineralization;GO:0046888|negative regulation of hormone secr…	GO:0005615|extracellular space;GO:0005622|intracellular;	GO:0005105|type 1 fibroblast growth factor receptor binding;	K04358	FGF; fibroblast growth factor
ENSMUSG00000000184	12166	11845	10010.6427194768	8038	7915	1.5767787308449723	0.656980221124024	5.35429169717567e-67	5.84400345317119e-64	up	no	Ccnd2	protein_coding	chr6:127125162-127152193:-	gi|6753310|ref|NP_033959.1|	1461	0.0	G1/S-specific cyclin-D2 [Mus musculus]	gi|74181205|dbj|AK147345.1|	6260	0.0	Mus musculus cDNA, RIKEN full-length enriched library, clone:M5C1017E05 product:cyclin D2, full insert sequence	P30280	216	6e-69	G1/S-specific cyclin-D2	YGR108w	63.2	5e-09	COG5024	pfam00134	Cyclin_N	Cyclin, N-terminal domain. Cyclins regulate cyclin dependent kinases (CDKs). Human cyclin-O is a Uracil-DNA glycosylase that is related to other cyclins. Cyclins contain two domains of similar all-alpha fold, of which this family corresponds with the N-terminal domain.	GO:0008344|adult locomotory behavior;GO:0007049|cell cycle;GO:0051301|cell division;GO:0071481|cellular response to X-ray;GO:0007616|long-term memory;GO:0045737|positive regulation of cyclin-dependent protein serine/threonine kinase activity;GO:0001934|positive regulation of protein phosphorylation;GO:0051726|regulation of cell cycle;	GO:0000785|chromatin;GO:0097129|cyclin D2-CDK4 complex;GO:0000307|cyclin-dependent protein kinase holoenzyme complex;GO:0005737|cytoplasm;GO:0005829|cytosol;GO:0031965|nuclear membrane;GO:0005730|nucleolus;GO:0005654|nucleoplasm;GO:0005634|nucleus;	GO:0019901|protein kinase binding;	K10151	CCND2; cyclin D2
ENSMUSG00000000194	1581	1362	1487.15972497251	1467	1561	1.0172019861554626	0.0246061841027479	0.768969421444569	0.902117227042685	up	no	Gpr107	protein_coding	chr2:31152316-31218775:+	gi|254692915|ref|NP_848875.2|	2784	0.0	protein GPR107 precursor [Mus musculus]	gi|25168658|emb|AL732572.10|	4532	0.0	Mouse DNA sequence from clone RP23-32C16 on chromosome 2, complete sequence	Q8BUV8	328	4e-108	Protein GPR107	.	.	.	.	pfam06814	Lung_7-TM_R	Lung seven transmembrane receptor. This family represents a conserved region with eukaryotic lung seven transmembrane receptors and related proteins.	GO:0072583|clathrin-mediated endocytosis;	GO:0030136|clathrin-coated vesicle;GO:0005769|early endosome;GO:0005794|Golgi apparatus;GO:0016021|integral component of membrane;	GO:0032050|clathrin heavy chain binding;	.	.
ENSMUSG00000000197	86	100	80.9077151686458	71	66	1.4243233049771744	0.510276658626	0.112562370776355	0.313491157390036	up	no	Nalcn	protein_coding	chr14:123276641-123627144:-	gi|755548470|ref|XP_011243398.1|	8867	0.0	PREDICTED: sodium leak channel non-selective protein isoform X4 [Mus musculus]	gi|123173781|ref|NM_177393.4|	7115	0.0	Mus musculus sodium leak channel, non-selective (Nalcn), mRNA	Q8BXR5	3359	0.0	Sodium leak channel non-selective protein	.	.	.	.	pfam00520	Ion_trans	Ion transport protein. This family contains Sodium, Potassium, Calcium ion channels. This family is 6 transmembrane helices in which the last two helices flank a loop which determines ion selectivity. In some sub-families (e.g. Na channels) the domain is repeated four times, whereas in others (e.g. K channels) the protein forms as a tetramer in the membrane. A bacterial structure of the protein i…	GO:0070588|calcium ion transmembrane transport;GO:0006816|calcium ion transport;GO:0034220|ion transmembrane transport;GO:0086010|membrane depolarization during action potential;GO:0071805|potassium ion transmembrane transport;GO:0060075|regulation of resting membrane potential;GO:0035725|sodium ion transmembrane transport;	GO:0016021|integral component of membrane;GO:0005886|plasma membrane;	GO:0005261|cation channel activity;GO:0022840|leak channel activity;GO:0005272|sodium channel activity;GO:0005244|voltage-gated ion channel activity;	.	.
ENSMUSG00000000202	6	2	5.18482597514164	6	7	0.6401074051452531	-0.643614096228256	0.610360352641768	NA	down	no	Btbd17	protein_coding	chr11:114791217-114795945:-	gi|148702498|gb|EDL34445.1|	2457	0.0	RIKEN cDNA 1500005I02, isoform CRA_b, partial [Mus musculus]	gi|37994541|gb|BC060053.1|	3016	0.0	Mus musculus RIKEN cDNA 1500005I02 gene, mRNA (cDNA clone IMAGE:5695380), partial cds	Q9DB72	220	8e-100	BTB/POZ domain-containing protein 17	.	.	.	.	pfam07707	BACK	BTB And C-terminal Kelch. This domain is found associated with pfam00651 and pfam01344. The BACK domain is found juxtaposed to the BTB domain; they are separated by as little as two residues. This family appears to be closely related to the BTB domain (Finn RD, personal observation).	.	GO:0005576|extracellular region;	.	.	.
ENSMUSG00000000204	1094	1009	931.511513267742	877	746	1.356618028094877	0.440014570022792	3.15485948745822e-05	0.000400396254629202	up	no	Slfn4	protein_coding	chr11:83175186-83190216:+	gi|84490391|ref|NP_035540.2|	3247	0.0	schlafen 4 [Mus musculus]	gi|700674280|ref|NM_011410.3|	3958	0.0	Mus musculus schlafen 4 (Slfn4), transcript variant 1, mRNA	Q6IEE8	133	1e-31	Schlafen family member 12-like	.	.	.	.	pfam04326	AAA_4	Divergent AAA domain. This family is related to the pfam00004 family, and presumably has the same function (ATP-binding).	.	.	GO:0005524|ATP binding;	.	.
ENSMUSG00000000214	61	52	51.4310536432875	43	50	1.2716817209772802	0.346737635225185	0.38441438502238	0.649396415177693	up	no	Th	protein_coding	chr7:142892752-142931128:-	gi|6678337|ref|NP_033403.1|	2497	0.0	tyrosine 3-monooxygenase [Mus musculus]	gi|74137781|dbj|AK139568.1|	1950	0.0	Mus musculus 2 cells egg cDNA, RIKEN full-length enriched library, clone:B020005C09 product:tyrosine hydroxylase, full insert sequence	P04177	88.6	2e-19	Tyrosine 3-monooxygenase	VCA0828	132	1e-33	COG3186	pfam00351	Biopterin_H	Biopterin-dependent aromatic amino acid hydroxylase. This family includes phenylalanine-4-hydroxylase, the phenylketonuria disease protein.	GO:0015842|synaptic vesicle amine transport;GO:0042423|catecholamine biosynthetic process;GO:0071312|cellular response to alkaloid;GO:0035690|cellular response to drug;GO:0071333|cellular response to glucose stimulus;GO:0071363|cellular response to growth factor stimulus;GO:0071287|cellular response to manganese ion;GO:0071316|cellular response to nicotine;GO:0021987|cerebral cortex development;G…	GO:0030424|axon;GO:0005737|cytoplasm;GO:0009898|cytoplasmic side of plasma membrane;GO:0030659|cytoplasmic vesicle membrane;GO:0005829|cytosol;GO:0030425|dendrite;GO:0033162|melanosome membrane;GO:0005739|mitochondrion;GO:0043005|neuron projection;GO:0043025|neuronal cell body;GO:0005634|nucleus;GO:0043204|perikaryon;GO:0005790|smooth endoplasmic reticulum;GO:0008021|synaptic vesicle;GO:0043195|t…	GO:0016597|amino acid binding;GO:0035240|dopamine binding;GO:0008199|ferric iron binding;GO:0008198|ferrous iron binding;GO:0004497|monooxygenase activity;GO:0019825|oxygen binding;GO:0019904|protein domain specific binding;GO:0034617|tetrahydrobiopterin binding;GO:0004511|tyrosine 3-monooxygenase activity;	K00501	TH; tyrosine 3-monooxygenase [EC:1.14.16.2]
ENSMUSG00000000215	0	0	0.488136960666477	2	0	0.19233923634726582	-2.37827499882663	0.591777257253191	NA	down	no	Ins2	protein_coding	chr7:142678656-142743381:-	gi|532015729|ref|XP_005351628.1|	503	9e-62	PREDICTED: insulin isoform X2 [Microtus ochrogaster]	gi|915410508|ref|NM_001185084.2|	552	0.0	Mus musculus insulin II (Ins2), transcript variant 3, mRNA	P01326	100	2e-44	Insulin-2	.	.	.	.	pfam00049	Insulin	Insulin/IGF/Relaxin family. Superfamily includes insulins; relaxins; insulin-like growth factor; and bombyxin. All are secreted regulatory hormones. Disulfide rich, all-alpha fold. Alignment includes B chain, linker (which is processed out of the final product), and A chain.	GO:0000187|activation of MAPK activity;GO:0032148|activation of protein kinase B activity;GO:0006953|acute-phase response;GO:0046631|alpha-beta T cell activation;GO:0060070|canonical Wnt signaling pathway;GO:0006983|ER overload response;GO:0055089|fatty acid homeostasis;GO:0007186|G-protein coupled receptor signaling pathway;GO:0042593|glucose homeostasis;GO:0006006|glucose metabolic process;GO:0…	GO:0005737|cytoplasm;GO:0005829|cytosol;GO:0005576|extracellular region;GO:0005615|extracellular space;GO:0005634|nucleus;GO:0030141|secretory granule;GO:0034774|secretory granule lumen;GO:0005732|small nucleolar ribonucleoprotein complex;	GO:0005179|hormone activity;GO:0042802|identical protein binding;GO:0005158|insulin receptor binding;GO:0005159|insulin-like growth factor receptor binding;GO:0002020|protease binding;	K04526	INS; insulin
ENSMUSG00000000223	139	103	149.490284172991	199	162	0.7006436856968297	-0.513247150747816	0.0393492749517365	0.150474950396765	down	no	Drp2	protein_coding	chrX:134404551-134456573:+	gi|569011258|ref|XP_006528559.1|	5066	0.0	PREDICTED: dystrophin-related protein 2 isoform X2 [Mus musculus]	gi|161016836|ref|NM_010078.3|	6983	0.0	Mus musculus dystrophin related protein 2 (Drp2), mRNA	Q05AA6	838	0.0	Dystrophin-related protein 2	.	.	.	.	pfam09068	EF-hand_2	EF hand. Members of this family adopt a helix-loop-helix motif, as per other EF hand domains. However, since they do not contain the canonical pattern of calcium binding residues found in many EF hand domains, they do not bind calcium ions. The main function of this domain is the provision of specificity in beta-dystroglycan recognition, though in dystrophin it serves an additional role: stabilis…	GO:0007417|central nervous system development;GO:0050808|synapse organization;	GO:0030054|cell junction;GO:0030425|dendrite;GO:0043204|perikaryon;GO:0005886|plasma membrane;GO:0014069|postsynaptic density;GO:0045211|postsynaptic membrane;	GO:0008270|zinc ion binding;	.	.
ENSMUSG00000000244	7	8	6.51155259027723	5	6	1.430639667124514	0.516660348574728	0.639734744164377	NA	up	no	Tspan32	protein_coding	chr7:143005046-143019644:+	gi|189339194|ref|NP_001121552.1|	1270	1e-170	tetraspanin-32 isoform a [Mus musculus]	gi|85540545|gb|AC015800.13|	4296	0.0	Mus musculus chromosome 7, clone RP23-366M16, complete sequence	Q9JHH2	289	8e-93	Tetraspanin-32	.	.	.	.	pfam00335	Tetraspannin	Tetraspanin family.	GO:0007596|blood coagulation;GO:0007010|cytoskeleton organization;GO:0042832|defense response to protozoan;GO:0007599|hemostasis;GO:0007229|integrin-mediated signaling pathway;GO:0008285|negative regulation of cell proliferation;GO:0030886|negative regulation of myeloid dendritic cell activation;GO:0070527|platelet aggregation;GO:0050688|regulation of defense response to virus;	GO:0009986|cell surface;GO:0070442|integrin alphaIIb-beta3 complex;GO:0005622|intracellular;	.	K17359	TSPAN32; tetraspanin-32
ENSMUSG00000000247	4	3	5.6760681050869	7	9	0.4576171689427164	-1.12778691452837	0.349552374881237	NA	down	no	Lhx2	protein_coding	chr2:38339281-38369733:+	gi|6754538|ref|NP_034840.1|	1763	0.0	LIM/homeobox protein Lhx2 isoform a [Mus musculus]	gi|594591606|ref|NM_010710.4|	2291	0.0	Mus musculus LIM homeobox protein 2 (Lhx2), transcript variant 1, mRNA	Q9Z0S2	236	7e-81	LIM/homeobox protein Lhx2	ECU03g1170	58.9	6e-09	COG5576	pfam00046	Homeobox	Homeobox domain.	GO:0048646|anatomical structure formation involved in morphogenesis;GO:0048675|axon extension;GO:0007411|axon guidance;GO:0007420|brain development;GO:0021987|cerebral cortex development;GO:0009953|dorsal/ventral pattern formation;GO:0001942|hair follicle development;GO:0045199|maintenance of epithelial cell apical/basal polarity;GO:0007498|mesoderm development;GO:2000678|negative regulation of t…	GO:0005622|intracellular;GO:0005634|nucleus;	GO:0003682|chromatin binding;GO:0043565|sequence-specific DNA binding;GO:0001076|transcription factor activity, RNA polymerase II transcription factor binding;GO:0008270|zinc ion binding;	K09373	LHX2_9; LIM homeobox protein 2/9
ENSMUSG00000000248	0	1	0.260674141580744	0	0	2.892127458210285	1.53213113433464	0.758986112010658	NA	up	no	Clec2g	protein_coding	chr6:128934381-128984707:+	gi|13386236|ref|NP_081838.1|	1314	5e-173	C-type lectin domain family 2 member G isoform 1 [Mus musculus]	gi|270265911|ref|NM_027562.4|	2463	0.0	Mus musculus C-type lectin domain family 2, member g (Clec2g), transcript variant 1, mRNA	Q9D676	376	2e-130	C-type lectin domain family 2 member G	.	.	.	.	pfam00059	Lectin_C	Lectin C-type domain. This family includes both long and short form C-type	GO:0045671|negative regulation of osteoclast differentiation;	GO:0005615|extracellular space;GO:0016021|integral component of membrane;GO:0005886|plasma membrane;	GO:0030246|carbohydrate binding;GO:0046703|natural killer cell lectin-like receptor binding;	.	.
ENSMUSG00000000253	216	220	277.352869316823	329	353	0.6699974690782668	-0.577772449100728	0.000921321784018752	0.00756247616788906	down	no	Gmpr	protein_coding	chr13:45507444-45553800:+	gi|17975500|ref|NP_079784.1|	1768	0.0	GMP reductase 1 [Mus musculus]	gi|818213416|ref|NM_025508.5|	1580	0.0	Mus musculus guanosine monophosphate reductase (Gmpr), mRNA	Q9DCZ1	685	0.0	GMP reductase 1	YPO3428	470	4e-162	COG0516	pfam00478	IMPDH	IMP dehydrogenase / GMP reductase domain. This family is involved in biosynthesis of guanosine nucleotide. Members of this family contain a TIM barrel structure. In the inosine monophosphate dehydrogenases 2 CBS domains pfam00571 are inserted in the TIM barrel. This family is a member of the common phosphate binding site TIM barrel family.	GO:0006144|purine nucleobase metabolic process;GO:0015951|purine ribonucleotide interconversion;	GO:0005737|cytoplasm;GO:1902560|GMP reductase complex;	GO:0003920|GMP reductase activity;GO:0046872|metal ion binding;	K00364	E1.7.1.7, guaC; GMP reductase [EC:1.7.1.7]
ENSMUSG00000000263	0	2	0.765416763494726	1	0	2.1299015321942663	1.09078673453621	0.754355832050317	NA	up	no	Glra1	protein_coding	chr11:55514238-55608198:-	gi|595763449|ref|NP_001277750.1|	2109	0.0	glycine receptor subunit alpha-1 isoform 1 precursor [Mus musculus]	gi|595763161|ref|NM_020492.4|	2389	0.0	Mus musculus glycine receptor, alpha 1 subunit (Glra1), transcript variant 2, mRNA	P07727	695	0.0	Glycine receptor subunit alpha-1	.	.	.	.	pfam02931	Neur_chan_LBD	Neurotransmitter-gated ion-channel ligand binding domain. This family is the extracellular ligand binding domain of these ion channels. This domain forms a pentameric arrangement in the known structure.	GO:0007340|acrosome reaction;GO:0001508|action potential;GO:0007628|adult walking behavior;GO:0071230|cellular response to amino acid stimulus;GO:0071361|cellular response to ethanol;GO:0071294|cellular response to zinc ion;GO:0007268|synaptic transmission;GO:1902476|chloride transmembrane transport;GO:0006821|chloride transport;GO:0060080|inhibitory postsynaptic potential;GO:0006811|ion transpor…	GO:0030054|cell junction;GO:0034707|chloride channel complex;GO:0030425|dendrite;GO:0005783|endoplasmic reticulum;GO:0009897|external side of plasma membrane;GO:0060077|inhibitory synapse;GO:0005887|integral component of plasma membrane;GO:0005622|intracellular;GO:0043231|intracellular membrane-bounded organelle;GO:0016020|membrane;GO:0043005|neuron projection;GO:0043025|neuronal cell body;GO:004…	GO:0016934|extracellular-glycine-gated chloride channel activity;GO:0016594|glycine binding;GO:0030977|taurine binding;GO:0022824|transmitter-gated ion channel activity;GO:0008270|zinc ion binding;	K05193	GLRA1; glycine receptor alpha-1
ENSMUSG00000000266	303	342	363.288692980182	414	401	0.830044503557472	-0.268739405005594	0.0864079328947528	0.262761674242374	down	no	Mid2	protein_coding	chrX:140664599-140767715:+	gi|569011311|ref|XP_006528585.1|	3971	0.0	PREDICTED: probable E3 ubiquitin-protein ligase MID2 isoform X1 [Mus musculus]	gi|755566173|ref|XM_006528523.2|	6268	0.0	PREDICTED: Mus musculus midline 2 (Mid2), transcript variant X3, mRNA	Q9QUS6	499	4e-172	Probable E3 ubiquitin-protein ligase MID2	.	.	.	.	pfam00622	SPRY	SPRY domain. SPRY Domain is named from SPla and the RYanodine Receptor. Domain of unknown function. Distant homologues are domains in butyrophilin/marenostrin/pyrin homologues.	GO:0045087|innate immune response;GO:0046597|negative regulation of viral entry into host cell;GO:1902187|negative regulation of viral release from host cell;GO:0032897|negative regulation of viral transcription;GO:0010508|positive regulation of autophagy;GO:0043123|positive regulation of I-kappaB kinase/NF-kappaB signaling;GO:0051092|positive regulation of NF-kappaB transcription factor activity…	GO:0005737|cytoplasm;GO:0070062|extracellular exosome;GO:0005874|microtubule;	GO:0016874|ligase activity;GO:0008017|microtubule binding;GO:0051219|phosphoprotein binding;GO:0046982|protein heterodimerization activity;GO:0042803|protein homodimerization activity;GO:0008270|zinc ion binding;	K10647	TRIM1, MID2; midline 2 [EC:2.3.2.27]
ENSMUSG00000000275	1718	1669	1827.67690669651	1978	1979	0.8966889773460928	-0.157320431538366	0.0258470465840416	0.11051036584753	down	no	Trim25	protein_coding	chr11:88999376-89020293:+	gi|148683922|gb|EDL15869.1|	3393	0.0	tripartite motif protein 25, isoform CRA_b [Mus musculus]	gi|145207947|ref|NM_009546.2|	5563	0.0	Mus musculus tripartite motif-containing 25 (Trim25), mRNA	Q61510	1304	0.0	E3 ubiquitin/ISG15 ligase TRIM25	.	.	.	.	pfam00622	SPRY	SPRY domain. SPRY Domain is named from SPla and the RYanodine Receptor. Domain of unknown function. Distant homologues are domains in butyrophilin/marenostrin/pyrin homologues.	GO:0051607|defense response to virus;GO:0036503|ERAD pathway;GO:0045087|innate immune response;GO:0046597|negative regulation of viral entry into host cell;GO:1902187|negative regulation of viral release from host cell;GO:0043123|positive regulation of I-kappaB kinase/NF-kappaB signaling;GO:0051092|positive regulation of NF-kappaB transcription factor activity;GO:0051091|positive regulation of se…	GO:0005913|cell-cell adherens junction;GO:0005737|cytoplasm;GO:0005654|nucleoplasm;	GO:0016881|acid-amino acid ligase activity;GO:0098641|cadherin binding involved in cell-cell adhesion;GO:0044822|poly(A) RNA binding;GO:1904264|ubiquitin protein ligase activity involved in ERAD pathway;GO:0004842|ubiquitin-protein transferase activity;GO:0008270|zinc ion binding;	K10652	TRIM25, EFP; tripartite motif-containing protein 25 [EC:2.3.2.27]
ENSMUSG00000000276	331	340	348.582757233089	379	349	0.9659325553489216	-0.0500056361167325	0.749093797894136	0.892434248389579	down	no	Dgke	protein_coding	chr11:89035179-89066850:-	gi|9506541|ref|NP_062378.1|	2970	0.0	diacylglycerol kinase epsilon [Mus musculus]	gi|19772828|emb|AL646096.8|	5734	0.0	Mouse DNA sequence from clone RP23-176J13 on chromosome 11, complete sequence	Q9R1C6	1126	0.0	Diacylglycerol kinase epsilon	.	.	.	.	pfam00609	DAGK_acc	Diacylglycerol kinase accessory domain. Diacylglycerol (DAG) is a second messenger that acts as a protein kinase C activator. This domain is assumed to be an accessory domain: its function is unknown.	GO:0035556|intracellular signal transduction;GO:0007205|protein kinase C-activating G-protein coupled receptor signaling pathway;	GO:0005737|cytoplasm;GO:0016021|integral component of membrane;GO:0016020|membrane;	GO:0005524|ATP binding;GO:0004143|diacylglycerol kinase activity;GO:0046872|metal ion binding;	K00901	dgkA, DGK; diacylglycerol kinase (ATP) [EC:2.7.1.107]
ENSMUSG00000000278	2963	2914	3126.24766694636	3372	3308	0.9217447043528966	-0.11756087217772	0.0388578266512874	0.149095106099274	down	no	Scpep1	protein_coding	chr11:88924020-88955465:-	gi|253970508|ref|NP_083299.3|	2252	0.0	retinoid-inducible serine carboxypeptidase precursor [Mus musculus]	gi|253970507|ref|NM_029023.3|	2074	0.0	Mus musculus serine carboxypeptidase 1 (Scpep1), mRNA	Q920A5	859	0.0	Retinoid-inducible serine carboxypeptidase	SPAC19G12.10c_2	108	2e-24	COG2939	pfam00450	Peptidase_S10	Serine carboxypeptidase.	GO:0045776|negative regulation of blood pressure;GO:0045909|positive regulation of vasodilation;GO:0051603|proteolysis involved in cellular protein catabolic process;GO:0042573|retinoic acid metabolic process;	GO:0005829|cytosol;GO:0070062|extracellular exosome;	GO:0004185|serine-type carboxypeptidase activity;	K09646	SCPEP1; serine carboxypeptidase 1 [EC:3.4.16.-]
ENSMUSG00000000282	1116	954	1034.11879061215	1033	1048	1.0409551124197118	0.0579078587567203	0.547316043654752	0.774270696211117	up	no	Mnt	protein_coding	chr11:74830920-74845725:+	gi|162287033|ref|NP_034943.3|	1265	8e-154	max-binding protein MNT [Mus musculus]	gi|162287032|ref|NM_010813.3|	4586	0.0	Mus musculus max binding protein (Mnt), mRNA	O08789	257	1e-71	Max-binding protein MNT	.	.	.	.	pfam00010	HLH	Helix-loop-helix DNA-binding domain.	GO:0007569|cell aging;GO:2001234|negative regulation of apoptotic signaling pathway;GO:0000122|negative regulation of transcription from RNA polymerase II promoter;GO:0051726|regulation of cell cycle;GO:0006355|regulation of transcription, DNA-templated;GO:0006351|transcription, DNA-templated;	GO:0005634|nucleus;	GO:0003682|chromatin binding;GO:0003677|DNA binding;GO:0000977|RNA polymerase II regulatory region sequence-specific DNA binding;GO:0003700|transcription factor activity, sequence-specific DNA binding;GO:0001227|transcriptional repressor activity, RNA polymerase II transcription regulatory region sequence-specific binding;	K09115	MNT, ROX; MAX-binding protein
ENSMUSG00000000290	27	20	29.4913021395902	38	34	0.6823919659046739	-0.551327433602959	0.296833423973465	0.566179973429607	down	no	Itgb2	protein_coding	chr10:77530252-77565708:+	gi|111607447|ref|NP_032430.2|	3819	0.0	integrin beta-2 precursor [Mus musculus]	gi|145966904|ref|NM_008404.4|	2862	0.0	Mus musculus integrin beta 2 (Itgb2), mRNA	P11835	412	1e-129	Integrin beta-2	.	.	.	.	pfam00362	Integrin_beta	Integrin, beta chain. Integrins have been found in animals and their homologues have also been found in cyanobacteria, probably due to horizontal gene transfer. The sequences repeats have been trimmed due to an overlap with EGF.	GO:0050798|activated T cell proliferation;GO:0007155|cell adhesion;GO:0007160|cell-matrix adhesion;GO:0045123|cellular extravasation;GO:0071404|cellular response to low-density lipoprotein particle stimulus;GO:0034113|heterotypic cell-cell adhesion;GO:0007229|integrin-mediated signaling pathway;GO:0007159|leukocyte cell-cell adhesion;GO:0030593|neutrophil chemotaxis;GO:0006909|phagocytosis;GO:004…	GO:0009986|cell surface;GO:0070062|extracellular exosome;GO:1903561|extracellular vesicle;GO:0034687|integrin alphaL-beta2 complex;GO:0016020|membrane;GO:0045121|membrane raft;GO:0043235|receptor complex;	GO:0050839|cell adhesion molecule binding;GO:0001948|glycoprotein binding;GO:0030369|ICAM-3 receptor activity;GO:0046872|metal ion binding;GO:0019901|protein kinase binding;	K06464	ITGB2; integrin beta 2
ENSMUSG00000000295	399	408	400.079378949373	402	395	1.0611602653059364	0.0856425605894243	0.554012836045707	0.779386092668307	up	no	Hddc2	protein_coding	chr10:31313383-31328204:+	gi|75832031|ref|NP_081444.1|	995	1e-133	HD domain-containing protein 2 [Mus musculus]	gi|74148114|dbj|AK161186.1|	2775	0.0	Mus musculus 0 day neonate head cDNA, RIKEN full-length enriched library, clone:4832417C02 product:hypothetical protein, full insert sequence	Q3SXD3	216	3e-97	HD domain-containing protein 2	SPCC4G3.17	168	6e-50	COG1896	pfam13023	HD_3	HD domain. HD domains are metal dependent phosphohydrolases.	.	GO:0070062|extracellular exosome;GO:0005739|mitochondrion;	.	K07023	K07023; putative hydrolases of HD superfamily
ENSMUSG00000000296	265	269	319.374093107198	333	419	0.744318897159442	-0.426007230570782	0.0135994292516641	0.0677060707550392	down	no	Tpd52l1	protein_coding	chr10:31332376-31445958:-	gi|568965335|ref|XP_006512766.1|	1273	3e-171	PREDICTED: tumor protein D53 isoform X1 [Mus musculus]	gi|755533012|ref|XM_006512703.2|	1270	0.0	PREDICTED: Mus musculus tumor protein D52-like 1 (Tpd52l1), transcript variant X1, mRNA	O54818	229	7e-72	Tumor protein D53	.	.	.	.	pfam04201	TPD52	tumor protein D52 family. The hD52 gene was originally identified through its elevated expression level in human breast carcinoma. Cloning of D52 homologues from other species has indicated that D52 may play roles in calcium-mediated signal transduction and cell proliferation. Two human homologues of hD52, hD53 and hD54, have also been identified, demonstrating the existence of a novel gene/prote…	GO:0000086|G2/M transition of mitotic cell cycle;GO:2001235|positive regulation of apoptotic signaling pathway;GO:0046330|positive regulation of JNK cascade;GO:0043406|positive regulation of MAP kinase activity;	GO:0005737|cytoplasm;GO:0005769|early endosome;GO:0048471|perinuclear region of cytoplasm;	GO:0042802|identical protein binding;GO:0046982|protein heterodimerization activity;GO:0042803|protein homodimerization activity;	.	.
ENSMUSG00000000301	105	91	102.550212083575	116	100	0.9496088571764028	-0.0745947035628923	0.793249313819418	0.914776862303618	down	no	Pemt	protein_coding	chr11:59970614-60046489:-	gi|585866350|ref|NP_001276940.1|	1166	2e-158	phosphatidylethanolamine N-methyltransferase isoform a [Mus musculus]	gi|586597890|ref|NM_008819.3|	1003	0.0	Mus musculus phosphatidylethanolamine N-methyltransferase (Pemt), transcript variant 2, mRNA	Q61907	377	2e-130	Phosphatidylethanolamine N-methyltransferase	.	.	.	.	pfam04191	PEMT	Phospholipid methyltransferase. The S. cerevisiae phospholipid methyltransferase (EC:2.1.1.16) has a broad substrate specificity of unsaturated phospholipids.	GO:0006650|glycerophospholipid metabolic process;GO:0008285|negative regulation of cell proliferation;GO:0006656|phosphatidylcholine biosynthetic process;GO:0050747|positive regulation of lipoprotein metabolic process;GO:1903955|positive regulation of protein targeting to mitochondrion;GO:0043200|response to amino acid;GO:0042493|response to drug;GO:0045471|response to ethanol;GO:0033273|response…	GO:0031526|brush border membrane;GO:0005789|endoplasmic reticulum membrane;GO:0016021|integral component of membrane;GO:0005740|mitochondrial envelope;GO:0031966|mitochondrial membrane;GO:0005739|mitochondrion;GO:0042383|sarcolemma;	GO:0080101|phosphatidyl-N-dimethylethanolamine N-methyltransferase activity;GO:0000773|phosphatidyl-N-methylethanolamine N-methyltransferase activity;GO:0008429|phosphatidylethanolamine binding;GO:0004608|phosphatidylethanolamine N-methyltransferase activity;GO:0008757|S-adenosylmethionine-dependent methyltransferase activity;	K00551	PEMT; phosphatidylethanolamine N-methyltransferase [EC:2.1.1.17]
ENSMUSG00000000303	82	86	80.1545883857085	78	75	1.1509709396584766	0.202851407979376	0.523756532951525	0.75801524337507	up	no	Cdh1	protein_coding	chr8:106603351-106670246:+	gi|6753374|ref|NP_033994.1|	4109	0.0	cadherin-1 preproprotein [Mus musculus]	gi|940517013|ref|NM_009864.3|	4430	0.0	Mus musculus cadherin 1 (Cdh1), mRNA	P09803	430	6e-143	Cadherin-1	.	.	.	.	pfam08758	Cadherin_pro	Cadherin prodomain like. Cadherins are a family of proteins that mediate calcium dependent cell-cell adhesion. They are activated through cleavage of a prosequence in the late Golgi. This domain corresponds to the folded region of the prosequence, and is termed the prodomain. The prodomain shows structural resemblance to the cadherin domain, but lacks all the features known to be important for ca…	GO:0034332|adherens junction organization;GO:0070830|bicellular tight junction assembly;GO:0016339|calcium-dependent cell-cell adhesion via plasma membrane cell adhesion molecules;GO:0071230|cellular response to amino acid stimulus;GO:0071681|cellular response to indole-3-methanol;GO:0071285|cellular response to lithium ion;GO:0090102|cochlea development;GO:0046697|decidualization;GO:0007566|embr…	GO:0015629|actin cytoskeleton;GO:0005912|adherens junction;GO:0016235|aggresome;GO:0043296|apical junction complex;GO:0045177|apical part of cell;GO:0030424|axon;GO:0043679|axon terminus;GO:0016323|basolateral plasma membrane;GO:0016342|catenin complex;GO:0030054|cell junction;GO:0071944|cell periphery;GO:0009986|cell surface;GO:0005913|cell-cell adherens junction;GO:0005911|cell-cell junction;GO…	GO:0045294|alpha-catenin binding;GO:0030506|ankyrin binding;GO:0008013|beta-catenin binding;GO:0098641|cadherin binding involved in cell-cell adhesion;GO:0005509|calcium ion binding;GO:0050839|cell adhesion molecule binding;GO:0008092|cytoskeletal protein binding;GO:0045295|gamma-catenin binding;GO:0001948|glycoprotein binding;GO:0032794|GTPase activating protein binding;GO:0019904|protein domain…	K05689	CDHE, CDH1; cadherin 1, type 1, E-cadherin
ENSMUSG00000000305	27	28	27.4319387712657	25	30	1.0482955802298304	0.0680455603936236	0.900112594574424	0.960572409920136	up	no	Cdh4	protein_coding	chr2:179442431-179899373:+	gi|6753376|ref|NP_033997.1|	4382	0.0	cadherin-4 isoform 1 preproprotein [Mus musculus]	gi|941355949|ref|NM_009867.3|	6388	0.0	Mus musculus cadherin 4 (Cdh4), transcript variant 1, mRNA	P39038	217	2e-63	Cadherin-4	.	.	.	.	pfam01049	Cadherin_C	Cadherin cytoplasmic region. Cadherins are vital in cell-cell adhesion during tissue differentiation. Cadherins are linked to the cytoskeleton by catenins. Catenins bind to the cytoplasmic tail of the cadherin. Cadherins cluster to form foci of homophilic binding units. A key determinant to the strength of the binding that it is mediated by cadherins is the juxtamembrane region of the cadherin. T…	GO:0007411|axon guidance;GO:0007157|heterophilic cell-cell adhesion via plasma membrane cell adhesion molecules;GO:0007156|homophilic cell adhesion via plasma membrane adhesion molecules;GO:0045773|positive regulation of axon extension;	GO:0005887|integral component of plasma membrane;GO:0005886|plasma membrane;	GO:0005509|calcium ion binding;	K06797	CDH4; cadherin 4, type 1, R-cadherin
ENSMUSG00000000308	11	15	12.0165863570629	13	9	1.241092089300628	0.311610167723074	0.705385772664897	NA	up	no	Ckmt1	protein_coding	chr2:121357714-121363737:+	gi|148696104|gb|EDL28051.1|	2047	0.0	creatine kinase, mitochondrial 1, ubiquitous, isoform CRA_c, partial [Mus musculus]	gi|118129846|ref|NM_009897.2|	1589	0.0	Mus musculus creatine kinase, mitochondrial 1, ubiquitous (Ckmt1), mRNA	P30275	185	7e-55	Creatine kinase U-type, mitochondrial	SA0482	96.7	4e-21	COG3869	pfam00217	ATP-gua_Ptrans	ATP:guanido phosphotransferase, C-terminal catalytic domain. The substrate binding site is located in the cleft between N and C-terminal domains, but most of the catalytic residues are found in the larger C-terminal domain.	GO:0043066|negative regulation of apoptotic process;GO:0032091|negative regulation of protein binding;	GO:0070062|extracellular exosome;GO:0005743|mitochondrial inner membrane;GO:0005739|mitochondrion;GO:0043209|myelin sheath;	GO:0005524|ATP binding;GO:0004111|creatine kinase activity;	K00933	E2.7.3.2; creatine kinase [EC:2.7.3.2]
ENSMUSG00000000317	257	244	284.141998358363	341	301	0.81727362495943	-0.291108918252205	0.0934390113605718	0.276613004839381	down	no	Bcl6b	protein_coding	chr11:70224128-70229798:-	gi|6671616|ref|NP_031554.1|	2248	0.0	B-cell CLL/lymphoma 6 member B protein [Mus musculus]	gi|294862294|ref|NM_007528.3|	3366	0.0	Mus musculus B cell CLL/lymphoma 6, member B (Bcl6b), mRNA	O88282	211	4e-65	B-cell CLL/lymphoma 6 member B protein	.	.	.	.	pfam00651	BTB	BTB/POZ domain. The BTB (for BR-C, ttk and bab) or POZ (for Pox virus and Zinc finger) domain is present near the N-terminus of a fraction of zinc finger (pfam00096) proteins and in proteins that contain the pfam01344 motif such as Kelch and a family of pox virus proteins. The BTB/POZ domain mediates homomeric dimerization and in some instances heteromeric dimerization. The structure of the dimer…	GO:0030099|myeloid cell differentiation;GO:0000122|negative regulation of transcription from RNA polymerase II promoter;GO:0050767|regulation of neurogenesis;	GO:0005634|nucleus;	GO:0003677|DNA binding;GO:0046872|metal ion binding;GO:0000977|RNA polymerase II regulatory region sequence-specific DNA binding;GO:0001227|transcriptional repressor activity, RNA polymerase II transcription regulatory region sequence-specific binding;	.	.
ENSMUSG00000000318	35	25	33.2728308760963	33	41	0.8475313695347425	-0.238661327423444	0.633078683772398	0.829060066574905	down	no	Clec10a	protein_coding	chr11:70156197-70170834:+	gi|74218091|dbj|BAE42024.1|	1482	0.0	unnamed protein product [Mus musculus]	gi|74183711|dbj|AK140762.1|	2330	0.0	Mus musculus 16 days embryo head cDNA, RIKEN full-length enriched library, clone:C130009H23 product:macrophage galactose N-acetyl-galactosamine specific lectin 1, full insert sequence	P49300	229	1e-73	C-type lectin domain family 10 member A	.	.	.	.	pfam03954	Lectin_N	Hepatic lectin, N-terminal domain.	GO:0002248|connective tissue replacement involved in inflammatory response wound healing;	GO:0016021|integral component of membrane;	GO:0030246|carbohydrate binding;	K06721	CLEC10A, CLECSF13, CLECSF14; C-type lectin domain family 10 member A
ENSMUSG00000000320	113	115	126.396960799651	155	125	0.8531907203745626	-0.22905982042126	0.379028500640617	0.64434058114277	down	no	Alox12	protein_coding	chr11:70241457-70255353:-	gi|31542127|ref|NP_031466.2|	3382	0.0	arachidonate 12-lipoxygenase, 12S-type [Mus musculus]	gi|145966724|ref|NM_007440.4|	2989	0.0	Mus musculus arachidonate 12-lipoxygenase (Alox12), mRNA	P39655	1307	0.0	Arachidonate 12-lipoxygenase, 12S-type	.	.	.	.	pfam00305	Lipoxygenase	Lipoxygenase.	GO:0007568|aging;GO:0019369|arachidonic acid metabolic process;GO:0071396|cellular response to lipid;GO:0061436|establishment of skin barrier;GO:0019395|fatty acid oxidation;GO:0051122|hepoxilin biosynthetic process;GO:1901751|leukotriene A4 metabolic process;GO:0043651|linoleic acid metabolic process;GO:2001303|lipoxin A4 biosynthetic process;GO:2001306|lipoxin B4 biosynthetic process;GO:0019372…	GO:0005737|cytoplasm;GO:0005829|cytosol;GO:0070062|extracellular exosome;GO:0016020|membrane;GO:0042383|sarcolemma;	GO:0004052|arachidonate 12-lipoxygenase activity;GO:0047977|hepoxilin-epoxide hydrolase activity;GO:0005506|iron ion binding;GO:0016165|linoleate 13S-lipoxygenase activity;	K00458	ALOX12; arachidonate 12-lipoxygenase [EC:1.13.11.31]
ENSMUSG00000000325	852	847	764.007956472689	683	674	1.3118552263086778	0.391608515831745	0.000220942453284737	0.00221238706397821	up	no	Arvcf	protein_coding	chr16:18348182-18407076:+	gi|148665105|gb|EDK97521.1|	4434	0.0	armadillo repeat gene deleted in velo-cardio-facial syndrome, isoform CRA_b, partial [Mus musculus]	gi|433809356|ref|NM_001272029.1|	4698	0.0	Mus musculus armadillo repeat gene deleted in velo-cardio-facial syndrome (Arvcf), transcript variant 3, mRNA	P98203	47.0	3e-39	Armadillo repeat protein deleted in velo-cardio-facial syndrome homolog	.	.	.	.	pfam00514	Arm	Armadillo/beta-catenin-like repeat. Approx. 40 amino acid repeat. Tandem repeats form super-helix of helices that is proposed to mediate interaction of beta-catenin with its ligands. CAUTION: This family does not contain all known armadillo repeats.	GO:0016339|calcium-dependent cell-cell adhesion via plasma membrane cell adhesion molecules;GO:0007275|multicellular organismal development;GO:0016337|single organismal cell-cell adhesion;	GO:0005737|cytoplasm;GO:0005634|nucleus;GO:0005886|plasma membrane;	.	.	.
ENSMUSG00000000326	768	631	738.35294647157	790	779	0.932779895656292	-0.100391400634474	0.380144156877984	0.645199215543267	down	no	Comt	protein_coding	chr16:18406886-18426852:-	gi|161484634|ref|NP_031770.2|	1278	8e-170	catechol O-methyltransferase [Mus musculus]	gi|161484637|ref|NM_001111063.1|	1978	0.0	Mus musculus catechol-O-methyltransferase (Comt), transcript variant 3, mRNA	O88587	303	2e-101	Catechol O-methyltransferase	SPBC119.03	143	2e-37	COG4122	pfam01596	Methyltransf_3	O-methyltransferase. Members of this family are O-methyltransferases. The family includes catechol o-methyltransferase, caffeoyl-CoA O-methyltransferase, and a family of bacterial O-methyltransferases that may be involved in antibiotic production.	GO:0009712|catechol-containing compound metabolic process;GO:0016036|cellular response to phosphate starvation;GO:0032502|developmental process;GO:0042420|dopamine catabolic process;GO:0042417|dopamine metabolic process;GO:0008210|estrogen metabolic process;GO:0007565|female pregnancy;GO:0007612|learning;GO:0048609|multicellular organismal reproductive process;GO:0045963|negative regulation of do…	GO:0030424|axon;GO:0044297|cell body;GO:0005829|cytosol;GO:0043197|dendritic spine;GO:0070062|extracellular exosome;GO:0016021|integral component of membrane;GO:0016020|membrane;GO:0005739|mitochondrion;GO:0045211|postsynaptic membrane;	GO:0016206|catechol O-methyltransferase activity;GO:0000287|magnesium ion binding;	K00545	COMT; catechol O-methyltransferase [EC:2.1.1.6]
ENSMUSG00000000339	611	630	590.996900662407	558	568	1.155170301772937	0.208105557625413	0.0845572224102536	0.258964478475952	up	no	Rtca	protein_coding	chr3:116488963-116508208:-	gi|625236815|ref|XP_007609607.1|	1997	0.0	PREDICTED: LOW QUALITY PROTEIN: RNA 3'-terminal phosphate cyclase isoform X2 [Cricetulus griseus]	gi|254587957|ref|NM_025517.3|	1561	0.0	Mus musculus RNA 3'-terminal phosphate cyclase (Rtca), mRNA	Q9D7H3	241	7e-77	RNA 3'-terminal phosphate cyclase	PAE3596	260	1e-80	COG0430	pfam01137	RTC	RNA 3'-terminal phosphate cyclase. RNA cyclases are a family of RNA-modifying enzymes that are conserved in all cellular organisms. They catalyse the ATP-dependent conversion of the 3'-phosphate to the 2',3'-cyclic phosphodiester at the end of RNA, in a reaction involving formation of the covalent AMP-cyclase intermediate. The structure of RTC demonstrates that RTCs are comprised two domain. The …	GO:0006396|RNA processing;	GO:0005654|nucleoplasm;GO:0005634|nucleus;	GO:0005524|ATP binding;GO:0044822|poly(A) RNA binding;GO:0003723|RNA binding;GO:0003963|RNA-3'-phosphate cyclase activity;	K01974	RTCA, rtcA; RNA 3'-terminal phosphate cyclase (ATP) [EC:6.5.1.4]
ENSMUSG00000000340	870	781	869.191700131076	953	888	0.9388112839303547	-0.0910929126209417	0.374189744479416	0.640240121673122	down	no	Dbt	protein_coding	chr3:116513070-116549981:+	gi|170172520|ref|NP_034152.2|	2351	0.0	lipoamide acyltransferase component of branched-chain alpha-keto acid dehydrogenase complex, mitochondrial [Mus musculus]	gi|170172519|ref|NM_010022.3|	3292	0.0	Mus musculus dihydrolipoamide branched chain transacylase E2 (Dbt), mRNA	P53395	269	7e-103	Lipoamide acyltransferase component of branched-chain alpha-keto acid dehydrogenase complex, mitochondrial	BH0215	254	6e-74	COG0508	pfam00198	2-oxoacid_dh	2-oxoacid dehydrogenases acyltransferase (catalytic domain). These proteins contain one to three copies of a lipoyl binding domain followed by the catalytic domain.	GO:0008152|metabolic process;	GO:0042645|mitochondrial nucleoid;GO:0005739|mitochondrion;	GO:0043754|dihydrolipoyllysine-residue (2-methylpropanoyl)transferase activity;GO:0031625|ubiquitin protein ligase binding;	K09699	DBT, bkdB; 2-oxoisovalerate dehydrogenase E2 component (dihydrolipoyl transacylase) [EC:2.3.1.168]
ENSMUSG00000000346	3583	3305	3600.48161907363	3841	3732	0.952391593692974	-0.0703732082049672	0.198916764420458	0.448156583340001	down	no	Dazap2	protein_coding	chr15:100615628-100620731:+	gi|617662092|ref|XP_007537754.1|	425	5e-73	PREDICTED: DAZ-associated protein 2 isoform X1 [Erinaceus europaeus]	gi|12832693|dbj|AK002595.1|	1823	0.0	Mus musculus adult male kidney cDNA, RIKEN full-length enriched library, clone:0610012F12 product:proline rich protein expressed in brain, full insert sequence	Q9DCP9	239	2e-73	DAZ-associated protein 2	.	.	.	.	pfam11029	DAZAP2	DAZ associated protein 2 (DAZAP2). DAZ associated protein 2 has a highly conserved sequence throughout evolution including a conserved polyproline region and several SH2/SH3 binding sites. It occurs as a single copy gene with a four-exon organisation and is located on chromosome 12. It encodes a ubiquitously expressed protein and binds to DAZ and DAZL1 through DAZ repeats.	.	GO:0005737|cytoplasm;GO:0005634|nucleus;GO:0005667|transcription factor complex;	GO:0050699|WW domain binding;	.	.
ENSMUSG00000000355	477	447	468.953593941655	504	454	1.0100259243892677	0.0143923231828562	0.915825149830018	0.967244911440957	up	no	Mcts1	protein_coding	chrX:38600578-38613426:+	gi|556716146|ref|XP_005953999.1|	972	6e-130	PREDICTED: malignant T-cell-amplified sequence 1-like isoform X1 [Pantholops hodgsonii]	gi|146141149|ref|NM_026902.3|	780	0.0	Mus musculus malignant T cell amplified sequence 1 (Mcts1), mRNA	Q4G009	275	9e-92	Malignant T-cell-amplified sequence 1	YER007c-a	103	9e-27	COG2016	pfam01472	PUA	PUA domain. The PUA domain named after Pseudouridine synthase and Archaeosine transglycosylase, was detected in archaeal and eukaryotic pseudouridine synthases, archaeal archaeosine synthases, a family of predicted ATPases that may be involved in RNA modification, a family of predicted archaeal and bacterial rRNA methylases. Additionally, the PUA domain was detected in a family of eukaryotic prot…	GO:0007049|cell cycle;GO:0006974|cellular response to DNA damage stimulus;GO:0001731|formation of translation preinitiation complex;GO:0002192|IRES-dependent translational initiation;GO:0008284|positive regulation of cell proliferation;GO:0040008|regulation of growth;GO:0006355|regulation of transcription, DNA-templated;GO:0032790|ribosome disassembly;GO:0006351|transcription, DNA-templated;	GO:0005737|cytoplasm;GO:0005886|plasma membrane;	GO:0003743|translation initiation factor activity;	K07575	K07575; PUA domain protein
ENSMUSG00000000359	158	195	181.85591347268	194	182	0.9853790972583589	-0.0212492266486267	0.92376196677514	0.96994162465684	down	no	Rem1	protein_coding	chr2:152626951-152635198:+	gi|6677713|ref|NP_033073.1|	1289	2e-172	GTP-binding protein REM 1 [Mus musculus]	gi|142368615|ref|NM_009047.5|	1603	0.0	Mus musculus rad and gem related GTP binding protein 1 (Rem1), mRNA	O35929	247	3e-76	GTP-binding protein REM 1	.	.	.	.	pfam00071	Ras	Ras family. Includes sub-families Ras, Rab, Rac, Ral, Ran, Rap Ypt1 and more. Shares P-loop motif with GTP_EFTU, arf and myosin_head. See pfam00009 pfam00025, pfam00063. As regards Rab GTPases, these are important regulators of vesicle formation, motility and fusion. They share a fold in common with all Ras GTPases: this is a six-stranded beta-sheet surrounded by five alpha-helices.	GO:0007264|small GTPase mediated signal transduction;	GO:0005622|intracellular;GO:0016020|membrane;	GO:0005525|GTP binding;	K07847	REM1; Rad and Gem related GTP binding protein 1
ENSMUSG00000000365	41	62	65.3596838048123	77	83	0.6767104750642293	-0.56338937413026	0.128481019391129	0.341133455116154	down	no	Rnf17	protein_coding	chr14:56402581-56525032:+	gi|74271882|ref|NP_001028215.1|	8426	0.0	RING finger protein 17 [Mus musculus]	gi|74271881|ref|NM_001033043.1|	5148	0.0	Mus musculus ring finger protein 17 (Rnf17), mRNA	Q99MV7	3241	0.0	RING finger protein 17	.	.	.	.	pfam00567	TUDOR	Tudor domain.	GO:0007275|multicellular organismal development;GO:0007286|spermatid development;	GO:0005737|cytoplasm;GO:0005634|nucleus;	GO:0042803|protein homodimerization activity;GO:0008270|zinc ion binding;	K18405	TDRD1_4_6_7; tudor domain-containing protein 1/4/6/7
ENSMUSG00000000374	1453	1304	1334.00020198625	1337	1255	1.1134753012626943	0.155069557100987	0.0681689889560819	0.222464316631904	up	no	Trappc10	protein_coding	chr10:78186725-78244641:-	gi|124486684|ref|NP_001074524.1|	6693	0.0	trafficking protein particle complex subunit 10 [Mus musculus]	gi|124486683|ref|NM_001081055.1|	5047	0.0	Mus musculus trafficking protein particle complex 10 (Trappc10), mRNA	Q3TLI0	333	3e-122	Trafficking protein particle complex subunit 10	.	.	.	.	pfam12584	TRAPPC10	Trafficking protein particle complex subunit 10, TRAPPC10. This domain forms part of the TRAPP complex for mediating vesicle docking and fusion in the Golgi apparatus. The fungal version is referred to as Trs130, and an alternative vertebrate alias is TMEM1.	GO:0034498|early endosome to Golgi transport;GO:0006891|intra-Golgi vesicle-mediated transport;	GO:0005829|cytosol;GO:1990071|TRAPPII protein complex;	.	.	.
ENSMUSG00000000378	682	661	673.121396558189	729	628	1.0366314999106847	0.0519031383822938	0.662664513210358	0.846237672391484	up	no	Ccm2	protein_coding	chr11:6546887-6596744:+	gi|22122481|ref|NP_666126.1|	2185	0.0	cerebral cavernous malformations protein 2 homolog isoform 1 [Mus musculus]	gi|298493205|ref|NM_146014.3|	1858	0.0	Mus musculus cerebral cavernous malformation 2 (Ccm2), transcript variant 1, mRNA	Q8K2Y9	214	2e-66	Cerebral cavernous malformations protein 2 homolog	.	.	.	.	pfam10480	ICAP-1_inte_bdg	Beta-1 integrin binding protein. ICAP-1 is a serine/threonine-rich protein that binds to the cytoplasmic domains of beta-1 integrins in a highly specific manner, binding to a NPXY sequence motif on the beta-1 integrin. The cytoplasmic domains of integrins are essential for cell adhesion, and the fact that phosphorylation of ICAP-1 by interaction with the cell-matrix implies an important role of I…	GO:0001568|blood vessel development;GO:0060837|blood vessel endothelial cell differentiation;GO:0045216|cell-cell junction organization;GO:0001885|endothelial cell development;GO:0061154|endothelial tube morphogenesis;GO:0007507|heart development;GO:0001701|in utero embryonic development;GO:0048839|inner ear development;GO:0035264|multicellular organism growth;GO:0060039|pericardium development;G…	GO:0005737|cytoplasm;GO:0043234|protein complex;	.	.	.
ENSMUSG00000000384	1276	1180	1162.20463315347	1090	1111	1.1685069507988777	0.224666315937808	0.00991677915303788	0.0526725736003035	up	no	Tbrg4	protein_coding	chr11:6615598-6626067:-	gi|148669288|gb|EDL01235.1|	3185	0.0	mCG21397, isoform CRA_a, partial [Mus musculus]	gi|194394226|ref|NM_001130457.1|	2347	0.0	Mus musculus transforming growth factor beta regulated gene 4 (Tbrg4), transcript variant 2, mRNA	Q91YM4	202	8e-60	Protein TBRG4	.	.	.	.	pfam08368	FAST_2	FAST kinase-like protein, subdomain 2. This family represents a conserved region of eukaryotic Fas-activated serine/threonine (FAST) kinases (EC:2.7.1.-) that contains several conserved leucine residues. FAST kinase is rapidly activated during Fas-mediated apoptosis, when it phosphorylates TIA-1, a nuclear RNA-binding protein that has been implicated as an effector of apoptosis. Note that many fa…	GO:0045333|cellular respiration;	GO:0005739|mitochondrion;	GO:0044822|poly(A) RNA binding;GO:0004672|protein kinase activity;	.	.
ENSMUSG00000000385	2	11	4.82795431115453	3	3	2.297876722654708	1.20030140181982	0.383743864063662	NA	up	no	Tmprss2	protein_coding	chr16:97564684-97611195:-	gi|34328226|ref|NP_056590.2|	2447	0.0	transmembrane protease serine 2 [Mus musculus]	gi|34328225|ref|NM_015775.2|	3159	0.0	Mus musculus transmembrane protease, serine 2 (Tmprss2), mRNA	Q9JIQ8	947	0.0	Transmembrane protease serine 2	VC1649	115	5e-26	COG5640	pfam00089	Trypsin	Trypsin.	GO:0046598|positive regulation of viral entry into host cell;GO:0016540|protein autoprocessing;GO:0006508|proteolysis;	GO:0070062|extracellular exosome;GO:0016021|integral component of membrane;GO:0005886|plasma membrane;	GO:0005044|scavenger receptor activity;GO:0004252|serine-type endopeptidase activity;	K09633	TMPRSS2; transmembrane protease, serine 2
ENSMUSG00000000386	16	12	14.6709489766502	14	17	0.9444547276663139	-0.0824464520446938	0.91135028870864	NA	down	no	Mx1	protein_coding	chr16:97447035-97462907:-	gi|6996930|ref|NP_034976.1|	2415	0.0	interferon-induced GTP-binding protein Mx1 [Mus musculus]	gi|26345377|dbj|AK076430.1|	2964	0.0	Mus musculus 0 day neonate head cDNA, RIKEN full-length enriched library, clone:4832405O15 product:myxovirus (influenza virus) resistance 1, full insert sequence	P09922	426	1e-135	Interferon-induced GTP-binding protein Mx1	YKR001c	107	7e-23	COG0699	pfam00350	Dynamin_N	Dynamin family.	GO:0051607|defense response to virus;GO:0045087|innate immune response;GO:0048285|organelle fission;GO:0009615|response to virus;	GO:0005737|cytoplasm;GO:0005789|endoplasmic reticulum membrane;GO:0005634|nucleus;GO:0048471|perinuclear region of cytoplasm;	GO:0005525|GTP binding;GO:0003924|GTPase activity;GO:0008017|microtubule binding;	.	.
ENSMUSG00000000392	16	32	20.3714668527579	15	18	1.5330327984444478	0.616388563041685	0.350927430281197	NA	up	no	Fap	protein_coding	chr2:62500943-62574075:-	gi|6679749|ref|NP_032012.1|	4108	0.0	prolyl endopeptidase FAP [Mus musculus]	gi|74203574|dbj|AK136578.1|	2864	0.0	Mus musculus adult male cecum cDNA, RIKEN full-length enriched library, clone:9130411N06 product:fibroblast activation protein, full insert sequence	P97321	400	9e-126	Prolyl endopeptidase FAP	SPACUNK4.08	307	9e-90	COG1506	pfam00930	DPPIV_N	Dipeptidyl peptidase IV (DPP IV) N-terminal region. This family is an alignment of the region to the N-terminal side of the active site. The Prosite motif does not correspond to this Pfam entry.	GO:0001525|angiogenesis;GO:0007155|cell adhesion;GO:0043542|endothelial cell migration;GO:1902362|melanocyte apoptotic process;GO:0097325|melanocyte proliferation;GO:0071850|mitotic cell cycle arrest;GO:0060244|negative regulation of cell proliferation involved in contact inhibition;GO:0010716|negative regulation of extracellular matrix disassembly;GO:1903054|negative regulation of extracellular …	GO:0045177|apical part of cell;GO:0045178|basal part of cell;GO:0009986|cell surface;GO:0005615|extracellular space;GO:0005925|focal adhesion;GO:0016021|integral component of membrane;GO:0071438|invadopodium membrane;GO:0030027|lamellipodium;GO:0031258|lamellipodium membrane;GO:0005886|plasma membrane;GO:0032587|ruffle membrane;	GO:0008239|dipeptidyl-peptidase activity;GO:0004175|endopeptidase activity;GO:0005178|integrin binding;GO:0008233|peptidase activity;GO:0002020|protease binding;GO:0042803|protein homodimerization activity;GO:0004252|serine-type endopeptidase activity;GO:0008236|serine-type peptidase activity;	K08674	FAP; fibroblast activation protein, alpha [EC:3.4.21.-]
ENSMUSG00000000394	1	0	0.979718418796343	1	2	0.3477547803428988	-1.52385774825905	0.606770901943424	NA	down	no	Gcg	protein_coding	chr2:62474530-62483650:-	gi|148695041|gb|EDL26988.1|	1143	3e-154	glucagon, isoform CRA_a [Mus musculus]	gi|806392424|ref|NM_008100.4|	1088	0.0	Mus musculus glucagon (Gcg), mRNA	P55095	364	2e-127	Glucagon	.	.	.	.	pfam00123	Hormone_2	Peptide hormone. This family contains glucagon, GIP, secretin and VIP.	GO:0007188|adenylate cyclase-modulating G-protein coupled receptor signaling pathway;GO:0043066|negative regulation of apoptotic process;GO:1900118|negative regulation of execution phase of apoptosis;GO:2001243|negative regulation of intrinsic apoptotic signaling pathway;GO:0090280|positive regulation of calcium ion import;GO:0030819|positive regulation of cAMP biosynthetic process;GO:0070374|pos…	GO:0005737|cytoplasm;GO:0005615|extracellular space;GO:0034774|secretory granule lumen;	GO:0031769|glucagon receptor binding;GO:0005179|hormone activity;	K05259	GCG; glucagon
ENSMUSG00000000399	945	955	976.1070937056	1014	1003	0.9871331218255549	-0.0186834395399831	0.843959469862035	0.935052154337916	down	no	Ndufa9	protein_coding	chr6:126821721-126849136:-	gi|254692859|ref|NP_079634.2|	1821	0.0	NADH dehydrogenase [ubiquinone] 1 alpha subcomplex subunit 9, mitochondrial precursor [Mus musculus]	gi|254692858|ref|NM_025358.3|	1303	0.0	Mus musculus NADH dehydrogenase (ubiquinone) 1 alpha subcomplex, 9 (Ndufa9), mRNA	Q9DC69	690	0.0	NADH dehydrogenase [ubiquinone] 1 alpha subcomplex subunit 9, mitochondrial	CC3604	136	4e-35	COG0702	pfam01370	Epimerase	NAD dependent epimerase/dehydratase family. This family of proteins utilize NAD as a cofactor. The proteins in this family use nucleotide-sugar substrates for a variety of chemical reactions.	GO:0009749|response to glucose;GO:1901006|ubiquinone-6 biosynthetic process;	GO:0005743|mitochondrial inner membrane;GO:0005759|mitochondrial matrix;GO:0031966|mitochondrial membrane;GO:0005747|mitochondrial respiratory chain complex I;GO:0005739|mitochondrion;GO:0005654|nucleoplasm;GO:0005634|nucleus;	GO:0003954|NADH dehydrogenase activity;GO:0032403|protein complex binding;	K03953	NDUFA9; NADH dehydrogenase (ubiquinone) 1 alpha subcomplex subunit 9
ENSMUSG00000000402	44	42	49.4527826484822	56	57	0.7971824327675514	-0.327018176529739	0.417872457285389	0.678397287920182	down	no	Egfl6	protein_coding	chrX:166523007-166585720:-	gi|9506563|ref|NP_062270.1|	2636	0.0	epidermal growth factor-like protein 6 precursor [Mus musculus]	gi|146134487|ref|NM_019397.3|	2700	0.0	Mus musculus EGF-like-domain, multiple 6 (Egfl6), mRNA	Q9JJZ5	1019	0.0	Epidermal growth factor-like protein 6	.	.	.	.	pfam00629	MAM	MAM domain. An extracellular domain found in many receptors.	GO:0007155|cell adhesion;GO:0030154|cell differentiation;GO:0030198|extracellular matrix organization;GO:0007275|multicellular organismal development;GO:0010811|positive regulation of cell-substrate adhesion;	GO:0005604|basement membrane;GO:0016020|membrane;GO:0005578|proteinaceous extracellular matrix;	GO:0005509|calcium ion binding;	.	.
ENSMUSG00000000409	74	61	69.6830448576778	66	79	0.9742187775118851	-0.0376823043160625	0.913047100127708	0.96572682099978	down	no	Lck	protein_coding	chr4:129548344-129573641:-	gi|244791455|ref|NP_001155904.1|	2809	0.0	proto-oncogene tyrosine-protein kinase LCK isoform a [Mus musculus]	gi|244792233|ref|NM_010693.3|	2166	0.0	Mus musculus lymphocyte protein tyrosine kinase (Lck), transcript variant 2, mRNA	P06240	451	5e-156	Proto-oncogene tyrosine-protein kinase LCK	.	.	.	.	pfam07714	Pkinase_Tyr	Protein tyrosine kinase.	GO:0006919|activation of cysteine-type endopeptidase activity involved in apoptotic process;GO:0050853|B cell receptor signaling pathway;GO:0007166|cell surface receptor signaling pathway;GO:0006882|cellular zinc ion homeostasis;GO:0045087|innate immune response;GO:0038083|peptidyl-tyrosine autophosphorylation;GO:0018108|peptidyl-tyrosine phosphorylation;GO:0045588|positive regulation of gamma-de…	GO:0005911|cell-cell junction;GO:0005829|cytosol;GO:0070062|extracellular exosome;GO:0031234|extrinsic component of cytoplasmic side of plasma membrane;GO:0001772|immunological synapse;GO:0045121|membrane raft;GO:0000242|pericentriolar material;GO:0005886|plasma membrane;	GO:0005524|ATP binding;GO:0051117|ATPase binding;GO:0042609|CD4 receptor binding;GO:0042610|CD8 receptor binding;GO:0001948|glycoprotein binding;GO:0042802|identical protein binding;GO:0004715|non-membrane spanning protein tyrosine kinase activity;GO:0043548|phosphatidylinositol 3-kinase binding;GO:1990405|protein antigen binding;GO:0008022|protein C-terminus binding;GO:0019901|protein kinase bin…	K05856	LCK; lymphocyte cell-specific protein tyrosine kinase [EC:2.7.10.2]
ENSMUSG00000000411	1	0	1.70972002744874	2	4	0.17402824958094368	-2.52260658063932	0.302177422512708	NA	down	no	Tssk3	protein_coding	chr4:129489014-129491022:-	gi|504161247|ref|XP_004591677.1|	1440	0.0	PREDICTED: testis-specific serine/threonine-protein kinase 3 [Ochotona princeps]	gi|54144643|ref|NM_080442.2|	1028	0.0	Mus musculus testis-specific serine kinase 3 (Tssk3), mRNA	Q9D2E1	557	0.0	Testis-specific serine/threonine-protein kinase 3	.	.	.	.	pfam00069	Pkinase	Protein kinase domain.	GO:0035556|intracellular signal transduction;GO:0007275|multicellular organismal development;GO:0006468|protein phosphorylation;GO:0048240|sperm capacitation;GO:0007283|spermatogenesis;	GO:0005737|cytoplasm;GO:0005622|intracellular;GO:0005634|nucleus;	GO:0005524|ATP binding;GO:0000287|magnesium ion binding;GO:0004674|protein serine/threonine kinase activity;	K08811	TSSK, STK22; testis-specific serine kinase [EC:2.7.11.1]
ENSMUSG00000000416	41	43	58.4598368529806	74	78	0.5792738545661018	-0.78768254422091	0.0360992226528948	0.141123626323046	down	no	Cttnbp2	protein_coding	chr6:18366478-18514843:-	gi|91982738|ref|NP_525024.1|	8024	0.0	cortactin-binding protein 2 [Mus musculus]	gi|568939659|ref|XM_006505105.1|	5462	0.0	PREDICTED: Mus musculus cortactin binding protein 2 (Cttnbp2), transcript variant X4, mRNA	B9EJA2	227	7e-68	Cortactin-binding protein 2	all2748	102	7e-22	COG0666	pfam09727	CortBP2	Cortactin-binding protein-2. This entry is the first approximately 250 residues of cortactin-binding protein 2. In addition to being a positional candidate for autism this protein is expressed at highest levels in the brain in humans. The human protein has six associated ankyrin repeat domains pfam00023 towards the C-terminus which act as protein-protein interaction domains.	GO:0007420|brain development;	GO:0005938|cell cortex;GO:0043197|dendritic spine;GO:0008021|synaptic vesicle;	.	.	.
ENSMUSG00000000420	2860	2703	2812.93064752321	2863	2862	1.0177171744563653	0.0253366894093991	0.665827619795679	0.848107216610512	up	no	Galnt1	protein_coding	chr18:24205344-24286818:+	gi|667287162|ref|XP_008576394.1|	2957	0.0	PREDICTED: polypeptide N-acetylgalactosaminyltransferase 1 isoform X2 [Galeopterus variegatus]	gi|237874258|ref|NM_013814.3|	3975	0.0	Mus musculus UDP-N-acetyl-alpha-D-galactosamine:polypeptide N-acetylgalactosaminyltransferase 1 (Galnt1), transcript variant 1, mRNA	O08912	266	1e-82	Polypeptide N-acetylgalactosaminyltransferase 1	.	.	.	.	pfam00535	Glycos_transf_2	Glycosyl transferase family 2. Diverse family, transferring sugar from UDP-glucose, UDP-N-acetyl- galactosamine, GDP-mannose or CDP-abequose, to a range of substrates including cellulose, dolichol phosphate and teichoic acids.	GO:0006493|protein O-linked glycosylation;GO:0018242|protein O-linked glycosylation via serine;GO:0018243|protein O-linked glycosylation via threonine;	GO:0005576|extracellular region;GO:0032580|Golgi cisterna membrane;GO:0016021|integral component of membrane;GO:0016020|membrane;GO:0048471|perinuclear region of cytoplasm;	GO:0030246|carbohydrate binding;GO:0030145|manganese ion binding;GO:0004653|polypeptide N-acetylgalactosaminyltransferase activity;	K00710	GALNT; polypeptide N-acetylgalactosaminyltransferase [EC:2.4.1.41]
ENSMUSG00000000435	9	5	20.113319260476	37	31	0.21499558184545972	-2.21762108211978	0.00154961405428833	NA	down	no	Myf5	protein_coding	chr10:107482908-107486134:-	gi|6678982|ref|NP_032682.1|	1211	2e-159	myogenic factor 5 [Mus musculus]	gi|240120094|ref|NM_008656.5|	2083	0.0	Mus musculus myogenic factor 5 (Myf5), mRNA	P24699	471	6e-161	Myogenic factor 5	.	.	.	.	pfam01586	Basic	Myogenic Basic domain. This basic domain is found in the MyoD family of muscle specific proteins that control muscle development. The bHLH region of the MyoD family includes the basic domain and the Helix-loop-helix (HLH) motif. The bHLH region mediates specific DNA binding. With 12 residues of the basic domain involved in DNA binding. The basic domain forms an extended alpha helix in the structu…	GO:0043010|camera-type eye development;GO:0001502|cartilage condensation;GO:0048704|embryonic skeletal system morphogenesis;GO:0030198|extracellular matrix organization;GO:0007517|muscle organ development;GO:0048644|muscle organ morphogenesis;GO:0060415|muscle tissue morphogenesis;GO:0001503|ossification;GO:0045663|positive regulation of myoblast differentiation;GO:1901741|positive regulation of …	GO:0005654|nucleoplasm;GO:0005634|nucleus;	GO:0000978|RNA polymerase II core promoter proximal region sequence-specific DNA binding;GO:0043565|sequence-specific DNA binding;GO:0003705|transcription factor activity, RNA polymerase II distal enhancer sequence-specific binding;GO:0001228|transcriptional activator activity, RNA polymerase II transcription regulatory region sequence-specific binding;	K18484	MYF5; myogenic factor 5
ENSMUSG00000000439	556	525	534.313181311784	532	530	1.066086067255974	0.0923239144489126	0.459807513073897	0.712561031346169	up	no	Mkrn2	protein_coding	chr6:115601902-115622624:+	gi|88853570|ref|NP_075779.2|	2073	0.0	probable E3 ubiquitin-protein ligase makorin-2 [Mus musculus]	gi|354789139|gb|JN953640.1|	5032	0.0	Mus musculus targeted KO-first, conditional ready, lacZ-tagged mutant allele Mkrn2:tm1a(KOMP)Wtsi; transgenic	Q9ERV1	64.3	3e-11	Probable E3 ubiquitin-protein ligase makorin-2	SPAC3A11.02	70.1	5e-11	COG5084	pfam00069	Pkinase	Protein kinase domain.	GO:0016567|protein ubiquitination;	GO:0005622|intracellular;	GO:0016874|ligase activity;GO:0044822|poly(A) RNA binding;GO:0008270|zinc ion binding;	K15687	MKRN; E3 ubiquitin-protein ligase makorin [EC:2.3.2.27]
ENSMUSG00000000440	1696	1656	1623.09884610527	1660	1493	1.1136616062983264	0.155310926502853	0.0526083512843263	0.18518091492572	up	no	Pparg	protein_coding	chr6:115360951-115490399:+	gi|537138287|gb|ERE67229.1|	2687	0.0	peroxisome proliferator-activated receptor gamma [Cricetulus griseus]	gi|817478105|ref|NM_001127330.2|	2125	0.0	Mus musculus peroxisome proliferator activated receptor gamma (Pparg), transcript variant 1, mRNA	P37238	425	3e-145	Peroxisome proliferator-activated receptor gamma	.	.	.	.	pfam00105	zf-C4	Zinc finger, C4 type (two domains). In nearly all cases, this is the DNA binding domain of a nuclear hormone receptor. The alignment contains two Zinc finger domains that are too dissimilar to be aligned with each other.	GO:0006919|activation of cysteine-type endopeptidase activity involved in apoptotic process;GO:0050873|brown fat cell differentiation;GO:0045165|cell fate commitment;GO:0048469|cell maturation;GO:0032869|cellular response to insulin stimulus;GO:0071285|cellular response to lithium ion;GO:0071407|cellular response to organic cyclic compound;GO:0002024|diet induced thermogenesis;GO:0030855|epitheli…	GO:0005737|cytoplasm;GO:0005829|cytosol;GO:0005794|Golgi apparatus;GO:0043231|intracellular membrane-bounded organelle;GO:0005654|nucleoplasm;GO:0005634|nucleus;GO:0090575|RNA polymerase II transcription factor complex;	GO:0033613|activating transcription factor binding;GO:0051393|alpha-actinin binding;GO:0050544|arachidonic acid binding;GO:0003682|chromatin binding;GO:0001046|core promoter sequence-specific DNA binding;GO:0003677|DNA binding;GO:0008144|drug binding;GO:0019899|enzyme binding;GO:0042802|identical protein binding;GO:0030374|ligand-dependent nuclear receptor transcription coactivator activity;GO:00…	K08530	NR1C3, PPARG; peroxisome proliferator-activated receptor gamma
ENSMUSG00000000441	1316	1258	1308.46336943147	1349	1328	1.0071397686976222	0.0102639113630196	0.90046389739962	0.960572409920136	up	no	Raf1	protein_coding	chr6:115618067-115676635:-	gi|148667117|gb|EDK99533.1|	3421	0.0	v-raf-leukemia viral oncogene 1, isoform CRA_a, partial [Mus musculus]	gi|74201748|dbj|AK148327.1|	3953	0.0	Mus musculus B16 F10Y cells cDNA, RIKEN full-length enriched library, clone:G370093B01 product:v-raf-1 leukemia viral oncogene 1, full insert sequence	P00531	353	7e-120	Serine/threonine-protein kinase-transforming protein mil	.	.	.	.	pfam00069	Pkinase	Protein kinase domain.	.	.	GO:0005524|ATP binding;GO:0004674|protein serine/threonine kinase activity;	K04366	RAF1; RAF proto-oncogene serine/threonine-protein kinase [EC:2.7.11.1]
ENSMUSG00000000486	84	77	79.0236314301645	66	90	1.0809415922568257	0.112288570400993	0.732997420187899	0.883569823723227	up	no	Sept1	protein_coding	chr7:127214447-127233130:-	gi|148277024|ref|NP_059489.2|	1764	0.0	septin-1 [Mus musculus]	gi|148277023|ref|NM_017461.2|	1433	0.0	Mus musculus septin 1 (Sept1), mRNA	P42209	320	8e-108	Septin-1	SPAC821.06	256	2e-79	COG5019	pfam00735	Septin	Septin. Members of this family include CDC3, CDC10, CDC11 and CDC12/Septin. Members of this family bind GTP. As regards the septins, these are polypeptides of 30-65kDa with three characteristic GTPase motifs (G-1, G-3 and G-4) that are similar to those of the Ras family. The G-4 motif is strictly conserved with a unique septin consensus of AKAD. Most septins are thought to have at least one coile…	GO:0051301|cell division;GO:0051311|meiotic metaphase plate congression;GO:0007056|spindle assembly involved in female meiosis;	GO:0005737|cytoplasm;GO:0072687|meiotic spindle;GO:0005815|microtubule organizing center;GO:0030496|midbody;	GO:0005525|GTP binding;	K13737	SEPT1; septin 1
ENSMUSG00000000489	620	519	520.725946295088	474	473	1.2584155497007523	0.331608402739697	0.0117913626528392	0.0603998717260416	up	no	Pdgfb	protein_coding	chr15:79995900-80014808:-	gi|40538817|ref|NP_035187.2|	1082	6e-137	platelet-derived growth factor subunit B precursor [Mus musculus]	gi|56118300|ref|NM_011057.3|	2918	0.0	Mus musculus platelet derived growth factor, B polypeptide (Pdgfb), mRNA	P31240	421	3e-138	Platelet-derived growth factor subunit B	.	.	.	.	pfam00341	PDGF	PDGF/VEGF domain.	GO:0030036|actin cytoskeleton organization;GO:0032147|activation of protein kinase activity;GO:0032148|activation of protein kinase B activity;GO:0007596|blood coagulation;GO:0001568|blood vessel development;GO:0048514|blood vessel morphogenesis;GO:0060445|branching involved in salivary gland morphogenesis;GO:0060947|cardiac vascular smooth muscle cell differentiation;GO:0060326|cell chemotaxis;G…	GO:0016323|basolateral plasma membrane;GO:0009986|cell surface;GO:0005737|cytoplasm;GO:0031012|extracellular matrix;GO:0005615|extracellular space;	GO:0042056|chemoattractant activity;GO:0005518|collagen binding;GO:0008083|growth factor activity;GO:0042802|identical protein binding;GO:0048407|platelet-derived growth factor binding;GO:0005161|platelet-derived growth factor receptor binding;GO:0046982|protein heterodimerization activity;GO:0042803|protein homodimerization activity;GO:0016176|superoxide-generating NADPH oxidase activator activi…	K17386	PDGFB; platelet-derived growth factor subunit B
ENSMUSG00000000530	338	342	407.075470047577	468	491	0.7430783689940272	-0.428413721812934	0.00293410300822261	0.019749519726599	down	no	Acvrl1	protein_coding	chr15:101128522-101145336:+	gi|471015256|ref|NP_001264184.1|	2652	0.0	serine/threonine-protein kinase receptor R3 isoform b [Mus musculus]	gi|471015138|ref|NM_009612.3|	3640	0.0	Mus musculus activin A receptor, type II-like 1 (Acvrl1), transcript variant 1, mRNA	Q61288	254	1e-80	Serine/threonine-protein kinase receptor R3	.	.	.	.	pfam00069	Pkinase	Protein kinase domain.	GO:0001525|angiogenesis;GO:0060840|artery development;GO:0008015|blood circulation;GO:0048514|blood vessel morphogenesis;GO:0001974|blood vessel remodeling;GO:0030509|BMP signaling pathway;GO:0071773|cellular response to BMP stimulus;GO:0071560|cellular response to transforming growth factor beta stimulus;GO:0035912|dorsal aorta morphogenesis;GO:0003203|endocardial cushion morphogenesis;GO:004211…	GO:0009986|cell surface;GO:0030425|dendrite;GO:0005887|integral component of plasma membrane;GO:0043025|neuronal cell body;GO:0005886|plasma membrane;	GO:0048185|activin binding;GO:0016361|activin receptor activity, type I;GO:0005524|ATP binding;GO:0098821|BMP receptor activity;GO:0046872|metal ion binding;GO:0019901|protein kinase binding;GO:0004674|protein serine/threonine kinase activity;GO:0004702|receptor signaling protein serine/threonine kinase activity;GO:0046332|SMAD binding;GO:0050431|transforming growth factor beta binding;GO:0005025…	K13594	ACVRL1, ALK1; activin receptor-like kinase 1 [EC:2.7.11.30]
ENSMUSG00000000531	580	697	625.082516504058	617	609	1.093175137863688	0.128524554062086	0.324553900546712	0.591838490535574	up	no	Grasp	protein_coding	chr15:101224207-101232755:+	gi|7670470|dbj|BAA95086.1|	1501	0.0	unnamed protein product [Mus musculus]	gi|103472018|ref|NM_019518.3|	2013	0.0	Mus musculus GRP1 (general receptor for phosphoinositides 1)-associated scaffold protein (Grasp), mRNA	Q9JJA9	582	0.0	General receptor for phosphoinositides 1-associated scaffold protein	.	.	.	.	pfam00595	PDZ	PDZ domain (Also known as DHR or GLGF). PDZ domains are found in diverse signaling proteins.	GO:0006886|intracellular protein transport;GO:0007165|signal transduction;	GO:0005737|cytoplasm;GO:0005641|nuclear envelope lumen;GO:0005886|plasma membrane;	.	.	.
ENSMUSG00000000532	456	459	499.675581939049	538	555	0.8772544549967709	-0.188932725744755	0.145679534774206	0.367936792206799	down	no	Acvr1b	protein_coding	chr15:101174067-101213679:+	gi|6680630|ref|NP_031421.1|	2454	0.0	activin receptor type-1B precursor [Mus musculus]	gi|74185591|dbj|AK154578.1|	4341	0.0	Mus musculus NOD-derived CD11c +ve dendritic cells cDNA, RIKEN full-length enriched library, clone:F630048N11 product:activin A receptor, type 1B, full insert sequence	Q61271	949	0.0	Activin receptor type-1B	.	.	.	.	pfam00069	Pkinase	Protein kinase domain.	GO:0032924|activin receptor signaling pathway;GO:0007166|cell surface receptor signaling pathway;GO:0007417|central nervous system development;GO:0046545|development of primary female sexual characteristics;GO:0097191|extrinsic apoptotic signaling pathway;GO:0000082|G1/S transition of mitotic cell cycle;GO:0001942|hair follicle development;GO:0001701|in utero embryonic development;GO:0007498|meso…	GO:0048179|activin receptor complex;GO:0009986|cell surface;GO:0070062|extracellular exosome;GO:0005887|integral component of plasma membrane;GO:0005886|plasma membrane;GO:0043235|receptor complex;	GO:0048185|activin binding;GO:0016361|activin receptor activity, type I;GO:0005524|ATP binding;GO:0034711|inhibin binding;GO:0046872|metal ion binding;GO:0004674|protein serine/threonine kinase activity;GO:0004702|receptor signaling protein serine/threonine kinase activity;GO:0046332|SMAD binding;GO:0004675|transmembrane receptor protein serine/threonine kinase activity;	K13567	ACVR1B, ALK4; activin receptor type-1B [EC:2.7.11.30]
ENSMUSG00000000538	2522	2449	2583.75152905391	2565	2838	0.9639265402953758	-0.0530048903302244	0.42434656907046	0.683715570496597	down	no	Tom1l2	protein_coding	chr11:60226714-60352905:-	gi|625251455|ref|XP_007617045.1|	2457	0.0	PREDICTED: TOM1-like protein 2 isoform X3 [Cricetulus griseus]	gi|84875529|ref|NM_153080.2|	4999	0.0	Mus musculus target of myb1-like 2 (chicken) (Tom1l2), transcript variant 1, mRNA	Q5SRX1	808	0.0	TOM1-like protein 2	.	.	.	.	pfam00790	VHS	VHS domain. Domain present in VPS-27, Hrs and STAM.	GO:0006886|intracellular protein transport;GO:0045839|negative regulation of mitotic nuclear division;GO:0007165|signal transduction;	GO:0070062|extracellular exosome;GO:0005622|intracellular;	GO:0030276|clathrin binding;GO:0019901|protein kinase binding;	.	.
ENSMUSG00000000544	5	3	5.68502218341858	9	6	0.5566283205342175	-0.84521378187926	0.481133485590606	NA	down	no	Gpa33	protein_coding	chr1:166130238-166166510:+	gi|11037800|ref|NP_067623.1|	1472	0.0	cell surface A33 antigen precursor [Mus musculus]	gi|11037799|ref|NM_021610.1|	2293	0.0	Mus musculus glycoprotein A33 (transmembrane) (Gpa33), mRNA	Q9JKA5	158	7e-46	Cell surface A33 antigen	.	.	.	.	pfam13927	Ig_3	Immunoglobulin domain. This family contains immunoglobulin-like domains.	GO:0016337|single organismal cell-cell adhesion;	GO:0009986|cell surface;GO:0005911|cell-cell junction;GO:0070062|extracellular exosome;GO:0016021|integral component of membrane;GO:0005886|plasma membrane;	.	K06790	GPA33; cell surface A33 antigen
ENSMUSG00000000552	326	313	354.894901616564	398	390	0.8494105496899258	-0.235466067799855	0.12262612515302	0.33111875852503	down	no	Zfp385a	protein_coding	chr15:103313895-103340086:-	gi|119360327|ref|NP_038894.2|	1527	0.0	zinc finger protein 385A [Mus musculus]	gi|119360326|ref|NM_013866.2|	2291	0.0	Mus musculus zinc finger protein 385A (Zfp385a), mRNA	Q8VD12	592	0.0	Zinc finger protein 385A	.	.	.	.	pfam12874	zf-met	Zinc-finger of C2H2 type. This is a zinc-finger domain with the CxxCx(12)Hx(6)H motif, found in multiple copies in a wide range of proteins from plants to metazoans. Some member proteins, particularly those from plants, are annotated as being RNA-binding.	GO:0006915|apoptotic process;GO:0007049|cell cycle;GO:0006974|cellular response to DNA damage stimulus;GO:0007599|hemostasis;GO:0008298|intracellular mRNA localization;GO:0072332|intrinsic apoptotic signaling pathway by p53 class mediator;GO:0007611|learning or memory;GO:0007626|locomotory behavior;GO:0035855|megakaryocyte development;GO:0010609|mRNA localization resulting in posttranscriptional …	GO:0005737|cytoplasm;GO:0030425|dendrite;GO:0043025|neuronal cell body;GO:0000790|nuclear chromatin;GO:0005730|nucleolus;	GO:0003730|mRNA 3'-UTR binding;GO:0002039|p53 binding;GO:0044822|poly(A) RNA binding;GO:0008270|zinc ion binding;	.	.
ENSMUSG00000000555	1320	1152	1341.69531723868	1435	1488	0.8852017587417345	-0.175921777361793	0.0386822271232881	0.148823785426338	down	no	Itga5	protein_coding	chr15:103344286-103366763:-	gi|148671975|gb|EDL03922.1|	5158	0.0	integrin alpha 5 (fibronectin receptor alpha), isoform CRA_b, partial [Mus musculus]	gi|930588919|ref|NM_001314041.1|	4415	0.0	Mus musculus integrin alpha 5 (fibronectin receptor alpha) (Itga5), transcript variant 2, mRNA	P11688	1977	0.0	Integrin alpha-5	.	.	.	.	pfam08441	Integrin_alpha2	Integrin alpha. This domain is found in integrin alpha and integrin alpha precursors to the C terminus of a number of pfam01839 repeats and to the N-terminus of the pfam00357 cytoplasmic region. This region is composed of three immunoglobulin-like domains.	GO:0033627|cell adhesion mediated by integrin;GO:0033631|cell-cell adhesion mediated by integrin;GO:0031589|cell-substrate adhesion;GO:0007044|cell-substrate junction assembly;GO:0035987|endodermal cell differentiation;GO:0007157|heterophilic cell-cell adhesion via plasma membrane cell adhesion molecules;GO:0034113|heterotypic cell-cell adhesion;GO:0007229|integrin-mediated signaling pathway;GO:0…	GO:0009986|cell surface;GO:0005911|cell-cell junction;GO:0031410|cytoplasmic vesicle;GO:0005783|endoplasmic reticulum;GO:0009897|external side of plasma membrane;GO:0005925|focal adhesion;GO:0005794|Golgi apparatus;GO:0008305|integrin complex;GO:0005886|plasma membrane;GO:0032587|ruffle membrane;GO:0045202|synapse;	GO:0005178|integrin binding;GO:0046872|metal ion binding;	K06484	ITGA5; integrin alpha 5
ENSMUSG00000000560	1	0	0.492683374303524	0	1	1.0422243206768158	0.0596658260790314	0.988612181776753	NA	up	no	Gabra2	protein_coding	chr5:70957597-71095849:-	gi|913504791|ref|XP_013206268.1|	2067	0.0	PREDICTED: gamma-aminobutyric acid receptor subunit alpha-2 isoform X1 [Microtus ochrogaster]	gi|45356230|gb|AC036145.11|	4504	0.0	Mus musculus chromosome 5, clone RP23-439C22, complete sequence	P26048	513	7e-172	Gamma-aminobutyric acid receptor subunit alpha-2	.	.	.	.	pfam02931	Neur_chan_LBD	Neurotransmitter-gated ion-channel ligand binding domain. This family is the extracellular ligand binding domain of these ion channels. This domain forms a pentameric arrangement in the known structure.	GO:0007214|gamma-aminobutyric acid signaling pathway;	GO:0030054|cell junction;GO:0034707|chloride channel complex;GO:0045211|postsynaptic membrane;	GO:0005254|chloride channel activity;GO:0005230|extracellular ligand-gated ion channel activity;GO:0004890|GABA-A receptor activity;	K05175	GABRA; gamma-aminobutyric acid receptor subunit alpha
ENSMUSG00000000561	680	685	679.032955606105	649	709	1.0533889663350247	0.0750382532535395	0.511408116953468	0.749779889590077	up	no	Wdr77	protein_coding	chr3:105959369-105970037:+	gi|19263322|ref|NP_081708.1|	1733	0.0	methylosome protein 50 [Mus musculus]	gi|74183423|dbj|AK161812.1|	4280	0.0	Mus musculus 13 days embryo male testis cDNA, RIKEN full-length enriched library, clone:6030454H15 product:weakly similar to Methylosome protein 50 (MEP50 protein) [Mus musculus], full insert sequence	Q99J09	437	2e-139	Methylosome protein 50	.	.	.	.	pfam00400	WD40	WD domain, G-beta repeat.	GO:0008285|negative regulation of cell proliferation;GO:0060770|negative regulation of epithelial cell proliferation involved in prostate gland development;GO:0008284|positive regulation of cell proliferation;GO:0006357|regulation of transcription from RNA polymerase II promoter;GO:0060528|secretory columnal luminar epithelial cell differentiation involved in prostate glandular acinus development;	GO:0005737|cytoplasm;GO:0005829|cytosol;GO:0005794|Golgi apparatus;GO:0034709|methylosome;GO:0005654|nucleoplasm;GO:0005634|nucleus;	GO:0030374|ligand-dependent nuclear receptor transcription coactivator activity;GO:0008327|methyl-CpG binding;	K13221	WDR77, MEP50; methylosome protein 50
ENSMUSG00000000562	1	0	0.249716810143943	0	0	2.8301545097173584	1.50088081783387	0.763855501946149	NA	up	no	Adora3	protein_coding	chr3:105870858-105908926:+	gi|110347604|ref|NP_033761.2|	1597	0.0	adenosine receptor A3 [Mus musculus]	gi|545479126|ref|NM_009631.4|	2370	0.0	Mus musculus adenosine A3 receptor (Adora3), mRNA	Q61618	224	2e-66	Adenosine receptor A3	.	.	.	.	pfam00001	7tm_1	7 transmembrane receptor (rhodopsin family). This family contains, amongst other G-protein-coupled receptors (GCPRs), members of the opsin family, which have been considered to be typical members of the rhodopsin superfamily. They share several motifs, mainly the seven transmembrane helices, GCPRs of the rhodopsin superfamily. All opsins bind a chromophore, such as 11-cis-retinal. The function of…	GO:0001973|adenosine receptor signaling pathway;GO:0002553|histamine secretion by mast cell;GO:0050850|positive regulation of calcium-mediated signaling;GO:0050729|positive regulation of inflammatory response;GO:0002687|positive regulation of leukocyte migration;GO:0043306|positive regulation of mast cell degranulation;GO:0070257|positive regulation of mucus secretion;GO:0014068|positive regulati…	GO:0005887|integral component of plasma membrane;GO:0042629|mast cell granule;GO:0005886|plasma membrane;	GO:0001609|G-protein coupled adenosine receptor activity;	.	.
ENSMUSG00000000563	3913	3665	3894.73492843365	3991	4067	0.9849044218911375	-0.0219443670230102	0.672237716984754	0.851378686605799	down	no	Atp5f1	protein_coding	chr3:105942698-105960099:-	gi|78214312|ref|NP_033855.2|	1358	0.0	ATP synthase F(0) complex subunit B1, mitochondrial isoform 1 [Mus musculus]	gi|74186971|dbj|AK037892.1|	2524	0.0	Mus musculus 16 days neonate thymus cDNA, RIKEN full-length enriched library, clone:A130060G19 product:ATP synthase, H+ transporting, mitochondrial F0 complex, subunit b, isoform 1, full insert sequence	Q9CQQ7	473	1e-165	ATP synthase F(0) complex subunit B1, mitochondrial	.	.	.	.	pfam05405	Mt_ATP-synt_B	Mitochondrial ATP synthase B chain precursor (ATP-synt_B). The Fo sector of the ATP synthase is a membrane bound complex which mediates proton transport. It is composed of nine different polypeptide subunits (a, b, c, d, e, f, g F6, A6L).	GO:0015986|ATP synthesis coupled proton transport;GO:0021762|substantia nigra development;	GO:0070062|extracellular exosome;GO:0016020|membrane;GO:0005743|mitochondrial inner membrane;GO:0005753|mitochondrial proton-transporting ATP synthase complex;GO:0000276|mitochondrial proton-transporting ATP synthase complex, coupling factor F(o);GO:0005739|mitochondrion;GO:0043209|myelin sheath;GO:0005654|nucleoplasm;GO:0005634|nucleus;	GO:0016887|ATPase activity;GO:0015078|hydrogen ion transmembrane transporter activity;	K02127	ATPeF0B, ATP5F1, ATP4; F-type H+-transporting ATPase subunit b
ENSMUSG00000000567	93	100	89.9535450938301	79	88	1.2118019077957884	0.277153881980807	0.359294258427627	0.626508942670012	up	no	Sox9	protein_coding	chr11:112782224-112787760:+	gi|60360276|dbj|BAD90382.1|	2513	0.0	mKIAA4243 protein [Mus musculus]	gi|165932320|ref|NM_011448.4|	4132	0.0	Mus musculus SRY (sex determining region Y)-box 9 (Sox9), mRNA	Q04887	885	0.0	Transcription factor SOX-9	.	.	.	.	pfam00505	HMG_box	HMG (high mobility group) box.	GO:0060018|astrocyte fate commitment;GO:0001658|branching involved in ureteric bud morphogenesis;GO:0060532|bronchus cartilage development;GO:0019933|cAMP-mediated signaling;GO:0001502|cartilage condensation;GO:0051216|cartilage development;GO:0030154|cell differentiation;GO:0045165|cell fate commitment;GO:0001708|cell fate specification;GO:0071364|cellular response to epidermal growth factor sti…	GO:0044798|nuclear transcription factor complex;GO:0005654|nucleoplasm;GO:0005634|nucleus;GO:0043234|protein complex;GO:0005667|transcription factor complex;	GO:0008013|beta-catenin binding;GO:0003682|chromatin binding;GO:0001046|core promoter sequence-specific DNA binding;GO:0003677|DNA binding;GO:0035326|enhancer binding;GO:0001158|enhancer sequence-specific DNA binding;GO:0097157|pre-mRNA intronic binding;GO:0046982|protein heterodimerization activity;GO:0034236|protein kinase A catalytic subunit binding;GO:0004672|protein kinase activity;GO:000098…	K18435	SOX9; transcription factor SOX9 (SOX group E)
ENSMUSG00000000568	5652	5292	5206.33782229909	4960	4959	1.1554826415125246	0.208495586770577	7.31773924756106e-06	0.00010895215339312	up	no	Hnrnpd	protein_coding	chr5:99955935-99978938:-	gi|116256514|ref|NP_031542.2|	1107	2e-143	heterogeneous nuclear ribonucleoprotein D0 isoform c [Mus musculus]	gi|547235014|ref|NM_001077265.2|	6811	0.0	Mus musculus heterogeneous nuclear ribonucleoprotein D (Hnrnpd), transcript variant 1, mRNA	Q14103	366	2e-120	Heterogeneous nuclear ribonucleoprotein D0	.	.	.	.	pfam00076	RRM_1	RNA recognition motif. (a.k.a. RRM, RBD, or RNP domain). The RRM motif is probably diagnostic of an RNA binding protein. RRMs are found in a variety of RNA binding proteins, including various hnRNP proteins, proteins implicated in regulation of alternative splicing, and protein components of snRNPs. The motif also appears in a few single stranded DNA binding proteins. The RRM structure consists o…	GO:0061158|3'-UTR-mediated mRNA destabilization;GO:0071230|cellular response to amino acid stimulus;GO:0071392|cellular response to estradiol stimulus;GO:0071732|cellular response to nitric oxide;GO:1904586|cellular response to putrescine;GO:0021549|cerebellum development;GO:0097167|circadian regulation of translation;GO:1990828|hepatocyte dedifferentiation;GO:0001889|liver development;GO:0048255…	GO:0005829|cytosol;GO:0070062|extracellular exosome;GO:0030529|ribonucleoprotein complex;GO:0005654|nucleoplasm;	GO:0003680|AT DNA binding;GO:0003682|chromatin binding;GO:0035925|mRNA 3'-UTR AU-rich region binding;GO:0000166|nucleotide binding;GO:0044822|poly(A) RNA binding;GO:0003723|RNA binding;GO:0042162|telomeric DNA binding;	K13044	HNRNPABD; heterogeneous nuclear ribonucleoprotein A/B/D
ENSMUSG00000000579	251	269	220.453348445973	168	192	1.5146155654352762	0.598951660219525	0.00251700310964408	0.0175067436876176	up	no	Dynlt1c	protein_coding	chr17:6601671-6609774:+	gi|6678265|ref|NP_033368.1|	601	7e-70	dynein light chain Tctex-type 1 [Mus musculus]	gi|12852242|dbj|AK014409.1|	3208	0.0	Mus musculus 12 days embryo embryonic body below diaphragm region cDNA, RIKEN full-length enriched library, clone:3732421C19 product:weakly similar to CYTOPLASMIC DYNEIN LIGHT CHAIN (T-COMPLEX TESTIS-SPECIFIC PROTEIN 1) (TCTEX-1) [Mus musculus], full insert sequence	P51807	236	2e-71	Dynein light chain Tctex-type 1	.	.	.	.	pfam03645	Tctex-1	Tctex-1 family. Tctex-1 is a dynein light chain. It has been shown that Tctex-1 can bind to the cytoplasmic tail of rhodopsin. C-terminal rhodopsin mutations responsible for retinitis pigmentosa inhibit this interaction.	GO:0051301|cell division;GO:0000132|establishment of mitotic spindle orientation;GO:0007067|mitotic nuclear division;GO:0070373|negative regulation of ERK1 and ERK2 cascade;GO:0050768|negative regulation of neurogenesis;GO:0010976|positive regulation of neuron projection development;GO:0008277|regulation of G-protein coupled receptor protein signaling pathway;GO:0006810|transport;	GO:0044297|cell body;GO:0005868|cytoplasmic dynein complex;GO:0005881|cytoplasmic microtubule;GO:0005794|Golgi apparatus;GO:0030426|growth cone;GO:0001917|photoreceptor inner segment;GO:0005819|spindle;	GO:0031681|G-protein beta-subunit binding;GO:0030742|GTP-dependent protein binding;GO:0042802|identical protein binding;GO:0003774|motor activity;	K10420	DYNLT; dynein light chain Tctex-type 1
ENSMUSG00000000581	858	851	888.324243765685	948	909	0.9642277755231845	-0.0525541063143694	0.596362114410945	0.808869085883673	down	no	C1d	protein_coding	chr11:17257579-17269176:+	gi|31542251|ref|NP_065583.2|	739	2e-88	nuclear nucleic acid-binding protein C1D [Mus musculus]	gi|142354885|ref|NM_020558.3|	2948	0.0	Mus musculus C1D nuclear receptor co-repressor (C1d), mRNA	O35473	244	2e-80	Nuclear nucleic acid-binding protein C1D	.	.	.	.	pfam04000	Sas10_Utp3	Sas10/Utp3/C1D family. This family contains Utp3 and LCP5 which are components of the U3 ribonucleoprotein complex. It also includes the human C1D protein and Saccharomyces cerevisiae YHR081W (rrp47), an exosome-associated protein required for the 3' processing of stable RNAs, and Sas10 which has been identified as a regulator of chromatin silencing. This family also includes the human protein Ne…	GO:0006915|apoptotic process;GO:0000460|maturation of 5.8S rRNA;GO:0045892|negative regulation of transcription, DNA-templated;GO:0006351|transcription, DNA-templated;	GO:0005737|cytoplasm;GO:0005730|nucleolus;GO:0005634|nucleus;GO:0017053|transcriptional repressor complex;	GO:0003677|DNA binding;GO:0016922|ligand-dependent nuclear receptor binding;GO:0003723|RNA binding;GO:0003714|transcription corepressor activity;	K12592	C1D, LRP1; exosome complex protein LRP1
ENSMUSG00000000594	1726	1628	1854.80997217316	2075	2029	0.8559242023195942	-0.224445052676183	0.0014732472513405	0.0111725843128115	down	no	Gm2a	protein_coding	chr11:55098115-55113029:+	gi|6806917|ref|NP_034429.1|	868	3e-104	ganglioside GM2 activator precursor [Mus musculus]	gi|329744584|ref|NM_010299.3|	4127	0.0	Mus musculus GM2 ganglioside activator protein (Gm2a), mRNA	Q60648	338	9e-106	Ganglioside GM2 activator	.	.	.	.	pfam02221	E1_DerP2_DerF2	ML domain. ML domain - MD-2-related lipid recognition domain. This family consists of proteins from plants, animals and fungi, including dust mite allergen Der P 2. It has been implicate in lipid recognition, particularly in the recognition of pathogen related products. A mutation in Npc2 causes a rare form of Niemann-Pick type C2 disease. This domain has a similar topology to immunoglobulin doma…	GO:0006689|ganglioside catabolic process;GO:0007611|learning or memory;GO:0019915|lipid storage;GO:0050877|neurological system process;GO:0050885|neuromuscular process controlling balance;GO:0009313|oligosaccharide catabolic process;GO:0051345|positive regulation of hydrolase activity;	GO:0045179|apical cortex;GO:0009898|cytoplasmic side of plasma membrane;GO:0070062|extracellular exosome;GO:0005889|hydrogen:potassium-exchanging ATPase complex;GO:0005764|lysosome;GO:0005739|mitochondrion;	GO:0032428|beta-N-acetylgalactosaminidase activity;GO:0004563|beta-N-acetylhexosaminidase activity;GO:0008047|enzyme activator activity;GO:0005319|lipid transporter activity;GO:0016004|phospholipase activator activity;	K12383	GM2A; ganglioside GM2 activator
ENSMUSG00000000600	1153	1164	1114.38525361516	1039	1109	1.1304466212370046	0.176892870820277	0.0512933042919053	0.182269144652603	up	no	Krit1	protein_coding	chr5:3803184-3845564:+	gi|282847450|ref|NP_109600.2|	3905	0.0	krev interaction trapped protein 1 isoform 1 [Mus musculus]	gi|282847447|ref|NM_001170552.1|	5582	0.0	Mus musculus KRIT1, ankyrin repeat containing (Krit1), transcript variant 2, mRNA	Q6S5J6	200	2e-58	Krev interaction trapped protein 1	FN0178	52.4	5e-06	COG0666	pfam00373	FERM_M	FERM central domain. This domain is the central structural domain of the FERM domain.	GO:0001525|angiogenesis;GO:0045454|cell redox homeostasis;GO:0016525|negative regulation of angiogenesis;GO:2000352|negative regulation of endothelial cell apoptotic process;GO:0010596|negative regulation of endothelial cell migration;GO:0001937|negative regulation of endothelial cell proliferation;GO:0032092|positive regulation of protein binding;GO:2000114|regulation of establishment of cell po…	GO:0005911|cell-cell junction;GO:0005737|cytoplasm;GO:0005615|extracellular space;GO:0005874|microtubule;GO:0005886|plasma membrane;GO:0043234|protein complex;	GO:0030695|GTPase regulator activity;GO:0008017|microtubule binding;GO:0005546|phosphatidylinositol-4,5-bisphosphate binding;GO:0032403|protein complex binding;	K17705	KRIT1; Krev interaction trapped protein 1
ENSMUSG00000000605	2042	1884	1879.07886014045	1733	1873	1.1401382205737984	0.18920873495887	0.00961636623879495	0.0514116882299403	up	no	Clcn4	protein_coding	chr7:7282309-7300851:-	gi|880903389|ref|XP_012971887.1|	3602	0.0	PREDICTED: H(+)/Cl(-) exchange transporter 4 isoform X1 [Mesocricetus auratus]	gi|698980005|ref|NM_011334.4|	4607	0.0	Mus musculus chloride channel, voltage-sensitive 4 (Clcn4), transcript variant 1, mRNA	P51793	101	5e-53	H(+)/Cl(-) exchange transporter 4	SPBC19C7.11_1	233	2e-63	COG0038	pfam00654	Voltage_CLC	Voltage gated chloride channel. This family of ion channels contains 10 or 12 transmembrane helices. Each protein forms a single pore. It has been shown that some members of this family form homodimers. In terms of primary structure, they are unrelated to known cation channels or other types of anion channels. Three ClC subfamilies are found in animals. ClC-1 is involved in setting and restoring …	GO:0006821|chloride transport;GO:0034220|ion transmembrane transport;GO:0006810|transport;	GO:0031901|early endosome membrane;GO:0010008|endosome membrane;GO:0005887|integral component of plasma membrane;GO:0031902|late endosome membrane;	GO:0015297|antiporter activity;GO:0005524|ATP binding;GO:0005254|chloride channel activity;GO:0031404|chloride ion binding;GO:0005247|voltage-gated chloride channel activity;	K05012	CLCN3_4_5; chloride channel 3/4/5
ENSMUSG00000000617	0	0	0.244068480333239	1	0	0.3848312759347801	-1.37770204057567	0.78277762308607	NA	down	no	Grm6	protein_coding	chr11:50850685-50866208:+	gi|197333819|ref|NP_775548.2|	4035	0.0	metabotropic glutamate receptor 6 precursor [Mus musculus]	gi|197333818|ref|NM_173372.2|	4330	0.0	Mus musculus glutamate receptor, metabotropic 6 (Grm6), mRNA	Q5NCH9	213	6e-59	Metabotropic glutamate receptor 6	alr1834	53.1	4e-06	COG0683	pfam01094	ANF_receptor	Receptor family ligand binding region. This family includes extracellular ligand binding domains of a wide range of receptors. This family also includes the bacterial amino acid binding proteins of known structure.	GO:0007268|synaptic transmission;GO:0050908|detection of light stimulus involved in visual perception;GO:0007216|G-protein coupled glutamate receptor signaling pathway;GO:0007186|G-protein coupled receptor signaling pathway;GO:0007626|locomotory behavior;GO:0090280|positive regulation of calcium ion import;GO:0051966|regulation of synaptic transmission, glutamatergic;GO:0060041|retina development…	GO:0030425|dendrite;GO:0005789|endoplasmic reticulum membrane;GO:0000139|Golgi membrane;GO:0005887|integral component of plasma membrane;GO:0035841|new growing cell tip;GO:0045211|postsynaptic membrane;GO:0042734|presynaptic membrane;	GO:0008066|glutamate receptor activity;GO:0001642|group III metabotropic glutamate receptor activity;GO:0042803|protein homodimerization activity;	K04608	GRM6_7_8; metabotropic glutamate receptor 6/7/8
ENSMUSG00000000627	6	3	4.46922619538943	2	7	1.0431848530682695	0.0609948270570701	0.964439123308487	NA	up	no	Sema4f	protein_coding	chr6:82911885-82939769:-	gi|164698454|ref|NP_035480.3|	3428	0.0	semaphorin-4F isoform a precursor [Mus musculus]	gi|817478801|ref|NM_011350.4|	4086	0.0	Mus musculus sema domain, immunoglobulin domain (Ig), TM domain, and short cytoplasmic domain (Sema4f), transcript variant 1, mRNA	Q9Z123	1023	0.0	Semaphorin-4F	.	.	.	.	pfam01403	Sema	Sema domain. The Sema domain occurs in semaphorins, which are a large family of secreted and transmembrane proteins, some of which function as repellent signals during axon guidance. Sema domains also occur in the hepatocyte growth factor receptor and human plexin A-3.	GO:0050919|negative chemotaxis;GO:0030517|negative regulation of axon extension;GO:0048843|negative regulation of axon extension involved in axon guidance;GO:0001755|neural crest cell migration;GO:0030335|positive regulation of cell migration;GO:0031290|retinal ganglion cell axon guidance;GO:0071526|semaphorin-plexin signaling pathway;	GO:0005783|endoplasmic reticulum;GO:0005615|extracellular space;GO:0016021|integral component of membrane;GO:0005886|plasma membrane;GO:0045211|postsynaptic membrane;GO:0045202|synapse;	GO:0045499|chemorepellent activity;GO:0030215|semaphorin receptor binding;	K06521	SEMA4; semaphorin 4
ENSMUSG00000000628	1271	1371	1120.92816629226	943	889	1.5121064049850106	0.596559663727587	4.37804531704254e-10	1.33879493542062e-08	up	no	Hk2	protein_coding	chr6:82725025-82774454:-	gi|7305143|ref|NP_038848.1|	4896	0.0	hexokinase-2 [Mus musculus]	gi|163965442|ref|NM_013820.3|	5513	0.0	Mus musculus hexokinase 2 (Hk2), mRNA	O08528	1890	0.0	Hexokinase-2	SPAC24H6.04	284	4e-82	COG5026	pfam03727	Hexokinase_2	Hexokinase. Hexokinase (EC:2.7.1.1) contains two structurally similar domains represented by this family and pfam00349. Some members of the family have two copies of each of these domains.	GO:0008637|apoptotic mitochondrial changes;GO:0046835|carbohydrate phosphorylation;GO:0001678|cellular glucose homeostasis;GO:0072655|establishment of protein localization to mitochondrion;GO:0006006|glucose metabolic process;GO:0006096|glycolytic process;GO:0007595|lactation;GO:0072656|maintenance of protein location in mitochondrion;GO:0098779|mitophagy in response to mitochondrial depolarizati…	GO:0005829|cytosol;GO:0016020|membrane;GO:0005741|mitochondrial outer membrane;GO:0005739|mitochondrion;	GO:0005524|ATP binding;GO:0008865|fructokinase activity;GO:0004340|glucokinase activity;GO:0005536|glucose binding;GO:0004396|hexokinase activity;GO:0019158|mannokinase activity;	K00844	HK; hexokinase [EC:2.7.1.1]
ENSMUSG00000000631	1412	1353	1552.88363250507	1656	1825	0.8320962986097903	-0.265177593579513	0.000924240603240604	0.00757162235530077	down	no	Myo18a	protein_coding	chr11:77763246-77865980:+	gi|600971682|ref|NP_001278142.1|	10111	0.0	unconventional myosin-XVIIIa isoform 1 [Mus musculus]	gi|755538952|ref|XM_006533604.2|	7508	0.0	PREDICTED: Mus musculus myosin XVIIIA (Myo18a), transcript variant X16, mRNA	Q9JMH9	3254	0.0	Unconventional myosin-XVIIIa	SPCC645.05c	342	1e-94	COG5022	pfam00063	Myosin_head	Myosin head (motor domain).	GO:0031032|actomyosin structure organization;GO:0090164|asymmetric Golgi ribbon formation;GO:0016477|cell migration;GO:0007030|Golgi organization;GO:0090161|Golgi ribbon formation;GO:0048194|Golgi vesicle budding;GO:0043066|negative regulation of apoptotic process;GO:0050714|positive regulation of protein secretion;	GO:0042641|actomyosin;GO:0005903|brush border;GO:0005856|cytoskeleton;GO:0005793|endoplasmic reticulum-Golgi intermediate compartment;GO:0005794|Golgi apparatus;GO:0000139|Golgi membrane;GO:0016020|membrane;GO:0016459|myosin complex;GO:0005654|nucleoplasm;GO:0005802|trans-Golgi network;	GO:0051015|actin filament binding;GO:0043531|ADP binding;GO:0005524|ATP binding;GO:0044822|poly(A) RNA binding;	K10362	MYO18; myosin XVIII
ENSMUSG00000000632	59	66	46.5400211482171	22	38	2.186085560635753	1.12834986738185	0.0110164900134471	0.0574553066073038	up	no	Sez6	protein_coding	chr11:77930800-77979048:+	gi|31981500|ref|NP_067261.2|	4815	0.0	seizure protein 6 isoform 1 precursor [Mus musculus]	gi|33244024|gb|BC055345.1|	4299	0.0	Mus musculus seizure related gene 6, mRNA (cDNA clone MGC:65649 IMAGE:6833344), complete cds	Q7TSK2	298	4e-94	Seizure protein 6	.	.	.	.	pfam00431	CUB	CUB domain.	GO:0008344|adult locomotory behavior;GO:0021680|cerebellar Purkinje cell layer development;GO:0060079|excitatory postsynaptic potential;GO:2000171|negative regulation of dendrite development;GO:1900006|positive regulation of dendrite development;GO:0050773|regulation of dendrite development;GO:0090036|regulation of protein kinase C signaling;GO:0060074|synapse maturation;	GO:0097440|apical dendrite;GO:0030054|cell junction;GO:0043198|dendritic shaft;GO:0043197|dendritic spine;GO:0005783|endoplasmic reticulum;GO:0005615|extracellular space;GO:0016021|integral component of membrane;GO:0043025|neuronal cell body;GO:0048471|perinuclear region of cytoplasm;GO:0005886|plasma membrane;	.	.	.
ENSMUSG00000000673	7	12	7.0694179444547	6	3	2.221054463782263	1.15124477049191	0.296326568340285	NA	up	no	Haao	protein_coding	chr17:83831356-83846790:-	gi|17921976|ref|NP_079601.1|	1531	0.0	3-hydroxyanthranilate 3,4-dioxygenase [Mus musculus]	gi|755555773|ref|XM_006523463.2|	1222	0.0	PREDICTED: Mus musculus 3-hydroxyanthranilate 3,4-dioxygenase (Haao), transcript variant X1, mRNA	Q78JT3	594	0.0	3-hydroxyanthranilate 3,4-dioxygenase	.	.	.	.	pfam06052	3-HAO	3-hydroxyanthranilic acid dioxygenase. In eukaryotes 3-hydroxyanthranilic acid dioxygenase (EC:1.13.11.6) is part of the kynurenine pathway for the degradation of tryptophan and the biosynthesis of nicotinic acid.The prokaryotic homolog is involved in the 2-nitrobenzoate degradation pathway.	GO:0034354|'de novo' NAD biosynthetic process from tryptophan;GO:0043420|anthranilate metabolic process;GO:0070050|neuron cellular homeostasis;GO:0019805|quinolinate biosynthetic process;GO:0046874|quinolinate metabolic process;GO:0046686|response to cadmium ion;GO:0010043|response to zinc ion;GO:0006569|tryptophan catabolic process;	GO:0005737|cytoplasm;GO:0005829|cytosol;GO:0070062|extracellular exosome;	GO:0000334|3-hydroxyanthranilate 3,4-dioxygenase activity;GO:0008198|ferrous iron binding;	K00452	HAAO; 3-hydroxyanthranilate 3,4-dioxygenase [EC:1.13.11.6]
ENSMUSG00000000682	38	31	26.3334622268227	15	21	2.0054231263207094	1.00390666453112	0.0766625101134559	0.241337184436876	up	no	Cd52	protein_coding	chr4:134082448-134095082:-	gi|27769085|gb|AAH42709.1|	193	7e-15	Aim1l protein, partial [Mus musculus]	gi|158937237|ref|NM_013706.2|	503	0.0	Mus musculus CD52 antigen (Cd52), mRNA	Q64389	72.0	2e-15	CAMPATH-1 antigen	.	.	.	.	pfam15116	CD52	CAMPATH-1 antigen.	.	.	GO:0030246|carbohydrate binding;	K06488	CDW52; CDW52 antigen
ENSMUSG00000000686	19	17	22.3227202523927	24	30	0.6980944228353904	-0.518505909249997	0.390753154909218	NA	down	no	Abhd15	protein_coding	chr11:77515121-77538607:+	gi|147902337|ref|NP_080461.3|	2047	0.0	protein ABHD15 precursor [Mus musculus]	gi|147902336|ref|NM_026185.4|	2662	0.0	Mus musculus abhydrolase domain containing 15 (Abhd15), mRNA	Q5F2F2	793	0.0	Protein ABHD15	PA0368	71.6	2e-12	COG0429	pfam15449	Retinal	Retinal protein. This family of proteins is found in the photoreceptor cells of the retina. Mutations of the gene encoding this protein have been associated with retinal disorders such as retinitis pigmentosa and late-onset progressive retinal atrophy. The function of this family of proteins is unknown, but it is likely to be important in the development and function of the retina.	.	GO:0005576|extracellular region;GO:0016020|membrane;	GO:0016787|hydrolase activity;	K04429	TAO; thousand and one amino acid protein kinase [EC:2.7.11.1]
ENSMUSG00000000690	45	49	67.1167475381562	92	85	0.5567594998457934	-0.844873825325597	0.01663241136086	0.0791891400790293	down	no	Hoxb6	protein_coding	chr11:96292476-96301569:+	gi|655870852|ref|XP_008269567.1|	1114	2e-144	PREDICTED: homeobox protein Hox-B6 isoform X1 [Oryctolagus cuniculus]	gi|532051316|ref|XM_005368360.1|	1518	0.0	PREDICTED: Microtus ochrogaster homeobox B6 (Hoxb6), mRNA	P09023	333	4e-108	Homeobox protein Hox-B6	.	.	.	.	pfam00046	Homeobox	Homeobox domain.	GO:0009952|anterior/posterior pattern specification;GO:0048706|embryonic skeletal system development;GO:0048704|embryonic skeletal system morphogenesis;GO:0034101|erythrocyte homeostasis;GO:0006351|transcription, DNA-templated;	GO:0005634|nucleus;	GO:0044822|poly(A) RNA binding;GO:0043565|sequence-specific DNA binding;GO:0003700|transcription factor activity, sequence-specific DNA binding;	K09306	HOX_6; homeobox protein HoxA/B/C6
ENSMUSG00000000693	395	414	461.527242868405	530	517	0.8099200550390957	-0.30414858428604	0.0257595679395969	0.110290437385317	down	no	Loxl3	protein_coding	chr6:83034173-83052562:+	gi|31543127|ref|NP_038614.2|	3973	0.0	lysyl oxidase homolog 3 precursor [Mus musculus]	gi|146134455|ref|NM_013586.4|	4047	0.0	Mus musculus lysyl oxidase-like 3 (Loxl3), mRNA	Q9Z175	720	0.0	Lysyl oxidase homolog 3	.	.	.	.	pfam01186	Lysyl_oxidase	Lysyl oxidase.	GO:0001837|epithelial to mesenchymal transition;GO:0045892|negative regulation of transcription, DNA-templated;	GO:0005576|extracellular region;GO:0005615|extracellular space;GO:0016020|membrane;	GO:0005507|copper ion binding;GO:0016641|oxidoreductase activity, acting on the CH-NH2 group of donors, oxygen as acceptor;GO:0005044|scavenger receptor activity;	K00280	LOXL2_3_4; lysyl oxidase-like protein 2/3/4 [EC:1.4.3.-]
ENSMUSG00000000701	5	17	8.84852703722983	9	4	1.7890514199213718	0.839194853124583	0.415459064970443	NA	up	no	Tcl1b5	protein_coding	chr12:105176344-105181145:+	gi|7305561|ref|NP_038804.1|	503	1e-59	protein TCL1B5 [Mus musculus]	gi|74137861|dbj|AK139627.1|	1051	0.0	Mus musculus 2 cells egg cDNA, RIKEN full-length enriched library, clone:B020007A08 product:T-cell leukemia/lymphoma 1B, 5, full insert sequence	P56845	198	5e-61	Protein TCL1B5	.	.	.	.	pfam01840	TCL1_MTCP1	TCL1/MTCP1 family. Two related oncogenes, TCL-1 and MTCP-1, are overexpressed in T cell prolymphocytic leukaemias as a result of chromosomal rearrangements that involve the translocation of one T cell receptor gene to either chromosome 14q32 or Xq28. This family contains two repeated motifs that form a single globular domain.	GO:0001837|epithelial to mesenchymal transition;GO:0045892|negative regulation of transcription, DNA-templated;	GO:0005576|extracellular region;GO:0005615|extracellular space;GO:0016020|membrane;	GO:0005507|copper ion binding;GO:0016641|oxidoreductase activity, acting on the CH-NH2 group of donors, oxygen as acceptor;GO:0005044|scavenger receptor activity;	.	.
ENSMUSG00000000706	4	4	3.99080590104368	5	3	1.0473918118740042	0.0668012314819686	0.961938119169251	NA	up	no	Btn1a1	protein_coding	chr13:23456992-23465901:-	gi|148700622|gb|EDL32569.1|	2756	0.0	butyrophilin, subfamily 1, member A1, isoform CRA_c, partial [Mus musculus]	gi|159032052|ref|NM_013483.3|	3423	0.0	Mus musculus butyrophilin, subfamily 1, member A1 (Btn1a1), mRNA	Q62556	245	3e-76	Butyrophilin subfamily 1 member A1	.	.	.	.	pfam00622	SPRY	SPRY domain. SPRY Domain is named from SPla and the RYanodine Receptor. Domain of unknown function. Distant homologues are domains in butyrophilin/marenostrin/pyrin homologues.	.	GO:0005615|extracellular space;GO:0016021|integral component of membrane;	.	K06712	BTN; butyrophilin
ENSMUSG00000000708	919	938	996.845783707886	1084	1063	0.9064381833238778	-0.141719459532408	0.134100467359994	0.350221154310871	down	no	Kat2b	protein_coding	chr17:53566861-53672720:+	gi|52345413|ref|NP_064389.2|	3853	0.0	histone acetyltransferase KAT2B isoform 1 [Mus musculus]	gi|300116312|ref|NM_020005.4|	4653	0.0	Mus musculus K(lysine) acetyltransferase 2B (Kat2b), transcript variant 1, mRNA	Q9JHD1	116	6e-68	Histone acetyltransferase KAT2B	SPAC1952.05	311	2e-92	COG5076	pfam06466	PCAF_N	PCAF (P300/CBP-associated factor) N-terminal domain. This region is spliced out of human histone acetyltranfersase KAT2A isoform 2. It is predicted to be of a mixed alpha/beta fold - though predominantly helical.	GO:0007049|cell cycle;GO:0032869|cellular response to insulin stimulus;GO:0006338|chromatin remodeling;GO:0016573|histone acetylation;GO:0043966|histone H3 acetylation;GO:0043970|histone H3-K9 acetylation;GO:0018393|internal peptidyl-lysine acetylation;GO:0018076|N-terminal peptidyl-lysine acetylation;GO:0008285|negative regulation of cell proliferation;GO:0045736|negative regulation of cyclin-de…	GO:0031672|A band;GO:0042641|actomyosin;GO:0005671|Ada2/Gcn5/Ada3 transcription activator complex;GO:0000123|histone acetyltransferase complex;GO:0031674|I band;GO:0000776|kinetochore;GO:0005654|nucleoplasm;GO:0005634|nucleus;	GO:0016407|acetyltransferase activity;GO:0003682|chromatin binding;GO:0004861|cyclin-dependent protein serine/threonine kinase inhibitor activity;GO:0004402|histone acetyltransferase activity;GO:0042826|histone deacetylase binding;GO:0004468|lysine N-acetyltransferase activity, acting on acetyl phosphate as donor;GO:0032403|protein complex binding;GO:0019901|protein kinase binding;GO:0000977|RNA …	K06062	PCAF, KAT2, GCN5; histone acetyltransferase [EC:2.3.1.48]
ENSMUSG00000000711	2114	2071	2185.01036634368	2289	2299	0.9556462246877642	-0.0654514561256383	0.317286977910913	0.58520537236162	down	no	Rab5b	protein_coding	chr10:128677175-128696264:-	gi|803048164|ref|XP_012030158.1|	1144	6e-145	PREDICTED: ras-related protein Rab-5B isoform X2 [Ovis aries]	gi|227430341|ref|NM_177411.4|	3176	0.0	Mus musculus RAB5B, member RAS oncogene family (Rab5b), mRNA	Q5RBG1	305	1e-98	Ras-related protein Rab-5B	.	.	.	.	pfam00071	Ras	Ras family. Includes sub-families Ras, Rab, Rac, Ral, Ran, Rap Ypt1 and more. Shares P-loop motif with GTP_EFTU, arf and myosin_head. See pfam00009 pfam00025, pfam00063. As regards Rab GTPases, these are important regulators of vesicle formation, motility and fusion. They share a fold in common with all Ras GTPases: this is a six-stranded beta-sheet surrounded by five alpha-helices.	GO:0015031|protein transport;GO:0007264|small GTPase mediated signal transduction;	GO:0031901|early endosome membrane;GO:0042470|melanosome;GO:0005886|plasma membrane;	GO:0019003|GDP binding;GO:0005525|GTP binding;	K07888	RAB5B; Ras-related protein Rab-5B
ENSMUSG00000000724	1	0	0.735649938463104	0	2	0.5219600867349582	-0.937988603937226	0.790609618466882	NA	down	no	Cryba1	protein_coding	chr11:77718615-77725283:-	gi|20304089|ref|NP_034095.1|	1117	2e-152	beta-crystallin A1 isoform 1 [Mus musculus]	gi|26350978|dbj|AK084145.1|	1374	0.0	Mus musculus 12 days embryo eyeball cDNA, RIKEN full-length enriched library, clone:D230003J06 product:crystallin, beta A1, full insert sequence	P02525	53.9	5e-07	Beta-crystallin A1	.	.	.	.	pfam00030	Crystall	Beta/Gamma crystallin. The alignment comprises two Greek key motifs since the similarity between them is very low.	GO:0002088|lens development in camera-type eye;GO:0001818|negative regulation of cytokine production;GO:0070373|negative regulation of ERK1 and ERK2 cascade;GO:0014067|negative regulation of phosphatidylinositol 3-kinase signaling;GO:0051898|negative regulation of protein kinase B signaling;GO:0032007|negative regulation of TOR signaling;GO:2000210|positive regulation of anoikis;GO:0007601|visual…	GO:0005737|cytoplasm;GO:0005634|nucleus;	GO:0005212|structural constituent of eye lens;	.	.
ENSMUSG00000000730	93	77	81.5316799443981	82	75	1.1327870737869465	0.179876708060147	0.571192098186281	0.791469207145033	up	no	Dnmt3l	protein_coding	chr10:78041947-78063622:+	gi|148699801|gb|EDL31748.1|	2023	0.0	DNA (cytosine-5-)-methyltransferase 3-like, isoform CRA_a, partial [Mus musculus]	gi|545746400|ref|NM_001081695.2|	1822	0.0	Mus musculus DNA (cytosine-5-)-methyltransferase 3-like (Dnmt3l), transcript variant 2, mRNA	Q9CWR8	773	0.0	DNA (cytosine-5)-methyltransferase 3-like	.	.	.	.	pfam15368	BioT2	Spermatogenesis family BioT2. BioT2 is a family of eukaryotic proteins expressed only in the testes. BioT2 is found abundantly in five types of murine cancer cell lines, suggesting it plays a role in testes development as well as tumorigenesis.	GO:0060718|chorionic trophoblast cell differentiation;GO:0032776|DNA methylation on cytosine;GO:0071514|genetic imprinting;GO:0001701|in utero embryonic development;GO:0032259|methylation;GO:0045892|negative regulation of transcription, DNA-templated;GO:0001890|placenta development;	GO:0000794|condensed nuclear chromosome;GO:0005737|cytoplasm;GO:0005829|cytosol;GO:0005720|nuclear heterochromatin;GO:0005654|nucleoplasm;GO:0005634|nucleus;	GO:0008047|enzyme activator activity;GO:0019899|enzyme binding;GO:0046872|metal ion binding;	K10603	AIRE; autoimmune regulator
ENSMUSG00000000731	41	39	39.3924359757287	33	45	1.0745494516952294	0.103731878367182	0.82081062469483	0.926614862852163	up	no	Aire	protein_coding	chr10:78030022-78043610:-	gi|6753020|ref|NP_033776.1|	2643	0.0	autoimmune regulator isoform 1 [Mus musculus]	gi|74148911|dbj|AK153690.1|	2963	0.0	Mus musculus 3 days neonate thymus cDNA, RIKEN full-length enriched library, clone:A630047M03 product:autoimmune regulator (autoimmune polyendocrinopathy candidiasis ectodermal dystrophy), full insert sequence	Q9Z0E3	259	7e-74	Autoimmune regulator	.	.	.	.	pfam03172	Sp100	Sp100 domain. The function of this domain is unknown. It is about 105 amino acid residues in length and is predicted to be predominantly alpha helical. This domain is usually found at the amino terminus of protein that contain a SAND domain pfam01342.	GO:0006959|humoral immune response;GO:0045060|negative thymic T cell selection;GO:0045944|positive regulation of transcription from RNA polymerase II promoter;GO:0045893|positive regulation of transcription, DNA-templated;GO:0006355|regulation of transcription, DNA-templated;GO:0006351|transcription, DNA-templated;	GO:0005737|cytoplasm;GO:0005622|intracellular;GO:0005634|nucleus;	GO:0003682|chromatin binding;GO:0042393|histone binding;GO:0042802|identical protein binding;GO:0000977|RNA polymerase II regulatory region sequence-specific DNA binding;GO:0003712|transcription cofactor activity;GO:0044212|transcription regulatory region DNA binding;GO:0045182|translation regulator activity;GO:0008270|zinc ion binding;	K10603	AIRE; autoimmune regulator
ENSMUSG00000000732	740	624	879.459204871064	1022	1163	0.6532948056688137	-0.614193925936051	2.1490798451604e-08	5.0158069227168e-07	down	no	Icosl	protein_coding	chr10:78069302-78083913:+	gi|15011418|gb|AAK77544.1|AF394451_1	1612	0.0	B7-like protein GL50-B [Mus musculus]	gi|26334474|dbj|AK041421.1|	2749	0.0	Mus musculus 3 days neonate thymus cDNA, RIKEN full-length enriched library, clone:A630008D12 product:icos ligand, full insert sequence	Q9JHJ8	56.2	3e-07	ICOS ligand	.	.	.	.	pfam08205	C2-set_2	CD80-like C2-set immunoglobulin domain. These domains belong to the immunoglobulin superfamily.	GO:0045190|isotype switching;GO:0042104|positive regulation of activated T cell proliferation;GO:0045404|positive regulation of interleukin-4 biosynthetic process;GO:0007165|signal transduction;GO:0042110|T cell activation;	GO:0009897|external side of plasma membrane;GO:0070062|extracellular exosome;GO:0016021|integral component of membrane;GO:0005887|integral component of plasma membrane;	GO:0005102|receptor binding;	K06710	ICOSLG, ICOSL; inducible T-cell co-stimulator ligand
ENSMUSG00000000738	1669	1667	1674.84011074167	1639	1743	1.0336451417857573	0.047740982505473	0.528227859526758	0.761302701759794	up	no	Spg7	protein_coding	chr8:123062942-123097760:+	gi|33585736|gb|AAH55488.1|	3544	0.0	Spg7 protein, partial [Mus musculus]	gi|74152601|dbj|AK171647.1|	3364	0.0	Mus musculus activated spleen cDNA, RIKEN full-length enriched library, clone:F830002E10 product:spastic paraplegia 7 homolog (human), full insert sequence	Q3ULF4	393	6e-130	Paraplegin	YMR089c	81.6	1e-16	COG0465	pfam01434	Peptidase_M41	Peptidase family M41.	GO:0007155|cell adhesion;GO:0007005|mitochondrion organization;GO:0007399|nervous system development;GO:0006508|proteolysis;	GO:0016021|integral component of membrane;GO:0031966|mitochondrial membrane;GO:0005739|mitochondrion;	GO:0005524|ATP binding;GO:0004176|ATP-dependent peptidase activity;GO:0004222|metalloendopeptidase activity;GO:0008237|metallopeptidase activity;GO:0008270|zinc ion binding;	K09552	SPG7; spastic paraplegia 7 [EC:3.4.24.-]
ENSMUSG00000000739	116	115	150.258788478105	183	192	0.6454352546611526	-0.631655712699763	0.00703052992613124	0.0401594964258761	down	no	Sult5a1	protein_coding	chr8:123140192-123158315:-	gi|755527072|ref|XP_011246761.1|	1659	0.0	PREDICTED: sulfotransferase family 5A, member 1 isoform X3 [Mus musculus]	gi|74211138|dbj|AK164155.1|	3130	0.0	Mus musculus adult male hippocampus cDNA, RIKEN full-length enriched library, clone:C630020H04 product:sulfotransferase family 5A, member 1, full insert sequence	O00204	111	3e-27	Sulfotransferase family cytosolic 2B member 1	.	.	.	.	pfam00685	Sulfotransfer_1	Sulfotransferase domain.	GO:0008202|steroid metabolic process;GO:0000103|sulfate assimilation;	GO:0005737|cytoplasm;GO:0005783|endoplasmic reticulum;GO:0070062|extracellular exosome;GO:0043231|intracellular membrane-bounded organelle;	GO:0004027|alcohol sulfotransferase activity;GO:0050294|steroid sulfotransferase activity;GO:0008146|sulfotransferase activity;	K01015	SULT2B1; alcohol sulfotransferase [EC:2.8.2.2]
ENSMUSG00000000740	16268	15559	16370.0176830463	17128	16757	0.983817957858593	-0.023536705736788	0.483739107153876	0.730810710328615	down	no	Rpl13	protein_coding	chr8:123102350-123105244:+	gi|33186863|ref|NP_058018.2|	959	2e-128	60S ribosomal protein L13 [Mus musculus]	gi|53236968|gb|BC083148.1|	1966	0.0	Mus musculus ribosomal protein L13, mRNA (cDNA clone IMAGE:30458056)	P47963	276	2e-90	60S ribosomal protein L13	SPAC664.05	155	6e-45	COG4352	pfam01294	Ribosomal_L13e	Ribosomal protein L13e.	GO:0006412|translation;	GO:0022625|cytosolic large ribosomal subunit;GO:0016020|membrane;GO:0005634|nucleus;	GO:0044822|poly(A) RNA binding;GO:0003723|RNA binding;GO:0003735|structural constituent of ribosome;	K02873	RP-L13e, RPL13; large subunit ribosomal protein L13e
ENSMUSG00000000743	1713	1477	1717.49943713882	1904	1811	0.898598102626951	-0.15425207924633	0.0511299314442923	0.181870793999264	down	no	Chmp1a	protein_coding	chr8:123204264-123212763:-	gi|21704220|ref|NP_663581.1|	887	2e-111	charged multivesicular body protein 1a [Mus musculus]	gi|226874928|ref|NM_145606.3|	2140	0.0	Mus musculus charged multivesicular body protein 1A (Chmp1a), mRNA	Q921W0	329	8e-110	Charged multivesicular body protein 1a	YKR035w-a	148	1e-39	COG5491	pfam03357	Snf7	Snf7. This family of proteins are involved in protein sorting and transport from the endosome to the vacuole/lysosome in eukaryotic cells. Vacuoles/lysosomes play an important role in the degradation of both lipids and cellular proteins. In order to perform this degradative function, vacuoles/lysosomes contain numerous hydrolases which have been transported in the form of inactive precursors via …	GO:0051301|cell division;GO:0000920|cell separation after cytokinesis;GO:0016458|gene silencing;GO:0007076|mitotic chromosome condensation;GO:0007080|mitotic metaphase plate congression;GO:0045014|negative regulation of transcription by glucose;GO:0045892|negative regulation of transcription, DNA-templated;GO:0006997|nucleus organization;GO:0015031|protein transport;GO:0010824|regulation of centr…	GO:0000794|condensed nuclear chromosome;GO:0005769|early endosome;GO:0012505|endomembrane system;GO:0000815|ESCRT III complex;GO:0070062|extracellular exosome;GO:0005815|microtubule organizing center;GO:0016363|nuclear matrix;	GO:0042802|identical protein binding;GO:0019904|protein domain specific binding;GO:0042803|protein homodimerization activity;	K12197	CHMP1, VPS46, DID2; charged multivesicular body protein 1
ENSMUSG00000000751	2262	2234	2163.42556453664	2106	2067	1.128822845501484	0.174819091097227	0.00836611700180945	0.0461714640757193	up	no	Rpa1	protein_coding	chr11:75298166-75348324:-	gi|255982530|ref|NP_001157695.1|	3221	0.0	replication protein A 70 kDa DNA-binding subunit isoform 1 [Mus musculus]	gi|35208936|emb|AL603834.6|	3238	0.0	Mouse DNA sequence from clone RP23-113D4 on chromosome 11, complete sequence	Q8VEE4	431	4e-140	Replication protein A 70 kDa DNA-binding subunit	SPBC660.13c	340	1e-100	COG1599	pfam08646	Rep_fac-A_C	Replication factor-A C terminal domain. This domain is found at the C terminal of replication factor A. Replication factor A (RPA) binds single-stranded DNA and is involved in replication, repair, and recombination of DNA.	GO:0006284|base-excision repair;GO:0051276|chromosome organization;GO:0006281|DNA repair;GO:0006260|DNA replication;GO:0000724|double-strand break repair via homologous recombination;GO:0030097|hemopoiesis;GO:0048873|homeostasis of number of cells within a tissue;GO:0001701|in utero embryonic development;GO:0007126|meiotic nuclear division;GO:0006298|mismatch repair;GO:0006289|nucleotide-excision…	GO:0000793|condensed chromosome;GO:0000794|condensed nuclear chromosome;GO:0005662|DNA replication factor A complex;GO:0000800|lateral element;GO:0001673|male germ cell nucleus;GO:0000784|nuclear chromosome, telomeric region;GO:0005654|nucleoplasm;GO:0005634|nucleus;GO:0016605|PML body;	GO:0003682|chromatin binding;GO:0003684|damaged DNA binding;GO:0046872|metal ion binding;GO:0003697|single-stranded DNA binding;	K07466	RFA1, RPA1, rpa; replication factor A1
ENSMUSG00000000753	1577	1596	1656.49962722473	1693	1784	0.9563734132740129	-0.064354070516279	0.398318867390454	0.662085867126561	down	no	Serpinf1	protein_coding	chr11:75409769-75422701:-	gi|117606335|ref|NP_035470.3|	2007	0.0	pigment epithelium-derived factor precursor [Mus musculus]	gi|3808220|gb|AF036164.1|AF036164	1600	0.0	Mus musculus pigment epithelium-derived factor (PEDF) mRNA, complete cds	P97298	233	1e-72	Pigment epithelium-derived factor	all0778	108	7e-25	COG4826	pfam00079	Serpin	Serpin (serine protease inhibitor). Structure is a multi-domain fold containing a bundle of helices and a beta sandwich.	GO:0007568|aging;GO:0071279|cellular response to cobalt ion;GO:0071549|cellular response to dexamethasone stimulus;GO:0071333|cellular response to glucose stimulus;GO:0071300|cellular response to retinoic acid;GO:0001822|kidney development;GO:0016525|negative regulation of angiogenesis;GO:0010596|negative regulation of endothelial cell migration;GO:0060770|negative regulation of epithelial cell p…	GO:0043203|axon hillock;GO:0005604|basement membrane;GO:0070062|extracellular exosome;GO:0005576|extracellular region;GO:0005615|extracellular space;GO:0042470|melanosome;GO:0048471|perinuclear region of cytoplasm;	GO:0004867|serine-type endopeptidase inhibitor activity;	K19614	SERPINF1, PEDF; pigment epithelium-derived factor
ENSMUSG00000000759	1592	1487	1510.41747967352	1535	1443	1.0827100538866998	0.11464694578561	0.147072260167708	0.370067086277639	up	no	Tubgcp3	protein_coding	chr8:12614277-12672248:-	gi|39930567|ref|NP_932148.1|	4556	0.0	gamma-tubulin complex component 3 [Mus musculus]	gi|26085841|dbj|AK037462.1|	4449	0.0	Mus musculus 16 days neonate thymus cDNA, RIKEN full-length enriched library, clone:A130020D13 product:weakly similar to SPINDLE POLE BODY PROTEIN SPC98 HOMOLOG GCP3 [Homo sapiens], full insert sequence	P58854	503	1e-160	Gamma-tubulin complex component 3	.	.	.	.	pfam04130	Spc97_Spc98	Spc97 / Spc98 family. The spindle pole body (SPB) functions as the microtubule-organizing centre in yeast. Members of this family are spindle pole body (SBP) components such as Spc97 and Spc98 that form a complex with gamma-tubulin. This family of proteins includes the grip motif 1 and grip moti 2. Members of this family all form components of the gamma-tubulin complex, GCP.	GO:0051298|centrosome duplication;GO:0031122|cytoplasmic microtubule organization;GO:0051415|interphase microtubule nucleation by interphase microtubule organizing center;GO:0007126|meiotic nuclear division;GO:0090307|mitotic spindle assembly;	GO:0005814|centriole;GO:0005813|centrosome;GO:0005737|cytoplasm;GO:0000923|equatorial microtubule organizing center;GO:0008275|gamma-tubulin small complex;GO:0016020|membrane;GO:0005827|polar microtubule;	GO:0043015|gamma-tubulin binding;GO:0005200|structural constituent of cytoskeleton;	K16570	TUBGCP3, GCP3; gamma-tubulin complex component 3
ENSMUSG00000000766	0	0	0.244068480333239	1	0	0.3848312759347801	-1.37770204057567	0.78277762308607	NA	down	no	Oprm1	protein_coding	chr10:6758506-7038198:+	gi|27446644|gb|AAK74188.1|	2354	0.0	mu opioid receptor variant MOR-1R [Mus musculus]	gi|674651078|ref|NM_001039652.2|	2420	0.0	Mus musculus opioid receptor, mu 1 (Oprm1), transcript variant MOR-1C, mRNA	P42866	363	5e-122	Mu-type opioid receptor	.	.	.	.	pfam00001	7tm_1	7 transmembrane receptor (rhodopsin family). This family contains, amongst other G-protein-coupled receptors (GCPRs), members of the opsin family, which have been considered to be typical members of the rhodopsin superfamily. They share several motifs, mainly the seven transmembrane helices, GCPRs of the rhodopsin superfamily. All opsins bind a chromophore, such as 11-cis-retinal. The function of…	GO:0007194|negative regulation of adenylate cyclase activity;GO:0043951|negative regulation of cAMP-mediated signaling;GO:0051481|negative regulation of cytosolic calcium ion concentration;GO:0045019|negative regulation of nitric oxide biosynthetic process;GO:0061358|negative regulation of Wnt protein secretion;GO:0007200|phospholipase C-activating G-protein coupled receptor signaling pathway;GO:…	GO:0016021|integral component of membrane;GO:0005886|plasma membrane;	GO:0004979|beta-endorphin receptor activity;GO:0001965|G-protein alpha-subunit binding;GO:0004930|G-protein coupled receptor activity;GO:0038047|morphine receptor activity;GO:0005245|voltage-gated calcium channel activity;	K04215	OPRM1; mu-type opioid receptor
ENSMUSG00000000776	1144	1077	1083.4290645493	1079	1044	1.0956379689223015	0.131771168077025	0.143185225132124	0.364357094583878	up	no	Polr3d	protein_coding	chr14:70438748-70443471:-	gi|148703954|gb|EDL35901.1|	1646	0.0	polymerase (RNA) III (DNA directed) polypeptide D, isoform CRA_a, partial [Mus musculus]	gi|256225459|ref|NM_025945.3|	2049	0.0	Mus musculus polymerase (RNA) III (DNA directed) polypeptide D (Polr3d), transcript variant 1, mRNA	Q91WD1	616	0.0	DNA-directed RNA polymerase III subunit RPC4	.	.	.	.	pfam05132	RNA_pol_Rpc4	RNA polymerase III RPC4. Specific subunit for Pol III, the tRNA specific polymerase.	GO:0051607|defense response to virus;GO:0045087|innate immune response;GO:0045089|positive regulation of innate immune response;GO:0032728|positive regulation of interferon-beta production;GO:0006383|transcription from RNA polymerase III promoter;	GO:0005666|DNA-directed RNA polymerase III complex;GO:0000790|nuclear chromatin;GO:0005634|nucleus;	GO:0003682|chromatin binding;GO:0003677|DNA binding;GO:0003899|DNA-directed RNA polymerase activity;	K03026	RPC4, POLR3D; DNA-directed RNA polymerase III subunit RPC4
ENSMUSG00000000782	1672	1388	1539.08162316599	1528	1592	1.0260856804915823	0.0371512042970826	0.664713254734266	0.847436298488521	up	no	Tcf7	protein_coding	chr11:52252371-52283014:-	gi|568972856|ref|XP_006532863.1|	1487	0.0	PREDICTED: transcription factor 7 isoform X3 [Mus musculus]	gi|928589389|ref|NM_009331.4|	2471	0.0	Mus musculus transcription factor 7, T cell specific (Tcf7), transcript variant 2, mRNA	Q00417	503	2e-169	Transcription factor 7	.	.	.	.	pfam08347	CTNNB1_binding	N-terminal CTNNB1 binding. This region tends to appear at the N-terminus of proteins also containing DNA-binding HMG (high mobility group) boxes (pfam00505) and appears to bind the armadillo repeat of CTNNB1 (beta-catenin), forming a stable complex. Signaling by Wnt through TCF/LCF is involved in developmental patterning, induction of neural tissues, cell fate decisions and stem cell differentiat…	GO:0046632|alpha-beta T cell differentiation;GO:0044336|canonical Wnt signaling pathway involved in negative regulation of apoptotic process;GO:0071353|cellular response to interleukin-4;GO:0048557|embryonic digestive tract morphogenesis;GO:0030538|embryonic genitalia morphogenesis;GO:0048619|embryonic hindgut morphogenesis;GO:0000122|negative regulation of transcription from RNA polymerase II pr…	GO:0005719|nuclear euchromatin;GO:0005634|nucleus;GO:0005667|transcription factor complex;	GO:0008013|beta-catenin binding;GO:0001047|core promoter binding;GO:0003677|DNA binding;GO:0043565|sequence-specific DNA binding;GO:0003700|transcription factor activity, sequence-specific DNA binding;GO:0001227|transcriptional repressor activity, RNA polymerase II transcription regulatory region sequence-specific binding;	K02620	TCF7; transcription factor 7
ENSMUSG00000000787	14986	14128	13804.2409941721	13094	13102	1.163977165088358	0.219062755723062	1.79978221125754e-10	5.85713527420486e-09	up	no	Ddx3x	protein_coding	chrX:13280970-13294052:+	gi|6753620|ref|NP_034158.1|	2782	0.0	ATP-dependent RNA helicase DDX3X [Mus musculus]	gi|164607180|ref|NM_010028.3|	4571	0.0	Mus musculus DEAD/H (Asp-Glu-Ala-Asp/His) box polypeptide 3, X-linked (Ddx3x), mRNA	O00571	129	3e-33	ATP-dependent RNA helicase DDX3X	.	.	.	.	pfam00270	DEAD	DEAD/DEAH box helicase. Members of this family include the DEAD and DEAH box helicases. Helicases are involved in unwinding nucleic acids. The DEAD box helicases are involved in various aspects of RNA metabolizm, including nuclear transcription, pre mRNA splicing, ribosome biogenesis, nucleocytoplasmic transport, translation, RNA decay and organellar gene expression.	GO:0071243|cellular response to arsenic-containing substance;GO:0071470|cellular response to osmotic stress;GO:0007059|chromosome segregation;GO:0008625|extrinsic apoptotic signaling pathway via death domain receptors;GO:0045087|innate immune response;GO:0035556|intracellular signal transduction;GO:0097193|intrinsic apoptotic signaling pathway;GO:0042256|mature ribosome assembly;GO:0043066|negati…	GO:0005913|cell-cell adherens junction;GO:0005737|cytoplasm;GO:0010494|cytoplasmic stress granule;GO:0070062|extracellular exosome;GO:0005741|mitochondrial outer membrane;GO:0016607|nuclear speck;GO:0005634|nucleus;	GO:0005524|ATP binding;GO:0004003|ATP-dependent DNA helicase activity;GO:0004004|ATP-dependent RNA helicase activity;GO:0016887|ATPase activity;GO:0098641|cadherin binding involved in cell-cell adhesion;GO:0043273|CTPase activity;GO:0003677|DNA binding;GO:0008190|eukaryotic initiation factor 4E binding;GO:0003924|GTPase activity;GO:0048027|mRNA 5'-UTR binding;GO:0017111|nucleoside-triphosphatase …	K11594	DDX3X, bel; ATP-dependent RNA helicase DDX3X [EC:3.6.4.13]
ENSMUSG00000000791	7	15	17.5987527560953	32	17	0.47267082217607453	-1.08109228456165	0.140295954703858	NA	down	no	Il12rb1	protein_coding	chr8:70808449-70821424:+	gi|159110576|ref|NP_032379.2|	3943	0.0	interleukin-12 receptor subunit beta-1 precursor [Mus musculus]	gi|159110575|ref|NM_008353.2|	2873	0.0	Mus musculus interleukin 12 receptor, beta 1 (Il12rb1), mRNA	Q60837	243	1e-73	Interleukin-12 receptor subunit beta-1	.	.	.	.	pfam00041	fn3	Fibronectin type III domain.	GO:0071346|cellular response to interferon-gamma;GO:0018108|peptidyl-tyrosine phosphorylation;GO:0042104|positive regulation of activated T cell proliferation;GO:0002230|positive regulation of defense response to virus by host;GO:0032729|positive regulation of interferon-gamma production;GO:0002827|positive regulation of T-helper 1 type immune response;	GO:0009897|external side of plasma membrane;GO:0042022|interleukin-12 receptor complex;GO:0072536|interleukin-23 receptor complex;	GO:0016517|interleukin-12 receptor activity;GO:0042020|interleukin-23 receptor activity;	K05063	IL12RB1; interleukin 12 receptor beta-1
ENSMUSG00000000792	6	9	5.06250670440923	3	2	3.1536643483427196	1.65702911899017	0.206665130184936	NA	up	no	Slc5a5	protein_coding	chr8:70882889-70892757:-	gi|162138897|ref|NP_444478.2|	3057	0.0	sodium/iodide cotransporter [Mus musculus]	gi|162138896|ref|NM_053248.2|	2928	0.0	Mus musculus solute carrier family 5 (sodium iodide symporter), member 5 (Slc5a5), mRNA	Q99PN0	1178	0.0	Sodium/iodide cotransporter	sll1087	160	2e-40	COG0591	pfam00474	SSF	Sodium:solute symporter family. Membership of this family is supported by a significant blast score.	GO:0015705|iodide transport;GO:0006590|thyroid hormone generation;	GO:0070062|extracellular exosome;GO:1903561|extracellular vesicle;GO:0005887|integral component of plasma membrane;GO:0005634|nucleus;	GO:0015111|iodide transmembrane transporter activity;GO:0008507|sodium:iodide symporter activity;GO:0015293|symporter activity;	.	.
ENSMUSG00000000794	11	9	17.7558633426234	26	26	0.40245535301180063	-1.31309935032136	0.0578695719141279	NA	down	no	Kcnn3	protein_coding	chr3:89520164-89675132:+	gi|158854044|ref|NP_536714.2|	3227	0.0	small conductance calcium-activated potassium channel protein 3 [Mus musculus]	gi|78190145|gb|AC166364.2|	8051	0.0	Mus musculus BAC clone RP24-394E6 from chromosome 3, complete sequence	P58391	73.2	8e-12	Small conductance calcium-activated potassium channel protein 3	.	.	.	.	pfam03530	SK_channel	Calcium-activated SK potassium channel.	GO:1903955|positive regulation of protein targeting to mitochondrion;	GO:0005737|cytoplasm;GO:0016021|integral component of membrane;GO:0043025|neuronal cell body;GO:0005886|plasma membrane;	GO:0005516|calmodulin binding;GO:0016286|small conductance calcium-activated potassium channel activity;	K04944	KCNN3; potassium intermediate/small conductance calcium-activated channel subfamily N member 3
ENSMUSG00000000804	1125	1016	1101.47450969489	1133	1149	0.9822909027377063	-0.0257777569188656	0.774679462493586	0.905654353903064	down	no	Usp32	protein_coding	chr11:84984442-85140161:-	gi|126032299|ref|NP_001025105.1|	8436	0.0	ubiquitin carboxyl-terminal hydrolase 32 [Mus musculus]	gi|126032298|ref|NM_001029934.1|	6924	0.0	Mus musculus ubiquitin specific peptidase 32 (Usp32), mRNA	Q8NFA0	317	8e-98	Ubiquitin carboxyl-terminal hydrolase 32	SPCC16A11.12c	195	5e-50	COG5560	pfam00443	UCH	Ubiquitin carboxyl-terminal hydrolase.	GO:0016579|protein deubiquitination;GO:0006511|ubiquitin-dependent protein catabolic process;	GO:0005737|cytoplasm;GO:0005794|Golgi apparatus;GO:0016020|membrane;	GO:0005509|calcium ion binding;GO:0004843|ubiquitin-specific protease activity;	K11837	USP6_32; ubiquitin carboxyl-terminal hydrolase 6/32 [EC:3.4.19.12]
ENSMUSG00000000811	482	458	474.742811594539	479	486	1.0202829940465183	0.0289693654135871	0.826528240019036	0.928460504505251	up	no	Txnrd3	protein_coding	chr6:89643988-89675529:+	gi|149036716|gb|EDL91334.1|	391	1e-43	thioredoxin reductase 3 (predicted) [Rattus norvegicus]	gi|296010804|ref|NM_001178059.1|	801	0.0	Mus musculus thioredoxin reductase 3 (Txnrd3), transcript variant 2, mRNA	Q86VQ6	52.8	1e-08	Thioredoxin reductase 3	YDR513w	42.4	3e-06	COG0695	pfam02852	Pyr_redox_dim	Pyridine nucleotide-disulphide oxidoreductase, dimerization domain. This family includes both class I and class II oxidoreductases and also NADH oxidases and peroxidases.	GO:0030154|cell differentiation;GO:0045454|cell redox homeostasis;GO:0006749|glutathione metabolic process;GO:0007275|multicellular organismal development;GO:0007283|spermatogenesis;	GO:0005783|endoplasmic reticulum;GO:0005634|nucleus;	GO:0009055|electron carrier activity;GO:0050660|flavin adenine dinucleotide binding;GO:0015035|protein disulfide oxidoreductase activity;GO:0004791|thioredoxin-disulfide reductase activity;	K00384	trxB; thioredoxin reductase (NADPH) [EC:1.8.1.9]
ENSMUSG00000000817	1	0	0.249716810143943	0	0	2.8301545097173584	1.50088081783387	0.763855501946149	NA	up	no	Fasl	protein_coding	chr1:161780689-161788495:-	gi|6753818|ref|NP_034307.1|	1339	5e-179	tumor necrosis factor ligand superfamily member 6 isoform 1 [Mus musculus]	gi|755495451|ref|XM_006496654.2|	1937	0.0	PREDICTED: Mus musculus Fas ligand (TNF superfamily, member 6) (Fasl), transcript variant X2, mRNA	P41047	520	2e-180	Tumor necrosis factor ligand superfamily member 6	.	.	.	.	pfam00229	TNF	TNF(tumor Necrosis Factor) family.	GO:0006919|activation of cysteine-type endopeptidase activity involved in apoptotic process;GO:0097190|apoptotic signaling pathway;GO:0030644|cellular chloride ion homeostasis;GO:0048388|endosomal lumen acidification;GO:0097191|extrinsic apoptotic signaling pathway;GO:0008625|extrinsic apoptotic signaling pathway via death domain receptors;GO:0006955|immune response;GO:0006925|inflammatory cell a…	GO:0005901|caveola;GO:0009986|cell surface;GO:0060205|cytoplasmic membrane-bounded vesicle lumen;GO:0009897|external side of plasma membrane;GO:0070062|extracellular exosome;GO:0005615|extracellular space;GO:0016021|integral component of membrane;GO:0043202|lysosomal lumen;GO:0005634|nucleus;GO:0048471|perinuclear region of cytoplasm;GO:0005886|plasma membrane;	.	K04389	TNFSF6, FASL; tumor necrosis factor ligand superfamily member 6
ENSMUSG00000000823	1969	1805	1989.5914694674	2093	2126	0.9366629142533645	-0.0943981499179152	0.171167451404867	0.407499155701955	down	no	Zfp512b	protein_coding	chr2:181582103-181592803:-	gi|37360280|dbj|BAC98118.1|	4194	0.0	mKIAA1196 protein [Mus musculus]	gi|755502328|ref|XM_006500647.2|	5691	0.0	PREDICTED: Mus musculus zinc finger protein 512B (Znf512b), transcript variant X1, mRNA	Q96KM6	86.7	6e-18	Zinc finger protein 512B	YPO0743	54.7	2e-06	COG3144	pfam05110	AF-4	AF-4 proto-oncoprotein. This family consists of AF4 (Proto-oncogene AF4) and FMR2 (Fragile X E mental retardation syndrome) nuclear proteins. These proteins have been linked to human diseases such as acute lymphoblastic leukaemia and mental retardation. The family also contains a Drosophila AF4 protein homologue Lilliputian which contains an AT-hook domain. Lilliputian represents a novel pair-rul…	GO:0006355|regulation of transcription, DNA-templated;GO:0006351|transcription, DNA-templated;	GO:0005634|nucleus;	GO:0003677|DNA binding;GO:0046872|metal ion binding;	.	.
ENSMUSG00000000826	3213	3085	3171.85708226605	3220	3208	1.0263057207779547	0.0374605517548484	0.501680374390686	0.742852629785175	up	no	Dnajc5	protein_coding	chr2:181520485-181555133:+	gi|589964226|ref|XP_006994654.1|	924	2e-110	PREDICTED: LOW QUALITY PROTEIN: dnaJ homolog subfamily C member 5 [Peromyscus maniculatus bairdii]	gi|354788287|gb|JN952788.1|	5862	0.0	Mus musculus targeted KO-first, conditional ready, lacZ-tagged mutant allele Dnajc5:tm1a(EUCOMM)Wtsi; transgenic	P60905	235	1e-76	DnaJ homolog subfamily C member 5	PA4760	90.9	5e-18	COG0484	pfam00226	DnaJ	DnaJ domain. DnaJ domains (J-domains) are associated with hsp70 heat-shock system and it is thought that this domain mediates the interaction. DnaJ-domain is therefore part of a chaperone (protein folding) system. The T-antigens, although not in Prosite are confirmed as DnaJ containing domains from literature.	GO:0007268|synaptic transmission;GO:0043524|negative regulation of neuron apoptotic process;	GO:0070062|extracellular exosome;GO:0005765|lysosomal membrane;GO:0042470|melanosome;GO:0005739|mitochondrion;GO:0005886|plasma membrane;GO:0008021|synaptic vesicle;GO:0043195|terminal bouton;	GO:0043008|ATP-dependent protein binding;GO:0001948|glycoprotein binding;	K09525	DNAJC5; DnaJ homolog subfamily C member 5
ENSMUSG00000000827	1584	1552	1549.38089101318	1502	1575	1.0678028158803785	0.0946452586208698	0.218803059360622	0.47465411498626	up	no	Tpd52l2	protein_coding	chr2:181497142-181517966:+	gi|31560247|ref|NP_079758.2|	1022	1e-126	tumor protein D54 isoform b [Mus musculus]	gi|600971672|ref|NM_025482.3|	3599	0.0	Mus musculus tumor protein D52-like 2 (Tpd52l2), transcript variant 2, mRNA	O43399	265	2e-88	Tumor protein D54	.	.	.	.	pfam04201	TPD52	tumor protein D52 family. The hD52 gene was originally identified through its elevated expression level in human breast carcinoma. Cloning of D52 homologues from other species has indicated that D52 may play roles in calcium-mediated signal transduction and cell proliferation. Two human homologues of hD52, hD53 and hD54, have also been identified, demonstrating the existence of a novel gene/prote…	.	GO:0005737|cytoplasm;GO:0048471|perinuclear region of cytoplasm;	GO:0044822|poly(A) RNA binding;	.	.
ENSMUSG00000000838	2459	2373	2341.34826745375	2258	2295	1.1117453868356137	0.152826418268741	0.0158876323842237	0.0765205756618298	up	no	Fmr1	protein_coding	chrX:68678541-68717963:+	gi|544329|sp|P35922.1|FMR1_MOUSE	3068	0.0	RecName: Full=Fragile X mental retardation protein 1 homolog; Short=FMRP; Short=Protein FMR-1; Short=mFmr1p	gi|594150414|ref|NM_008031.3|	4409	0.0	Mus musculus fragile X mental retardation syndrome 1 (Fmr1), transcript variant 1, mRNA	P35922	1154	0.0	Synaptic functional regulator FMR1	.	.	.	.	pfam12235	FXR1P_C	Fragile X-related 1 protein C terminal. This domain family is found in eukaryotes, and is typically between 126 and 160 amino acids in length. The family is found in association with pfam05641, pfam00013. This family is the C terminal region of the fragile X related 1 protein FXR1P. FXR1P contains two KH domains and a RGG box that are characteristic motifs in RNA-binding proteins as well as nucle…	GO:0006974|cellular response to DNA damage stimulus;GO:0072711|cellular response to hydroxyurea;GO:0034644|cellular response to UV;GO:0098586|cellular response to virus;GO:0031047|gene silencing by RNA;GO:0007215|glutamate receptor signaling pathway;GO:0044830|modulation by host of viral RNA genome replication;GO:0006397|mRNA processing;GO:0051028|mRNA transport;GO:2000766|negative regulation of …	GO:0030424|axon;GO:0043679|axon terminus;GO:0015030|Cajal body;GO:0030054|cell junction;GO:0042995|cell projection;GO:0010369|chromocenter;GO:0005694|chromosome;GO:0000775|chromosome, centromeric region;GO:0005737|cytoplasm;GO:0036464|cytoplasmic ribonucleoprotein granule;GO:0030425|dendrite;GO:1902737|dendritic filopodium;GO:0043197|dendritic spine;GO:0019897|extrinsic component of plasma membra…	GO:0003682|chromatin binding;GO:0045502|dynein binding;GO:0002151|G-quadruplex RNA binding;GO:0042802|identical protein binding;GO:0044325|ion channel binding;GO:0035064|methylated histone binding;GO:0008017|microtubule binding;GO:0035198|miRNA binding;GO:0003730|mRNA 3'-UTR binding;GO:0048027|mRNA 5'-UTR binding;GO:0003729|mRNA binding;GO:0044822|poly(A) RNA binding;GO:0034046|poly(G) binding;GO…	K15516	FMR; fragile X mental retardation protein
ENSMUSG00000000861	801	731	810.888307734299	864	862	0.9293752482723899	-0.10566687232212	0.305544246669553	0.574220836555534	down	no	Bcl11a	protein_coding	chr11:24078056-24174123:+	gi|339409205|ref|NP_001229863.1|	3541	0.0	B-cell lymphoma/leukemia 11A isoform 4 [Mus musculus]	gi|339409204|ref|NM_001242934.1|	5989	0.0	Mus musculus B cell CLL/lymphoma 11A (zinc finger protein) (Bcl11a), transcript variant 4, mRNA	Q9H165	1361	0.0	B-cell lymphoma/leukemia 11A	.	.	.	.	pfam13465	zf-H2C2_2	Zinc-finger double domain.	GO:0030517|negative regulation of axon extension;GO:0048671|negative regulation of collateral sprouting;GO:2000171|negative regulation of dendrite development;GO:0010977|negative regulation of neuron projection development;GO:0032463|negative regulation of protein homooligomerization;GO:0000122|negative regulation of transcription from RNA polymerase II promoter;GO:0048672|positive regulation of …	GO:0005737|cytoplasm;GO:0005654|nucleoplasm;GO:0005634|nucleus;	GO:0046872|metal ion binding;GO:0046982|protein heterodimerization activity;GO:0042803|protein homodimerization activity;GO:0000978|RNA polymerase II core promoter proximal region sequence-specific DNA binding;GO:0001078|transcriptional repressor activity, RNA polymerase II core promoter proximal region sequence-specific binding;	.	.
ENSMUSG00000000869	76	60	79.1908970081797	99	84	0.7771756529925105	-0.363687389354165	0.265415269099311	0.530643547026931	down	no	Il4	protein_coding	chr11:53602982-53618669:-	gi|10946584|ref|NP_067258.1|	735	1e-96	interleukin-4 precursor [Mus musculus]	gi|226874828|ref|NR_027491.1|	605	0.0	Mus musculus interleukin 4 (Il4), transcript variant 2, non-coding RNA	P07750	287	4e-98	Interleukin-4	.	.	.	.	pfam00727	IL4	Interleukin 4.	GO:0042113|B cell activation;GO:0031296|B cell costimulation;GO:0071288|cellular response to mercury ion;GO:0008203|cholesterol metabolic process;GO:0042832|defense response to protozoan;GO:0097028|dendritic cell differentiation;GO:0097192|extrinsic apoptotic signaling pathway in absence of ligand;GO:0007565|female pregnancy;GO:0002227|innate immune response in mucosa;GO:0001774|microglial cell a…	GO:0009897|external side of plasma membrane;GO:0005615|extracellular space;	GO:0005125|cytokine activity;	K05430	IL4; interleukin 4
ENSMUSG00000000876	334	295	377.27454196934	442	449	0.739011008958073	-0.436332238701435	0.00355911518525858	0.0231440354553776	down	no	Pxmp4	protein_coding	chr2:154585758-154603708:-	gi|10946966|ref|NP_067509.1|	983	3e-123	peroxisomal membrane protein 4 [Mus musculus]	gi|354793009|gb|JN957510.1|	2338	0.0	Mus musculus targeted deletion, lacZ-tagged mutant allele Pxmp4:tm1(KOMP)Wtsi; transgenic	P59382	93.2	7e-22	Peroxisomal membrane protein 4	.	.	.	.	pfam02466	Tim17	Tim17/Tim22/Tim23/Pmp24 family. The pre-protein translocase of the mitochondrial outer membrane (Tom) allows the import of pre-proteins from the cytoplasm. Tom forms a complex with a number of proteins, including Tim17. Tim17 and Tim23 are thought to form the translocation channel of the inner membrane. This family includes Tim17, Tim22 and Tim23. This family also includes Pmp24 a peroxisomal pro…	.	GO:0016021|integral component of membrane;GO:0005778|peroxisomal membrane;	.	K13350	PXMP4, PMP24; peroxisomal membrane protein 4
ENSMUSG00000000881	593	597	678.695069210365	746	794	0.8097736376868625	-0.30440941828137	0.00724001350308669	0.041074990641862	down	no	Dlg3	protein_coding	chrX:100767722-100818410:+	gi|28972680|dbj|BAC65756.1|	4505	0.0	mKIAA1232 protein [Mus musculus]	gi|38511407|gb|BC060713.1|	5017	0.0	Mus musculus discs, large homolog 3 (Drosophila), mRNA (cDNA clone IMAGE:6409006), partial cds	P70175	1595	0.0	Disks large homolog 3	YDR454c	102	5e-23	COG0194	pfam00625	Guanylate_kin	Guanylate kinase.	GO:0007268|synaptic transmission;GO:0001736|establishment of planar polarity;GO:0045197|establishment or maintenance of epithelial cell apical/basal polarity;GO:0008285|negative regulation of cell proliferation;GO:0010923|negative regulation of phosphatase activity;GO:0007399|nervous system development;GO:0043113|receptor clustering;GO:0097120|receptor localization to synapse;	GO:0032281|AMPA glutamate receptor complex;GO:0016323|basolateral plasma membrane;GO:0005923|bicellular tight junction;GO:0005737|cytoplasm;GO:0043198|dendritic shaft;GO:0005615|extracellular space;GO:0030426|growth cone;GO:0043025|neuronal cell body;GO:0005886|plasma membrane;GO:0014069|postsynaptic density;GO:0045211|postsynaptic membrane;	GO:0004385|guanylate kinase activity;GO:0035255|ionotropic glutamate receptor binding;GO:0019900|kinase binding;GO:0015276|ligand-gated ion channel activity;GO:0019902|phosphatase binding;	K12075	DLG2_3; discs large protein 2/3
ENSMUSG00000000884	116	94	106.065896425817	104	112	1.0170794899565736	0.0244324375873774	0.930426919611228	0.972080668755151	up	no	Gnb1l	protein_coding	chr16:18498768-18566679:+	gi|50511039|dbj|BAD32505.1|	2022	0.0	mKIAA1645 protein [Mus musculus]	gi|550822225|ref|NM_001285493.1|	3582	0.0	Mus musculus guanine nucleotide binding protein (G protein), beta polypeptide 1-like (Gnb1l), transcript variant 5, mRNA	Q9EQ15	251	6e-81	Guanine nucleotide-binding protein subunit beta-like protein 1	.	.	.	.	pfam00400	WD40	WD domain, G-beta repeat.	GO:0035176|social behavior;	GO:0005737|cytoplasm;	.	.	.
ENSMUSG00000000889	2	2	4.675197611406	9	6	0.2792935299745351	-1.84014594189882	0.183164565227586	NA	down	no	Dbh	protein_coding	chr2:27165233-27183200:+	gi|110815861|ref|NP_620392.2|	3234	0.0	dopamine beta-hydroxylase [Mus musculus]	gi|110815860|ref|NM_138942.3|	2278	0.0	Mus musculus dopamine beta hydroxylase (Dbh), mRNA	Q64237	1250	0.0	Dopamine beta-hydroxylase	.	.	.	.	pfam03712	Cu2_monoox_C	Copper type II ascorbate-dependent monooxygenase, C-terminal domain. The N and C-terminal domains of members of this family adopt the same PNGase F-like fold.	GO:0008306|associative learning;GO:0048149|behavioral response to ethanol;GO:0001974|blood vessel remodeling;GO:0001816|cytokine production;GO:0042420|dopamine catabolic process;GO:0042596|fear response;GO:0042593|glucose homeostasis;GO:0042309|homoiothermy;GO:0002443|leukocyte mediated immunity;GO:0050900|leukocyte migration;GO:0007626|locomotory behavior;GO:0042711|maternal behavior;GO:0007613|…	GO:0034466|chromaffin granule lumen;GO:0042584|chromaffin granule membrane;GO:0005615|extracellular space;GO:0016021|integral component of membrane;GO:0034774|secretory granule lumen;GO:0030667|secretory granule membrane;GO:0030658|transport vesicle membrane;	GO:0005507|copper ion binding;GO:0004500|dopamine beta-monooxygenase activity;GO:0031418|L-ascorbic acid binding;	K00503	DBH; dopamine beta-monooxygenase [EC:1.14.17.1]
ENSMUSG00000000901	1135	1131	1241.1024234474	1358	1364	0.8722762934159092	-0.197142914007967	0.0197776143995222	0.0906897896136662	down	no	Mmp11	protein_coding	chr10:75923222-75936496:-	gi|6678894|ref|NP_032632.1|	2461	0.0	stromelysin-3 preproprotein [Mus musculus]	gi|808175999|ref|NM_008606.3|	2288	0.0	Mus musculus matrix metallopeptidase 11 (Mmp11), transcript variant 1, mRNA	Q02853	221	6e-68	Stromelysin-3	.	.	.	.	pfam00413	Peptidase_M10	Matrixin. The members of this family are enzymes that cleave peptides. These proteases require zinc for catalysis.	GO:0071711|basement membrane organization;GO:0030574|collagen catabolic process;GO:0030199|collagen fibril organization;GO:0030198|extracellular matrix organization;GO:0007275|multicellular organismal development;GO:0045599|negative regulation of fat cell differentiation;	GO:0005578|proteinaceous extracellular matrix;	GO:0005509|calcium ion binding;GO:0004222|metalloendopeptidase activity;GO:0008237|metallopeptidase activity;GO:0008270|zinc ion binding;	K07993	MMP11; matrix metalloproteinase-11 (stromelysin 3) [EC:3.4.24.-]
ENSMUSG00000000902	2958	2730	2887.05831600738	2952	2948	1.009515447066428	0.0136629861875947	0.816361061658915	0.925551167702467	up	no	Smarcb1	protein_coding	chr10:75896769-75921617:-	gi|6755578|ref|NP_035548.1|	2006	0.0	SWI/SNF-related matrix-associated actin-dependent regulator of chromatin subfamily B member 1 isoform 1 [Mus musculus]	gi|74188582|dbj|AK147638.1|	7431	0.0	Mus musculus cDNA, RIKEN full-length enriched library, clone:M5C1097K23 product:SWI/SNF related, matrix associated, actin dependent regulator of chromatin, subfamily b, member 1, full insert sequence	Q5BIN2	474	6e-166	SWI/SNF-related matrix-associated actin-dependent regulator of chromatin subfamily B member 1	.	.	.	.	pfam04855	SNF5	SNF5 / SMARCB1 / INI1. SNF5 is a component of the yeast SWI/SNF complex, which is an ATP-dependent nucleosome-remodelling complex that regulates the transcription of a subset of yeast genes. SNF5 is a key component of all SWI/SNF-class complexes characterized so far. This family consists of the conserved region of SNF5, including a direct repeat motif. SNF5 is essential for the assembly promoter …	GO:0043044|ATP-dependent chromatin remodeling;GO:0030154|cell differentiation;GO:0006281|DNA repair;GO:0008285|negative regulation of cell proliferation;GO:0006337|nucleosome disassembly;GO:0006357|regulation of transcription from RNA polymerase II promoter;GO:0006351|transcription, DNA-templated;	GO:0090544|BAF-type complex;GO:0000228|nuclear chromosome;	GO:0003677|DNA binding;	K11648	SMARCB1, SNF5, INI1; SWI/SNF-related matrix-associated actin-dependent regulator of chromatin subfamily B member 1
ENSMUSG00000000903	15	21	24.8006228844304	28	36	0.5909692606273458	-0.758845004575656	0.194441714404684	NA	down	no	Vpreb3	protein_coding	chr10:75943057-75949657:+	gi|568967473|ref|XP_006513669.1|	608	8e-77	PREDICTED: pre-B lymphocyte protein 3 isoform X1 [Mus musculus]	gi|755534507|ref|XM_006513606.2|	729	0.0	PREDICTED: Mus musculus pre-B lymphocyte gene 3 (Vpreb3), transcript variant X1, mRNA	Q9UKI3	146	6e-43	Pre-B lymphocyte protein 3	.	.	.	.	pfam14724	mit_SMPDase	Mitochondrial-associated sphingomyelin phosphodiesterase. The GO annotation for this family indicates that it is a single-pass membrane protein, and it appears to be found in mitochondrial membranes. Sphingolipids play important roles in regulating cellular responses, and although mitochondria contain sphingolipids, direct regulation of their levels in mitochondria or mitochondria-associated memb…	GO:0006955|immune response;GO:0002377|immunoglobulin production;	GO:0005783|endoplasmic reticulum;GO:0005615|extracellular space;	.	K06553	VPREB; pre-B lymphocyte gene
ENSMUSG00000000915	617	532	602.216752601401	592	679	0.9462179729427773	-0.0797555304981987	0.527236901719448	0.760783450168802	down	no	Hip1r	protein_coding	chr5:123973628-124005558:+	gi|37360028|dbj|BAC97992.1|	5295	0.0	mKIAA0655 protein [Mus musculus]	gi|255308927|ref|NM_145070.3|	4392	0.0	Mus musculus huntingtin interacting protein 1 related (Hip1r), mRNA	Q9JKY5	2014	0.0	Huntingtin-interacting protein 1-related protein	.	.	.	.	pfam07651	ANTH	ANTH domain. AP180 is an endocytotic accessory proteins that has been implicated in the formation of clathrin-coated pits. The domain is involved in phosphatidylinositol 4,5-bisphosphate binding and is a universal adaptor for nucleation of clathrin coats.	GO:0006915|apoptotic process;GO:0072583|clathrin-mediated endocytosis;GO:0006898|receptor-mediated endocytosis;	GO:0005905|coated pit;GO:0030136|clathrin-coated vesicle;GO:0030665|clathrin-coated vesicle membrane;GO:0005737|cytoplasm;GO:0005856|cytoskeleton;GO:0043231|intracellular membrane-bounded organelle;GO:0048471|perinuclear region of cytoplasm;	GO:0003779|actin binding;GO:0035091|phosphatidylinositol binding;	.	.
ENSMUSG00000000916	464	451	456.774017935307	491	426	1.0451852719126324	0.063758700371113	0.649108138451741	0.838078405524434	up	no	Nsun5	protein_coding	chr5:135369953-135376805:+	gi|74140144|dbj|BAE33793.1|	2198	0.0	unnamed protein product [Mus musculus]	gi|154146244|ref|NM_145414.2|	2242	0.0	Mus musculus NOL1/NOP2/Sun domain family, member 5 (Nsun5), mRNA	Q8K4F6	303	1e-149	Probable 28S rRNA (cytosine-C(5))-methyltransferase	SPAC2C4.06c	219	3e-62	COG0144	pfam01189	Nol1_Nop2_Fmu	NOL1/NOP2/sun family.	GO:0070475|rRNA base methylation;	GO:0005730|nucleolus;GO:0005634|nucleus;	GO:0044822|poly(A) RNA binding;GO:0008173|RNA methyltransferase activity;GO:0008757|S-adenosylmethionine-dependent methyltransferase activity;	K15264	NSUN5, WBSCR20; putative methyltransferase [EC:2.1.1.-]
ENSMUSG00000000934	326	298	321.508701097387	328	339	0.9796070843789172	-0.0297248875826798	0.85294459181833	0.938900761311891	down	no	Top1mt	protein_coding	chr15:75657035-75678800:-	gi|50657345|ref|NP_082680.1|	3108	0.0	DNA topoisomerase I, mitochondrial [Mus musculus]	gi|74151134|dbj|AK147119.1|	1895	0.0	Mus musculus cDNA, RIKEN full-length enriched library, clone:I920178K02 product:DNA topoisomerase I, full insert sequence	Q8R4U6	1201	0.0	DNA topoisomerase I, mitochondrial	SPBC1703.14c_1	378	1e-121	COG3569	pfam02919	Topoisom_I_N	Eukaryotic DNA topoisomerase I, DNA binding fragment. Topoisomerase I promotes the relaxation of DNA superhelical tension by introducing a transient single-stranded break in duplex DNA and are vital for the processes of replication, transcription, and recombination. This family may be more than one structural domain.	GO:0006260|DNA replication;GO:0006265|DNA topological change;	GO:0005694|chromosome;GO:0042645|mitochondrial nucleoid;GO:0005739|mitochondrion;GO:0005634|nucleus;	GO:0003677|DNA binding;GO:0003917|DNA topoisomerase type I activity;	K03163	TOP1; DNA topoisomerase I [EC:5.99.1.2]
ENSMUSG00000000938	16	25	18.7864086773313	12	22	1.268840271884956	0.343510466765091	0.614682962302121	NA	up	no	Hoxa10	protein_coding	chr6:52231197-52240854:-	gi|182764439|ref|NP_032289.2|	1522	0.0	homeobox protein Hox-A10 isoform a [Mus musculus]	gi|229577366|ref|NM_008263.3|	2565	0.0	Mus musculus homeobox A10 (Hoxa10), transcript variant 1, mRNA	P31310	590	0.0	Homeobox protein Hox-A10	.	.	.	.	pfam00046	Homeobox	Homeobox domain.	GO:0009952|anterior/posterior pattern specification;GO:0030326|embryonic limb morphogenesis;GO:0008584|male gonad development;GO:0007275|multicellular organismal development;GO:0045944|positive regulation of transcription from RNA polymerase II promoter;GO:0009954|proximal/distal pattern formation;GO:0010468|regulation of gene expression;GO:0007338|single fertilization;GO:0001501|skeletal system …	GO:0005737|cytoplasm;GO:0005634|nucleus;GO:0005667|transcription factor complex;	GO:0003677|DNA binding;GO:0042826|histone deacetylase binding;GO:0000978|RNA polymerase II core promoter proximal region sequence-specific DNA binding;GO:0001077|transcriptional activator activity, RNA polymerase II core promoter proximal region sequence-specific binding;	K17443	HOXA10; homrobox protein Hox-A10
ENSMUSG00000000942	5	16	10.533789241273	11	10	1.056792215555906	0.0796917446910825	0.930858497662585	NA	up	no	Hoxa4	protein_coding	chr6:52189671-52191753:-	gi|46275810|ref|NP_032291.1|	779	3e-96	homeobox protein Hox-A4 [Mus musculus]	gi|142381148|ref|NM_008265.3|	1528	0.0	Mus musculus homeobox A4 (Hoxa4), mRNA	P06798	304	1e-97	Homeobox protein Hox-A4	.	.	.	.	pfam00046	Homeobox	Homeobox domain.	GO:0009952|anterior/posterior pattern specification;GO:0048704|embryonic skeletal system morphogenesis;GO:0007275|multicellular organismal development;GO:0006351|transcription, DNA-templated;	GO:0005654|nucleoplasm;	GO:0003677|DNA binding;GO:0043565|sequence-specific DNA binding;GO:0003700|transcription factor activity, sequence-specific DNA binding;	K09304	HOX_4; homeobox protein HoxA/B/C/D4
ENSMUSG00000000948	14	33	23.7871230820074	24	24	1.0329052619587216	0.0467079363228176	0.940221200579283	NA	up	no	Gm38393	protein_coding	chr7:59974149-60005064:-	gi|15029532|ref|NP_149409.1|	318	1e-32	SNRPN upstream reading frame protein [Mus musculus]	gi|82581499|gb|AC172750.1|	3937	0.0	Mus musculus BAC clone RP24-177J9 from chromosome 7, complete sequence	Q9WU12	74.3	3e-16	SNRPN upstream reading frame protein	.	.	.	.	pfam07192	SNURF	SNURF/RPN4 protein. This family consists of several mammalian SNRPN upstream reading frame (SNURF) proteins. SNURF or RPF4 is a RING-finger protein and a coregulator of androgen receptor-dependent transcription. It has been suggested that SNURF is involved in the regulation of processes required for late steps of spermatid maturation.	.	GO:0005634|nucleus;	GO:0051117|ATPase binding;	.	.
ENSMUSG00000000957	4709	4857	4564.48524636939	4336	4380	1.1504034092817823	0.202139856399786	0.00012330618902057	0.00133556604275792	up	no	Mmp14	protein_coding	chr14:54431612-54445364:+	gi|188528637|ref|NP_032634.3|	2658	0.0	matrix metalloproteinase-14 preproprotein [Mus musculus]	gi|26088183|dbj|AK040968.1|	3224	0.0	Mus musculus adult male aorta and vein cDNA, RIKEN full-length enriched library, clone:A530052I09 product:matrix metalloproteinase 14 (membrane-inserted), full insert sequence	P53690	92.0	3e-21	Matrix metalloproteinase-14	MA4674	57.4	2e-08	COG5549	pfam00413	Peptidase_M10	Matrixin. The members of this family are enzymes that cleave peptides. These proteases require zinc for catalysis.	GO:0001525|angiogenesis;GO:0043615|astrocyte cell migration;GO:0060348|bone development;GO:0048754|branching morphogenesis of an epithelial tube;GO:0016477|cell migration;GO:0035988|chondrocyte proliferation;GO:0030574|collagen catabolic process;GO:0097094|craniofacial suture morphogenesis;GO:0048701|embryonic cranial skeleton morphogenesis;GO:0001958|endochondral ossification;GO:0035987|endoderm…	GO:0031410|cytoplasmic vesicle;GO:0031012|extracellular matrix;GO:0005925|focal adhesion;GO:0016021|integral component of membrane;GO:0044354|macropinosome;GO:0042470|melanosome;GO:0005886|plasma membrane;	GO:0005509|calcium ion binding;GO:0004222|metalloendopeptidase activity;GO:0016504|peptidase activator activity;GO:0008270|zinc ion binding;	K07763	MMP14; matrix metalloproteinase-14 (membrane-inserted) [EC:3.4.24.80]
ENSMUSG00000000958	147	137	158.60168920713	155	199	0.8403465337874412	-0.250943719993841	0.287223161527692	0.556273101794626	down	no	Slc7a7	protein_coding	chr14:54369442-54417780:-	gi|568987117|ref|XP_006518809.1|	2544	0.0	PREDICTED: Y+L amino acid transporter 1 isoform X2 [Mus musculus]	gi|358439445|ref|NM_011405.4|	2278	0.0	Mus musculus solute carrier family 7 (cationic amino acid transporter, y+ system), member 7 (Slc7a7), transcript variant 1, mRNA	Q9Z1K8	336	1e-111	Y+L amino acid transporter 1	BS_ykbA	159	1e-41	COG0531	pfam13520	AA_permease_2	Amino acid permease.	GO:0000821|regulation of arginine metabolic process;	GO:0016323|basolateral plasma membrane;GO:0005887|integral component of plasma membrane;	GO:0015297|antiporter activity;GO:0015174|basic amino acid transmembrane transporter activity;GO:0015179|L-amino acid transmembrane transporter activity;	K13867	SLC7A7; solute carrier family 7 (L-type amino acid transporter), member 7
ENSMUSG00000000959	1921	1813	2075.35923351268	2259	2353	0.8479905832177125	-0.237879850877826	0.000431920347443364	0.0039769745683802	down	no	Oxa1l	protein_coding	chr14:54360841-54369673:+	gi|58037139|ref|NP_081212.1|	2007	0.0	mitochondrial inner membrane protein OXA1L [Mus musculus]	gi|146141106|ref|NM_026936.3|	2534	0.0	Mus musculus oxidase assembly 1-like (Oxa1l), mRNA	Q8BGA9	230	4e-68	Mitochondrial inner membrane protein OXA1L	SPBC1346.02c	166	2e-43	COG0706	pfam02096	60KD_IMP	60Kd inner membrane protein.	GO:0009060|aerobic respiration;GO:0033615|mitochondrial proton-transporting ATP synthase complex assembly;GO:0032981|mitochondrial respiratory chain complex I assembly;GO:0097031|mitochondrial respiratory chain complex I biogenesis;GO:0032780|negative regulation of ATPase activity;GO:0051354|negative regulation of oxidoreductase activity;GO:0051205|protein insertion into membrane;GO:0051262|prote…	GO:0032592|integral component of mitochondrial membrane;GO:0005743|mitochondrial inner membrane;GO:0031966|mitochondrial membrane;GO:0005739|mitochondrion;GO:0043234|protein complex;	GO:0097177|mitochondrial ribosome binding;GO:0042803|protein homodimerization activity;	K03217	yidC, spoIIIJ, OXA1; YidC/Oxa1 family membrane protein insertase
ENSMUSG00000000976	847	737	807.137167773489	830	827	1.000533398608213	0.000769326366314986	0.99419040201521	0.99792815932494	up	no	Heatr6	protein_coding	chr11:83753696-83783754:+	gi|124249080|ref|NP_663407.2|	5604	0.0	HEAT repeat-containing protein 6 [Mus musculus]	gi|126432548|ref|NM_145432.3|	5614	0.0	Mus musculus HEAT repeat containing 6 (Heatr6), mRNA	Q6P1G0	234	7e-92	HEAT repeat-containing protein 6	.	.	.	.	pfam13251	DUF4042	Domain of unknown function (DUF4042). This presumed domain is functionally uncharacterized. This domain family is found in eukaryotes, and is approximately 180 amino acids in length.	.	.	GO:0044822|poly(A) RNA binding;	.	.
ENSMUSG00000000982	6	2	4.210755886156	4	5	0.9242644494539427	-0.113622401979202	0.934654045351262	NA	down	no	Ccl3	protein_coding	chr11:83647844-83649355:-	gi|6755432|ref|NP_035467.1|	490	3e-59	C-C motif chemokine 3 precursor [Mus musculus]	gi|126432552|ref|NM_011337.2|	766	0.0	Mus musculus chemokine (C-C motif) ligand 3 (Ccl3), mRNA	P10855	193	9e-61	C-C motif chemokine 3	.	.	.	.	pfam00048	IL8	Small cytokines (intecrine/chemokine), interleukin-8 like. Includes a number of secreted growth factors and interferons involved in mitogenic, chemotactic, and inflammatory activity. Structure contains two highly conserved disulfide bonds.	GO:0043615|astrocyte cell migration;GO:0006816|calcium ion transport;GO:0019722|calcium-mediated signaling;GO:0001775|cell activation;GO:0007267|cell-cell signaling;GO:0006874|cellular calcium ion homeostasis;GO:0071346|cellular response to interferon-gamma;GO:0071347|cellular response to interleukin-1;GO:0071407|cellular response to organic cyclic compound;GO:0071356|cellular response to tumor n…	GO:0005737|cytoplasm;GO:0005829|cytosol;GO:0005615|extracellular space;GO:0005622|intracellular;	GO:0004698|calcium-dependent protein kinase C activity;GO:0048020|CCR chemokine receptor binding;GO:0042056|chemoattractant activity;GO:0008009|chemokine activity;GO:0016301|kinase activity;GO:0016004|phospholipase activator activity;GO:0004672|protein kinase activity;	K05408	CCL3; C-C motif chemokine 3
ENSMUSG00000000983	0	0	0.242966564159581	0	1	0.38570554508782345	-1.37442820789606	0.783290875240811	NA	down	no	Wfdc18	protein_coding	chr11:83709015-83711348:+	gi|83921600|ref|NP_031995.3|	383	1e-44	WAP four-disulfide core domain protein 18 precursor [Mus musculus]	gi|354780600|gb|JN945101.1|	844	0.0	Mus musculus targeted non-conditional, lacZ-tagged mutant allele Expi:tm2e(KOMP)Wtsi; transgenic	P62810	146	3e-42	WAP four-disulfide core domain protein 18	.	.	.	.	pfam00095	WAP	WAP-type (Whey Acidic Protein) 'four-disulfide core'.	.	GO:0005576|extracellular region;	GO:0030414|peptidase inhibitor activity;	.	.
ENSMUSG00000001016	2860	2629	2599.30055529952	2452	2475	1.166551208459418	0.222249639142861	0.000310818266992536	0.00299199483742	up	no	Ilf2	protein_coding	chr3:90476126-90488379:+	gi|533197701|ref|XP_005411495.1|	1721	0.0	PREDICTED: interleukin enhancer-binding factor 2 isoform X2 [Chinchilla lanigera]	gi|354796656|gb|JN961157.1|	3167	0.0	Mus musculus targeted deletion, lacZ-tagged mutant allele Snapin:tm1(KOMP)Wtsi; transgenic	Q5RFJ1	373	1e-127	Interleukin enhancer-binding factor 2	.	.	.	.	pfam07528	DZF	DZF domain. The function of this domain is unknown. It is often found associated with pfam00098 or pfam00035. This domain has been predicted to belong to the nucleotidyltransferase superfamily.	GO:0006955|immune response;GO:0045893|positive regulation of transcription, DNA-templated;GO:0006351|transcription, DNA-templated;	GO:0005737|cytoplasm;GO:0030529|ribonucleoprotein complex;GO:0016020|membrane;GO:0005730|nucleolus;GO:0005654|nucleoplasm;GO:0005634|nucleus;	GO:0005524|ATP binding;GO:0003677|DNA binding;GO:0003725|double-stranded RNA binding;GO:0044822|poly(A) RNA binding;GO:0016740|transferase activity;	K13089	ILF2; interleukin enhancer-binding factor 2
ENSMUSG00000001017	4380	4062	4136.92051858026	3964	4185	1.0848793114842936	0.117534557501423	0.0260995148851143	0.11131258582731	up	no	Chtop	protein_coding	chr3:90498956-90509498:-	gi|148683185|gb|EDL15132.1|	517	2e-61	RIKEN cDNA 2500003M10, isoform CRA_e, partial [Mus musculus]	gi|657940869|ref|NM_023215.6|	3257	0.0	Mus musculus chromatin target of PRMT1 (Chtop), transcript variant 3, mRNA	Q3SYW9	91.7	4e-19	Chromatin target of PRMT1 protein	.	.	.	.	pfam13865	FoP_duplication	C-terminal duplication domain of Friend of PRMT1. Fop, or Friend of Prmt1, proteins are conserved from fungi and plants to vertebrates. There is little that is actually conserved except for this C-terminal LDXXLDAYM region where X is any amino acid). The Fop proteins themselves are nuclear proteins localized to regions with low levels of DAPI, with a punctate/speckle-like distribution. Fop is a c…	GO:0006406|mRNA export from nucleus;GO:0032781|positive regulation of ATPase activity;GO:0008284|positive regulation of cell proliferation;GO:0051096|positive regulation of helicase activity;GO:0031062|positive regulation of histone methylation;GO:0006355|regulation of transcription, DNA-templated;GO:0006351|transcription, DNA-templated;	GO:0016607|nuclear speck;GO:0005730|nucleolus;GO:0000346|transcription export complex;	GO:0008327|methyl-CpG binding;GO:0044822|poly(A) RNA binding;	.	.
ENSMUSG00000001018	2257	1990	2156.27457259279	2214	2196	1.008034885982223	0.0115455683642525	0.867834574021973	0.945607799938395	up	no	Snapin	protein_coding	chr3:90488026-90491033:-	gi|148683189|gb|EDL15136.1|	653	1e-79	SNAP-associated protein, isoform CRA_a, partial [Mus musculus]	gi|239985470|ref|NM_133854.3|	1908	0.0	Mus musculus SNAP-associated protein (Snapin), mRNA	P60192	238	2e-73	SNARE-associated protein Snapin	.	.	.	.	pfam14712	Snapin_Pallidin	Snapin/Pallidin. This family of proteins includes Snapin, this protein is associated with the SNARE complex, which mediates synaptic vesicle docking and fusion. It also includes the yeast snapin-like protein SNN1, which is a part of a complex involved in endosomal cargo sorting. The family also includes pallidin, a component of a complex involved in biogenesis of lysosome-related organelles.	GO:0008089|anterograde axon cargo transport;GO:0048490|anterograde synaptic vesicle transport;GO:0097352|autophagosome maturation;GO:0034629|cellular protein complex localization;GO:0008333|endosome to lysosome transport;GO:0006886|intracellular protein transport;GO:1902774|late endosome to lysosome transport;GO:0007042|lysosomal lumen acidification;GO:0032418|lysosome localization;GO:0010977|neg…	GO:1904115|axon cytoplasm;GO:0031083|BLOC-1 complex;GO:0030054|cell junction;GO:0000139|Golgi membrane;GO:0005765|lysosomal membrane;GO:0005730|nucleolus;GO:0048471|perinuclear region of cytoplasm;GO:0043234|protein complex;GO:0030141|secretory granule;GO:0030672|synaptic vesicle membrane;	.	.	.
ENSMUSG00000001021	2	2	2.23671664042094	1	4	0.8391172176318058	-0.253055737757441	0.893012705702792	NA	down	no	S100a3	protein_coding	chr3:90560578-90602702:+	gi|672042836|ref|XP_008759344.1|	453	7e-55	PREDICTED: protein S100-A3 isoform X3 [Rattus norvegicus]	gi|74137247|dbj|AK134080.1|	3128	0.0	Mus musculus adult male thymus cDNA, RIKEN full-length enriched library, clone:5830431K08 product:unclassifiable, full insert sequence	P46935	53.9	9e-06	E3 ubiquitin-protein ligase NEDD4	.	.	.	.	pfam01023	S_100	S-100/ICaBP type calcium binding domain. The S-100 domain is a subfamily of the EF-hand calcium binding proteins.	.	GO:0005737|cytoplasm;	GO:0005509|calcium ion binding;GO:0008270|zinc ion binding;	K10591	NEDD4, RSP5; E3 ubiquitin-protein ligase NEDD4 [EC:2.3.2.26]
ENSMUSG00000001023	3	0	0.74915043043183	0	0	8.382523652659627	3.0673846488245	0.410102555503968	NA	up	no	S100a5	protein_coding	chr3:90608523-90611780:+	gi|625196535|ref|XP_007640498.1|	490	1e-60	PREDICTED: protein S100-A5 isoform X3 [Cricetulus griseus]	gi|113930759|ref|NM_011312.2|	431	0.0	Mus musculus S100 calcium binding protein A5 (S100a5), mRNA	P63083	186	1e-59	Protein S100-A5	.	.	.	.	pfam01023	S_100	S-100/ICaBP type calcium binding domain. The S-100 domain is a subfamily of the EF-hand calcium binding proteins.	.	GO:0043025|neuronal cell body;GO:0005634|nucleus;	GO:0005509|calcium ion binding;GO:0005507|copper ion binding;GO:0008270|zinc ion binding;	.	.
ENSMUSG00000001025	150	202	176.802630292103	175	181	1.0386749122665906	0.0547441856683821	0.813498814634391	0.924972728651925	up	no	S100a6	protein_coding	chr3:90612882-90624181:+	gi|674037254|ref|XP_008853760.1|	460	2e-54	PREDICTED: protein S100-A6 [Nannospalax galili]	gi|113930761|ref|NM_011313.2|	719	0.0	Mus musculus S100 calcium binding protein A6 (calcyclin) (S100a6), mRNA	P14069	63.9	9e-13	Protein S100-A6	.	.	.	.	pfam01023	S_100	S-100/ICaBP type calcium binding domain. The S-100 domain is a subfamily of the EF-hand calcium binding proteins.	.	GO:0005737|cytoplasm;GO:0005829|cytosol;GO:0070062|extracellular exosome;GO:0031234|extrinsic component of cytoplasmic side of plasma membrane;GO:0005635|nuclear envelope;GO:0005634|nucleus;GO:0048471|perinuclear region of cytoplasm;GO:0001726|ruffle;	GO:0005509|calcium ion binding;GO:0048306|calcium-dependent protein binding;GO:0015075|ion transmembrane transporter activity;GO:0042803|protein homodimerization activity;GO:0044548|S100 protein binding;GO:0005523|tropomyosin binding;GO:0008270|zinc ion binding;	.	.
ENSMUSG00000001027	3	3	2.26227638000012	2	1	2.0946810636731623	1.06673059576956	0.569571339094574	NA	up	no	Scn4a	protein_coding	chr11:106318592-106353288:-	gi|134948032|ref|NP_573462.2|	8860	0.0	sodium channel protein type 4 subunit alpha [Mus musculus]	gi|755537082|ref|XM_006531988.2|	6598	0.0	PREDICTED: Mus musculus sodium channel, voltage-gated, type IV, alpha (Scn4a), transcript variant X2, mRNA	Q9ER60	3417	0.0	Sodium channel protein type 4 subunit alpha	.	.	.	.	pfam06512	Na_trans_assoc	Sodium ion transport-associated. Members of this family contain a region found exclusively in eukaryotic sodium channels or their subunits, many of which are voltage-gated. Members very often also contain between one and four copies of pfam00520 and, less often, one copy of pfam00612.	GO:0086010|membrane depolarization during action potential;GO:0019228|neuronal action potential;GO:0006814|sodium ion transport;	GO:0005886|plasma membrane;GO:0001518|voltage-gated sodium channel complex;	GO:0005248|voltage-gated sodium channel activity;	K04837	SCN4A; voltage-gated sodium channel type IV alpha
ENSMUSG00000001029	142	139	149.884104726647	180	141	0.91691134404732	-0.125145848184326	0.604754751475509	0.813855606724157	down	no	Icam2	protein_coding	chr11:106377656-106388075:-	gi|6754274|ref|NP_034624.1|	1372	0.0	intercellular adhesion molecule 2 precursor [Mus musculus]	gi|6754273|ref|NM_010494.1|	1142	0.0	Mus musculus intercellular adhesion molecule 2 (Icam2), mRNA	P35330	313	1e-106	Intercellular adhesion molecule 2	.	.	.	.	pfam03921	ICAM_N	Intercellular adhesion molecule (ICAM), N-terminal domain. ICAMs normally functions to promote intercellular adhesion and signalling. However, The N-terminal domain of the receptor binds to the rhinovirus 'canyon' surrounding the icosahedral 5-fold axes, during the viral attachment process. This family is a family that is part of the Ig superfamily and is therefore related to the family ig (pfam0…	GO:0007155|cell adhesion;GO:0016337|single organismal cell-cell adhesion;	GO:0071944|cell periphery;GO:0070062|extracellular exosome;GO:0005887|integral component of plasma membrane;GO:0016020|membrane;GO:0005886|plasma membrane;GO:0001931|uropod;	GO:0005178|integrin binding;	K06523	ICAM2; intercellular adhesion molecule 2
ENSMUSG00000001034	1183	1088	1188.79853197749	1254	1250	0.9496879470253833	-0.0744745511646758	0.388063390809609	0.652551724602695	down	no	Mapk7	protein_coding	chr11:61488812-61494406:-	gi|6754634|ref|NP_035971.1|	3128	0.0	mitogen-activated protein kinase 7 isoform a [Mus musculus]	gi|30046851|gb|BC051020.1|	4175	0.0	Mus musculus mitogen-activated protein kinase 7, mRNA (cDNA clone IMAGE:6390237), containing frame-shift errors	P0C865	68.2	5e-12	Mitogen-activated protein kinase 7	.	.	.	.	pfam00069	Pkinase	Protein kinase domain.	GO:0007049|cell cycle;GO:0030154|cell differentiation;GO:0070375|ERK5 cascade;GO:0000165|MAPK cascade;GO:0046777|protein autophosphorylation;GO:0006468|protein phosphorylation;	GO:0005737|cytoplasm;GO:0005634|nucleus;GO:0016605|PML body;	GO:0005524|ATP binding;GO:0004707|MAP kinase activity;	K04464	MAPK7; mitogen-activated protein kinase 7 [EC:2.7.11.24]
ENSMUSG00000001036	3657	3397	4019.0312520274	4481	4637	0.8101762855059903	-0.303692238058048	5.88041359180484e-09	1.51980306838104e-07	down	no	Epn2	protein_coding	chr11:61517249-61579687:-	gi|50510771|dbj|BAD32371.1|	2995	0.0	mKIAA1065 protein [Mus musculus]	gi|356582233|ref|NM_001252188.1|	4452	0.0	Mus musculus epsin 2 (Epn2), transcript variant 1, mRNA	O95208	968	0.0	Epsin-2	.	.	.	.	pfam01417	ENTH	ENTH domain. The ENTH (Epsin N-terminal homology) domain is found in proteins involved in endocytosis and cytoskeletal machinery. The function of the ENTH domain is unknown.	GO:0006897|endocytosis;	GO:0005913|cell-cell adherens junction;GO:0030128|clathrin coat of endocytic vesicle;GO:0005794|Golgi apparatus;GO:0043231|intracellular membrane-bounded organelle;GO:0005654|nucleoplasm;	GO:0098641|cadherin binding involved in cell-cell adhesion;GO:0008289|lipid binding;	K12471	EPN; epsin
ENSMUSG00000001039	267	209	243.666084954139	271	232	0.9894639235929632	-0.0152809881222551	0.937534507375568	0.97548413325159	down	no	B9d1	protein_coding	chr11:61505144-61512931:+	gi|7305039|ref|NP_038745.1|	1083	3e-147	B9 domain-containing protein 1 precursor [Mus musculus]	gi|12845735|dbj|AK010355.1|	809	0.0	Mus musculus ES cells cDNA, RIKEN full-length enriched library, clone:2410003F03 product:endothelial precursor protein B9, full insert sequence	Q9R1S0	421	1e-148	B9 domain-containing protein 1	.	.	.	.	pfam07162	B9-C2	Ciliary basal body-associated, B9 protein. The B9-C2 domain is found in proteins associated with the ciliary basal body. B9 domains were identified as a specific family of C2 domains. There are three sub-families represented by this family, notably, Mks1-Xbx7, Stumpy-Tza1 and Tza2 groups of proteins. Mutations in human Mks1 result in the developmental disorder Mechler-Gruber syndrome; mutations i…	GO:0043010|camera-type eye development;GO:0042384|cilium assembly;GO:0060271|cilium morphogenesis;GO:0042733|embryonic digit morphogenesis;GO:0001701|in utero embryonic development;GO:0060563|neuroepithelial cell differentiation;GO:0032880|regulation of protein localization;GO:0007224|smoothened signaling pathway;GO:0001944|vasculature development;	GO:0005813|centrosome;GO:0036064|ciliary basal body;GO:0035869|ciliary transition zone;GO:0005737|cytoplasm;GO:0016020|membrane;GO:0036038|TCTN-B9D complex;	GO:0008158|hedgehog receptor activity;	K16744	B9D1; B9 domain-containing protein 1
ENSMUSG00000001052	2338	2158	2269.86447675326	2218	2396	1.020431080016669	0.0291787459415619	0.667265267106384	0.848904050477224	up	no	Sec24b	protein_coding	chr3:129982759-130061553:-	gi|46402179|ref|NP_997092.1|	5391	0.0	protein transport protein Sec24B [Mus musculus]	gi|118130985|ref|NM_207209.2|	4702	0.0	Mus musculus Sec24 related gene family, member B (S. cerevisiae) (Sec24b), mRNA	O95487	160	6e-41	Protein transport protein Sec24B	SPAC22F8.08	439	8e-132	COG5028	pfam04811	Sec23_trunk	Sec23/Sec24 trunk domain. COPII-coated vesicles carry proteins from the endoplasmic reticulum to the Golgi complex. This vesicular transport can be reconstituted by using three cytosolic components containing five proteins: the small GTPase Sar1p, the Sec23p/24p complex, and the Sec13p/Sec31p complex. This domain is known as the trunk domain and has an alpha/beta vWA fold and forms the dimer inte…	GO:0019886|antigen processing and presentation of exogenous peptide antigen via MHC class II;GO:0002474|antigen processing and presentation of peptide antigen via MHC class I;GO:0035909|aorta morphogenesis;GO:0060088|auditory receptor cell stereocilium organization;GO:0021747|cochlear nucleus development;GO:0048208|COPII vesicle coating;GO:0060982|coronary artery morphogenesis;GO:0006888|ER to Go…	GO:0030127|COPII vesicle coat;GO:0005829|cytosol;GO:0005789|endoplasmic reticulum membrane;GO:0012507|ER to Golgi transport vesicle membrane;GO:0000139|Golgi membrane;GO:0016020|membrane;GO:0048471|perinuclear region of cytoplasm;	GO:0005215|transporter activity;GO:0008270|zinc ion binding;	K14007	SEC24; protein transport protein SEC24
ENSMUSG00000001053	423	374	427.887359801262	460	463	0.9039112104308995	-0.14574702862096	0.299846021068043	0.56947064555407	down	no	N4bp3	protein_coding	chr11:51643063-51650842:-	gi|31981859|ref|NP_666086.2|	1987	0.0	NEDD4-binding protein 3 [Mus musculus]	gi|26339945|dbj|AK049249.1|	2367	0.0	Mus musculus ES cells cDNA, RIKEN full-length enriched library, clone:C330016O10 product:hypothetical Microbodies C-terminal targeting signal containing protein, full insert sequence	Q8C7U1	265	2e-83	NEDD4-binding protein 3	.	.	.	.	pfam06818	Fez1	Fez1. This family represents the eukaryotic Fez1 protein. Fez1 contains a leucine-zipper region with similarity to the DNA-binding domain of the cAMP-responsive activating-transcription factor 5. There is evidence that Fez1 inhibits cancer cell growth through regulation of mitosis, and that its alterations result in abnormal cell growth. Note that some family members contain more than one copy of…	.	GO:0031410|cytoplasmic vesicle;GO:0030659|cytoplasmic vesicle membrane;	.	.	.
ENSMUSG00000001054	1453	1387	1486.37035482431	1574	1555	0.9506894177945575	-0.072953993118913	0.346040046896052	0.614036447927924	down	no	Rmnd5b	protein_coding	chr11:51623671-51635896:-	gi|795237633|ref|XP_011808297.1|	2090	0.0	PREDICTED: protein RMD5 homolog B isoform X1 [Colobus angolensis palliatus]	gi|28076878|ref|NM_025346.1|	1946	0.0	Mus musculus required for meiotic nuclear division 5 homolog B (Rmnd5b), mRNA	Q91YQ7	230	3e-68	Protein RMD5 homolog B	SPBC29A3.03c	96.7	7e-21	COG5109	pfam10607	CLTH	CTLH/CRA C-terminal to LisH motif domain. RanBPM is a scaffolding protein and is important in regulating cellular function in both the immune system and the nervous system. This domain is at the C-terminus of the proteins and is the binding domain for the CRA motif (for CT11-RanBPM), which is comprised of approximately 100 amino acids at the C terminal of RanBPM. It was found to be important for …	GO:0043161|proteasome-mediated ubiquitin-dependent protein catabolic process;GO:0042787|protein ubiquitination involved in ubiquitin-dependent protein catabolic process;	GO:0005737|cytoplasm;GO:0034657|GID complex;GO:0005634|nucleus;	.	.	.
ENSMUSG00000001056	1366	1363	1326.14061674718	1286	1300	1.1057804282574242	0.145064942071152	0.0774451415501078	0.243058861635585	up	no	Nhp2	protein_coding	chr11:51619735-51623714:+	gi|13386120|ref|NP_080907.1|	762	3e-98	H/ACA ribonucleoprotein complex subunit 2 [Mus musculus]	gi|146141172|ref|NM_026631.3|	1004	0.0	Mus musculus NHP2 ribonucleoprotein (Nhp2), mRNA	Q9CRB2	207	8e-75	H/ACA ribonucleoprotein complex subunit 2	YDL208w	142	1e-39	COG1358	pfam01248	Ribosomal_L7Ae	Ribosomal protein L7Ae/L30e/S12e/Gadd45 family. This family includes: Ribosomal L7A from metazoa, Ribosomal L8-A and L8-B from fungi, 30S ribosomal protein HS6 from archaebacteria, 40S ribosomal protein S12 from eukaryotes, Ribosomal protein L30 from eukaryotes and archaebacteria. Gadd45 and MyD118.	GO:0000469|cleavage involved in rRNA processing;GO:0000470|maturation of LSU-rRNA;GO:0031118|rRNA pseudouridine synthesis;GO:0031120|snRNA pseudouridine synthesis;GO:0006412|translation;	GO:0031429|box H/ACA snoRNP complex;GO:0090661|box H/ACA telomerase RNP complex;GO:0015030|Cajal body;GO:0005737|cytoplasm;GO:0000784|nuclear chromosome, telomeric region;GO:0005654|nucleoplasm;GO:0005732|small nucleolar ribonucleoprotein complex;GO:0005697|telomerase holoenzyme complex;	GO:0034513|box H/ACA snoRNA binding;GO:0044822|poly(A) RNA binding;GO:0030515|snoRNA binding;GO:0070034|telomeric RNA binding;	K11129	NHP2, NOLA2; H/ACA ribonucleoprotein complex subunit 2
ENSMUSG00000001062	940	868	924.861820198811	918	987	0.9939013491058033	-0.00882543245476335	0.928504571487979	0.971646239755361	down	no	Vps9d1	protein_coding	chr8:123242356-123254348:-	gi|226442859|ref|NP_082476.1|	3121	0.0	VPS9 domain-containing protein 1 isoform 2 [Mus musculus]	gi|755527291|ref|XM_011248515.1|	3228	0.0	PREDICTED: Mus musculus VPS9 domain containing 1 (Vps9d1), transcript variant X4, mRNA	Q8C190	172	1e-49	VPS9 domain-containing protein 1	.	.	.	.	pfam02204	VPS9	Vacuolar sorting protein 9 (VPS9) domain. This domain acts as a GDP-GTP exchange factor (GEF). It activates Rab GTPases by stimulating the release of GDP and allowing GTP to bind.	GO:0000469|cleavage involved in rRNA processing;GO:0000470|maturation of LSU-rRNA;GO:0031118|rRNA pseudouridine synthesis;GO:0031120|snRNA pseudouridine synthesis;GO:0006412|translation;	GO:0031429|box H/ACA snoRNP complex;GO:0090661|box H/ACA telomerase RNP complex;GO:0015030|Cajal body;GO:0005737|cytoplasm;GO:0000784|nuclear chromosome, telomeric region;GO:0005654|nucleoplasm;GO:0005732|small nucleolar ribonucleoprotein complex;GO:0005697|telomerase holoenzyme complex;	GO:0034513|box H/ACA snoRNA binding;GO:0044822|poly(A) RNA binding;GO:0030515|snoRNA binding;GO:0070034|telomeric RNA binding;	.	.
ENSMUSG00000001065	652	590	605.873353109146	559	629	1.0946796702043566	0.13050876405709	0.285559119237343	0.554362273384108	up	no	Zfp276	protein_coding	chr8:123254195-123269745:+	gi|165377130|ref|NP_065243.2|	2790	0.0	zinc finger protein 276 [Mus musculus]	gi|165377129|ref|NM_020497.2|	4071	0.0	Mus musculus zinc finger protein (C2H2 type) 276 (Zfp276), mRNA	Q8CE64	219	9e-94	Zinc finger protein 276	.	.	.	.	pfam07776	zf-AD	Zinc-finger associated domain (zf-AD). The zf-AD domain, also known as ZAD, forms an atypical treble-cleft-like zinc co-ordinating fold. The zf-AD domain is thought to be involved in mediating dimer formation, but does not bind to DNA.	GO:0006355|regulation of transcription, DNA-templated;GO:0006351|transcription, DNA-templated;	GO:0000777|condensed chromosome kinetochore;GO:0000776|kinetochore;GO:0005634|nucleus;	GO:0003677|DNA binding;GO:0008270|zinc ion binding;	.	.
ENSMUSG00000001076	3	3	3.23634646898576	4	3	0.8979132444570012	-0.155352035041171	0.919869768705791	NA	down	no	C1ql4	protein_coding	chr15:99084686-99087817:-	gi|71725391|ref|NP_001019873.1|	910	4e-120	complement C1q-like protein 4 precursor [Mus musculus]	gi|755551656|ref|XM_011245628.1|	874	0.0	PREDICTED: Mus musculus complement component 1, q subcomponent-like 4 (C1ql4), transcript variant X1, mRNA	Q4ZJM9	357	2e-122	Complement C1q-like protein 4	.	.	.	.	pfam00386	C1q	C1q domain. C1q is a subunit of the C1 enzyme complex that activates the serum complement system.	GO:0070373|negative regulation of ERK1 and ERK2 cascade;GO:0045599|negative regulation of fat cell differentiation;GO:0048147|negative regulation of fibroblast proliferation;	GO:0005581|collagen trimer;GO:0005615|extracellular space;	GO:0042802|identical protein binding;	.	.
ENSMUSG00000001082	1472	1373	1415.82510421517	1385	1450	1.0509780874173147	0.0717325898482042	0.370496265856388	0.636822715473808	up	no	Mfsd10	protein_coding	chr5:34633642-34637212:-	gi|148705514|gb|EDL37461.1|	2028	0.0	RIKEN cDNA 0610009O03, isoform CRA_a, partial [Mus musculus]	gi|755511677|ref|XM_006504077.2|	1906	0.0	PREDICTED: Mus musculus major facilitator superfamily domain containing 10 (Mfsd10), transcript variant X1, mRNA	Q0P5M9	104	2e-53	Major facilitator superfamily domain-containing protein 10	DR0472	92.0	5e-19	COG0477	pfam07690	MFS_1	Major Facilitator Superfamily.	GO:0006915|apoptotic process;GO:0043252|sodium-independent organic anion transport;GO:0015904|tetracycline transport;GO:0055085|transmembrane transport;	GO:0031526|brush border membrane;GO:0030659|cytoplasmic vesicle membrane;GO:0016021|integral component of membrane;	GO:0008514|organic anion transmembrane transporter activity;GO:0008493|tetracycline transporter activity;	.	.
ENSMUSG00000001089	874	849	838.203573143317	819	818	1.1026269486909877	0.140944767078335	0.162047175518751	0.39283912069632	up	no	Luzp1	protein_coding	chr4:136469761-136554780:+	gi|119433663|ref|NP_077772.2|	5221	0.0	leucine zipper protein 1 [Mus musculus]	gi|119433662|ref|NM_024452.2|	7526	0.0	Mus musculus leucine zipper protein 1 (Luzp1), mRNA	Q8R4U7	2015	0.0	Leucine zipper protein 1	.	.	.	.	pfam10174	Cast	RIM-binding protein of the cytomatrix active zone. This is a family of proteins that form part of the CAZ (cytomatrix at the active zone) complex which is involved in determining the site of synaptic vesicle fusion. The C-terminus is a PDZ-binding motif that binds directly to RIM (a small G protein Rab-3A effector). The family also contains four coiled-coil domains.	GO:0060840|artery development;GO:0021503|neural fold bending;GO:0003281|ventricular septum development;	GO:0070062|extracellular exosome;GO:0016020|membrane;GO:0005634|nucleus;	.	.	.
ENSMUSG00000001095	8	2	3.98128981396515	4	2	1.7277281621782872	0.788876244163367	0.590097047679427	NA	up	no	Slc13a2	protein_coding	chr11:78397087-78422217:-	gi|11967935|ref|NP_071856.1|	2688	0.0	solute carrier family 13 member 2 [Mus musculus]	gi|146135074|ref|NM_022411.3|	2191	0.0	Mus musculus solute carrier family 13 (sodium-dependent dicarboxylate transporter), member 2 (Slc13a2), mRNA	Q9ES88	1040	0.0	Solute carrier family 13 member 2	SA1732	254	6e-74	COG0471	pfam00939	Na_sulph_symp	Sodium:sulfate symporter transmembrane region. There are also some members in this family that do not match the Prosite motif, and belong to the subfamily SODIT1.	.	GO:0070062|extracellular exosome;GO:0005887|integral component of plasma membrane;	GO:0015361|low-affinity sodium:dicarboxylate symporter activity;	K14445	SLC13A2_3_5; solute carrier family 13 (sodium-dependent dicarboxylate transporter), member 2/3/5
ENSMUSG00000001098	956	1002	981.04596360148	925	1051	1.0388487081365647	0.0549855638533146	0.589732441826821	0.804345605399576	up	no	Kctd10	protein_coding	chr5:114363567-114380508:-	gi|927205199|ref|XP_005670795.2|	1554	0.0	PREDICTED: BTB/POZ domain-containing adapter for CUL3-mediated RhoA degradation protein 3 isoform X1 [Sus scrofa]	gi|229576972|ref|NM_026145.4|	3095	0.0	Mus musculus potassium channel tetramerisation domain containing 10 (Kctd10), transcript variant 2, mRNA	Q922M3	340	2e-115	BTB/POZ domain-containing adapter for CUL3-mediated RhoA degradation protein 3	.	.	.	.	pfam02214	BTB_2	BTB/POZ domain. In voltage-gated K+ channels this domain is responsible for subfamily-specific assembly of alpha-subunits into functional tetrameric channels. In KCTD1 this domain functions as a transcriptional repressor. It also mediates homomultimerization of KCTD1 and interaction of KCTD1 with the transcription factor AP-2-alpha.	GO:0043161|proteasome-mediated ubiquitin-dependent protein catabolic process;GO:0051260|protein homooligomerization;GO:0016567|protein ubiquitination;	GO:0031463|Cul3-RING ubiquitin ligase complex;GO:0005737|cytoplasm;GO:0005654|nucleoplasm;	.	K15074	BACURD; BTB/POZ domain-containing adapter for CUL3-mediated RhoA degradation protein
ENSMUSG00000001100	1643	1695	1782.1500072835	1936	1883	0.9160889830305785	-0.126440355580476	0.0896447320331374	0.268794486604644	down	no	Poldip2	protein_coding	chr11:78512193-78522736:+	gi|635088682|ref|XP_008008966.1|	1804	0.0	PREDICTED: polymerase delta-interacting protein 2 [Chlorocebus sabaeus]	gi|15277567|gb|BC012879.1|	1957	0.0	Mus musculus polymerase (DNA-directed), delta interacting protein 2, mRNA (cDNA clone MGC:19029 IMAGE:4166791), complete cds	Q91VA6	698	0.0	Polymerase delta-interacting protein 2	BMEI1618	79.0	7e-16	COG2967	pfam04379	DUF525	Protein of unknown function (DUF525). Members of this family include the bacterial protein ApaG and the C termini of some F-box proteins (pfam00646). F-box proteins contain a carboxyl-terminal domain that interacts with protein substrates, so this family may be involved in protein-protein interaction. The function of ApaG proteins is unknown, but mutations in the Salmonella typhimurium ApaG homol…	GO:0070584|mitochondrion morphogenesis;GO:0016242|negative regulation of macroautophagy;GO:0045931|positive regulation of mitotic cell cycle;	GO:0042645|mitochondrial nucleoid;GO:0005739|mitochondrion;GO:0005634|nucleus;	GO:0003677|DNA binding;GO:0030674|protein binding, bridging;	K17809	POLDIP2; polymerase delta-interacting protein 2
ENSMUSG00000001103	38	47	43.4266549556923	56	33	1.0020393828809282	0.00293921149764756	0.994862044132806	0.9983095858699	up	no	Sebox	protein_coding	chr11:78503447-78505081:+	gi|10198600|ref|NP_032785.1|	996	2e-131	homeobox protein SEBOX [Mus musculus]	gi|74143266|dbj|AK139838.1|	1297	0.0	Mus musculus 2 cells egg cDNA, RIKEN full-length enriched library, clone:B020024M12 product:OG9 homeobox gene, full insert sequence	P70368	373	2e-127	Homeobox protein SEBOX	YDL106c	51.6	3e-06	COG5576	pfam00046	Homeobox	Homeobox domain.	GO:0009792|embryo development ending in birth or egg hatching;GO:0048477|oogenesis;GO:0006355|regulation of transcription, DNA-templated;GO:0006351|transcription, DNA-templated;	GO:0005634|nucleus;	GO:0003677|DNA binding;	.	.
ENSMUSG00000001105	1049	1004	1134.68774183143	1284	1225	0.8570576725318707	-0.222535806446654	0.012061596390098	0.0615618673306116	down	no	Ift20	protein_coding	chr11:78536361-78541737:+	gi|511845337|ref|XP_004747080.1|	579	4e-70	PREDICTED: intraflagellar transport protein 20 homolog isoform X1 [Mustela putorius furo]	gi|12805164|gb|BC002040.1|	1161	0.0	Mus musculus intraflagellar transport 20 homolog (Chlamydomonas), mRNA (cDNA clone MGC:6005 IMAGE:3590790), complete cds	Q58CS6	58.2	9e-09	Intraflagellar transport protein 20 homolog	.	.	.	.	pfam14931	IFT20	Intraflagellar transport complex B, subunit 20. IFT20 is subunit 20 of the intraflagellar transport complex B. The intraflagellar transport complex assembles and maintains eukaryotic cilia and flagella. IFT20 is localized to the Golgi complex and is anchored there by the Golgi polypeptide, GMAP210, whereas all other subunits except IFT172 localize to cilia and the peri-basal body or centrosomal r…	GO:0055007|cardiac muscle cell differentiation;GO:0051642|centrosome localization;GO:0042384|cilium assembly;GO:0090102|cochlea development;GO:0001736|establishment of planar polarity;GO:0090002|establishment of protein localization to plasma membrane;GO:0060122|inner ear receptor stereocilium organization;GO:0042073|intraciliary transport;GO:0001822|kidney development;GO:0061351|neural precursor…	GO:0005814|centriole;GO:0005813|centrosome;GO:0036064|ciliary basal body;GO:0097546|ciliary base;GO:0005929|cilium;GO:0005801|cis-Golgi network;GO:0044292|dendrite terminus;GO:0070062|extracellular exosome;GO:0005794|Golgi apparatus;GO:0030992|intraciliary transport particle B;GO:1902636|kinociliary basal body;GO:0005902|microvillus;GO:0031514|motile cilium;GO:0032391|photoreceptor connecting cil…	GO:0002046|opsin binding;	K16473	IFT20; intraflagellar transport protein 20
ENSMUSG00000001119	12470	12101	13070.4682467558	13882	14051	0.9215206391134084	-0.117911616917302	0.000689690531763208	0.00591657736105693	down	no	Col6a1	protein_coding	chr10:76708792-76726168:-	gi|6753484|ref|NP_034063.1|	2705	0.0	collagen alpha-1(VI) chain precursor [Mus musculus]	gi|227116285|ref|NM_009933.4|	3976	0.0	Mus musculus collagen, type VI, alpha 1 (Col6a1), mRNA	Q04857	639	0.0	Collagen alpha-1(VI) chain	.	.	.	.	pfam00092	VWA	von Willebrand factor type A domain.	GO:0007155|cell adhesion;GO:0071230|cellular response to amino acid stimulus;GO:0035987|endodermal cell differentiation;GO:0001649|osteoblast differentiation;GO:0070208|protein heterotrimerization;	GO:0005581|collagen trimer;GO:0070062|extracellular exosome;GO:0031012|extracellular matrix;GO:0005576|extracellular region;GO:0005765|lysosomal membrane;GO:0016020|membrane;GO:0043234|protein complex;GO:0005578|proteinaceous extracellular matrix;GO:0042383|sarcolemma;	GO:0048407|platelet-derived growth factor binding;	K06238	COL6A; collagen, type VI, alpha
ENSMUSG00000001120	130	155	157.108211218381	158	188	0.8644517503563852	-0.210142653245566	0.378161310551443	0.643836193354263	down	no	Pcbp3	protein_coding	chr10:76761857-76961887:-	gi|148699887|gb|EDL31834.1|	1888	0.0	poly(rC) binding protein 3, isoform CRA_c, partial [Mus musculus]	gi|26330215|dbj|AK034811.1|	2537	0.0	Mus musculus 12 days embryo embryonic body between diaphragm region and neck cDNA, RIKEN full-length enriched library, clone:9430042C14 product:poly(rC) binding protein 3, full insert sequence	P57722	210	2e-127	Poly(rC)-binding protein 3	.	.	.	.	pfam00013	KH_1	KH domain. KH motifs bind RNA in vitro. Autoantibodies to Nova, a KH domain protein, cause paraneoplastic opsoclonus ataxia.	GO:0000122|negative regulation of transcription from RNA polymerase II promoter;	GO:0005829|cytosol;GO:0070062|extracellular exosome;GO:0030529|ribonucleoprotein complex;GO:0005634|nucleus;	GO:1990829|C-rich single-stranded DNA binding;GO:0003690|double-stranded DNA binding;GO:0044822|poly(A) RNA binding;GO:0001227|transcriptional repressor activity, RNA polymerase II transcription regulatory region sequence-specific binding;	K13162	PCBP2_3_4; poly(rC)-binding protein 2/3/4
ENSMUSG00000001123	636	602	631.589603711009	650	647	0.9997241138339713	-0.00039807451773103	0.997244440248156	0.999286819398382	down	no	Lgals9	protein_coding	chr11:78962974-78984946:-	gi|226531119|ref|NP_034838.2|	1891	0.0	galectin-9 isoform 1 [Mus musculus]	gi|226531118|ref|NM_010708.2|	1586	0.0	Mus musculus lectin, galactose binding, soluble 9 (Lgals9), transcript variant 1, mRNA	O08573	655	0.0	Galectin-9	.	.	.	.	pfam00337	Gal-bind_lectin	Galactoside-binding lectin. This family contains galactoside binding lectins. The family also includes enzymes such as human eosinophil lysophospholipase (EC:3.1.1.5).	GO:0098586|cellular response to virus;GO:0006935|chemotaxis;GO:0007565|female pregnancy;GO:0007157|heterophilic cell-cell adhesion via plasma membrane cell adhesion molecules;GO:0002376|immune system process;GO:0045185|maintenance of protein location;GO:2000562|negative regulation of CD4-positive, alpha-beta T cell proliferation;GO:0010629|negative regulation of gene expression;GO:0050728|negativ…	GO:0005737|cytoplasm;GO:0005576|extracellular region;GO:0005622|intracellular;GO:0005634|nucleus;	GO:0030246|carbohydrate binding;GO:0019899|enzyme binding;GO:0016936|galactoside binding;GO:0043539|protein serine/threonine kinase activator activity;GO:0005102|receptor binding;	K10093	LGALS9; galectin-9
ENSMUSG00000001127	1828	1826	1972.26227780887	2107	2163	0.8966925361125607	-0.157314705802156	0.0232916309351188	0.102222379009713	down	no	Araf	protein_coding	chrX:20797814-20860519:+	gi|755564427|ref|XP_011245731.1|	3208	0.0	PREDICTED: serine/threonine-protein kinase A-Raf isoform X2 [Mus musculus]	gi|74228702|dbj|AK133797.1|	2854	0.0	Mus musculus 8 days embryo whole body cDNA, RIKEN full-length enriched library, clone:5730420C13 product:raf-related oncogene, full insert sequence	P04627	255	2e-78	Serine/threonine-protein kinase A-Raf	.	.	.	.	pfam00069	Pkinase	Protein kinase domain.	GO:0043066|negative regulation of apoptotic process;GO:0033138|positive regulation of peptidyl-serine phosphorylation;GO:0032434|regulation of proteasomal ubiquitin-dependent protein catabolic process;GO:0032006|regulation of TOR signaling;	GO:0005829|cytosol;GO:0005739|mitochondrion;	GO:0005524|ATP binding;GO:0004709|MAP kinase kinase kinase activity;GO:0046872|metal ion binding;GO:0004674|protein serine/threonine kinase activity;	K08845	ARAF, ARAF1; A-Raf proto-oncogene serine/threonine-protein kinase [EC:2.7.11.1]
ENSMUSG00000001128	270	284	284.664234435984	313	275	0.9875436979677338	-0.0180835072707355	0.917654426070631	0.967714504014581	down	no	Cfp	protein_coding	chrX:20925454-20931555:-	gi|114326449|ref|NP_032849.2|	2326	0.0	properdin precursor [Mus musculus]	gi|922304341|ref|NM_008823.4|	1636	0.0	Mus musculus complement factor properdin (Cfp), mRNA	P11680	75.9	3e-48	Properdin	.	.	.	.	pfam00090	TSP_1	Thrombospondin type 1 domain.	GO:0006957|complement activation, alternative pathway;	GO:0031012|extracellular matrix;	.	K15412	CFP; complement factor properdin
ENSMUSG00000001131	248	271	254.555456396492	233	268	1.0864135547837628	0.119573384784864	0.519894829821703	0.755276721648423	up	no	Timp1	protein_coding	chrX:20870166-20874735:+	gi|148668414|gb|EDL00738.1|	1001	3e-134	tissue inhibitor of metalloproteinase 1, isoform CRA_b, partial [Mus musculus]	gi|113205064|ref|NM_011593.2|	883	0.0	Mus musculus tissue inhibitor of metalloproteinase 1 (Timp1), transcript variant 2, mRNA	P12032	376	7e-131	Metalloproteinase inhibitor 1	.	.	.	.	pfam00965	TIMP	Tissue inhibitor of metalloproteinase. Members of this family are common in extracellular regions of vertebrate species	GO:0007568|aging;GO:0051216|cartilage development;GO:0001775|cell activation;GO:0043066|negative regulation of apoptotic process;GO:0043086|negative regulation of catalytic activity;GO:0010951|negative regulation of endopeptidase activity;GO:0051045|negative regulation of membrane protein ectodomain proteolysis;GO:1901164|negative regulation of trophoblast cell migration;GO:0008284|positive regul…	GO:0005604|basement membrane;GO:0070062|extracellular exosome;GO:0005615|extracellular space;GO:0005578|proteinaceous extracellular matrix;	GO:0005125|cytokine activity;GO:0046872|metal ion binding;GO:0008191|metalloendopeptidase inhibitor activity;GO:0002020|protease binding;	K16451	TIMP1; metallopeptidase inhibitor 1
ENSMUSG00000001134	66	56	62.4955765582429	67	62	0.9896171426666392	-0.0150576032372474	0.96669368291782	0.986085377691148	down	no	Uxt	protein_coding	chrX:20941722-20962017:-	gi|8928448|sp|Q9WTZ0.1|UXT_MOUSE	712	1e-92	RecName: Full=Protein UXT; AltName: Full=Ubiquitously expressed transcript protein	gi|141803139|ref|NM_013840.3|	833	0.0	Mus musculus ubiquitously expressed transcript (Uxt), mRNA	Q9WTZ0	278	5e-94	Protein UXT	.	.	.	.	pfam02996	Prefoldin	Prefoldin subunit. This family comprises of several prefoldin subunits. The biogenesis of the cytoskeletal proteins actin and tubulin involves interaction of nascent chains of each of the two proteins with the oligomeric protein prefoldin (PFD) and their subsequent transfer to the cytosolic chaperonin CCT (chaperonin containing TCP-1). Electron microscopy shows that eukaryotic PFD, which has a si…	GO:0051297|centrosome organization;GO:0000226|microtubule cytoskeleton organization;GO:0000122|negative regulation of transcription from RNA polymerase II promoter;GO:0006351|transcription, DNA-templated;	GO:0005813|centrosome;GO:0005737|cytoplasm;GO:0005856|cytoskeleton;GO:0005634|nucleus;	GO:0048487|beta-tubulin binding;GO:0003682|chromatin binding;GO:0001104|RNA polymerase II transcription cofactor activity;GO:0001106|RNA polymerase II transcription corepressor activity;	.	.
ENSMUSG00000001138	859	773	837.023752289523	841	888	0.9882505880568214	-0.0170511863690025	0.868515332330359	0.946043219694442	down	no	Cnnm3	protein_coding	chr1:36511867-36528237:+	gi|88196782|ref|NP_444416.2|	2874	0.0	metal transporter CNNM3 isoform 1 precursor [Mus musculus]	gi|88196783|ref|NM_001039551.1|	5283	0.0	Mus musculus cyclin M3 (Cnnm3), transcript variant 2, mRNA	Q32NY4	236	5e-72	Metal transporter CNNM3	YOL060c_1	90.9	3e-18	COG1253	pfam00571	CBS	CBS domain. CBS domains are small intracellular modules that pair together to form a stable globular domain. This family represents a single CBS domain. Pairs of these domains have been termed a Bateman domain. CBS domains have been shown to bind ligands with an adenosyl group such as AMP, ATP and S-AdoMet. CBS domains are found attached to a wide range of other protein domains suggesting that CB…	GO:0006811|ion transport;	GO:0016021|integral component of membrane;GO:0016020|membrane;GO:0005886|plasma membrane;	.	K16302	CNNM; metal transporter CNNM
ENSMUSG00000001143	652	575	622.217619104573	639	632	1.0105226006336796	0.0151015883752519	0.898280069544105	0.960363335849361	up	no	Lman2l	protein_coding	chr1:36419871-36445271:-	gi|887239921|ref|NP_001297446.1|	1651	0.0	VIP36-like protein isoform 1 precursor [Mus musculus]	gi|26088572|dbj|AK041656.1|	4041	0.0	Mus musculus 3 days neonate thymus cDNA, RIKEN full-length enriched library, clone:A630028F14 product:HYPOTHETICAL 39.7 KDA PROTEIN homolog [Homo sapiens], full insert sequence	P59481	208	3e-64	VIP36-like protein	.	.	.	.	pfam03388	Lectin_leg-like	Legume-like lectin family. Lectins are structurally diverse proteins that bind to specific carbohydrates. This family includes the VIP36 and ERGIC-53 lectins. These two proteins were the first recognized members of a family of animal lectins similar (19-24%) to the leguminous plant lectins. The alignment for this family aligns residues lying towards the N-terminus, where the similarity of VIP36 a…	GO:0007029|endoplasmic reticulum organization;GO:0006888|ER to Golgi vesicle-mediated transport;GO:0007030|Golgi organization;GO:0015031|protein transport;	GO:0005789|endoplasmic reticulum membrane;GO:0005793|endoplasmic reticulum-Golgi intermediate compartment;GO:0030134|ER to Golgi transport vesicle;GO:0005794|Golgi apparatus;GO:0000139|Golgi membrane;GO:0016021|integral component of membrane;	GO:0005537|mannose binding;GO:0046872|metal ion binding;	K10083	LMAN2L, VIPL; lectin, mannose-binding 2-like
ENSMUSG00000001150	1364	1362	1366.03305933212	1356	1397	1.037582809977736	0.0532264832322162	0.512905372706065	0.750869816674349	up	no	Mcm3ap	protein_coding	chr10:76468927-76515857:+	gi|28972283|dbj|BAC65595.1|	8720	0.0	mKIAA0572 protein [Mus musculus]	gi|28972282|dbj|AK122313.1|	6420	0.0	Mus musculus mRNA for mKIAA0572 protein	Q9WUU9	135	3e-35	Germinal-center associated nuclear protein	SPCC576.05	205	1e-52	COG5079	pfam03399	SAC3_GANP	SAC3/GANP/Nin1/mts3/eIF-3 p25 family. This large family includes diverse proteins involved in large complexes. The alignment contains one highly conserved negatively charged residue and one highly conserved positively charged residue that are probably important for the function of these proteins. The family includes the yeast nuclear export factor Sac3, and mammalian GANP/MCM3-associated proteins…	GO:0002376|immune system process;GO:0051028|mRNA transport;GO:0015031|protein transport;	GO:0005737|cytoplasm;GO:0005829|cytosol;GO:0031965|nuclear membrane;GO:0005643|nuclear pore;GO:0005634|nucleus;	GO:0000166|nucleotide binding;	.	.
ENSMUSG00000001151	2537	2321	2178.78674962495	1939	1922	1.3174232198956715	0.397718883301909	2.50758402778619e-09	6.82696699286697e-08	up	no	Pcnt	protein_coding	chr10:76351263-76442786:-	gi|93004085|ref|NP_032813.3|	12717	0.0	pericentrin isoform a [Mus musculus]	gi|545478541|ref|NM_001282992.1|	9341	0.0	Mus musculus pericentrin (kendrin) (Pcnt), transcript variant 2, mRNA	P48725	268	3e-81	Pericentrin	.	.	.	.	pfam01576	Myosin_tail_1	Myosin tail. The myosin molecule is a multi-subunit complex made up of two heavy chains and four light chains it is a fundamental contractile protein found in all eukaryote cell types. This family consists of the coiled-coil myosin heavy chain tail region. The coiled-coil is composed of the tail from two molecules of myosin. These can then assemble into the macromolecular thick filament. The coil…	GO:0048854|brain morphogenesis;GO:0043010|camera-type eye development;GO:0021696|cerebellar cortex morphogenesis;GO:0042384|cilium assembly;GO:1990403|embryonic brain development;GO:0035050|embryonic heart tube development;GO:0060322|head development;GO:0001701|in utero embryonic development;GO:0001822|kidney development;GO:0035108|limb morphogenesis;GO:0000226|microtubule cytoskeleton organizati…	GO:0034451|centriolar satellite;GO:0005814|centriole;GO:0005813|centrosome;GO:0036064|ciliary basal body;GO:0045171|intercellular bridge;GO:0005874|microtubule;GO:0005815|microtubule organizing center;GO:0031514|motile cilium;GO:0000242|pericentriolar material;	.	K16481	PCNT; pericentrin
ENSMUSG00000001155	0	3	1.51202403339463	1	2	1.0655560645210747	0.0916065029081527	0.969418817603746	NA	up	no	Ftcd	protein_coding	chr10:76575648-76590338:+	gi|18252784|ref|NP_543121.1|	2689	0.0	formimidoyltransferase-cyclodeaminase [Mus musculus]	gi|74222622|dbj|AK165414.1|	2911	0.0	Mus musculus adult male kidney cDNA, RIKEN full-length enriched library, clone:F520008O15 product:formiminotransferase cyclodeaminase, full insert sequence	Q91XD4	257	2e-73	Formimidoyltransferase-cyclodeaminase	SPy2083	270	1e-83	COG3643	pfam07837	FTCD_N	Formiminotransferase domain, N-terminal subdomain. The formiminotransferase (FT) domain of formiminotransferase- cyclodeaminase (FTCD) forms a homodimer, and each protomer comprises two subdomains. The N-terminal subdomain is made up of a six-stranded mixed beta-pleated sheet and five alpha helices, which are arranged on the external surface of the beta sheet. This, in turn, faces the beta-sheet …	GO:0007010|cytoskeleton organization;GO:0006548|histidine catabolic process;GO:0019556|histidine catabolic process to glutamate and formamide;GO:0019557|histidine catabolic process to glutamate and formate;GO:0035999|tetrahydrofolate interconversion;	GO:0005814|centriole;GO:0005829|cytosol;GO:0005793|endoplasmic reticulum-Golgi intermediate compartment;GO:0070062|extracellular exosome;GO:0005794|Golgi apparatus;GO:0000139|Golgi membrane;GO:0030868|smooth endoplasmic reticulum membrane;	GO:0005542|folic acid binding;GO:0030412|formimidoyltetrahydrofolate cyclodeaminase activity;GO:0030409|glutamate formimidoyltransferase activity;GO:0008017|microtubule binding;	K13990	FTCD; glutamate formiminotransferase / formiminotetrahydrofolate cyclodeaminase [EC:2.1.2.5 4.3.1.4]
ENSMUSG00000001156	436	414	498.534928872633	569	588	0.7695051059109684	-0.377997195561954	0.00355629835236592	0.023137139315057	down	no	Mxd1	protein_coding	chr6:86647042-86669161:-	gi|187960057|ref|NP_034881.2|	872	6e-104	max dimerization protein 1 [Mus musculus]	gi|187960056|ref|NM_010751.3|	4662	0.0	Mus musculus MAX dimerization protein 1 (Mxd1), mRNA	P50538	140	2e-86	Max dimerization protein 1	.	.	.	.	pfam00010	HLH	Helix-loop-helix DNA-binding domain.	GO:0000122|negative regulation of transcription from RNA polymerase II promoter;GO:0006351|transcription, DNA-templated;	GO:0000790|nuclear chromatin;	GO:0000978|RNA polymerase II core promoter proximal region sequence-specific DNA binding;GO:0001078|transcriptional repressor activity, RNA polymerase II core promoter proximal region sequence-specific binding;	.	.
ENSMUSG00000001157	692	768	739.478564633775	737	768	1.017445773624462	0.0249519058352186	0.826954280249696	0.928606967366052	up	no	Gmcl1	protein_coding	chr6:86691768-86733383:-	gi|160333071|ref|NP_035948.3|	2639	0.0	germ cell-less protein-like 1 [Mus musculus]	gi|160333070|ref|NM_011818.3|	2944	0.0	Mus musculus germ cell-less, spermatogenesis associated 1 (Gmcl1), mRNA	Q920G9	328	8e-107	Germ cell-less protein-like 1	.	.	.	.	pfam00651	BTB	BTB/POZ domain. The BTB (for BR-C, ttk and bab) or POZ (for Pox virus and Zinc finger) domain is present near the N-terminus of a fraction of zinc finger (pfam00096) proteins and in proteins that contain the pfam01344 motif such as Kelch and a family of pox virus proteins. The BTB/POZ domain mediates homomeric dimerization and in some instances heteromeric dimerization. The structure of the dimer…	GO:0030154|cell differentiation;GO:0007275|multicellular organismal development;GO:0006355|regulation of transcription, DNA-templated;GO:0007283|spermatogenesis;	GO:0005635|nuclear envelope;GO:0016363|nuclear matrix;GO:0000151|ubiquitin ligase complex;	.	K10485	BTBD13, GMCL1, GCL; BTB/POZ domain-containing protein 13 (germ cell-less protein-like 1)
ENSMUSG00000001158	667	691	673.016952751098	685	655	1.0621862380318488	0.0870367427227929	0.446905593967304	0.702541931398412	up	no	Snrnp27	protein_coding	chr6:86675151-86684522:-	gi|26337173|dbj|BAC32271.1|	485	3e-56	unnamed protein product [Mus musculus]	gi|26337172|dbj|AK045231.1|	986	0.0	Mus musculus 9.5 days embryo parthenogenote cDNA, RIKEN full-length enriched library, clone:B130049M08 product:similar to nucleic acid binding protein (fragment) [Homo sapiens], full insert sequence	Q8K194	79.0	3e-16	U4/U6.U5 small nuclear ribonucleoprotein 27 kDa protein	.	.	.	.	pfam08648	DUF1777	Protein of unknown function (DUF1777). This is a family of eukaryotic proteins of unknown function. Some of the proteins in this family are putative nucleic acid binding proteins.	GO:0006397|mRNA processing;GO:0008380|RNA splicing;	GO:0071011|precatalytic spliceosome;	.	K12846	SNRNP27; U4/U6.U5 tri-snRNP-associated protein 3
ENSMUSG00000001166	273	262	243.106848767732	198	240	1.2796736773026312	0.355775963226692	0.0606422131609812	0.204940794053771	up	no	Oas1c	protein_coding	chr5:120800194-120812514:-	gi|15809044|ref|NP_291019.1|	1952	0.0	2'-5' oligoadenylate synthetase 1C [Mus musculus]	gi|146149087|ref|NM_033541.4|	2286	0.0	Mus musculus 2'-5' oligoadenylate synthetase 1C (Oas1c), mRNA	P11928	178	1e-51	2'-5'-oligoadenylate synthase 1A	.	.	.	.	pfam10421	OAS1_C	2'-5'-oligoadenylate synthetase 1, domain 2, C-terminus. This is the largely alpha-helical, C-terminal half of 2'-5'-oligoadenylate synthetase 1, being described as domain 2 of the enzyme and homologous to a tandem ubiquitin repeat. It carries the region of enzymic activity between 320 and 344 at the extreme C-terminal end. Oligoadenylate synthetases are antiviral enzymes that counteract vial att…	GO:0051607|defense response to virus;GO:0045087|innate immune response;GO:0048525|negative regulation of viral process;GO:0006164|purine nucleotide biosynthetic process;GO:0009615|response to virus;	GO:0005783|endoplasmic reticulum;GO:0005739|mitochondrion;GO:0005634|nucleus;	GO:0001730|2'-5'-oligoadenylate synthetase activity;GO:0005524|ATP binding;GO:0003725|double-stranded RNA binding;GO:0046872|metal ion binding;	K14216	OAS; 2'-5'-oligoadenylate synthetase [EC:2.7.7.84]
ENSMUSG00000001168	190	174	166.829515576786	149	155	1.2537916591483327	0.326297637386381	0.140318967358059	0.359650739999158	up	no	Oas1h	protein_coding	chr5:120861421-120873506:+	gi|21699072|ref|NP_660263.1|	1991	0.0	2'-5' oligoadenylate synthetase 1H isoform 1 [Mus musculus]	gi|229576927|ref|NM_145228.2|	1702	0.0	Mus musculus 2'-5' oligoadenylate synthetase 1H (Oas1h), transcript variant 1, mRNA	P11928	245	1e-76	2'-5'-oligoadenylate synthase 1A	.	.	.	.	pfam10421	OAS1_C	2'-5'-oligoadenylate synthetase 1, domain 2, C-terminus. This is the largely alpha-helical, C-terminal half of 2'-5'-oligoadenylate synthetase 1, being described as domain 2 of the enzyme and homologous to a tandem ubiquitin repeat. It carries the region of enzymic activity between 320 and 344 at the extreme C-terminal end. Oligoadenylate synthetases are antiviral enzymes that counteract vial att…	GO:0051607|defense response to virus;GO:0045087|innate immune response;GO:0048525|negative regulation of viral process;GO:0006164|purine nucleotide biosynthetic process;GO:0009615|response to virus;	GO:0005783|endoplasmic reticulum;GO:0005739|mitochondrion;GO:0005634|nucleus;	GO:0001730|2'-5'-oligoadenylate synthetase activity;GO:0005524|ATP binding;GO:0003725|double-stranded RNA binding;GO:0046872|metal ion binding;	K14216	OAS; 2'-5'-oligoadenylate synthetase [EC:2.7.7.84]
ENSMUSG00000001173	1511	1409	1605.11253210734	1685	1849	0.8653637409844184	-0.208621422241574	0.00817797303220934	0.0453802343973478	down	no	Ocrl	protein_coding	chrX:47912387-47965868:+	gi|46195807|ref|NP_796189.2|	4712	0.0	inositol polyphosphate 5-phosphatase OCRL-1 [Mus musculus]	gi|46195806|ref|NM_177215.3|	5184	0.0	Mus musculus oculocerebrorenal syndrome of Lowe (Ocrl), mRNA	Q6NVF0	390	2e-118	Inositol polyphosphate 5-phosphatase OCRL-1	SPBC2G2.02_2	214	1e-57	COG5411	pfam00620	RhoGAP	RhoGAP domain. GTPase activator proteins towards Rho/Rac/Cdc42-like small GTPases.	GO:0042384|cilium assembly;GO:0001701|in utero embryonic development;GO:0046856|phosphatidylinositol dephosphorylation;GO:0043087|regulation of GTPase activity;GO:0007165|signal transduction;	GO:0005905|coated pit;GO:0030136|clathrin-coated vesicle;GO:0005737|cytoplasm;GO:0005769|early endosome;GO:0031901|early endosome membrane;GO:0070062|extracellular exosome;GO:0005794|Golgi apparatus;GO:0005634|nucleus;GO:0030670|phagocytic vesicle membrane;GO:0001750|photoreceptor outer segment;GO:0005886|plasma membrane;GO:0005802|trans-Golgi network;	GO:0005096|GTPase activator activity;GO:0052745|inositol phosphate phosphatase activity;GO:0004439|phosphatidylinositol-4,5-bisphosphate 5-phosphatase activity;GO:0048365|Rac GTPase binding;	K01099	E3.1.3.36; phosphatidylinositol-bisphosphatase [EC:3.1.3.36]
ENSMUSG00000001175	20854	19207	20107.2167766368	20933	19689	1.0325347849468633	0.0461903852524737	0.23113605289307	0.490766445279737	up	no	Calm1	protein_coding	chr12:100199435-100209814:+	gi|927442713|ref|NP_001300863.1|	908	7e-110	calmodulin isoform 1 [Mus musculus]	gi|927442714|ref|NM_009790.5|	4115	0.0	Mus musculus calmodulin 1 (Calm1), transcript variant 2, mRNA	P62155	295	4e-91	Calmodulin	SPAC3A12.14	235	7e-70	COG5126	pfam13499	EF-hand_7	EF-hand domain pair.	.	.	GO:0005509|calcium ion binding;	K02183	CALM; calmodulin
ENSMUSG00000001211	3103	2854	3244.25993622615	3636	3449	0.8803544658206257	-0.183843567597036	0.00170657476421171	0.0126117652757292	down	no	Agpat3	protein_coding	chr10:78269178-78352489:-	gi|148699794|gb|EDL31741.1|	1990	0.0	1-acylglycerol-3-phosphate O-acyltransferase 3, isoform CRA_b, partial [Mus musculus]	gi|755534635|ref|XM_006513719.2|	5966	0.0	PREDICTED: Mus musculus 1-acylglycerol-3-phosphate O-acyltransferase 3 (Agpat3), transcript variant X4, mRNA	Q9D517	237	3e-74	1-acyl-sn-glycerol-3-phosphate acyltransferase gamma	SPBC428.14	107	2e-23	COG0204	pfam01553	Acyltransferase	Acyltransferase. This family contains acyltransferases involved in phospholipid biosynthesis and other proteins of unknown function. This family also includes tafazzin, the Barth syndrome gene.	GO:0016024|CDP-diacylglycerol biosynthetic process;	GO:0005783|endoplasmic reticulum;GO:0005789|endoplasmic reticulum membrane;GO:0016021|integral component of membrane;GO:0016020|membrane;GO:0005635|nuclear envelope;GO:0005886|plasma membrane;	GO:0003841|1-acylglycerol-3-phosphate O-acyltransferase activity;GO:0042171|lysophosphatidic acid acyltransferase activity;	K13523	AGPAT3_4; lysophosphatidic acid acyltransferase / lysophosphatidylinositol acyltransferase [EC:2.3.1.51 2.3.1.-]
ENSMUSG00000001225	1	2	5.63810978971265	7	13	0.15774059815542193	-2.66437407635953	0.0527119480332269	NA	down	no	Slc26a3	protein_coding	chr12:31390871-31473917:+	gi|10946676|ref|NP_067328.1|	3344	0.0	chloride anion exchanger [Mus musculus]	gi|26084781|dbj|AK035716.1|	3451	0.0	Mus musculus adult male urinary bladder cDNA, RIKEN full-length enriched library, clone:9530095G06 product:solute carrier family 26, member 3, full insert sequence	Q9WVC8	357	1e-115	Chloride anion exchanger	SPAC869.05c	79.7	1e-15	COG0659	pfam00916	Sulfate_transp	Sulfate transporter family. Mutations in human SLC26A2 lead to several human diseases.	GO:0071320|cellular response to cAMP;GO:0051454|intracellular pH elevation;GO:0060081|membrane hyperpolarization;GO:0048240|sperm capacitation;	GO:0016324|apical plasma membrane;GO:0031526|brush border membrane;GO:0005887|integral component of plasma membrane;GO:0016020|membrane;GO:0097225|sperm midpiece;	GO:0015301|anion:anion antiporter activity;GO:0015106|bicarbonate transmembrane transporter activity;GO:0005254|chloride channel activity;GO:0015108|chloride transmembrane transporter activity;GO:0019531|oxalate transmembrane transporter activity;GO:0008271|secondary active sulfate transmembrane transporter activity;GO:0015116|sulfate transmembrane transporter activity;	K14078	SLC26A3, DRA; solute carrier family 26 (chloride anion exchanger), member 3
ENSMUSG00000001227	206	196	199.697836973882	200	199	1.0552872792113144	0.0776357950225065	0.700405195420877	0.865306862675387	up	no	Sema6b	protein_coding	chr17:56123085-56140343:-	gi|564366913|ref|XP_006244410.1|	3883	0.0	PREDICTED: semaphorin-6B isoform X2 [Rattus norvegicus]	gi|194394219|ref|NM_013662.2|	3847	0.0	Mus musculus sema domain, transmembrane domain (TM), and cytoplasmic domain, (semaphorin) 6B (Sema6b), transcript variant 1, mRNA	O54951	1457	0.0	Semaphorin-6B	.	.	.	.	pfam01403	Sema	Sema domain. The Sema domain occurs in semaphorins, which are a large family of secreted and transmembrane proteins, some of which function as repellent signals during axon guidance. Sema domains also occur in the hepatocyte growth factor receptor and human plexin A-3.	GO:0048843|negative regulation of axon extension involved in axon guidance;GO:0001755|neural crest cell migration;GO:0030335|positive regulation of cell migration;GO:0071526|semaphorin-plexin signaling pathway;	GO:0005887|integral component of plasma membrane;	GO:0045499|chemorepellent activity;GO:0030215|semaphorin receptor binding;	K06842	SEMA6; semaphorin 6
ENSMUSG00000001228	3702	3402	3133.36080711049	2750	2679	1.3701156196869526	0.454297642755708	4.50892174079275e-15	2.33493031314264e-13	up	no	Uhrf1	protein_coding	chr17:56303321-56323486:+	gi|74208423|dbj|BAE26398.1|	4022	0.0	unnamed protein product [Mus musculus]	gi|161621268|ref|NM_010931.3|	3570	0.0	Mus musculus ubiquitin-like, containing PHD and RING finger domains, 1 (Uhrf1), transcript variant 1, mRNA	Q8VDF2	304	3e-97	E3 ubiquitin-protein ligase UHRF1	DR1533	121	1e-28	COG3440	pfam02182	SAD_SRA	SAD/SRA domain. The domain goes by several names including SAD, SRA and YDG. It adopts a beta barrel, modified PUA-like, fold that is widely present in eukaryotic chromatin proteins and in bacteria. Versions of this domain are known to bind hemi-methylated CpG dinucleotides and also other 5mC containing dinucleotides. The domain binds DNA by flipping out the methylated cytosine base from the DNA …	GO:0007049|cell cycle;GO:0008283|cell proliferation;GO:0032776|DNA methylation on cytosine;GO:0006281|DNA repair;GO:0010390|histone monoubiquitination;GO:0016574|histone ubiquitination;GO:0010216|maintenance of DNA methylation;GO:0000122|negative regulation of transcription from RNA polymerase II promoter;GO:0032270|positive regulation of cellular protein metabolic process;GO:0051865|protein auto…	GO:0000791|euchromatin;GO:0000792|heterochromatin;GO:0000790|nuclear chromatin;GO:0005720|nuclear heterochromatin;GO:0016363|nuclear matrix;GO:0005654|nucleoplasm;GO:0005634|nucleus;GO:0005657|replication fork;	GO:0000987|core promoter proximal region sequence-specific DNA binding;GO:0044729|hemi-methylated DNA-binding;GO:0042393|histone binding;GO:0042802|identical protein binding;GO:0016874|ligase activity;GO:0008327|methyl-CpG binding;GO:0035064|methylated histone binding;GO:0031493|nucleosomal histone binding;GO:0061630|ubiquitin protein ligase activity;GO:0004842|ubiquitin-protein transferase activ…	K10638	UHRF1, NP95; E3 ubiquitin-protein ligase UHRF1 [EC:2.3.2.27]
ENSMUSG00000001229	1349	1319	1282.86255921013	1188	1285	1.1303399611074585	0.176756742942243	0.0379100615957094	0.146608303074822	up	no	Dpp9	protein_coding	chr17:56186807-56218889:-	gi|569000041|ref|XP_006524217.1|	4473	0.0	PREDICTED: dipeptidyl peptidase 9 isoform X2 [Mus musculus]	gi|47847511|dbj|AK131178.1|	5360	0.0	Mus musculus mRNA for mFLJ00334 protein	Q8BVG4	1281	0.0	Dipeptidyl peptidase 9	CC2154	187	1e-47	COG1506	pfam00930	DPPIV_N	Dipeptidyl peptidase IV (DPP IV) N-terminal region. This family is an alignment of the region to the N-terminal side of the active site. The Prosite motif does not correspond to this Pfam entry.	.	GO:0005737|cytoplasm;GO:0005829|cytosol;	GO:0004177|aminopeptidase activity;GO:0042802|identical protein binding;GO:0008236|serine-type peptidase activity;	K08656	DPP9; dipeptidyl-peptidase 9 [EC:3.4.14.5]
ENSMUSG00000001240	374	363	461.738004973477	567	557	0.6868791712612097	-0.541871757639559	5.86007426683295e-05	0.000695386489626647	down	no	Ramp2	protein_coding	chr11:101246028-101259546:+	gi|354485082|ref|XP_003504713.1|	969	1e-126	PREDICTED: vacuolar protein-sorting-associated protein 25 [Cricetulus griseus]	gi|92445053|gb|BC036348.1|	1478	0.0	Mus musculus cDNA clone IMAGE:4206669, **** WARNING: chimeric clone ****	Q9CQ80	338	6e-113	Vacuolar protein-sorting-associated protein 25	.	.	.	.	pfam05871	ESCRT-II	ESCRT-II complex subunit. This family of conserved eukaryotic proteins are subunits of the endosome associated complex ESCRT-II which recruits transport machinery for protein sorting at the multivesicular body (MVB). This protein complex transiently associates with the endosomal membrane and thereby initiates the formation of ESCRT-III, a membrane-associated protein complex that functions immedia…	GO:0043328|protein targeting to vacuole involved in ubiquitin-dependent protein catabolic process via the multivesicular body sorting pathway;GO:0006355|regulation of transcription, DNA-templated;GO:0006351|transcription, DNA-templated;	GO:0005737|cytoplasm;GO:0005829|cytosol;GO:0010008|endosome membrane;GO:0000814|ESCRT II complex;GO:0070062|extracellular exosome;GO:0005739|mitochondrion;GO:0005730|nucleolus;GO:0005634|nucleus;	GO:0042803|protein homodimerization activity;GO:0047485|protein N-terminus binding;GO:0005198|structural molecule activity;	K08448	RAMP2; receptor activity modifying protein 2
ENSMUSG00000001247	83	94	84.9171601377469	76	87	1.1391175273827596	0.187916603433273	0.548383558875937	0.775078625051367	up	no	Lsr	protein_coding	chr7:30957770-30973464:-	gi|30794490|ref|NP_059101.1|	2186	0.0	lipolysis-stimulated lipoprotein receptor isoform 1 precursor [Mus musculus]	gi|255958259|ref|NM_017405.2|	2167	0.0	Mus musculus lipolysis stimulated lipoprotein receptor (Lsr), transcript variant 1, mRNA	Q99KG5	354	1e-111	Lipolysis-stimulated lipoprotein receptor	.	.	.	.	pfam05782	ECM1	Extracellular matrix protein 1 (ECM1). This family consists of several eukaryotic extracellular matrix protein 1 (ECM1) sequences. ECM1 has been shown to regulate endochondral bone formation, stimulate the proliferation of endothelial cells and induce angiogenesis. Mutations in the ECM1 gene can cause lipoid proteinosis, a disorder which causes generalised thickening of skin, mucosae and certain …	GO:0060856|establishment of blood-brain barrier;GO:0042953|lipoprotein transport;GO:0001889|liver development;GO:0019216|regulation of lipid metabolic process;GO:1904274|tricellular tight junction assembly;	GO:0042627|chylomicron;GO:0070062|extracellular exosome;GO:0016021|integral component of membrane;GO:0034362|low-density lipoprotein particle;GO:0005886|plasma membrane;GO:0061689|tricellular tight junction;GO:0034361|very-low-density lipoprotein particle;	GO:0030228|lipoprotein particle receptor activity;GO:0030169|low-density lipoprotein particle binding;	.	.
ENSMUSG00000001248	2262	2177	2334.84537094904	2477	2461	0.9416536883142519	-0.0867315170167265	0.171461860381204	0.407671267042388	down	no	Gramd1a	protein_coding	chr7:31130127-31155896:-	gi|148692001|gb|EDL23948.1|	3070	0.0	GRAM domain containing 1A, isoform CRA_d [Mus musculus]	gi|74206349|dbj|AK141994.1|	3804	0.0	Mus musculus 12 days embryo spinal ganglion cDNA, RIKEN full-length enriched library, clone:D130084P06 product:Hypothetical GRAM domain containing protein homolog [Mus musculus], full insert sequence	Q3KR56	187	7e-53	GRAM domain-containing protein 1A	.	.	.	.	pfam02893	GRAM	GRAM domain. The GRAM domain is found in in glucosyltransferases, myotubularins and other putative membrane-associated proteins.	.	GO:0016021|integral component of membrane;	.	.	.
ENSMUSG00000001249	8	6	6.72475232940519	4	9	1.1265582025892955	0.171921851005943	0.876075368298539	NA	up	no	Hpn	protein_coding	chr7:31098725-31115290:-	gi|443287649|ref|NP_001263198.1|	2353	0.0	serine protease hepsin isoform 3 precursor [Mus musculus]	gi|31980534|gb|AY234104.1|	1843	0.0	Mus musculus truncated hepsin splice variant mRNA, complete cds; alternatively spliced	O35453	81.3	2e-15	Serine protease hepsin	VC1649	110	1e-24	COG5640	pfam00089	Trypsin	Trypsin.	GO:0034769|basement membrane disassembly;GO:0090103|cochlea morphogenesis;GO:0050910|detection of mechanical stimulus involved in sensory perception of sound;GO:0043066|negative regulation of apoptotic process;GO:0050680|negative regulation of epithelial cell proliferation;GO:0010719|negative regulation of epithelial to mesenchymal transition;GO:0097195|pilomotor reflex;GO:0043923|positive regula…	GO:0009986|cell surface;GO:0005911|cell-cell junction;GO:0005737|cytoplasm;GO:0005789|endoplasmic reticulum membrane;GO:0005887|integral component of plasma membrane;GO:0043025|neuronal cell body;GO:0005886|plasma membrane;	GO:0015269|calcium-activated potassium channel activity;GO:0004252|serine-type endopeptidase activity;GO:0070008|serine-type exopeptidase activity;GO:0008236|serine-type peptidase activity;	K08665	HPN; hepsin [EC:3.4.21.106]
ENSMUSG00000001270	1123	1160	1258.32277340746	1379	1395	0.8626071927523423	-0.213224349015655	0.012924396386088	0.0649377692359073	down	no	Ckb	protein_coding	chr12:111669361-111672338:-	gi|10946574|ref|NP_067248.1|	1952	0.0	creatine kinase B-type [Mus musculus]	gi|37194831|gb|BC058257.1|	2839	0.0	Mus musculus creatine kinase, brain, mRNA (cDNA clone IMAGE:6468388), partial cds	Q04447	756	0.0	Creatine kinase B-type	SA0482	53.1	2e-06	COG3869	pfam00217	ATP-gua_Ptrans	ATP:guanido phosphotransferase, C-terminal catalytic domain. The substrate binding site is located in the cleft between N and C-terminal domains, but most of the catalytic residues are found in the larger C-terminal domain.	GO:0030644|cellular chloride ion homeostasis;GO:0021762|substantia nigra development;	GO:0005737|cytoplasm;GO:0070062|extracellular exosome;GO:0005739|mitochondrion;GO:0043209|myelin sheath;	GO:0005524|ATP binding;GO:0004111|creatine kinase activity;GO:0031625|ubiquitin protein ligase binding;	K00933	E2.7.3.2; creatine kinase [EC:2.7.3.2]
ENSMUSG00000001280	2760	2661	2631.17726518012	2594	2532	1.1077919048619431	0.147686901225172	0.0150424934239314	0.0732984113184744	up	no	Sp1	protein_coding	chr15:102406143-102436404:+	gi|119226255|ref|NP_038700.2|	2924	0.0	transcription factor Sp1 [Mus musculus]	gi|119226254|ref|NM_013672.2|	7754	0.0	Mus musculus trans-acting transcription factor 1 (Sp1), mRNA	O89090	712	0.0	Transcription factor Sp1	.	.	.	.	pfam13465	zf-H2C2_2	Zinc-finger double domain.	GO:0060216|definitive hemopoiesis;GO:0048596|embryonic camera-type eye morphogenesis;GO:0001892|embryonic placenta development;GO:0060136|embryonic process involved in female pregnancy;GO:0048706|embryonic skeletal system development;GO:0043353|enucleate erythrocyte differentiation;GO:0001701|in utero embryonic development;GO:0001889|liver development;GO:0030324|lung development;GO:0030219|megaka…	GO:0005737|cytoplasm;GO:0000790|nuclear chromatin;GO:0005654|nucleoplasm;GO:0005634|nucleus;	GO:0043425|bHLH transcription factor binding;GO:0000987|core promoter proximal region sequence-specific DNA binding;GO:0001046|core promoter sequence-specific DNA binding;GO:0003677|DNA binding;GO:0003690|double-stranded DNA binding;GO:0035326|enhancer binding;GO:0042826|histone deacetylase binding;GO:0071837|HMG box domain binding;GO:0046872|metal ion binding;GO:0008022|protein C-terminus bindin…	K04684	SP1; transcription factor Sp1
ENSMUSG00000001281	7	4	6.67928118005752	1	15	0.718342384303861	-0.477256453622979	0.701402205203579	NA	down	no	Itgb7	protein_coding	chr15:102215995-102231935:-	gi|160708008|ref|NP_038594.2|	3962	0.0	integrin beta-7 precursor [Mus musculus]	gi|160708007|ref|NM_013566.2|	2674	0.0	Mus musculus integrin beta 7 (Itgb7), mRNA	P26011	1530	0.0	Integrin beta-7	.	.	.	.	pfam00362	Integrin_beta	Integrin, beta chain. Integrins have been found in animals and their homologues have also been found in cyanobacteria, probably due to horizontal gene transfer. The sequences repeats have been trimmed due to an overlap with EGF.	GO:0007160|cell-matrix adhesion;GO:0003366|cell-matrix adhesion involved in ameboidal cell migration;GO:0034113|heterotypic cell-cell adhesion;GO:0007229|integrin-mediated signaling pathway;GO:0050900|leukocyte migration;GO:0050901|leukocyte tethering or rolling;GO:0043113|receptor clustering;GO:0034446|substrate adhesion-dependent cell spreading;GO:0072678|T cell migration;	GO:0009986|cell surface;GO:0070062|extracellular exosome;GO:0034669|integrin alpha4-beta7 complex;GO:0016020|membrane;GO:0043235|receptor complex;	GO:0050839|cell adhesion molecule binding;GO:0004872|receptor activity;	K06590	ITGB7; integrin beta 7
ENSMUSG00000001285	569	511	569.207430551257	593	614	0.9368026253270237	-0.0941829759857122	0.442179999401786	0.698875453500416	down	no	Myg1	protein_coding	chr15:102331709-102338139:+	gi|11096332|ref|NP_068359.1|	2045	0.0	UPF0160 protein MYG1, mitochondrial precursor [Mus musculus]	gi|130494461|ref|NM_021713.2|	1480	0.0	Mus musculus melanocyte proliferating gene 1 (Myg1), mRNA	Q9JK81	231	7e-72	UPF0160 protein MYG1, mitochondrial	YER156c	296	9e-95	COG4286	pfam03690	UPF0160	Uncharacterized protein family (UPF0160). This family of proteins contains a large number of metal binding residues. The patterns are suggestive of a phosphoesterase function. The conserved DHH motif may mean this family is related to pfam01368.	GO:0035641|locomotory exploration behavior;	GO:0070062|extracellular exosome;GO:0005739|mitochondrion;GO:0005654|nucleoplasm;GO:0005634|nucleus;	.	.	.
ENSMUSG00000001288	266	291	405.755786607164	531	551	0.5397718063671311	-0.889578471688711	2.01403272694997e-09	5.57058681533979e-08	down	no	Rarg	protein_coding	chr15:102234938-102257517:-	gi|635065597|ref|XP_008001590.1|	2205	0.0	PREDICTED: retinoic acid receptor gamma isoform X1 [Chlorocebus sabaeus]	gi|555943679|ref|NM_011244.4|	2953	0.0	Mus musculus retinoic acid receptor, gamma (Rarg), transcript variant 1, mRNA	P13631	375	3e-126	Retinoic acid receptor gamma	.	.	.	.	pfam00105	zf-C4	Zinc finger, C4 type (two domains). In nearly all cases, this is the DNA binding domain of a nuclear hormone receptor. The alignment contains two Zinc finger domains that are too dissimilar to be aligned with each other.	GO:0009952|anterior/posterior pattern specification;GO:0060348|bone development;GO:0060349|bone morphogenesis;GO:0043010|camera-type eye development;GO:0071300|cellular response to retinoic acid;GO:0002063|chondrocyte development;GO:0031076|embryonic camera-type eye development;GO:0048048|embryonic eye morphogenesis;GO:0035116|embryonic hindlimb morphogenesis;GO:0060429|epithelium development;GO:…	GO:0005654|nucleoplasm;GO:0005634|nucleus;GO:0005667|transcription factor complex;	GO:0003677|DNA binding;GO:0003708|retinoic acid receptor activity;GO:0046965|retinoid X receptor binding;GO:0000977|RNA polymerase II regulatory region sequence-specific DNA binding;GO:0003707|steroid hormone receptor activity;GO:0003700|transcription factor activity, sequence-specific DNA binding;GO:0008270|zinc ion binding;	K08529	NR1B3, RARG; retinoic acid receptor gamma
ENSMUSG00000001289	1425	1369	1474.92470849129	1570	1560	0.935045425174363	-0.0968916410294425	0.211926289954039	0.46649427988797	down	no	Pfdn5	protein_coding	chr15:102326116-102331873:+	gi|26348121|dbj|BAB24185.2|	745	2e-95	unnamed protein product [Mus musculus]	gi|110556632|ref|NM_027044.3|	679	0.0	Mus musculus prefoldin 5 (Pfdn5), mRNA	Q5RAY0	70.1	2e-44	Prefoldin subunit 5	SPBC215.02	120	9e-32	COG1730	pfam02996	Prefoldin	Prefoldin subunit. This family comprises of several prefoldin subunits. The biogenesis of the cytoskeletal proteins actin and tubulin involves interaction of nascent chains of each of the two proteins with the oligomeric protein prefoldin (PFD) and their subsequent transfer to the cytosolic chaperonin CCT (chaperonin containing TCP-1). Electron microscopy shows that eukaryotic PFD, which has a si…	GO:0006457|protein folding;	GO:0005634|nucleus;GO:0016272|prefoldin complex;	.	K04797	pfdA, PFDN5; prefoldin alpha subunit
ENSMUSG00000001300	415	416	419.58400746265	457	395	1.0219070959264032	0.0312640433022744	0.830775727086685	0.929526436018805	up	no	Efnb2	protein_coding	chr8:8617434-8661242:-	gi|31542597|ref|NP_034241.2|	1597	0.0	ephrin-B2 precursor [Mus musculus]	gi|74137286|dbj|AK134108.1|	4487	0.0	Mus musculus adult male thymus cDNA, RIKEN full-length enriched library, clone:5830440D21 product:ephrin B2, full insert sequence	P52800	619	0.0	Ephrin-B2	.	.	.	.	pfam00812	Ephrin	Ephrin.	GO:0009887|organ morphogenesis;GO:0007411|axon guidance;GO:0048514|blood vessel morphogenesis;GO:0007155|cell adhesion;GO:0016477|cell migration;GO:0002042|cell migration involved in sprouting angiogenesis;GO:0048013|ephrin receptor signaling pathway;GO:0001945|lymph vessel development;GO:0010839|negative regulation of keratinocyte proliferation;GO:0072178|nephric duct morphogenesis;GO:1903849|po…	GO:0005925|focal adhesion;GO:0016021|integral component of membrane;GO:0005886|plasma membrane;	GO:0046875|ephrin receptor binding;GO:0005102|receptor binding;	K05463	EFNB; ephrin-B
ENSMUSG00000001305	551	529	527.781347829849	524	512	1.0919589477666878	0.126918619108771	0.312992023941078	0.58087034475976	up	no	Rrp15	protein_coding	chr1:186720978-186749358:-	gi|126362985|ref|NP_080317.3|	890	3e-114	RRP15-like protein [Mus musculus]	gi|26081267|dbj|AK029287.1|	3092	0.0	Mus musculus 0 day neonate head cDNA, RIKEN full-length enriched library, clone:4832414L05 product:similar to CGI-115 PROTEIN [Homo sapiens], full insert sequence	Q9CYX7	98.2	1e-20	RRP15-like protein	.	.	.	.	pfam07890	Rrp15p	Rrp15p. Rrp15p is required for the formation of 60S ribosomal subunits.	GO:0000460|maturation of 5.8S rRNA;GO:0000470|maturation of LSU-rRNA;	GO:0005739|mitochondrion;GO:0005730|nucleolus;GO:0005634|nucleus;GO:0030687|preribosome, large subunit precursor;	.	.	.
ENSMUSG00000001313	981	947	1063.63068147004	1193	1155	0.8601340862543203	-0.217366515892085	0.0166178110041412	0.0791507621140513	down	no	Rnd2	protein_coding	chr11:101464999-101471853:+	gi|6753116|ref|NP_033838.1|	1116	1e-148	rho-related GTP-binding protein RhoN precursor [Mus musculus]	gi|26344875|dbj|AK075970.1|	1531	0.0	Mus musculus 13 days embryo liver cDNA, RIKEN full-length enriched library, clone:2510008A05 product:aplysia ras-related homolog N (RhoN), full insert sequence	P52198	268	4e-88	Rho-related GTP-binding protein RhoN	.	.	.	.	pfam00071	Ras	Ras family. Includes sub-families Ras, Rab, Rac, Ral, Ran, Rap Ypt1 and more. Shares P-loop motif with GTP_EFTU, arf and myosin_head. See pfam00009 pfam00025, pfam00063. As regards Rab GTPases, these are important regulators of vesicle formation, motility and fusion. They share a fold in common with all Ras GTPases: this is a six-stranded beta-sheet surrounded by five alpha-helices.	GO:0048672|positive regulation of collateral sprouting;GO:0007165|signal transduction;GO:0007264|small GTPase mediated signal transduction;	GO:0002080|acrosomal membrane;GO:0005769|early endosome;	GO:0005525|GTP binding;GO:0003924|GTPase activity;	K07858	RND2; Rho family GTPase 2
ENSMUSG00000001323	288	262	260.992044036614	241	255	1.1610799721769474	0.215467344718224	0.226122013692504	0.484513025110683	up	no	Srr	protein_coding	chr11:74906359-74925948:-	gi|148680841|gb|EDL12788.1|	1825	0.0	mCG1492, isoform CRA_d, partial [Mus musculus]	gi|254028193|ref|NM_013761.4|	3699	0.0	Mus musculus serine racemase (Srr), transcript variant 1, mRNA	Q9QZX7	239	4e-76	Serine racemase	RSp1516	218	7e-62	COG1171	pfam00291	PALP	Pyridoxal-phosphate dependent enzyme. Members of this family are all pyridoxal-phosphate dependent enzymes. This family includes: serine dehydratase EC:4.2.1.13 P20132, threonine dehydratase EC:4.2.1.16, tryptophan synthase beta chain EC:4.2.1.20, threonine synthase EC:4.2.99.2, cysteine synthase EC:4.2.99.8 P11096, cystathionine beta-synthase EC:4.2.1.22, 1-aminocyclopropane-1-carboxylate deamin…	GO:0007568|aging;GO:0007420|brain development;GO:0070179|D-serine biosynthetic process;GO:0070178|D-serine metabolic process;GO:0006563|L-serine metabolic process;GO:0051289|protein homotetramerization;GO:0042866|pyruvate biosynthetic process;GO:0042493|response to drug;GO:0032496|response to lipopolysaccharide;GO:0043278|response to morphine;GO:0009069|serine family amino acid metabolic process;	GO:0045177|apical part of cell;GO:0005737|cytoplasm;GO:0043025|neuronal cell body;GO:0005886|plasma membrane;	GO:0005524|ATP binding;GO:0005509|calcium ion binding;GO:0008721|D-serine ammonia-lyase activity;GO:0016594|glycine binding;GO:0003941|L-serine ammonia-lyase activity;GO:0000287|magnesium ion binding;GO:0030165|PDZ domain binding;GO:0042803|protein homodimerization activity;GO:0030170|pyridoxal phosphate binding;GO:0030378|serine racemase activity;GO:0018114|threonine racemase activity;	K12235	SRR; serine racemase [EC:5.1.1.18]
ENSMUSG00000001333	24	40	29.5800325535534	36	18	1.2464896205438343	0.317870869630631	0.576161211577647	0.795016185070041	up	no	Sync	protein_coding	chr4:129287617-129308559:+	gi|47059478|ref|NP_075974.3|	2158	0.0	syncoilin [Mus musculus]	gi|74141428|dbj|AK160756.1|	2330	0.0	Mus musculus 13 days embryo head cDNA, RIKEN full-length enriched library, clone:3110018I03 product:syncoilin, full insert sequence	Q9EPM5	835	0.0	Syncoilin	.	.	.	.	pfam00038	Filament	Intermediate filament protein.	GO:0045103|intermediate filament-based process;	GO:0005737|cytoplasm;GO:0005829|cytosol;GO:0005882|intermediate filament;GO:0031594|neuromuscular junction;GO:0048471|perinuclear region of cytoplasm;GO:0042383|sarcolemma;GO:0030018|Z disc;	GO:0005198|structural molecule activity;	K10377	SYNC1; syncoilin 1
ENSMUSG00000001334	510	420	382.719482415094	312	287	1.6240702710588726	0.699614057101198	6.40665014222706e-06	9.63986838473593e-05	up	no	Fndc5	protein_coding	chr4:129136999-129144593:+	gi|148698266|gb|EDL30213.1|	1149	1e-147	fibronectin type III domain containing 5, isoform CRA_a, partial [Mus musculus]	gi|755508369|ref|XM_006503212.2|	2731	0.0	PREDICTED: Mus musculus fibronectin type III domain containing 5 (Fndc5), transcript variant X1, mRNA	Q8K3V5	434	2e-144	Fibronectin type III domain-containing protein 5	.	.	.	.	pfam00041	fn3	Fibronectin type III domain.	GO:0090336|positive regulation of brown fat cell differentiation;GO:0014850|response to muscle activity;	GO:0005783|endoplasmic reticulum;GO:0005576|extracellular region;GO:0016021|integral component of membrane;GO:0005778|peroxisomal membrane;GO:0005886|plasma membrane;	.	.	.
ENSMUSG00000001348	24	16	23.3029167483161	17	37	0.7742087588138589	-0.369205465601443	0.556751089126904	NA	down	no	Acp5	protein_coding	chr9:22126727-22135711:-	gi|6680624|ref|NP_031414.1|	1663	0.0	tartrate-resistant acid phosphatase type 5 precursor [Mus musculus]	gi|755528311|ref|XM_006509944.2|	1447	0.0	PREDICTED: Mus musculus acid phosphatase 5, tartrate resistant (Acp5), transcript variant X2, mRNA	Q05117	643	0.0	Tartrate-resistant acid phosphatase type 5	all1686	79.7	1e-15	COG1409	pfam00149	Metallophos	Calcineurin-like phosphoesterase. This family includes a diverse range of phosphoesterases, including protein phosphoserine phosphatases, nucleotidases, sphingomyelin phosphodiesterases and 2'-3' cAMP phosphodiesterases as well as nucleases such as bacterial SbcD or yeast MRE11. The most conserved regions in this superfamily centre around the metal chelating residues.	GO:0060349|bone morphogenesis;GO:0045453|bone resorption;GO:0050830|defense response to Gram-positive bacterium;GO:0016311|dephosphorylation;GO:0050728|negative regulation of inflammatory response;GO:0032691|negative regulation of interleukin-1 beta production;GO:0032695|negative regulation of interleukin-12 production;GO:0045019|negative regulation of nitric oxide biosynthetic process;GO:0032929…	GO:0070062|extracellular exosome;GO:0005764|lysosome;	GO:0003993|acid phosphatase activity;GO:0008199|ferric iron binding;GO:0008198|ferrous iron binding;	K14379	ACP5; tartrate-resistant acid phosphatase type 5 [EC:3.1.3.2]
ENSMUSG00000001349	369	508	487.068836686026	529	549	0.8548922351548691	-0.226185524720836	0.158112736591028	0.387337986790417	down	no	Cnn1	protein_coding	chr9:22099216-22109630:+	gi|795250649|ref|XP_011810168.1|	1490	0.0	PREDICTED: calponin-1 isoform X2 [Colobus angolensis palliatus]	gi|26330739|dbj|AK035548.1|	2365	0.0	Mus musculus adult male urinary bladder cDNA, RIKEN full-length enriched library, clone:9530064J01 product:calponin 1, full insert sequence	Q08091	235	1e-76	Calponin-1	ECU03g1150	70.5	3e-13	COG5199	pfam00307	CH	Calponin homology (CH) domain. The CH domain is found in both cytoskeletal proteins and signal transduction proteins. The CH domain is involved in actin binding in some members of the family. However in calponins there is evidence that the CH domain is not involved in its actin binding activity. Most member proteins have from two to four copies of the CH domain, however some proteins such as calp…	GO:0031032|actomyosin structure organization;	GO:0005856|cytoskeleton;GO:0005925|focal adhesion;	.	.	.
ENSMUSG00000001366	878	805	854.527419014661	881	866	1.0087258908184007	0.0125341925985816	0.900882628259042	0.960607855545113	up	no	Fbxo9	protein_coding	chr9:78081499-78109065:-	gi|125628675|ref|NP_001074959.1|	2364	0.0	F-box only protein 9 isoform 2 [Mus musculus]	gi|125628672|ref|NM_023605.2|	2155	0.0	Mus musculus f-box protein 9 (Fbxo9), transcript variant 1, mRNA	Q8BK06	364	1e-120	F-box only protein 9	.	.	.	.	pfam12937	F-box-like	F-box-like. This is an F-box-like family.	GO:0045444|fat cell differentiation;GO:0045087|innate immune response;GO:0016567|protein ubiquitination;GO:0032006|regulation of TOR signaling;GO:0031146|SCF-dependent proteasomal ubiquitin-dependent protein catabolic process;	GO:0005737|cytoplasm;GO:0019005|SCF ubiquitin ligase complex;	.	K10295	FBXO9; F-box protein 9
ENSMUSG00000001376	793	712	746.701780547731	738	753	1.0567676504653198	0.079658208915788	0.460099657169175	0.712858051493058	up	no	Vps50	protein_coding	chr6:3498382-3603531:+	gi|37360580|dbj|BAC98268.1|	5107	0.0	mKIAA1861 protein [Mus musculus]	gi|74144196|dbj|AK134533.1|	5235	0.0	Mus musculus adult male medulla oblongata cDNA, RIKEN full-length enriched library, clone:6330404O15 product:Bcl2-like protein homolog [Mus musculus], full insert sequence	F1LSG8	125	5e-31	Syndetin	.	.	.	.	pfam10475	DUF2450	Protein of unknown function N-terminal domain (DUF2450). This protein is found in eukaryotes but its function is not known. The C-terminal part of some members is DUF2451.	GO:0032456|endocytic recycling;GO:0015031|protein transport;	GO:1990745|EARP complex;GO:0048471|perinuclear region of cytoplasm;GO:0055037|recycling endosome;	.	.	.
ENSMUSG00000001380	1061	1109	1042.07602489426	1029	975	1.1350220617691467	0.182720339891177	0.05500190266631	0.191373711851955	up	no	Hars	protein_coding	chr18:36766530-36783205:-	gi|251823891|ref|NP_032240.3|	2529	0.0	histidine--tRNA ligase, cytoplasmic [Mus musculus]	gi|251823890|ref|NM_008214.4|	1987	0.0	Mus musculus histidyl-tRNA synthetase (Hars), mRNA	Q61035	978	0.0	Histidine--tRNA ligase, cytoplasmic	SPBC2G2.12	516	2e-175	COG0124	pfam13393	tRNA-synt_His	Histidyl-tRNA synthetase. This is a family of class II aminoacyl-tRNA synthetase-like and ATP phosphoribosyltransferase regulatory subunits.	GO:0006427|histidyl-tRNA aminoacylation;GO:0032543|mitochondrial translation;	GO:0005737|cytoplasm;GO:0005739|mitochondrion;	GO:0005524|ATP binding;GO:0004821|histidine-tRNA ligase activity;	K01892	HARS, hisS; histidyl-tRNA synthetase [EC:6.1.1.21]
ENSMUSG00000001383	1367	1224	1325.01654775065	1391	1338	0.9939126839810091	-0.00880897943855912	0.916686306240292	0.967303930343479	down	no	Zmat2	protein_coding	chr18:36793923-36799660:+	gi|970716772|ref|XP_006204598.2|	892	2e-111	PREDICTED: zinc finger matrin-type protein 2 [Vicugna pacos]	gi|118130302|ref|NM_025594.3|	2257	0.0	Mus musculus zinc finger, matrin type 2 (Zmat2), mRNA	Q9CPW7	335	3e-108	Zinc finger matrin-type protein 2	.	.	.	.	pfam12171	zf-C2H2_jaz	Zinc-finger double-stranded RNA-binding. This domain family is found in archaea and eukaryotes, and is approximately 30 amino acids in length. The mammalian members of this group occur multiple times along the protein, joined by flexible linkers, and are referred to as JAZ - dsRNA-binding ZF protein - zinc-fingers. The JAZ proteins are expressed in all tissues tested and localize in the nucleus, …	GO:0000398|mRNA splicing, via spliceosome;	GO:0046540|U4/U6 x U5 tri-snRNP complex;	GO:0003677|DNA binding;GO:0003723|RNA binding;GO:0008270|zinc ion binding;	K12848	SNU23; U4/U6.U5 tri-snRNP component SNU23
ENSMUSG00000001403	3360	3144	2940.96574578223	2628	2638	1.293468927335623	0.371245396954815	1.48007130767069e-10	4.83887829136852e-09	up	no	Ube2c	protein_coding	chr2:164769898-164778822:+	gi|21312888|ref|NP_081061.1|	925	8e-123	ubiquitin-conjugating enzyme E2 C [Mus musculus]	gi|54648685|gb|BC085107.1|	2155	0.0	Mus musculus cDNA clone IMAGE:30468972, **** WARNING: chimeric clone ****	Q9D1C1	322	6e-104	Ubiquitin-conjugating enzyme E2 C	.	.	.	.	pfam00179	UQ_con	Ubiquitin-conjugating enzyme. Proteins destined for proteasome-mediated degradation may be ubiquitinated. Ubiquitination follows conjugation of ubiquitin to a conserved cysteine residue of UBC homologues. TSG101 is one of several UBC homologues that lacks this active site cysteine.	GO:0031145|anaphase-promoting complex-dependent proteasomal ubiquitin-dependent protein catabolic process;GO:0051301|cell division;GO:0010458|exit from mitosis;GO:0010994|free ubiquitin chain polymerization;GO:0008054|negative regulation of cyclin-dependent protein serine/threonine kinase by cyclin degradation;GO:0031536|positive regulation of exit from mitosis;GO:0070979|protein K11-linked ubiqu…	GO:0005680|anaphase-promoting complex;GO:0005737|cytoplasm;GO:0005634|nucleus;	GO:0005524|ATP binding;GO:0061631|ubiquitin conjugating enzyme activity;GO:0061630|ubiquitin protein ligase activity;GO:0031625|ubiquitin protein ligase binding;GO:0004842|ubiquitin-protein transferase activity;	K06688	UBE2C, UBC11; ubiquitin-conjugating enzyme E2 C [EC:2.3.2.23]
ENSMUSG00000001415	2366	2345	2283.75616515259	2167	2275	1.1112769600090409	0.152218419819533	0.0205789345924357	0.0932591833063145	up	no	Smg5	protein_coding	chr3:88336260-88362338:+	gi|37360236|dbj|BAC98096.1|	4818	0.0	mKIAA1089 protein [Mus musculus]	gi|112807192|ref|NM_178246.3|	4447	0.0	Mus musculus Smg-5 homolog, nonsense mediated mRNA decay factor (C. elegans) (Smg5), mRNA	Q6ZPY2	1783	0.0	Protein SMG5	.	.	.	.	pfam10373	EST1_DNA_bind	Est1 DNA/RNA binding domain. Est1 is a protein which recruits or activates telomerase at the site of polymerization. This is the DNA/RNA binding domain of EST1.	GO:0006406|mRNA export from nucleus;GO:0000184|nuclear-transcribed mRNA catabolic process, nonsense-mediated decay;GO:0035303|regulation of dephosphorylation;GO:0043487|regulation of RNA stability;GO:0032204|regulation of telomere maintenance;GO:0007004|telomere maintenance via telomerase;	GO:0005737|cytoplasm;GO:0005634|nucleus;GO:0005697|telomerase holoenzyme complex;	GO:0070182|DNA polymerase binding;GO:0042826|histone deacetylase binding;GO:0051721|protein phosphatase 2A binding;GO:0004540|ribonuclease activity;GO:0043021|ribonucleoprotein complex binding;GO:0070034|telomeric RNA binding;GO:0042162|telomeric DNA binding;GO:0031625|ubiquitin protein ligase binding;	K11125	SMG5, EST1B; protein SMG5
ENSMUSG00000001416	6058	5712	5584.90967058663	5232	5376	1.1620786465660673	0.216707710025846	1.95757723386902e-06	3.26393224105377e-05	up	no	Cct3	protein_coding	chr3:88297116-88321767:+	gi|6753320|ref|NP_033966.1|	2901	0.0	T-complex protein 1 subunit gamma [Mus musculus]	gi|74196602|dbj|AK158223.1|	3310	0.0	Mus musculus adult inner ear cDNA, RIKEN full-length enriched library, clone:F930043L08 product:chaperonin subunit 3 (gamma), full insert sequence	P80318	578	0.0	T-complex protein 1 subunit gamma	SPBC1A4.08c	722	0.0	COG0459	pfam00118	Cpn60_TCP1	TCP-1/cpn60 chaperonin family. This family includes members from the HSP60 chaperone family and the TCP-1 (T-complex protein) family.	GO:0007339|binding of sperm to zona pellucida;GO:0046931|pore complex assembly;GO:0032212|positive regulation of telomere maintenance via telomerase;GO:0050821|protein stabilization;GO:1901998|toxin transport;	GO:0044297|cell body;GO:0005832|chaperonin-containing T-complex;GO:0005737|cytoplasm;GO:0070062|extracellular exosome;GO:0005874|microtubule;GO:0043209|myelin sheath;GO:0005886|plasma membrane;GO:0002199|zona pellucida receptor complex;	GO:0005524|ATP binding;GO:0044822|poly(A) RNA binding;GO:0044183|protein binding involved in protein folding;	K09495	CCT3, TRIC5; T-complex protein 1 subunit gamma
ENSMUSG00000001418	1119	1032	1220.84753502212	1423	1338	0.8157550170535358	-0.29379213968515	0.000750699507359102	0.00638589646877595	down	no	Glmp	protein_coding	chr3:88325023-88331313:+	gi|9910458|ref|NP_064387.1|	1793	0.0	lysosomal protein NCU-G1 precursor [Mus musculus]	gi|354793453|gb|JN957954.1|	4457	0.0	Mus musculus targeted deletion, lacZ-tagged mutant allele Tmem79:tm1(KOMP)Wtsi; transgenic	Q8WWB7	284	3e-91	Glycosylated lysosomal membrane protein	.	.	.	.	pfam15065	NCU-G1	Lysosomal transcription factor, NCU-G1. NCU-G1 is a set of highly conserved nuclear proteins rich in proline with a molecular weight of approximately 44 kDa. Especially high levels are detected in human prostate, liver and kidney. NCU-G1 is a dual-function family capable of functioning as a transcription factor as well as a nuclear receptor co-activator by stimulating the transcriptional activity…	GO:0045944|positive regulation of transcription from RNA polymerase II promoter;	GO:0005829|cytosol;GO:0016021|integral component of membrane;GO:0005765|lysosomal membrane;GO:0005764|lysosome;GO:0005634|nucleus;	GO:0030374|ligand-dependent nuclear receptor transcription coactivator activity;GO:0004879|RNA polymerase II transcription factor activity, ligand-activated sequence-specific DNA binding;GO:0003700|transcription factor activity, sequence-specific DNA binding;GO:0044212|transcription regulatory region DNA binding;	.	.
ENSMUSG00000001419	2572	2506	2680.67073935262	2864	2824	0.9352590576026484	-0.0965620621303498	0.108358951644869	0.305242240398858	down	no	Mef2d	protein_coding	chr3:88142372-88172086:+	gi|890826516|ref|NP_001297516.1|	2093	0.0	myocyte-specific enhancer factor 2D isoform 1 [Mus musculus]	gi|890789836|ref|NM_133665.4|	5401	0.0	Mus musculus myocyte enhancer factor 2D (Mef2d), transcript variant 2, mRNA	O89038	717	0.0	Myocyte-specific enhancer factor 2D	YPL089c	92.4	5e-18	COG5068	pfam12347	HJURP_C	Holliday junction regulator protein family C-terminal repeat. Although this family is conserved in the Holliday junction regulator, HJURP, proteins in higher eukaryotes, alongside an Scm3, pfam10384, family, its exact function is not known. The C-terminal region of Scm3 proteins has been evolving rapidly, and this short repeat at the C-terminal end can be present in up to two copies in the higher…	GO:0006915|apoptotic process;GO:0030154|cell differentiation;GO:0000165|MAPK cascade;GO:0007399|nervous system development;GO:0045944|positive regulation of transcription from RNA polymerase II promoter;GO:0045893|positive regulation of transcription, DNA-templated;GO:0006351|transcription, DNA-templated;	GO:0005634|nucleus;	GO:0000977|RNA polymerase II regulatory region sequence-specific DNA binding;	K09262	MEF2D; MADS-box transcription enhancer factor 2D
ENSMUSG00000001420	61	63	62.0844184155189	53	72	1.039995811257631	0.0565777177028935	0.878091794110967	0.949801054611909	up	no	Tmem79	protein_coding	chr3:88328655-88336148:-	gi|17511437|ref|NP_077208.1|	1561	0.0	transmembrane protein 79 [Mus musculus]	gi|146149228|ref|NM_024246.5|	2335	0.0	Mus musculus transmembrane protein 79 (Tmem79), mRNA	Q9D709	269	2e-86	Transmembrane protein 79	.	.	.	.	pfam01124	MAPEG	MAPEG family. This family is has been called MAPEG (Membrane Associated Proteins in Eicosanoid and Glutathione metabolizm). It includes proteins such as Prostaglandin E synthase. This enzyme catalyses the synthesis of PGE2 from PGH2 (produced by cyclooxygenase from arachidonic acid). Because of structural similarities in the active sites of FLAP, LTC4 synthase and PGE synthase, substrates for eac…	GO:0070268|cornification;GO:0042335|cuticle development;GO:0002070|epithelial cell maturation;GO:0061436|establishment of skin barrier;GO:0031069|hair follicle morphogenesis;GO:0045684|positive regulation of epidermis development;GO:0045055|regulated secretory pathway;	GO:0005737|cytoplasm;GO:0016021|integral component of membrane;GO:0005765|lysosomal membrane;GO:0032588|trans-Golgi network membrane;	.	.	.
ENSMUSG00000001424	3904	3664	3985.77169094477	4214	4228	0.9388675892638646	-0.0910063893856704	0.0754440738938185	0.238998875748915	down	no	Snd1	protein_coding	chr6:28475139-28935162:+	gi|77404392|ref|NP_062750.2|	4681	0.0	staphylococcal nuclease domain-containing protein 1 [Mus musculus]	gi|755515458|ref|XM_006505142.2|	3781	0.0	PREDICTED: Mus musculus staphylococcal nuclease and tudor domain containing 1 (Snd1), transcript variant X1, mRNA	Q66X93	171	1e-48	Staphylococcal nuclease domain-containing protein 1	SPCC645.08c	276	7e-77	COG1525	pfam00567	TUDOR	Tudor domain.	GO:0031047|gene silencing by RNA;GO:0006401|RNA catabolic process;	GO:0005737|cytoplasm;GO:0005634|nucleus;GO:0016442|RISC complex;	GO:0004518|nuclease activity;GO:0003676|nucleic acid binding;	K15979	SND1; staphylococcal nuclease domain-containing protein 1
ENSMUSG00000001435	3581	3321	3444.76028222864	3394	3525	1.0446434711261974	0.0630106454619672	0.255604203478386	0.519064534496591	up	no	Col18a1	protein_coding	chr10:77052178-77166548:-	gi|568966577|ref|XP_006513237.1|	3181	0.0	PREDICTED: collagen alpha-1(XVIII) chain isoform X2 [Mus musculus]	gi|755534050|ref|XM_006513173.2|	5595	0.0	PREDICTED: Mus musculus collagen, type XVIII, alpha 1 (Col18a1), transcript variant X1, mRNA	P39061	368	9e-103	Collagen alpha-1(XVIII) chain	.	.	.	.	pfam06482	Endostatin	Collagenase NC10 and Endostatin. NC10 stands for Non-helical region 10 and is taken from human COL15A1. A mutation in this region in human COL18A1 is associated with an increased risk of prostrate cancer. This domain is cleaved from the precursor and forms endostatin. Endostatin is a key tumor suppressor and has been used highly successfully to treat cancer. It is a potent angiogenesis inhibitor.…	GO:0001525|angiogenesis;GO:0007155|cell adhesion;GO:0001886|endothelial cell morphogenesis;GO:0030198|extracellular matrix organization;GO:0030335|positive regulation of cell migration;GO:0008284|positive regulation of cell proliferation;GO:2000353|positive regulation of endothelial cell apoptotic process;GO:0042493|response to drug;GO:0051599|response to hydrostatic pressure;	GO:0005604|basement membrane;GO:0005581|collagen trimer;GO:0070062|extracellular exosome;GO:0031012|extracellular matrix;GO:0005615|extracellular space;	GO:0046872|metal ion binding;GO:0005198|structural molecule activity;	K06823	COL18A; collagen, type XVIII, alpha
ENSMUSG00000001436	434	386	442.294813977914	486	472	0.896033810480334	-0.158374923662507	0.252742755634966	0.515772610341511	down	no	Slc19a1	protein_coding	chr10:77032241-77061002:+	gi|13654260|ref|NP_112473.1|	2591	0.0	folate transporter 1 [Mus musculus]	gi|26341455|dbj|AK050714.1|	2844	0.0	Mus musculus 9 days embryo whole body cDNA, RIKEN full-length enriched library, clone:D030009C17 product:solute carrier family 19 (sodium/hydrogen exchanger), member 1, full insert sequence	P41438	216	2e-65	Folate transporter 1	.	.	.	.	pfam01770	Folate_carrier	Reduced folate carrier. The reduced folate carrier (a transmembrane glycoprotein) transports reduced folate into mammalian cells via the carrier mediated mechanism (as opposed to the receptor mediated mechanism) it also transports cytotoxic folate analogues used in chemotherapy, such as methotrexate (MTX). Mammalian cells have an absolute requirement for exogenous folates which are needed for gro…	GO:0015884|folic acid transport;GO:0051958|methotrexate transport;GO:0098838|reduced folate transmembrane transport;	GO:0016324|apical plasma membrane;GO:0016323|basolateral plasma membrane;GO:0005887|integral component of plasma membrane;	GO:0005542|folic acid binding;GO:0008517|folic acid transporter activity;GO:0015350|methotrexate transporter activity;GO:0008518|reduced folate carrier activity;	K14609	SLC19A1, RFC1; solute carrier family 19 (folate transporter), member 1
ENSMUSG00000001440	9011	8750	8170.11808545243	7377	7567	1.2451099243153934	0.316273115999429	3.29833571146706e-15	1.73978012676603e-13	up	no	Kpnb1	protein_coding	chr11:97159714-97187881:-	gi|926717140|ref|XP_005693775.2|	4565	0.0	PREDICTED: importin subunit beta-1 [Capra hircus]	gi|88014719|ref|NM_008379.3|	5894	0.0	Mus musculus karyopherin (importin) beta 1 (Kpnb1), mRNA	P70168	1758	0.0	Importin subunit beta-1	SPAC1B1.03c	638	0.0	COG5215	pfam03810	IBN_N	Importin-beta N-terminal domain.	GO:0006309|apoptotic DNA fragmentation;GO:0030953|astral microtubule organization;GO:0040001|establishment of mitotic spindle localization;GO:0045184|establishment of protein localization;GO:0075733|intracellular transport of virus;GO:0007079|mitotic chromosome movement towards spindle pole;GO:0007080|mitotic metaphase plate congression;GO:0090307|mitotic spindle assembly;GO:0019054|modulation by…	GO:0005737|cytoplasm;GO:0005829|cytosol;GO:0071782|endoplasmic reticulum tubular network;GO:0070062|extracellular exosome;GO:0016020|membrane;GO:0005635|nuclear envelope;GO:0031965|nuclear membrane;GO:0034399|nuclear periphery;GO:0005643|nuclear pore;GO:0005654|nucleoplasm;	GO:0019899|enzyme binding;GO:0008139|nuclear localization sequence binding;GO:0044822|poly(A) RNA binding;GO:0019904|protein domain specific binding;GO:0008565|protein transporter activity;GO:0008270|zinc ion binding;	K14293	KPNB1; importin subunit beta-1
ENSMUSG00000001441	2295	2288	2246.21430639836	2302	2119	1.086151516623138	0.119225371128872	0.0862152563753599	0.262533244802013	up	no	Npepps	protein_coding	chr11:97205842-97280638:-	gi|74228873|dbj|BAE21917.1|	4567	0.0	unnamed protein product [Mus musculus]	gi|68226730|ref|NM_008942.2|	4143	0.0	Mus musculus aminopeptidase puromycin sensitive (Npepps), mRNA	A6NEC2	60.8	5e-10	Puromycin-sensitive aminopeptidase-like protein	YHR047c	446	2e-142	COG0308	pfam01433	Peptidase_M1	Peptidase family M1. Members of this family are aminopeptidases. The members differ widely in specificity, hydrolysing acidic, basic or neutral N-terminal residues. This family includes leukotriene-A4 hydrolase, this enzyme also has an aminopeptidase activity.	GO:0071456|cellular response to hypoxia;GO:0043171|peptide catabolic process;GO:1903955|positive regulation of protein targeting to mitochondrion;GO:0006508|proteolysis;	GO:0005737|cytoplasm;GO:0005829|cytosol;GO:0070062|extracellular exosome;GO:0005634|nucleus;GO:0005886|plasma membrane;	GO:0004177|aminopeptidase activity;GO:0070006|metalloaminopeptidase activity;GO:0042277|peptide binding;GO:0008270|zinc ion binding;	K08776	NPEPPS; puromycin-sensitive aminopeptidase [EC:3.4.11.-]
ENSMUSG00000001444	3	1	3.44610171065033	6	4	0.41616209956589684	-1.26478251198155	0.419247484901956	NA	down	no	Tbx21	protein_coding	chr11:97098071-97115331:-	gi|247269497|ref|NP_062380.2|	2581	0.0	T-box transcription factor TBX21 [Mus musculus]	gi|247269496|ref|NM_019507.2|	2488	0.0	Mus musculus T-box 21 (Tbx21), mRNA	Q9JKD8	1002	0.0	T-box transcription factor TBX21	.	.	.	.	pfam00907	T-box	T-box. The T-box encodes a 180 amino acid domain that binds to DNA. Genes encoding T-box proteins are found in a wide range of animals, but not in other kingdoms such as plants. Family members are all thought to bind to the DNA consensus sequence TCACACCT. they are found exclusively in the nucleus, and perform DNA-binding and transcriptional activation/repression roles. They are generally require…	GO:0071310|cellular response to organic substance;GO:0072676|lymphocyte migration;GO:0048304|positive regulation of isotype switching to IgG isotypes;GO:0045893|positive regulation of transcription, DNA-templated;GO:0050776|regulation of immune response;GO:0009615|response to virus;GO:0030217|T cell differentiation;GO:0006351|transcription, DNA-templated;	GO:0043025|neuronal cell body;GO:0005634|nucleus;	GO:0003700|transcription factor activity, sequence-specific DNA binding;GO:0044212|transcription regulatory region DNA binding;	K10166	TBX21; T-box protein 21
ENSMUSG00000001445	936	915	917.900960629951	926	904	1.0596470443460748	0.0835838004794414	0.388609244228804	0.653005277873341	up	no	Mrpl10	protein_coding	chr11:97041560-97049213:+	gi|13385658|ref|NP_080430.1|	1154	2e-152	39S ribosomal protein L10, mitochondrial precursor [Mus musculus]	gi|13385657|ref|NM_026154.1|	1682	0.0	Mus musculus mitochondrial ribosomal protein L10 (Mrpl10), mRNA	Q3TBW2	251	2e-81	39S ribosomal protein L10, mitochondrial	.	.	.	.	pfam07952	Toxin_trans	Clostridium neurotoxin, Translocation domain. The Clostridium neurotoxin family is composed of tetanus neurotoxin and seven serotypes of botulinum neurotoxin. The structure of the botulinum neurotoxin reveals a four domain protein. The N-terminal catalytic domain (pfam01742), the central translocation domains and two receptor binding domains. Subsequent to cell surface binding and receptor mediat…	GO:0006412|translation;	GO:0030529|ribonucleoprotein complex;GO:0005762|mitochondrial large ribosomal subunit;GO:0005739|mitochondrion;GO:0005654|nucleoplasm;	GO:0044822|poly(A) RNA binding;GO:0003735|structural constituent of ribosome;	K02864	RP-L10, MRPL10, rplJ; large subunit ribosomal protein L10
ENSMUSG00000001467	3468	3333	2844.37124821201	2333	2223	1.5636033303105816	0.64487456253176	9.20918540495406e-27	1.13625331922516e-24	up	no	Cyp51	protein_coding	chr5:4081145-4104746:-	gi|71061451|ref|NP_064394.2|	2625	0.0	lanosterol 14-alpha demethylase [Mus musculus]	gi|71061450|ref|NM_020010.2|	3882	0.0	Mus musculus cytochrome P450, family 51 (Cyp51), mRNA	Q8K0C4	292	5e-94	Lanosterol 14-alpha demethylase	SPAC13A11.02c	338	5e-102	COG2124	pfam00067	p450	Cytochrome P450. Cytochrome P450s are haem-thiolate proteins involved in the oxidative degradation of various compounds. They are particularly well known for their role in the degradation of environmental toxins and mutagens. They can be divided into 4 classes, according to the method by which electrons from NAD(P)H are delivered to the catalytic site. Sequence conservation is relatively low with…	GO:0006695|cholesterol biosynthetic process;GO:0033488|cholesterol biosynthetic process via 24,25-dihydrolanosterol;GO:0006694|steroid biosynthetic process;	GO:0005783|endoplasmic reticulum;GO:0005789|endoplasmic reticulum membrane;GO:0016021|integral component of membrane;GO:0016020|membrane;GO:0031090|organelle membrane;GO:0005886|plasma membrane;	GO:0020037|heme binding;GO:0005506|iron ion binding;GO:0008398|sterol 14-demethylase activity;	K05917	CYP51; sterol 14-demethylase [EC:1.14.13.70]
ENSMUSG00000001472	6524	5993	6427.34857977079	6528	6761	0.9862830856174403	-0.0199263026453361	0.659464795941288	0.844126837132245	down	no	Tcf25	protein_coding	chr8:123373753-123403835:+	gi|148679790|gb|EDL11737.1|	3389	0.0	transcription factor 25 (basic helix-loop-helix), isoform CRA_c, partial [Mus musculus]	gi|28972591|dbj|AK122430.1|	4999	0.0	Mus musculus mRNA for mKIAA1049 protein	Q8R3L2	281	1e-87	Transcription factor 25	.	.	.	.	pfam04910	Tcf25	Transcriptional repressor TCF25. Members of this family are transcriptional repressors. They may act by increasing histone deacetylase activity at promoter regions.	GO:0000122|negative regulation of transcription from RNA polymerase II promoter;GO:0006351|transcription, DNA-templated;	GO:0005634|nucleus;	GO:0003677|DNA binding;GO:0003700|transcription factor activity, sequence-specific DNA binding;	.	.
ENSMUSG00000001473	1317	1343	1343.24735813786	1336	1392	1.021931322490557	0.0312982451683801	0.706835488546118	0.869315137989154	up	no	Tubb6	protein_coding	chr18:67390717-67402748:+	gi|27754056|ref|NP_080749.2|	2227	0.0	tubulin beta-6 chain [Mus musculus]	gi|74201219|dbj|AK144815.1|	1754	0.0	Mus musculus lung RCB-0558 LLC cDNA, RIKEN full-length enriched library, clone:G730037M07 product:Tubulin beta-5 chain (Beta-tubulin class-V) homolog [Gallus gallus], full insert sequence	Q922F4	862	0.0	Tubulin beta-6 chain	ECU03g0820i	718	0.0	COG5023	pfam03953	Tubulin_C	Tubulin C-terminal domain. This family includes the tubulin alpha, beta and gamma chains. Members of this family are involved in polymer formation. Tubulins are GTPases. FtsZ can polymerize into tubes, sheets, and rings in vitro and is ubiquitous in eubacteria and archaea. Tubulin is the major component of microtubules. (The FtsZ GTPases have been split into their won family).	GO:0007017|microtubule-based process;	GO:0005737|cytoplasm;GO:0070062|extracellular exosome;GO:0005874|microtubule;GO:0005634|nucleus;	GO:0005525|GTP binding;GO:0003924|GTPase activity;GO:0005200|structural constituent of cytoskeleton;	K07375	TUBB; tubulin beta
ENSMUSG00000001482	819	770	846.278793924259	934	877	0.9188798801601121	-0.122051816206388	0.231738539263199	0.491500468401425	down	no	Def8	protein_coding	chr8:123423527-123463270:+	gi|74211126|dbj|BAE37649.1|	2586	0.0	unnamed protein product [Mus musculus]	gi|755526742|ref|XM_006530975.2|	3242	0.0	PREDICTED: Mus musculus differentially expressed in FDCP 8 (Def8), transcript variant X1, mRNA	Q99J78	247	4e-78	Differentially expressed in FDCP 8	.	.	.	.	pfam13901	DUF4206	Domain of unknown function (DUF4206). This is a family of cysteine-rich proteins. Many members also carry a pleckstrin-homology domain, pfam00169	GO:0035556|intracellular signal transduction;	GO:0005622|intracellular;	GO:0046872|metal ion binding;	.	.
ENSMUSG00000001493	97	78	104.219661368065	125	120	0.7471684264105565	-0.420494603468455	0.137124786311137	0.354724447213988	down	no	Meox1	protein_coding	chr11:101877510-101894374:-	gi|6754680|ref|NP_034921.1|	1220	5e-160	homeobox protein MOX-1 [Mus musculus]	gi|31981618|ref|NM_010791.3|	2208	0.0	Mus musculus mesenchyme homeobox 1 (Meox1), mRNA	P32442	474	2e-161	Homeobox protein MOX-1	.	.	.	.	pfam00046	Homeobox	Homeobox domain.	GO:0060218|hematopoietic stem cell differentiation;GO:0045944|positive regulation of transcription from RNA polymerase II promoter;GO:0061056|sclerotome development;GO:0061053|somite development;GO:0001757|somite specification;	GO:0005737|cytoplasm;GO:0005634|nucleus;	GO:0003682|chromatin binding;GO:0001046|core promoter sequence-specific DNA binding;GO:0071837|HMG box domain binding;GO:0000978|RNA polymerase II core promoter proximal region sequence-specific DNA binding;GO:0043565|sequence-specific DNA binding;GO:0003700|transcription factor activity, sequence-specific DNA binding;GO:0001077|transcriptional activator activity, RNA polymerase II core promoter …	K09322	MEOX, MOX; homeobox protein MOX
ENSMUSG00000001494	10	15	9.81872936894764	9	5	1.876706056357102	0.908202702249366	0.328092499036501	NA	up	no	Sost	protein_coding	chr11:101962458-101967015:-	gi|567316045|ref|NP_077769.4|	1064	4e-138	sclerostin precursor [Mus musculus]	gi|567316044|ref|NM_024449.6|	2066	0.0	Mus musculus sclerostin (Sost), mRNA	Q99P68	411	2e-138	Sclerostin	.	.	.	.	pfam05463	Sclerostin	Sclerostin (SOST). This family contains several mammalian sclerostin (SOST) proteins. SOST is thought to suppress bone formation. Mutations of the SOST gene lead to sclerosteosis, a progressive sclerosing bone dysplasia with an autosomal recessive mode of inheritance. Radiologically, it is characterized by a generalised hyperostosis and sclerosis leading to a markedly thickened and sclerotic skul…	GO:0071374|cellular response to parathyroid hormone stimulus;GO:0030514|negative regulation of BMP signaling pathway;GO:0090090|negative regulation of canonical Wnt signaling pathway;GO:0030279|negative regulation of ossification;GO:0031333|negative regulation of protein complex assembly;GO:0030178|negative regulation of Wnt signaling pathway;GO:2000054|negative regulation of Wnt signaling pathwa…	GO:0005615|extracellular space;GO:0005578|proteinaceous extracellular matrix;	GO:0008201|heparin binding;GO:0008134|transcription factor binding;	K16834	SOST; sclerostin
ENSMUSG00000001497	1	0	0.249716810143943	0	0	2.8301545097173584	1.50088081783387	0.763855501946149	NA	up	no	Pax9	protein_coding	chr12:56691767-56712822:+	gi|625221723|ref|XP_007650716.1|	2053	0.0	PREDICTED: paired box protein Pax-9 isoform X1 [Cricetulus griseus]	gi|755542283|ref|XM_006515581.2|	4232	0.0	PREDICTED: Mus musculus paired box 9 (Pax9), transcript variant X4, mRNA	P47242	669	0.0	Paired box protein Pax-9	.	.	.	.	pfam00292	PAX	'Paired box' domain.	GO:0009887|organ morphogenesis;GO:0071363|cellular response to growth factor stimulus;GO:0007492|endoderm development;GO:0060325|face morphogenesis;GO:0045892|negative regulation of transcription, DNA-templated;GO:0042476|odontogenesis;GO:0045944|positive regulation of transcription from RNA polymerase II promoter;GO:0042481|regulation of odontogenesis;GO:0006355|regulation of transcription, DNA-…	GO:0005634|nucleus;GO:0005667|transcription factor complex;	GO:0000977|RNA polymerase II regulatory region sequence-specific DNA binding;GO:0003700|transcription factor activity, sequence-specific DNA binding;GO:0001228|transcriptional activator activity, RNA polymerase II transcription regulatory region sequence-specific binding;	K09382	PAX1_9; paired box protein 1/9
ENSMUSG00000001506	25970	25180	25177.8825165615	24760	25048	1.0758348060655143	0.105456569747291	0.000470724483316898	0.00427599852354895	up	no	Col1a1	protein_coding	chr11:94936224-94953042:+	gi|455975|gb|AAB29425.1|	1384	3e-172	type I collagen alpha 1 chain [Mus sp.]	gi|927028864|ref|NM_007742.4|	5930	0.0	Mus musculus collagen, type I, alpha 1 (Col1a1), mRNA	P02454	70.5	2e-13	Collagen alpha-1(I) chain	.	.	.	.	pfam01410	COLFI	Fibrillar collagen C-terminal domain. Found at C-termini of fibrillar collagens: Ephydatia muelleri procollagen EMF1 alpha, vertebrate collagens alpha(1)III, alpha(1)II, alpha(2)V etc.	GO:0001568|blood vessel development;GO:0060346|bone trabecula formation;GO:0060351|cartilage development involved in endochondral bone morphogenesis;GO:0071230|cellular response to amino acid stimulus;GO:0071364|cellular response to epidermal growth factor stimulus;GO:0044344|cellular response to fibroblast growth factor stimulus;GO:1902618|cellular response to fluoride;GO:0071260|cellular respon…	GO:0005581|collagen trimer;GO:0005584|collagen type I trimer;GO:0005737|cytoplasm;GO:0005783|endoplasmic reticulum;GO:0031012|extracellular matrix;GO:0005615|extracellular space;GO:0005794|Golgi apparatus;GO:0005578|proteinaceous extracellular matrix;GO:0030141|secretory granule;	GO:0005201|extracellular matrix structural constituent;GO:0042802|identical protein binding;GO:0046872|metal ion binding;GO:0048407|platelet-derived growth factor binding;	K06236	COL1AS; collagen, type I/II/III/V/XI/XXIV/XXVII, alpha
ENSMUSG00000001507	513	512	561.561433177287	596	636	0.8718107573543695	-0.197913089536754	0.109108867148428	0.306684967505753	down	no	Itga3	protein_coding	chr11:95044474-95076801:-	gi|807201153|ref|NP_001293091.1|	5421	0.0	integrin alpha-3 isoform 3 precursor [Mus musculus]	gi|807201188|ref|NM_013565.3|	4860	0.0	Mus musculus integrin alpha 3 (Itga3), transcript variant 1, mRNA	Q62470	2063	0.0	Integrin alpha-3	.	.	.	.	pfam08441	Integrin_alpha2	Integrin alpha. This domain is found in integrin alpha and integrin alpha precursors to the C terminus of a number of pfam01839 repeats and to the N-terminus of the pfam00357 cytoplasmic region. This region is composed of three immunoglobulin-like domains.	GO:0007155|cell adhesion;GO:0097062|dendritic spine maintenance;GO:0035640|exploration behavior;GO:0007507|heart development;GO:0007229|integrin-mediated signaling pathway;GO:0030324|lung development;GO:0060135|maternal process involved in female pregnancy;GO:0007613|memory;GO:0048333|mesodermal cell differentiation;GO:0031345|negative regulation of cell projection organization;GO:0035024|negativ…	GO:0016323|basolateral plasma membrane;GO:0071944|cell periphery;GO:0009986|cell surface;GO:0060076|excitatory synapse;GO:0009897|external side of plasma membrane;GO:0070062|extracellular exosome;GO:0031527|filopodium membrane;GO:0005925|focal adhesion;GO:0030426|growth cone;GO:0034667|integrin alpha3-beta1 complex;GO:0071438|invadopodium membrane;GO:0048471|perinuclear region of cytoplasm;GO:000…	GO:0001948|glycoprotein binding;GO:0002020|protease binding;GO:0046982|protein heterodimerization activity;	K06482	ITGA3; integrin alpha 3
ENSMUSG00000001508	3	2	3.21863889156459	4	4	0.6529697908810752	-0.614911846690239	0.693407002490991	NA	down	no	Sgca	protein_coding	chr11:94962791-94976327:-	gi|6677923|ref|NP_033187.1|	1855	0.0	alpha-sarcoglycan precursor [Mus musculus]	gi|429836852|ref|NM_009161.4|	1724	0.0	Mus musculus sarcoglycan, alpha (dystrophin-associated glycoprotein) (Sgca), mRNA	P82350	206	2e-64	Alpha-sarcoglycan	.	.	.	.	pfam05510	Sarcoglycan_2	Sarcoglycan alpha/epsilon. Sarcoglycans are a subcomplex of transmembrane proteins which are part of the dystrophin-glycoprotein complex. They are expressed in the skeletal, cardiac and smooth muscle. Although numerous studies have been conducted on the sarcoglycan subcomplex in skeletal and cardiac muscle, the manner of the distribution and localisation of these proteins along the nonjunctional …	GO:0061024|membrane organization;GO:0003012|muscle system process;	GO:0005911|cell-cell junction;GO:0005737|cytoplasm;GO:0005856|cytoskeleton;GO:0016011|dystroglycan complex;GO:0005887|integral component of plasma membrane;GO:0045121|membrane raft;GO:0016012|sarcoglycan complex;GO:0042383|sarcolemma;	GO:0005509|calcium ion binding;	K12565	SGCA; alpha-sarcoglycan
ENSMUSG00000001510	0	0	0.488136960666477	2	0	0.19233923634726582	-2.37827499882663	0.591777257253191	NA	down	no	Dlx3	protein_coding	chr11:95120119-95125296:+	gi|6753648|ref|NP_034185.1|	1266	8e-165	homeobox protein DLX-3 [Mus musculus]	gi|293651534|ref|NM_010055.3|	2604	0.0	Mus musculus distal-less homeobox 3 (Dlx3), mRNA	Q64205	492	3e-166	Homeobox protein DLX-3	.	.	.	.	pfam12413	DLL_N	Homeobox protein distal-less-like N terminal. This domain family is found in eukaryotes, and is approximately 80 amino acids in length. The family is found in association with pfam00046. This family is the N terminal of a homeobox protein involved in embryonic development and adult neural regeneration.	GO:0001568|blood vessel development;GO:0071895|odontoblast differentiation;GO:0042475|odontogenesis of dentin-containing tooth;GO:0001890|placenta development;	GO:0005634|nucleus;	GO:0003682|chromatin binding;GO:0043565|sequence-specific DNA binding;GO:0001077|transcriptional activator activity, RNA polymerase II core promoter proximal region sequence-specific binding;	K09315	DLX3; homeobox protein DLX3
ENSMUSG00000001517	2473	2482	2251.04945321027	2041	2010	1.2817194170435082	0.358080474168947	5.6329008075596e-08	1.21282594170657e-06	up	no	Foxm1	protein_coding	chr6:128362967-128376146:+	gi|124517697|ref|NP_032047.4|	3093	0.0	forkhead box protein M1 [Mus musculus]	gi|124517696|ref|NM_008021.4|	4365	0.0	Mus musculus forkhead box M1 (Foxm1), mRNA	O08696	437	3e-148	Forkhead box protein M1	YCR065w	87.4	1e-16	COG5025	pfam00250	Fork_head	Fork head domain.	GO:0006281|DNA repair;GO:0000086|G2/M transition of mitotic cell cycle;GO:0045944|positive regulation of transcription from RNA polymerase II promoter;GO:0051591|response to cAMP;GO:0034698|response to gonadotropin;GO:0006351|transcription, DNA-templated;	GO:0005634|nucleus;	GO:0003677|DNA binding;GO:0000981|RNA polymerase II transcription factor activity, sequence-specific DNA binding;GO:0043565|sequence-specific DNA binding;GO:0003700|transcription factor activity, sequence-specific DNA binding;	.	.
ENSMUSG00000001518	465	457	463.451518542821	495	442	1.0308197559797387	0.0437920922722114	0.750024272577503	0.89301607881542	up	no	Itfg2	protein_coding	chr6:128409444-128424931:-	gi|19527142|ref|NP_598688.1|	2371	0.0	integrin-alpha FG-GAP repeat-containing protein 2 [Mus musculus]	gi|74198147|dbj|AK159637.1|	3127	0.0	Mus musculus osteoclast-like cell cDNA, RIKEN full-length enriched library, clone:I420026L14 product:Uncharacterized hematopoietic stem/progenitor cells protein MDS028 homolog [Homo sapiens], full insert sequence	Q91WI7	270	2e-86	Integrin-alpha FG-GAP repeat-containing protein 2	.	.	.	.	pfam14783	BBS2_Mid	Ciliary BBSome complex subunit 2, middle region. The BBSome (so-named after the association with Bardet-Biedl syndrome) is a complex of 8 subunits that lies at the base of the flagellar microtubule structure. The precise function of the all the individual components in cilia formation is unclear, however they function to promote loading of cargo to the ciliary axoneme. The primary cilium, a slim …	GO:0002314|germinal center B cell differentiation;	GO:0005829|cytosol;GO:0005654|nucleoplasm;	.	.	.
ENSMUSG00000001520	79	81	98.790588434668	111	127	0.7046296868387397	-0.505062836414408	0.0813641644462771	0.251550276015979	down	no	Nrip2	protein_coding	chr6:128399296-128416427:+	gi|247269108|ref|NP_001156330.1|	1120	2e-148	nuclear receptor-interacting protein 2 isoform 1 [Mus musculus]	gi|62739274|gb|BC094230.1|	3258	0.0	Mus musculus nuclear receptor interacting protein 2, mRNA (cDNA clone MGC:106498 IMAGE:30535040), complete cds	Q9JHR9	239	1e-77	Nuclear receptor-interacting protein 2	.	.	.	.	pfam09668	Asp_protease	Aspartyl protease. This family of eukaryotic aspartyl proteases have a fold similar to retroviral proteases which implies they function proteolytically during regulated protein turnover.	GO:0000122|negative regulation of transcription from RNA polymerase II promoter;GO:0007219|Notch signaling pathway;GO:0006351|transcription, DNA-templated;	GO:0005737|cytoplasm;GO:0005634|nucleus;	GO:0004190|aspartic-type endopeptidase activity;	K13215	NRIP2; nuclear receptor-interacting protein 2
ENSMUSG00000001521	1700	1654	1645.67199749095	1647	1597	1.083102860967458	0.115170260453985	0.122402562343618	0.330876349227203	up	no	Tulp3	protein_coding	chr6:128321161-128355851:-	gi|6755905|ref|NP_035787.1|	2185	0.0	tubby-related protein 3 [Mus musculus]	gi|354787025|gb|JN951526.1|	3623	0.0	Mus musculus targeted non-conditional, lacZ-tagged mutant allele Tulp3:tm1e(EUCOMM)Hmgu; transgenic	O88413	291	3e-95	Tubby-related protein 3	.	.	.	.	pfam01167	Tub	Tub family.	GO:0009952|anterior/posterior pattern specification;GO:0060348|bone development;GO:0007420|brain development;GO:0060434|bronchus morphogenesis;GO:0021953|central nervous system neuron differentiation;GO:0021904|dorsal/ventral neural tube patterning;GO:0031076|embryonic camera-type eye development;GO:0042733|embryonic digit morphogenesis;GO:0048702|embryonic neurocranium morphogenesis;GO:0061548|g…	GO:0005930|axoneme;GO:0097546|ciliary base;GO:0005929|cilium;GO:0005737|cytoplasm;GO:0005576|extracellular region;GO:0030991|intraciliary transport particle A;GO:0005730|nucleolus;GO:0005634|nucleus;GO:0005886|plasma membrane;GO:0072372|primary cilium;	GO:0019899|enzyme binding;GO:0035091|phosphatidylinositol binding;GO:0032403|protein complex binding;	.	.
ENSMUSG00000001524	436	375	388.292301995186	372	374	1.1377413306554283	0.18617259332164	0.210038154821625	0.463997484992849	up	no	Gtf2h4	protein_coding	chr17:35667730-35673739:-	gi|6754094|ref|NP_034494.1|	2324	0.0	general transcription factor IIH subunit 4 [Mus musculus]	gi|731441422|ref|NM_010364.4|	1679	0.0	Mus musculus general transcription factor II H, polypeptide 4 (Gtf2h4), mRNA	O70422	315	5e-104	General transcription factor IIH subunit 4	SPBC13G1.13	336	5e-108	COG5144	pfam03849	Tfb2	Transcription factor Tfb2.	GO:0006289|nucleotide-excision repair;GO:0070816|phosphorylation of RNA polymerase II C-terminal domain;GO:0006366|transcription from RNA polymerase II promoter;	GO:0000439|core TFIIH complex;GO:0005675|holo TFIIH complex;	GO:0004003|ATP-dependent DNA helicase activity;GO:0003690|double-stranded DNA binding;GO:0008353|RNA polymerase II carboxy-terminal domain kinase activity;GO:0003700|transcription factor activity, sequence-specific DNA binding;	K03144	TFIIH4, GTF2H4, TFB2; transcription initiation factor TFIIH subunit 4
ENSMUSG00000001525	30375	28374	26927.0533874302	24553	24501	1.2541783611290234	0.326742533481434	1.60534903830092e-26	1.96364633659067e-24	up	no	Tubb5	protein_coding	chr17:35833921-35838306:-	gi|148691289|gb|EDL23236.1|	2220	0.0	tubulin, beta 5, partial [Mus musculus]	gi|226958566|ref|NM_011655.5|	2644	0.0	Mus musculus tubulin, beta 5 class I (Tubb5), mRNA	P09244	855	0.0	Tubulin beta-7 chain	ECU03g0820i	719	0.0	COG5023	pfam03953	Tubulin_C	Tubulin C-terminal domain. This family includes the tubulin alpha, beta and gamma chains. Members of this family are involved in polymer formation. Tubulins are GTPases. FtsZ can polymerize into tubes, sheets, and rings in vitro and is ubiquitous in eubacteria and archaea. Tubulin is the major component of microtubules. (The FtsZ GTPases have been split into their won family).	GO:0007017|microtubule-based process;	GO:0005737|cytoplasm;GO:0005874|microtubule;	GO:0005525|GTP binding;GO:0003924|GTPase activity;GO:0005200|structural constituent of cytoskeleton;	K07375	TUBB; tubulin beta
ENSMUSG00000001542	500	485	439.297419655465	401	371	1.336531780004462	0.418494142339492	0.00263929529802246	0.0181467460161663	up	no	Ell2	protein_coding	chr13:75706757-75772364:+	gi|116256447|ref|NP_620403.2|	3024	0.0	RNA polymerase II elongation factor ELL2 [Mus musculus]	gi|66865134|gb|AC158356.2|	4439	0.0	Mus musculus BAC clone RP23-475P8 from chromosome 13, complete sequence	Q3UKU1	224	2e-68	RNA polymerase II elongation factor ELL2	.	.	.	.	pfam10390	ELL	RNA polymerase II elongation factor ELL. ELL is a family of RNA polymerase II elongation factors. It is bound stably to elongation-associated factors 1 and 2, EAFs, and together these act as a strong regulator of transcription activity. by direct interaction with Pol II. ELL binds to pol II on its own but the affinity is greatly increased by the cooperation of EAF. Some members carry an Occludin …	GO:0032968|positive regulation of transcription elongation from RNA polymerase II promoter;GO:0042795|snRNA transcription from RNA polymerase II promoter;GO:0006368|transcription elongation from RNA polymerase II promoter;	GO:0005813|centrosome;GO:0005737|cytoplasm;GO:0005654|nucleoplasm;GO:0008023|transcription elongation factor complex;	.	K15183	ELL; RNA polymerase II elongation factor ELL
ENSMUSG00000001552	801	814	1004.66745851598	1196	1237	0.6956425511900254	-0.523581912511282	3.02473819489907e-08	6.81238257895602e-07	down	no	Jup	protein_coding	chr11:100368958-100397763:-	gi|28395018|ref|NP_034723.1|	3696	0.0	junction plakoglobin [Mus musculus]	gi|326693948|ref|NM_010593.2|	3205	0.0	Mus musculus junction plakoglobin (Jup), mRNA	Q02257	289	2e-90	Junction plakoglobin	.	.	.	.	pfam00514	Arm	Armadillo/beta-catenin-like repeat. Approx. 40 amino acid repeat. Tandem repeats form super-helix of helices that is proposed to mediate interaction of beta-catenin with its ligands. CAUTION: This family does not contain all known armadillo repeats.	GO:0034333|adherens junction assembly;GO:0086073|bundle of His cell-Purkinje myocyte adhesion involved in cell communication;GO:0007155|cell adhesion;GO:0016477|cell migration;GO:0071681|cellular response to indole-3-methanol;GO:0002159|desmosome assembly;GO:0050982|detection of mechanical stimulus;GO:0090002|establishment of protein localization to plasma membrane;GO:0042307|positive regulation …	GO:0015629|actin cytoskeleton;GO:0016327|apicolateral plasma membrane;GO:0016342|catenin complex;GO:0005913|cell-cell adherens junction;GO:0005911|cell-cell junction;GO:0005737|cytoplasm;GO:0009898|cytoplasmic side of plasma membrane;GO:0005829|cytosol;GO:0030057|desmosome;GO:0070062|extracellular exosome;GO:0031012|extracellular matrix;GO:0005916|fascia adherens;GO:0005925|focal adhesion;GO:0071…	GO:0045294|alpha-catenin binding;GO:0045296|cadherin binding;GO:0098641|cadherin binding involved in cell-cell adhesion;GO:0050839|cell adhesion molecule binding;GO:0019903|protein phosphatase binding;GO:0004871|signal transducer activity;GO:0005198|structural molecule activity;GO:0003713|transcription coactivator activity;	K10056	JUP; junction plakoglobin
ENSMUSG00000001555	2885	2797	3080.61011994368	3341	3357	0.8886774243371567	-0.170268255991273	0.00258280750818332	0.0178768076749332	down	no	Fkbp10	protein_coding	chr11:100415697-100424824:+	gi|254939534|ref|NP_034351.2|	2974	0.0	peptidyl-prolyl cis-trans isomerase FKBP10 isoform 1 precursor [Mus musculus]	gi|254939533|ref|NM_010221.2|	2584	0.0	Mus musculus FK506 binding protein 10 (Fkbp10), transcript variant 1, mRNA	Q61576	337	2e-110	Peptidyl-prolyl cis-trans isomerase FKBP10	DR1839	101	2e-23	COG0545	pfam00254	FKBP_C	FKBP-type peptidyl-prolyl cis-trans isomerase.	GO:0061077|chaperone-mediated protein folding;	GO:0005788|endoplasmic reticulum lumen;GO:0005789|endoplasmic reticulum membrane;	GO:0005509|calcium ion binding;GO:0005528|FK506 binding;GO:0003755|peptidyl-prolyl cis-trans isomerase activity;	K09575	FKBP9_10; FK506-binding protein 9/10 [EC:5.2.1.8]
ENSMUSG00000001558	18	34	24.5563236711501	20	26	1.190864479245337	0.252009243390852	0.67519944718908	NA	up	no	Klhl10	protein_coding	chr11:100441917-100457022:+	gi|395826410|ref|XP_003786411.1|	3443	0.0	PREDICTED: kelch-like protein 10 isoform X1 [Otolemur garnettii]	gi|146134880|ref|NM_025727.3|	2010	0.0	Mus musculus kelch-like 10 (Klhl10), mRNA	Q9D5V2	1277	0.0	Kelch-like protein 10	.	.	.	.	pfam07707	BACK	BTB And C-terminal Kelch. This domain is found associated with pfam00651 and pfam01344. The BACK domain is found juxtaposed to the BTB domain; they are separated by as little as two residues. This family appears to be closely related to the BTB domain (Finn RD, personal observation).	GO:0000902|cell morphogenesis;GO:0009566|fertilization;GO:0048873|homeostasis of number of cells within a tissue;GO:0048808|male genitalia morphogenesis;GO:0008584|male gonad development;GO:0016567|protein ubiquitination;GO:0007286|spermatid development;	GO:0031463|Cul3-RING ubiquitin ligase complex;GO:0005737|cytoplasm;	.	K10448	KLHL10; kelch-like protein 10
ENSMUSG00000001569	1036	1037	1049.94549248907	1102	1037	1.0154670431121648	0.022143417861346	0.811903158074607	0.924566124391701	up	no	Nom1	protein_coding	chr5:29434664-29457843:+	gi|134288861|ref|NP_001028629.2|	3714	0.0	nucleolar MIF4G domain-containing protein 1 [Mus musculus]	gi|76362972|gb|AC164700.3|	6818	0.0	Mus musculus BAC clone RP24-548M16 from chromosome 5, complete sequence	Q3UFM5	1430	0.0	Nucleolar MIF4G domain-containing protein 1	.	.	.	.	pfam02854	MIF4G	MIF4G domain. MIF4G is named after Middle domain of eukaryotic initiation factor 4G (eIF4G). Also occurs in NMD2p and CBP80. The domain is rich in alpha-helices and may contain multiple alpha-helical repeats. In eIF4G, this domain binds eIF4A, eIF3, RNA and DNA.	GO:0022008|neurogenesis;GO:0042274|ribosomal small subunit biogenesis;	GO:0005730|nucleolus;GO:0005634|nucleus;	GO:0044822|poly(A) RNA binding;GO:0003723|RNA binding;	K17583	NOM1; nucleolar MIF4G domain-containing protein 1
ENSMUSG00000001576	2430	2192	2247.94953569613	2167	2226	1.1015367880289715	0.139517677536024	0.0365714642704201	0.142519227281788	up	no	Ergic1	protein_coding	chr17:26561489-26656931:+	gi|50510831|dbj|BAD32401.1|	1540	0.0	mKIAA1181 protein [Mus musculus]	gi|26088025|dbj|AK040727.1|	3192	0.0	Mus musculus adult male aorta and vein cDNA, RIKEN full-length enriched library, clone:A530020O13 product:HT034 homolog [Homo sapiens], full insert sequence	Q969X5	153	1e-43	Endoplasmic reticulum-Golgi intermediate compartment protein 1	.	.	.	.	pfam07970	COPIIcoated_ERV	Endoplasmic reticulum vesicle transporter. This family is conserved from plants and fungi to humans. Erv46 works in close conjunction with Erv41 and together they form a complex which cycles between the endoplasmic reticulum and Golgi complex. Erv46-41 interacts strongly with the endoplasmic reticulum glucosidase II. Mammalian glucosidase II comprises a catalytic alpha-subunit and a 58 kDa beta s…	GO:0006888|ER to Golgi vesicle-mediated transport;	GO:0005789|endoplasmic reticulum membrane;GO:0005793|endoplasmic reticulum-Golgi intermediate compartment;GO:0033116|endoplasmic reticulum-Golgi intermediate compartment membrane;GO:0000139|Golgi membrane;GO:0016021|integral component of membrane;GO:0016020|membrane;	.	.	.
ENSMUSG00000001583	3	5	2.78252274698795	1	2	2.807552890019157	1.48931320105851	0.392107027830598	NA	up	no	Tnk1	protein_coding	chr11:69851005-69858730:-	gi|264681505|ref|NP_114086.3|	3112	0.0	non-receptor tyrosine-protein kinase TNK1 [Mus musculus]	gi|264681504|ref|NM_031880.3|	2778	0.0	Mus musculus tyrosine kinase, non-receptor, 1 (Tnk1), mRNA	Q99ML2	474	2e-161	Non-receptor tyrosine-protein kinase TNK1	.	.	.	.	pfam07714	Pkinase_Tyr	Protein tyrosine kinase.	GO:0030154|cell differentiation;GO:0045087|innate immune response;GO:0030308|negative regulation of cell growth;GO:0046580|negative regulation of Ras protein signal transduction;GO:0038083|peptidyl-tyrosine autophosphorylation;GO:0046777|protein autophosphorylation;GO:0042127|regulation of cell proliferation;GO:0007169|transmembrane receptor protein tyrosine kinase signaling pathway;	GO:0005737|cytoplasm;GO:0005829|cytosol;GO:0031234|extrinsic component of cytoplasmic side of plasma membrane;GO:0016020|membrane;	GO:0005524|ATP binding;GO:0004715|non-membrane spanning protein tyrosine kinase activity;GO:0004713|protein tyrosine kinase activity;GO:0005102|receptor binding;	K08885	TNK1; non-receptor tyrosine-protein kinase TNK1 [EC:2.7.10.2]
ENSMUSG00000001588	8	12	9.75320806088908	10	9	1.1064227566478926	0.145902734924825	0.872406788544692	NA	up	no	Acap1	protein_coding	chr11:69881567-69895539:-	gi|27881415|ref|NP_722483.2|	3419	0.0	arf-GAP with coiled-coil, ANK repeat and PH domain-containing protein 1 [Mus musculus]	gi|26081537|dbj|AK029819.1|	2959	0.0	Mus musculus adult male testis cDNA, RIKEN full-length enriched library, clone:4930580E03 product:weakly similar to CENTAURIN, BETA 1 [Homo sapiens], full insert sequence	Q8K2H4	105	6e-66	Arf-GAP with coiled-coil, ANK repeat and PH domain-containing protein 1	SPBC17G9.08c_2	95.9	3e-21	COG5347	pfam01412	ArfGap	Putative GTPase activating protein for Arf. Putative zinc fingers with GTPase activating proteins (GAPs) towards the small GTPase, Arf. The GAP of ARD1 stimulates GTPase hydrolysis for ARD1 but not ARFs.	GO:0016042|lipid catabolic process;	GO:0016020|membrane;GO:0055038|recycling endosome membrane;	GO:0005096|GTPase activator activity;GO:0016787|hydrolase activity;GO:0046872|metal ion binding;GO:0004871|signal transducer activity;	K12489	ACAP; Arf-GAP with coiled-coil, ANK repeat and PH domain-containing protein
ENSMUSG00000001604	88	85	87.4895194486277	99	79	1.0179222666309995	0.0256273945886159	0.933989881206801	0.973108383620075	up	no	Tcea3	protein_coding	chr4:136247729-136274898:+	gi|32189438|ref|NP_035672.1|	1543	0.0	transcription elongation factor A protein 3 [Mus musculus]	gi|229608954|ref|NM_011542.2|	1246	0.0	Mus musculus transcription elongation factor A (SII), 3 (Tcea3), mRNA	P23881	446	6e-156	Transcription elongation factor A protein 3	SPAC20H4.03c	57.0	1e-08	COG1594	pfam07500	TFIIS_M	Transcription factor S-II (TFIIS), central domain. Transcription elongation by RNA polymerase II is regulated by the general elongation factor TFIIS. This factor stimulates RNA polymerase II to transcribe through regions of DNA that promote the formation of stalled ternary complexes. TFIIS is composed of three structural domains, termed I, II, and III. The two C-terminal domains (II and III), thi…	GO:0032784|regulation of DNA-templated transcription, elongation;GO:0006357|regulation of transcription from RNA polymerase II promoter;GO:0006351|transcription, DNA-templated;	GO:0005634|nucleus;	GO:0003677|DNA binding;GO:0008270|zinc ion binding;	.	.
ENSMUSG00000001622	1	1	0.998527912391164	2	0	1.0460678185512584	0.0649763872596994	0.981875968964263	NA	up	no	Csn3	protein_coding	chr5:87925579-87932665:+	gi|75677412|ref|NP_031812.2|	703	7e-88	kappa-casein precursor [Mus musculus]	gi|13542921|gb|BC005653.1|	1750	0.0	Mus musculus casein kappa, mRNA (cDNA clone IMAGE:3709407), partial cds	P06796	270	9e-89	Kappa-casein	.	.	.	.	pfam00997	Casein_kappa	Kappa casein. Kappa-casein is a mammalian milk protein involved in a number of important physiological processes. In the gut, the ingested protein is split into an insoluble peptide (para kappa-casein) and a soluble hydrophilic glycopeptide (caseinomacropeptide). Caseinomacropeptide is responsible for increased efficiency of digestion, prevention of neonate hypersensitivity to ingested proteins, …	GO:0007595|lactation;GO:0050821|protein stabilization;	GO:0005615|extracellular space;	.	K17282	CSN3; kappa-casein
ENSMUSG00000001627	1085	1029	983.150195604481	949	874	1.21449021565551	0.280350867180748	0.00360424955300169	0.0233621673778796	up	no	Ifrd1	protein_coding	chr12:40201567-40248504:-	gi|226062273|ref|NP_038590.2|	2283	0.0	interferon-related developmental regulator 1 [Mus musculus]	gi|26098156|dbj|AK078888.1|	3368	0.0	Mus musculus adult male colon cDNA, RIKEN full-length enriched library, clone:9030619M05 product:interferon-related developmental regulator 1, full insert sequence	P19182	215	8e-66	Interferon-related developmental regulator 1	.	.	.	.	pfam05004	IFRD	Interferon-related developmental regulator (IFRD). Interferon-related developmental regulator (IFRD1) is the human homologue of the rat early response protein PC4 and its murine homologue TIS7. The exact function of IFRD1 is unknown but it has been shown that PC4 is necessary to muscle differentiation and that it might have a role in signal transduction. This family also contains IFRD2 and its mu…	GO:0042692|muscle cell differentiation;GO:0030517|negative regulation of axon extension;GO:0048671|negative regulation of collateral sprouting;GO:0051091|positive regulation of sequence-specific DNA binding transcription factor activity;GO:0045944|positive regulation of transcription from RNA polymerase II promoter;GO:0043403|skeletal muscle tissue regeneration;GO:0014706|striated muscle tissue d…	GO:0005737|cytoplasm;GO:0005634|nucleus;	GO:0061629|RNA polymerase II sequence-specific DNA binding transcription factor binding;	.	.
ENSMUSG00000001630	526	482	527.036525099688	536	573	0.9517926499393684	-0.0712807813187396	0.575519732406602	0.794648231799409	down	no	Stk38l	protein_coding	chr6:146724995-146778812:+	gi|568944422|ref|XP_006507092.1|	2495	0.0	PREDICTED: serine/threonine-protein kinase 38-like isoform X1 [Mus musculus]	gi|294459978|ref|NM_172734.3|	4550	0.0	Mus musculus serine/threonine kinase 38 like (Stk38l), mRNA	Q7TSE6	949	0.0	Serine/threonine-protein kinase 38-like	.	.	.	.	pfam00069	Pkinase	Protein kinase domain.	GO:0035556|intracellular signal transduction;GO:0018105|peptidyl-serine phosphorylation;GO:0006468|protein phosphorylation;GO:0051128|regulation of cellular component organization;	GO:0015629|actin cytoskeleton;GO:0005737|cytoplasm;GO:0016020|membrane;	GO:0005524|ATP binding;GO:0000287|magnesium ion binding;GO:0004674|protein serine/threonine kinase activity;	K08790	STK38, NDR; serine/threonine kinase 38 [EC:2.7.11.1]
ENSMUSG00000001632	1240	1250	1148.07992809859	1038	1067	1.2396134398815999	0.30989030181268	0.00045361815353368	0.00414448678717926	up	no	Brpf1	protein_coding	chr6:113307137-113324860:+	gi|530788314|ref|NP_001269055.1|	5596	0.0	peregrin isoform 1 [Mus musculus]	gi|530788313|ref|NM_001282126.1|	4826	0.0	Mus musculus bromodomain and PHD finger containing, 1 (Brpf1), transcript variant 1, mRNA	P55201	236	4e-63	Peregrin	YPR031w	221	6e-59	COG5141	pfam13832	zf-HC5HC2H_2	PHD-zinc-finger like domain.	GO:0043966|histone H3 acetylation;GO:0045893|positive regulation of transcription, DNA-templated;GO:1901796|regulation of signal transduction by p53 class mediator;GO:0006351|transcription, DNA-templated;	GO:0005737|cytoplasm;GO:0070776|MOZ/MORF histone acetyltransferase complex;GO:0005654|nucleoplasm;GO:0005634|nucleus;	GO:0003677|DNA binding;GO:0008270|zinc ion binding;	K11348	BRPF1; bromodomain and PHD finger-containing protein 1
ENSMUSG00000001642	4772	4725	4693.34974045848	4832	4489	1.067496942345292	0.0942319375089025	0.0774234955206831	0.243044685385613	up	no	Akr1b3	protein_coding	chr6:34302434-34317478:-	gi|160707894|ref|NP_033788.3|	1618	0.0	aldose reductase [Mus musculus]	gi|71361710|gb|AC164578.5|	5024	0.0	Mus musculus BAC RP23-15E20 (Roswell Park Cancer Institute (C57BL/6J Female) Mouse BAC Library) complete sequence	P45376	219	9e-114	Aldose reductase	slr0942	239	2e-73	COG0656	pfam00248	Aldo_ket_red	Aldo/keto reductase family. This family includes a number of K+ ion channel beta chain regulatory domains - these are reported to have oxidoreductase activity.	GO:0070301|cellular response to hydrogen peroxide;GO:0097238|cellular response to methylglyoxal;GO:1901653|cellular response to peptide;GO:0044597|daunorubicin metabolic process;GO:0044598|doxorubicin metabolic process;GO:0072061|inner medullary collecting duct development;GO:0060135|maternal process involved in female pregnancy;GO:0005996|monosaccharide metabolic process;GO:0018931|naphthalene m…	GO:0032838|cell projection cytoplasm;GO:0005737|cytoplasm;GO:0005829|cytosol;GO:0070062|extracellular exosome;GO:0005615|extracellular space;GO:0042629|mast cell granule;GO:0005654|nucleoplasm;GO:0033010|paranodal junction;GO:0048471|perinuclear region of cytoplasm;GO:0043220|Schmidt-Lanterman incisure;GO:0097454|Schwann cell microvillus;	GO:0004032|alditol:NADP+ 1-oxidoreductase activity;GO:0043795|glyceraldehyde oxidoreductase activity;	K00011	E1.1.1.21, AKR1; aldehyde reductase [EC:1.1.1.21]
ENSMUSG00000001656	4	2	2.4942856127229	2	2	1.563165797338153	0.644470806048375	0.715535564520423	NA	up	no	Hoxc11	protein_coding	chr15:102954427-102957708:+	gi|532078690|ref|XP_005325120.1|	1385	0.0	PREDICTED: homeobox protein Hox-C11 [Ictidomys tridecemlineatus]	gi|822567979|ref|NM_001308639.1|	1635	0.0	Rattus norvegicus homeobox C11 (Hoxc11), mRNA	P31313	536	0.0	Homeobox protein Hox-C11	.	.	.	.	pfam12045	DUF3528	Protein of unknown function (DUF3528). This family of proteins is functionally uncharacterized. This protein is found in eukaryotes. Proteins in this family are typically between 185 to 298 amino acids in length. This protein is found associated with pfam00046.	GO:0009952|anterior/posterior pattern specification;GO:0042733|embryonic digit morphogenesis;GO:0060272|embryonic skeletal joint morphogenesis;GO:0001656|metanephros development;GO:0001759|organ induction;GO:0045944|positive regulation of transcription from RNA polymerase II promoter;GO:0009954|proximal/distal pattern formation;GO:0001501|skeletal system development;	GO:0005737|cytoplasm;GO:0005654|nucleoplasm;	GO:0000978|RNA polymerase II core promoter proximal region sequence-specific DNA binding;GO:0001077|transcriptional activator activity, RNA polymerase II core promoter proximal region sequence-specific binding;	K09296	HOX_11; homeobox protein HoxA/C/D11
ENSMUSG00000001657	333	278	318.802989282121	356	314	0.9540582850596999	-0.067850689245666	0.686185804599779	0.858325007049157	down	no	Hoxc8	protein_coding	chr15:102990607-102994111:+	gi|471366946|ref|XP_004374005.1|	1173	7e-155	PREDICTED: homeobox protein Hox-C8 [Trichechus manatus latirostris]	gi|37361090|gb|AC124345.4|	2223	0.0	Mus musculus BAC clone RP24-459N19 from chromosome 15, complete sequence	P09025	456	2e-156	Homeobox protein Hox-C8	.	.	.	.	pfam00046	Homeobox	Homeobox domain.	GO:0007275|multicellular organismal development;GO:0006355|regulation of transcription, DNA-templated;GO:0006351|transcription, DNA-templated;	GO:0005634|nucleus;	GO:0043565|sequence-specific DNA binding;	K09308	HOX_8; homeobox protein HoxB/C/D8
ENSMUSG00000001661	612	560	673.605772692963	795	744	0.7973502673513402	-0.326714471096043	0.0042292137029993	0.0266466755026008	down	no	Hoxc6	protein_coding	chr15:102998257-103011881:+	gi|511910465|ref|XP_004774628.1|	1099	3e-145	PREDICTED: homeobox protein Hox-C6 isoform X1 [Mustela putorius furo]	gi|114145518|ref|NM_010465.2|	1581	0.0	Mus musculus homeobox C6 (Hoxc6), mRNA	P10629	270	2e-88	Homeobox protein Hox-C6	.	.	.	.	pfam00046	Homeobox	Homeobox domain.	GO:0009952|anterior/posterior pattern specification;GO:0048706|embryonic skeletal system development;GO:0006351|transcription, DNA-templated;	GO:0005737|cytoplasm;GO:0005654|nucleoplasm;	GO:0043565|sequence-specific DNA binding;GO:0003700|transcription factor activity, sequence-specific DNA binding;	K09306	HOX_6; homeobox protein HoxA/B/C6
ENSMUSG00000001663	229	210	266.088186705241	330	303	0.7261491068201174	-0.461662274513991	0.00948586157660805	0.0509250434772954	down	no	Gstt1	protein_coding	chr10:75783813-75798584:-	gi|160298219|ref|NP_032211.3|	1272	4e-174	glutathione S-transferase theta-1 [Mus musculus]	gi|160298218|ref|NM_008185.3|	1037	0.0	Mus musculus glutathione S-transferase, theta 1 (Gstt1), mRNA	Q64471	289	4e-98	Glutathione S-transferase theta-1	SMb20420	72.8	3e-14	COG0625	pfam00043	GST_C	Glutathione S-transferase, C-terminal domain. GST conjugates reduced glutathione to a variety of targets including S-crystallin from squid, the eukaryotic elongation factor 1-gamma, the HSP26 family of stress-related proteins and auxin-regulated proteins in plants. Stringent starvation proteins in Escherichia coli are also included in the alignment but are not known to have GST activity. The glut…	GO:0018900|dichloromethane metabolic process;GO:0006304|DNA modification;GO:0006749|glutathione metabolic process;GO:0042493|response to drug;GO:0009751|response to salicylic acid;GO:0010269|response to selenium ion;GO:0033197|response to vitamin E;	GO:0005737|cytoplasm;GO:0005829|cytosol;GO:0005634|nucleus;	GO:0047651|alkylhalidase activity;GO:0004602|glutathione peroxidase activity;GO:0004364|glutathione transferase activity;	K00799	GST, gst; glutathione S-transferase [EC:2.5.1.18]
ENSMUSG00000001665	23	27	27.6412159358032	35	26	0.8597280696330515	-0.218047684641452	0.690057315972356	0.859991156121937	down	no	Gstt3	protein_coding	chr10:75774115-75781414:-	gi|21536248|ref|NP_598755.1|	1285	1e-171	glutathione S-transferase, theta 3 [Mus musculus]	gi|354789947|gb|JN954448.1|	1985	0.0	Mus musculus targeted non-conditional, lacZ-tagged mutant allele Gstt3:tm1e(EUCOMM)Wtsi; transgenic	Q99L20	369	3e-128	Glutathione S-transferase theta-3	SMb20420	72.0	3e-13	COG0625	pfam13417	GST_N_3	Glutathione S-transferase, N-terminal domain.	GO:0006749|glutathione metabolic process;	GO:0005737|cytoplasm;	GO:0004364|glutathione transferase activity;	K00799	GST, gst; glutathione S-transferase [EC:2.5.1.18]
ENSMUSG00000001666	10	3	9.85251075257424	12	15	0.5006702692345544	-0.998067306933964	0.293762021242832	NA	down	no	Ddt	protein_coding	chr10:75771230-75773414:-	gi|6753618|ref|NP_034157.1|	620	4e-79	D-dopachrome decarboxylase [Mus musculus]	gi|74184477|dbj|AK144193.1|	643	0.0	Mus musculus cDNA, RIKEN full-length enriched library, clone:G430090B05 product:D-dopachrome tautomerase, full insert sequence	O35215	243	1e-80	D-dopachrome decarboxylase	.	.	.	.	pfam01187	MIF	Macrophage migration inhibitory factor (MIF).	GO:0042438|melanin biosynthetic process;	GO:0005737|cytoplasm;GO:0070062|extracellular exosome;	GO:0033981|D-dopachrome decarboxylase activity;	K10028	DDT; D-dopachrome decarboxylase [EC:4.1.1.84]
ENSMUSG00000001670	1	0	0.493785290477182	1	0	1.040126950523104	0.056759624243883	0.989158063841	NA	up	no	Tat	protein_coding	chr8:109990437-109999803:+	gi|22122769|ref|NP_666326.1|	2436	0.0	tyrosine aminotransferase [Mus musculus]	gi|291327543|ref|NM_146214.3|	2375	0.0	Mus musculus tyrosine aminotransferase (Tat), mRNA	Q8QZR1	478	2e-167	Tyrosine aminotransferase	PAB1810	172	7e-46	COG0436	pfam00155	Aminotran_1_2	Aminotransferase class I and II.	GO:0006103|2-oxoglutarate metabolic process;GO:0009058|biosynthetic process;GO:0006536|glutamate metabolic process;GO:0006559|L-phenylalanine catabolic process;GO:0051384|response to glucocorticoid;GO:0046689|response to mercury ion;GO:0006979|response to oxidative stress;GO:0006572|tyrosine catabolic process;	GO:0005739|mitochondrion;	GO:0016597|amino acid binding;GO:0080130|L-phenylalanine:2-oxoglutarate aminotransferase activity;GO:0004838|L-tyrosine:2-oxoglutarate aminotransferase activity;GO:0030170|pyridoxal phosphate binding;	K00815	TAT; tyrosine aminotransferase [EC:2.6.1.5]
ENSMUSG00000001672	3	1	1.73872426449132	0	3	1.3876546728512438	0.472648588269002	0.83371772666643	NA	up	no	Marveld3	protein_coding	chr8:109947914-109962203:-	gi|47059474|ref|NP_082860.2|	1389	0.0	MARVEL domain-containing protein 3 isoform a [Mus musculus]	gi|255708418|ref|NM_028584.3|	2447	0.0	Mus musculus MARVEL (membrane-associating) domain containing 3 (Marveld3), transcript variant 1, mRNA	Q9D956	230	4e-69	MARVEL domain-containing protein 3	.	.	.	.	pfam01284	MARVEL	Membrane-associating domain. MARVEL domain-containing proteins are often found in lipid-associating proteins - such as Occludin and MAL family proteins. It may be part of the machinery of membrane apposition events, such as transport vesicle biogenesis.	GO:0070830|bicellular tight junction assembly;GO:0045216|cell-cell junction organization;GO:0010633|negative regulation of epithelial cell migration;GO:0050680|negative regulation of epithelial cell proliferation;GO:0046329|negative regulation of JNK cascade;GO:1902414|protein localization to cell junction;GO:0006970|response to osmotic stress;	GO:0005923|bicellular tight junction;GO:0031410|cytoplasmic vesicle;GO:0016021|integral component of membrane;	GO:0031435|mitogen-activated protein kinase kinase kinase binding;	.	.
ENSMUSG00000001674	1300	1155	1158.02656734945	1081	1105	1.1756491457299851	0.233457574427626	0.00883377698772721	0.0482643287173128	up	no	Ddx18	protein_coding	chr1:121553835-121567989:-	gi|31981163|ref|NP_080136.2|	3143	0.0	ATP-dependent RNA helicase DDX18 [Mus musculus]	gi|255982507|ref|NM_025860.3|	2249	0.0	Mus musculus DEAD (Asp-Glu-Ala-Asp) box polypeptide 18 (Ddx18), mRNA	Q8K363	1215	0.0	ATP-dependent RNA helicase DDX18	SPAC1F7.02c	613	0.0	COG0513	pfam00270	DEAD	DEAD/DEAH box helicase. Members of this family include the DEAD and DEAH box helicases. Helicases are involved in unwinding nucleic acids. The DEAD box helicases are involved in various aspects of RNA metabolizm, including nuclear transcription, pre mRNA splicing, ribosome biogenesis, nucleocytoplasmic transport, translation, RNA decay and organellar gene expression.	GO:0071392|cellular response to estradiol stimulus;GO:0010501|RNA secondary structure unwinding;	GO:0005694|chromosome;GO:0016020|membrane;GO:0005730|nucleolus;	GO:0005524|ATP binding;GO:0004004|ATP-dependent RNA helicase activity;GO:0044822|poly(A) RNA binding;	K13179	DDX18, HAS1; ATP-dependent RNA helicase DDX18/HAS1 [EC:3.6.4.13]
ENSMUSG00000001687	1446	1306	1435.03215936695	1530	1482	0.9565616822418473	-0.0640700935974995	0.427194209439223	0.686773015831988	down	no	Ubl3	protein_coding	chr5:148504635-148552789:-	gi|664700892|ref|XP_008515626.1|	654	6e-77	PREDICTED: ubiquitin-like protein 3 [Equus przewalskii]	gi|76560134|gb|AC158302.3|	6113	0.0	Mus musculus chromosome 5, clone RP24-61O18, complete sequence	O95164	228	2e-75	Ubiquitin-like protein 3	.	.	.	.	pfam13881	Rad60-SLD_2	Ubiquitin-2 like Rad60 SUMO-like.	.	GO:0070062|extracellular exosome;GO:0005622|intracellular;GO:0005886|plasma membrane;	.	.	.
ENSMUSG00000001700	470	442	422.516417620631	379	401	1.2246101554119155	0.292322552194022	0.0377443969104761	0.146007428506746	up	no	Gramd3	protein_coding	chr18:56432132-56503792:+	gi|12858310|dbj|BAB31270.1|	2250	0.0	unnamed protein product [Mus musculus]	gi|118403331|ref|NM_026240.2|	2605	0.0	Mus musculus GRAM domain containing 3 (Gramd3), mRNA	Q6PEM6	765	0.0	GRAM domain-containing protein 3	.	.	.	.	pfam02893	GRAM	GRAM domain. The GRAM domain is found in in glucosyltransferases, myotubularins and other putative membrane-associated proteins.	.	GO:0005881|cytoplasmic microtubule;	.	.	.
ENSMUSG00000001707	523	522	462.977566361552	429	377	1.358400844647035	0.441909261064624	0.0014580908417727	0.0110694761658174	up	no	Eef1e1	protein_coding	chr13:38644207-38659058:-	gi|13384756|ref|NP_079656.1|	926	3e-116	eukaryotic translation elongation factor 1 epsilon-1 [Mus musculus]	gi|354790042|gb|JN954543.1|	2104	0.0	Mus musculus targeted KO-first, conditional ready, lacZ-tagged mutant allele Muted:tm1a(EUCOMM)Wtsi; transgenic	Q9D1M4	361	1e-117	Eukaryotic translation elongation factor 1 epsilon-1	SPAC30C2.04	63.2	2e-09	COG0073	pfam00043	GST_C	Glutathione S-transferase, C-terminal domain. GST conjugates reduced glutathione to a variety of targets including S-crystallin from squid, the eukaryotic elongation factor 1-gamma, the HSP26 family of stress-related proteins and auxin-regulated proteins in plants. Stringent starvation proteins in Escherichia coli are also included in the alignment but are not known to have GST activity. The glut…	GO:0006281|DNA repair;GO:0009790|embryo development;GO:0006749|glutathione metabolic process;GO:0008285|negative regulation of cell proliferation;GO:0043065|positive regulation of apoptotic process;GO:2001235|positive regulation of apoptotic signaling pathway;GO:2000774|positive regulation of cellular senescence;GO:0043517|positive regulation of DNA damage response, signal transduction by p53 cla…	GO:0017101|aminoacyl-tRNA synthetase multienzyme complex;GO:0005737|cytoplasm;GO:0070062|extracellular exosome;GO:0005634|nucleus;	GO:0004364|glutathione transferase activity;GO:0003746|translation elongation factor activity;	K15439	EEF1E1, AIMP3; eukaryotic translation elongation factor 1 epsilon-1
ENSMUSG00000001729	4365	4181	4488.76308148438	4814	4667	0.9441450495884778	-0.0829195761407049	0.094940534885479	0.279665457476637	down	no	Akt1	protein_coding	chr12:112653821-112674884:-	gi|6753034|ref|NP_033782.1|	2601	0.0	RAC-alpha serine/threonine-protein kinase isoform 1 [Mus musculus]	gi|260166604|ref|NM_009652.3|	2690	0.0	Mus musculus thymoma viral proto-oncogene 1 (Akt1), transcript variant 1, mRNA	P31748	77.8	6e-42	AKT kinase-transforming protein	SPAC17G8.14c_2	326	3e-102	COG0515	pfam00069	Pkinase	Protein kinase domain.	GO:0060416|response to growth hormone;GO:1990418|response to insulin-like growth factor stimulus;GO:0016032|viral process;	.	GO:0005524|ATP binding;GO:0004674|protein serine/threonine kinase activity;	K04456	AKT; RAC serine/threonine-protein kinase [EC:2.7.11.1]
ENSMUSG00000001739	66	61	66.2352244047844	73	66	0.9566916143818273	-0.0638741420686349	0.855052678030699	0.939690376313034	down	no	Cldn15	protein_coding	chr5:136966616-136975858:+	gi|14149748|ref|NP_068365.1|	983	2e-126	claudin-15 [Mus musculus]	gi|302564918|ref|NM_021719.4|	1851	0.0	Mus musculus claudin 15 (Cldn15), mRNA	Q9Z0S5	383	4e-128	Claudin-15	.	.	.	.	pfam00822	PMP22_Claudin	PMP-22/EMP/MP20/Claudin family.	GO:0016338|calcium-independent cell-cell adhesion via plasma membrane cell-adhesion molecules;GO:0006811|ion transport;	GO:0005923|bicellular tight junction;GO:0016021|integral component of membrane;GO:0016328|lateral plasma membrane;	GO:0042802|identical protein binding;GO:0005198|structural molecule activity;	K06087	CLDN; claudin
ENSMUSG00000001741	36	24	34.2315359689505	31	47	0.8037677292292567	-0.315149439629942	0.532804578869882	0.764250320419001	down	no	Il16	protein_coding	chr7:83642825-83745726:-	gi|60360480|dbj|BAD90484.1|	5730	0.0	mKIAA4048 protein [Mus musculus]	gi|35193300|gb|BC058709.1|	5019	0.0	Mus musculus interleukin 16, mRNA (cDNA clone MGC:76372 IMAGE:6841305), complete cds	O54824	2134	0.0	Pro-interleukin-16	.	.	.	.	pfam00595	PDZ	PDZ domain (Also known as DHR or GLGF). PDZ domains are found in diverse signaling proteins.	GO:0050930|induction of positive chemotaxis;GO:0030595|leukocyte chemotaxis;GO:0006355|regulation of transcription, DNA-templated;GO:0006351|transcription, DNA-templated;	GO:0005737|cytoplasm;GO:0005615|extracellular space;GO:0005622|intracellular;GO:0005634|nucleus;GO:0005886|plasma membrane;	GO:0005125|cytokine activity;	.	.
ENSMUSG00000001750	1118	1067	1195.59369873525	1321	1300	0.8731890842916334	-0.195633999529754	0.0222836720937673	0.09880719479327	down	no	Tcirg1	protein_coding	chr19:3896050-3907133:-	gi|209863008|ref|NP_001129563.1|	3572	0.0	V-type proton ATPase 116 kDa subunit a isoform 3 [Mus musculus]	gi|268370150|ref|NM_001167784.1|	3033	0.0	Mus musculus T cell, immune regulator 1, ATPase, H+ transporting, lysosomal V0 protein A3 (Tcirg1), transcript variant 3, mRNA	Q13488	341	5e-107	V-type proton ATPase 116 kDa subunit a isoform 3	YOR270c	152	4e-37	COG1269	pfam01496	V_ATPase_I	V-type ATPase 116kDa subunit family. This family consists of the 116kDa V-type ATPase (vacuolar (H+)-ATPases) subunits, as well as V-type ATP synthase subunit i. The V-type ATPases family are proton pumps that acidify intracellular compartments in eukaryotic cells for example yeast central vacuoles, clathrin-coated and synaptic vesicles. They have important roles in membrane trafficking processes…	GO:0015991|ATP hydrolysis coupled proton transport;GO:0015986|ATP synthesis coupled proton transport;GO:0006968|cellular defense response;GO:0008286|insulin receptor signaling pathway;GO:0034220|ion transmembrane transport;GO:0016236|macroautophagy;GO:0090383|phagosome acidification;GO:0008284|positive regulation of cell proliferation;GO:0007039|protein catabolic process in the vacuole;GO:0015992…	GO:0016324|apical plasma membrane;GO:0010008|endosome membrane;GO:0005887|integral component of plasma membrane;GO:0005765|lysosomal membrane;GO:0005739|mitochondrion;GO:0030670|phagocytic vesicle membrane;GO:0005886|plasma membrane;GO:0016471|vacuolar proton-transporting V-type ATPase complex;GO:0000220|vacuolar proton-transporting V-type ATPase, V0 domain;	GO:0051117|ATPase binding;GO:0046961|proton-transporting ATPase activity, rotational mechanism;GO:0005215|transporter activity;	K02154	ATPeV0A, ATP6N; V-type H+-transporting ATPase subunit a
ENSMUSG00000001751	5416	4845	4890.84421573637	4878	4465	1.1495559927128278	0.2010767387327	0.00040289810732695	0.00374995706962285	up	no	Naglu	protein_coding	chr11:101070012-101077672:+	gi|254910995|ref|NP_038820.2|	3754	0.0	alpha-N-acetylglucosaminidase precursor [Mus musculus]	gi|254910994|ref|NM_013792.2|	2478	0.0	Mus musculus alpha-N-acetylglucosaminidase (Sanfilippo disease IIIB) (Naglu), mRNA	P54802	55.8	2e-07	Alpha-N-acetylglucosaminidase	.	.	.	.	pfam05089	NAGLU	Alpha-N-acetylglucosaminidase (NAGLU) tim-barrel domain. Alpha-N-acetylglucosaminidase, a lysosomal enzyme required for the stepwise degradation of heparan sulfate. Mutations on the alpha-N-acetylglucosaminidase (NAGLU) gene can lead to Mucopolysaccharidosis type IIIB (MPS IIIB; or Sanfilippo syndrome type B) characterized by neurological dysfunction but relatively mild somatic manifestations. Th…	GO:0021680|cerebellar Purkinje cell layer development;GO:0006027|glycosaminoglycan catabolic process;GO:0060119|inner ear receptor cell development;GO:0045475|locomotor rhythm;GO:0007040|lysosome organization;GO:0042474|middle ear morphogenesis;GO:0007399|nervous system development;GO:0046548|retinal rod cell development;	GO:0070062|extracellular exosome;GO:0043202|lysosomal lumen;GO:0005764|lysosome;	GO:0004561|alpha-N-acetylglucosaminidase activity;	K01205	NAGLU; alpha-N-acetylglucosaminidase [EC:3.2.1.50]
ENSMUSG00000001755	6247	5611	5284.73106295121	4711	4578	1.3363376240741398	0.41828454901039	8.80320512659945e-17	5.31526287409871e-15	up	no	Coasy	protein_coding	chr11:101082565-101086619:+	gi|148671931|gb|EDL03878.1|	2773	0.0	Coenzyme A synthase, isoform CRA_a, partial [Mus musculus]	gi|74204827|dbj|AK159912.1|	2383	0.0	Mus musculus osteoclast-like cell cDNA, RIKEN full-length enriched library, clone:I420037J19 product:Coenzyme A synthase, full insert sequence	Q9DBL7	1048	0.0	Bifunctional coenzyme A synthase	BS_ytaG	112	4e-27	COG0237	pfam01121	CoaE	Dephospho-CoA kinase. This family catalyses the phosphorylation of the 3'-hydroxyl group of dephosphocoenzyme A to form Coenzyme A EC:2.7.1.24. This enzyme uses ATP in its reaction.	GO:0015937|coenzyme A biosynthetic process;	GO:0005737|cytoplasm;GO:0070062|extracellular exosome;GO:0005759|mitochondrial matrix;GO:0005654|nucleoplasm;	GO:0005524|ATP binding;GO:0004140|dephospho-CoA kinase activity;GO:0004595|pantetheine-phosphate adenylyltransferase activity;	K02318	COASY; phosphopantetheine adenylyltransferase / dephospho-CoA kinase [EC:2.7.7.3 2.7.1.24]
ENSMUSG00000001761	3237	3084	3296.37657619635	3419	3497	0.9573320837218317	-0.0629086347177404	0.253615967136325	0.517108342821859	down	no	Smo	protein_coding	chr6:29735503-29761365:+	gi|171543835|ref|NP_795970.3|	3858	0.0	smoothened homolog precursor [Mus musculus]	gi|171543834|ref|NM_176996.4|	3779	0.0	Mus musculus smoothened, frizzled class receptor (Smo), mRNA	P56726	1489	0.0	Smoothened homolog	.	.	.	.	pfam01534	Frizzled	Frizzled/Smoothened family membrane region. This family contains the membrane spanning region of frizzled and smoothened receptors. This membrane region is predicted to contain seven transmembrane alpha helices. Proteins related to Drosophila frizzled are receptors for Wnt (mediating the beta-catenin signalling pathway), but also the planar cell polarity (PCP) pathway and the Wnt/calcium pathway.…	GO:0009952|anterior/posterior pattern specification;GO:0048143|astrocyte activation;GO:0060413|atrial septum morphogenesis;GO:0048468|cell development;GO:0001708|cell fate specification;GO:0071397|cellular response to cholesterol;GO:0007417|central nervous system development;GO:0021953|central nervous system neuron differentiation;GO:0021696|cerebellar cortex morphogenesis;GO:0021987|cerebral cor…	GO:0005901|caveola;GO:0060170|ciliary membrane;GO:0005929|cilium;GO:0005737|cytoplasm;GO:0030666|endocytic vesicle membrane;GO:0070062|extracellular exosome;GO:0005794|Golgi apparatus;GO:0016021|integral component of membrane;GO:0043231|intracellular membrane-bounded organelle;GO:0005886|plasma membrane;GO:0072372|primary cilium;	GO:0008144|drug binding;GO:0004930|G-protein coupled receptor activity;GO:0005113|patched binding;GO:0017147|Wnt-protein binding;	K06226	SMO; smoothened
ENSMUSG00000001763	54	57	53.4259895673424	52	51	1.129693388040064	0.175931261509676	0.650771491036357	0.838420023464584	up	no	Tspan33	protein_coding	chr6:29694222-29718559:+	gi|22122703|ref|NP_666285.1|	1426	0.0	tetraspanin-33 isoform 1 [Mus musculus]	gi|74200429|dbj|AK162631.1|	3465	0.0	Mus musculus adult male bone cDNA, RIKEN full-length enriched library, clone:9830131H02 product:Similar to transmembrane 4 superfamily member (Tetraspan NET-7) homolog [Mus musculus], full insert sequence	Q8R3S2	553	0.0	Tetraspanin-33	.	.	.	.	pfam00335	Tetraspannin	Tetraspanin family.	GO:0007166|cell surface receptor signaling pathway;GO:0090002|establishment of protein localization to plasma membrane;GO:0045747|positive regulation of Notch signaling pathway;GO:0051604|protein maturation;	GO:0009986|cell surface;GO:0005887|integral component of plasma membrane;GO:0005886|plasma membrane;GO:0097197|tetraspanin-enriched microdomain;	GO:0019899|enzyme binding;	K17346	TSPAN33; tetraspanin-33
ENSMUSG00000001767	1088	1015	1025.5739189273	1069	940	1.0961108738060015	0.132393737166889	0.178702759945855	0.419456321070592	up	no	Crnkl1	protein_coding	chr2:145917479-145935014:-	gi|13385288|ref|NP_080096.1|	3239	0.0	crooked neck-like protein 1 [Mus musculus]	gi|146135059|ref|NM_025820.3|	3111	0.0	Mus musculus Crn, crooked neck-like 1 (Drosophila) (Crnkl1), mRNA	P63155	1252	0.0	Crooked neck-like protein 1	.	.	.	.	pfam02184	HAT	HAT (Half-A-TPR) repeat. The HAT (Half A TPR) repeat is found in several RNA processing proteins.	GO:0000398|mRNA splicing, via spliceosome;GO:0000245|spliceosomal complex assembly;	GO:0071012|catalytic step 1 spliceosome;GO:0071013|catalytic step 2 spliceosome;GO:0005737|cytoplasm;GO:0016607|nuclear speck;GO:0071014|post-mRNA release spliceosomal complex;GO:0071011|precatalytic spliceosome;GO:0071010|prespliceosome;GO:0000974|Prp19 complex;GO:0005681|spliceosomal complex;	GO:0044822|poly(A) RNA binding;GO:0003723|RNA binding;	K12869	CRN, CRNKL1, CLF1, SYF3; crooked neck
ENSMUSG00000001768	550	486	654.113891540949	771	831	0.6770146026640083	-0.562741142972252	1.62496424150851e-06	2.75796861516319e-05	down	no	Rin2	protein_coding	chr2:145784734-145887616:+	gi|568918593|ref|XP_006500332.1|	4290	0.0	PREDICTED: ras and Rab interactor 2 isoform X1 [Mus musculus]	gi|224967113|ref|NM_028724.4|	4657	0.0	Mus musculus Ras and Rab interactor 2 (Rin2), mRNA	Q9D684	305	1e-96	Ras and Rab interactor 2	.	.	.	.	pfam02204	VPS9	Vacuolar sorting protein 9 (VPS9) domain. This domain acts as a GDP-GTP exchange factor (GEF). It activates Rab GTPases by stimulating the release of GDP and allowing GTP to bind.	GO:0006897|endocytosis;GO:0007165|signal transduction;	GO:0005737|cytoplasm;	GO:0005096|GTPase activator activity;	.	.
ENSMUSG00000001773	1	5	1.55308751804766	0	0	17.30349669824357	4.11299170266073	0.121283781084603	NA	up	no	Folh1	protein_coding	chr7:86718977-86775943:-	gi|228008367|ref|NP_058050.3|	4042	0.0	glutamate carboxypeptidase 2 isoform 1 [Mus musculus]	gi|228008366|ref|NM_016770.3|	3046	0.0	Mus musculus folate hydrolase 1 (Folh1), transcript variant 1, mRNA	O35409	291	6e-93	Glutamate carboxypeptidase 2	.	.	.	.	pfam04253	TFR_dimer	Transferrin receptor-like dimerization domain. This domain is involved in dimerization of the transferrin receptor as shown in its crystal structure.	GO:0035609|C-terminal protein deglutamylation;GO:0006760|folic acid-containing compound metabolic process;GO:0006508|proteolysis;	GO:0009986|cell surface;GO:0070062|extracellular exosome;GO:0016021|integral component of membrane;GO:0005887|integral component of plasma membrane;	GO:1904492|Ac-Asp-Glu binding;GO:0004180|carboxypeptidase activity;GO:0016805|dipeptidase activity;GO:0046872|metal ion binding;GO:0004181|metallocarboxypeptidase activity;GO:0008233|peptidase activity;GO:1904493|tetrahydrofolyl-poly(glutamate) polymer binding;	K14592	FOLH1, GCPII; glutamate carboxypeptidase II (folate hydrolase 1) [EC:3.4.17.21]
ENSMUSG00000001774	1524	1540	1449.01596599498	1383	1356	1.1722696958432002	0.229304518646366	0.00407014394753494	0.0258974316016024	up	no	Chordc1	protein_coding	chr9:18292125-18317442:+	gi|13385324|ref|NP_080120.1|	1517	0.0	cysteine and histidine-rich domain-containing protein 1 [Mus musculus]	gi|84580064|gb|AC162941.5|	4665	0.0	Mus musculus BAC clone RP23-78N5 from chromosome 9, complete sequence	D4A4T9	108	1e-26	Cysteine and histidine-rich domain-containing protein 1	.	.	.	.	pfam04968	CHORD	CHORD. CHORD represents a Zn binding domain. Silencing of the C. elegans CHORD-containing gene results in semisterility and embryo lethality, suggesting an essential function of the wild-type gene in nematode development.	GO:0061077|chaperone-mediated protein folding;GO:2000299|negative regulation of Rho-dependent protein serine/threonine kinase activity;GO:1900034|regulation of cellular response to heat;GO:0010824|regulation of centrosome duplication;	.	GO:0043531|ADP binding;GO:0005524|ATP binding;GO:0008270|zinc ion binding;	K16729	CHORDC1, CHP1; cysteine and histidine-rich domain-containing protein 1
ENSMUSG00000001783	2069	1998	2100.25657795816	2232	2132	0.9762111465397066	-0.0347348701320516	0.60822384900487	0.815133152494599	down	no	Rtcb	protein_coding	chr10:85938637-85957823:-	gi|528757787|gb|EPY77446.1|	2723	0.0	tRNA-splicing ligase RtcB-like protein [Camelus ferus]	gi|158508711|ref|NM_145422.4|	1979	0.0	Mus musculus RNA 2',3'-cyclic phosphate and 5'-OH ligase (Rtcb), mRNA	Q6AYT3	1052	0.0	tRNA-splicing ligase RtcB homolog	AF0862	481	3e-162	COG1690	pfam01139	RtcB	tRNA-splicing ligase RtcB. This family of RNA ligases (EC:6.5.1.3) join 2',3'-cyclic phosphate and 5'-OH ends. They catalyse the splicing of tRNA and may also participate in tRNA repair and recovery from stress-induced RNA damage.	GO:0001701|in utero embryonic development;GO:0001890|placenta development;GO:0006388|tRNA splicing, via endonucleolytic cleavage and ligation;	GO:0005737|cytoplasm;GO:0005789|endoplasmic reticulum membrane;GO:0005635|nuclear envelope;GO:0005634|nucleus;GO:0072669|tRNA-splicing ligase complex;	GO:0005524|ATP binding;GO:0046872|metal ion binding;GO:0044822|poly(A) RNA binding;GO:0003972|RNA ligase (ATP) activity;	K14415	RTCB, rtcB; tRNA-splicing ligase RtcB [EC:6.5.1.3]
ENSMUSG00000001785	1044	992	968.126194433283	949	894	1.1570281743224273	0.210423995353228	0.0279018908456335	0.116853580049791	up	no	Pwp1	protein_coding	chr10:85829494-85889096:+	gi|284005509|ref|NP_598754.2|	2481	0.0	periodic tryptophan protein 1 homolog [Mus musculus]	gi|284005508|ref|NM_133993.3|	2572	0.0	Mus musculus PWP1 homolog, endonuclein (Pwp1), mRNA	Q99LL5	356	1e-135	Periodic tryptophan protein 1 homolog	.	.	.	.	pfam00400	WD40	WD domain, G-beta repeat.	GO:0034773|histone H4-K20 trimethylation;GO:1903262|negative regulation of serine phosphorylation of STAT3 protein;GO:2000738|positive regulation of stem cell differentiation;	GO:0005794|Golgi apparatus;GO:0005730|nucleolus;GO:0005634|nucleus;	.	K14791	PWP1; periodic tryptophan protein 1
ENSMUSG00000001786	378	344	388.382120641879	425	414	0.901015774275858	-0.150375731056825	0.304909602420712	0.573635951836049	down	no	Fbxo7	protein_coding	chr10:86021972-86051873:+	gi|116686126|ref|NP_694875.2|	2755	0.0	F-box only protein 7 isoform 1 [Mus musculus]	gi|74188711|dbj|AK147716.1|	4720	0.0	Mus musculus melanocyte cDNA, RIKEN full-length enriched library, clone:G270004O14 product:F-box only protein 7, full insert sequence	Q3U7U3	210	3e-62	F-box only protein 7	.	.	.	.	pfam11566	PI31_Prot_N	PI31 proteasome regulator N-terminal. PI31 is a regulatory subunit of the immuno-proteasome which is an inhibitor of the 20 S proteasome in vitro.PI31 is also an F-box protein Fbxo7.Skp1 binding partner which requires an N terminal FP domain in both proteins for the interaction to occur via the FP beta sheets. The structure of PI31 FP domain contains a novel alpha/beta-fold and two intermolecular…	GO:0000422|mitophagy;GO:0045736|negative regulation of cyclin-dependent protein serine/threonine kinase activity;GO:2000134|negative regulation of G1/S transition of mitotic cell cycle;GO:0045620|negative regulation of lymphocyte differentiation;GO:0006626|protein targeting to mitochondrion;GO:0016567|protein ubiquitination;GO:0031647|regulation of protein stability;	GO:0005737|cytoplasm;GO:0005829|cytosol;GO:0005739|mitochondrion;GO:0005634|nucleus;GO:0043234|protein complex;GO:0000151|ubiquitin ligase complex;	GO:0019901|protein kinase binding;	K10293	FBXO7; F-box protein 7
ENSMUSG00000001794	3479	3509	3776.48716808117	4155	4029	0.8947690140944649	-0.160412798242545	0.0034179094421685	0.0224106825669726	down	no	Capns1	protein_coding	chr7:30186936-30198811:-	gi|110227381|ref|NP_033925.2|	1131	2e-149	calpain small subunit 1 [Mus musculus]	gi|755519024|ref|XM_006539488.2|	1583	0.0	PREDICTED: Mus musculus calpain, small subunit 1 (Capns1), transcript variant X1, mRNA	O88456	336	8e-116	Calpain small subunit 1	.	.	.	.	pfam13833	EF-hand_8	EF-hand domain pair.	.	GO:0005737|cytoplasm;GO:0005829|cytosol;GO:0070062|extracellular exosome;GO:0016020|membrane;GO:0005886|plasma membrane;	GO:0005509|calcium ion binding;GO:0004198|calcium-dependent cysteine-type endopeptidase activity;	K08583	CAPNS1, CAPN4; calpain, small subunit 1
ENSMUSG00000001802	310	265	346.418193469735	410	411	0.7329722345479922	-0.448169545694174	0.00436054330692159	0.0272803126022533	down	no	Lrp3	protein_coding	chr7:35200027-35215498:-	gi|148539563|ref|NP_001019878.1|	3774	0.0	low-density lipoprotein receptor-related protein 3 precursor [Mus musculus]	gi|594591554|ref|NM_001024707.2|	3994	0.0	Mus musculus low density lipoprotein receptor-related protein 3 (Lrp3), mRNA	O88204	366	2e-113	Low-density lipoprotein receptor-related protein 3	.	.	.	.	pfam00431	CUB	CUB domain.	GO:0006897|endocytosis;	GO:0005905|coated pit;GO:0016021|integral component of membrane;	.	.	.
ENSMUSG00000001819	0	0	0.488136960666477	2	0	0.19233923634726582	-2.37827499882663	0.591777257253191	NA	down	no	Hoxd13	protein_coding	chr2:74668310-74671599:+	gi|120586994|ref|NP_032301.2|	1384	0.0	homeobox protein Hox-D13 [Mus musculus]	gi|399498527|ref|NM_008275.3|	2483	0.0	Mus musculus homeobox D13 (Hoxd13), mRNA	P70217	537	0.0	Homeobox protein Hox-D13	.	.	.	.	pfam00046	Homeobox	Homeobox domain.	GO:0009952|anterior/posterior pattern specification;GO:0060602|branch elongation of an epithelium;GO:0042733|embryonic digit morphogenesis;GO:0048619|embryonic hindgut morphogenesis;GO:0030326|embryonic limb morphogenesis;GO:0022612|gland morphogenesis;GO:0035108|limb morphogenesis;GO:0030539|male genitalia development;GO:0060571|morphogenesis of an epithelial fold;GO:0007389|pattern specificatio…	GO:0005634|nucleus;	GO:0003682|chromatin binding;GO:0003677|DNA binding;GO:0000978|RNA polymerase II core promoter proximal region sequence-specific DNA binding;GO:0003700|transcription factor activity, sequence-specific DNA binding;GO:0001077|transcriptional activator activity, RNA polymerase II core promoter proximal region sequence-specific binding;	K09298	HOX_13; homeobox protein HoxA/C/D13
ENSMUSG00000001823	0	0	1.2148328207979	0	5	0.07724568370151089	-3.69440186874994	0.234577027068276	NA	down	no	Hoxd12	protein_coding	chr2:74675013-74677705:+	gi|121583908|ref|NP_032300.2|	1410	0.0	homeobox protein Hox-D12 [Mus musculus]	gi|399154117|ref|NM_008274.3|	2534	0.0	Mus musculus homeobox D12 (Hoxd12), mRNA	P23812	547	0.0	Homeobox protein Hox-D12	.	.	.	.	pfam00046	Homeobox	Homeobox domain.	GO:0042733|embryonic digit morphogenesis;GO:0007389|pattern specification process;GO:0006355|regulation of transcription, DNA-templated;GO:0001501|skeletal system development;GO:0006351|transcription, DNA-templated;	GO:0005634|nucleus;GO:0005667|transcription factor complex;	GO:0043565|sequence-specific DNA binding;	K09297	HOX_12; homeobox protein HoxC/D12
ENSMUSG00000001827	314	262	302.804088113562	322	319	0.9402071219173502	-0.0889494861320075	0.597355601612539	0.809196568470578	down	no	Folr1	protein_coding	chr7:101858331-101870788:-	gi|31982845|ref|NP_032060.2|	1324	0.0	folate receptor alpha precursor [Mus musculus]	gi|357527370|ref|NM_001252552.1|	1313	0.0	Mus musculus folate receptor 1 (adult) (Folr1), transcript variant 1, mRNA	P35846	218	4e-69	Folate receptor alpha	.	.	.	.	pfam03024	Folate_rec	Folate receptor family. This family includes the folate receptor which binds to folate and reduced folic acid derivatives and mediates delivery of 5-methyltetrahydrofolate to the interior of cells. These proteins are attached to the membrane by a GPI-anchor. The proteins contain 16 conserved cysteines that form eight disulphide bridges.	GO:0061713|anterior neural tube closure;GO:0031103|axon regeneration;GO:0003253|cardiac neural crest cell migration involved in outflow tract morphogenesis;GO:0071231|cellular response to folic acid;GO:0046655|folic acid metabolic process;GO:0015884|folic acid transport;GO:0001947|heart looping;GO:0003147|neural crest cell migration involved in heart formation;GO:0061626|pharyngeal arch artery mo…	GO:0031362|anchored component of external side of plasma membrane;GO:0016324|apical plasma membrane;GO:0016323|basolateral plasma membrane;GO:0031526|brush border membrane;GO:0009986|cell surface;GO:0030136|clathrin-coated vesicle;GO:0005768|endosome;GO:0070062|extracellular exosome;GO:0016020|membrane;GO:0005634|nucleus;	GO:0008144|drug binding;GO:0005542|folic acid binding;GO:0008517|folic acid transporter activity;GO:0051870|methotrexate binding;GO:0004872|receptor activity;	K13649	FOLR; folate receptor
ENSMUSG00000001829	1051	1079	1066.59100451411	1109	1038	1.039719948737515	0.0561949870435137	0.549002555787171	0.775448228647775	up	no	Clpb	protein_coding	chr7:101663633-101795506:+	gi|568949925|ref|XP_006507551.1|	3726	0.0	PREDICTED: caseinolytic peptidase B protein homolog isoform X1 [Mus musculus]	gi|118130483|ref|NM_009191.3|	4492	0.0	Mus musculus ClpB caseinolytic peptidase B (Clpb), mRNA	Q5E9N5	408	3e-137	Caseinolytic peptidase B protein homolog	CT113	219	1e-57	COG0542	pfam07724	AAA_2	AAA domain (Cdc48 subfamily). This Pfam entry includes some of the AAA proteins not detected by the pfam00004 model.	GO:0034605|cellular response to heat;	GO:0005739|mitochondrion;	GO:0005524|ATP binding;GO:0016887|ATPase activity;	K03695	clpB; ATP-dependent Clp protease ATP-binding subunit ClpB
ENSMUSG00000001833	3713	3680	3609.39943541824	3568	3507	1.0948595494195472	0.130745810144205	0.0156464772087261	0.0756260097985956	up	no	Sept7	protein_coding	chr9:25252439-25308571:+	gi|880929540|ref|XP_005078559.2|	2295	0.0	PREDICTED: septin-7 isoform X2 [Mesocricetus auratus]	gi|60360111|dbj|AK220447.1|	4563	0.0	Mus musculus mRNA for mKIAA4020 protein	O55131	716	0.0	Septin-7	SPAC4F10.11	311	3e-95	COG5019	pfam00735	Septin	Septin. Members of this family include CDC3, CDC10, CDC11 and CDC12/Septin. Members of this family bind GTP. As regards the septins, these are polypeptides of 30-65kDa with three characteristic GTPase motifs (G-1, G-3 and G-4) that are similar to those of the Ras family. The G-4 motif is strictly conserved with a unique septin consensus of AKAD. Most septins are thought to have at least one coile…	GO:0051301|cell division;GO:0060271|cilium morphogenesis;GO:0007067|mitotic nuclear division;GO:0016476|regulation of embryonic cell shape;	GO:0005930|axoneme;GO:0032154|cleavage furrow;GO:0000777|condensed chromosome kinetochore;GO:0016020|membrane;GO:0030496|midbody;GO:0031105|septin complex;GO:0005819|spindle;	GO:0005525|GTP binding;	K16944	SEPT7, CDC3; septin 7
ENSMUSG00000001844	531	544	599.305014362362	709	625	0.8444682068176469	-0.24388498652019	0.0504005343202707	0.17979074172032	down	no	Zdhhc4	protein_coding	chr5:143316489-143329256:-	gi|148687108|gb|EDL19055.1|	1592	0.0	zinc finger, DHHC domain containing 4, isoform CRA_a, partial [Mus musculus]	gi|367460074|ref|NM_028379.5|	1346	0.0	Mus musculus zinc finger, DHHC domain containing 4 (Zdhhc4), mRNA	Q5FVR1	55.8	7e-12	Probable palmitoyltransferase ZDHHC4	SPBC13G1.07	96.3	4e-21	COG5273	pfam01529	zf-DHHC	DHHC palmitoyltransferase. This family includes the well known DHHC zinc binding domain as well as three of the four conserved transmembrane regions found in this family of palmitoyltransferase enzymes.	.	GO:0005794|Golgi apparatus;GO:0016021|integral component of membrane;	GO:0019706|protein-cysteine S-palmitoyltransferase activity;GO:0008270|zinc ion binding;	.	.
ENSMUSG00000001847	3955	3625	3952.4050454845	4235	4059	0.9568927515277688	-0.0635708582738604	0.240284278786713	0.501455159833016	down	no	Rac1	protein_coding	chr5:143503634-143528036:-	gi|148687100|gb|EDL19047.1|	1018	2e-129	RAS-related C3 botulinum substrate 1, isoform CRA_b, partial [Mus musculus]	gi|226372945|gb|AC217112.7|	3473	0.0	Mus musculus chromosome 5, clone RP23-158A20, complete sequence	P34145	135	4e-39	Rho-related protein rac1B	.	.	.	.	pfam00071	Ras	Ras family. Includes sub-families Ras, Rab, Rac, Ral, Ran, Rap Ypt1 and more. Shares P-loop motif with GTP_EFTU, arf and myosin_head. See pfam00009 pfam00025, pfam00063. As regards Rab GTPases, these are important regulators of vesicle formation, motility and fusion. They share a fold in common with all Ras GTPases: this is a six-stranded beta-sheet surrounded by five alpha-helices.	GO:0031152|aggregation involved in sorocarp development;GO:0006935|chemotaxis;GO:0043326|chemotaxis to folate;GO:0006897|endocytosis;GO:0000281|mitotic cytokinesis;GO:0030838|positive regulation of actin filament polymerization;GO:0030833|regulation of actin filament polymerization;GO:0008360|regulation of cell shape;GO:0019953|sexual reproduction;GO:0007264|small GTPase mediated signal transduct…	GO:0005622|intracellular;GO:0005886|plasma membrane;	GO:0005525|GTP binding;GO:0019901|protein kinase binding;	K04392	RAC1; Ras-related C3 botulinum toxin substrate 1
ENSMUSG00000001855	1503	1399	1450.29245534381	1408	1509	1.0419003525897519	0.0592173047766612	0.461647450776382	0.713513555905461	up	no	Nup214	protein_coding	chr2:31974436-32053975:+	gi|28972035|dbj|BAC65471.1|	7225	0.0	mKIAA0023 protein [Mus musculus]	gi|755497441|ref|XM_006497945.2|	6597	0.0	PREDICTED: Mus musculus nucleoporin 214 (Nup214), transcript variant X1, mRNA	P35658	57.4	1e-07	Nuclear pore complex protein Nup214	.	.	.	.	pfam13634	Nucleoporin_FG	Nucleoporin FG repeat region. This family includes a number of FG repeats that are found in nucleoporin proteins. This family includes the yeast nucleoporins Nup116, Nup100, Nup49, Nup57 and Nup 145.	GO:0031047|gene silencing by RNA;GO:0075733|intracellular transport of virus;GO:0007077|mitotic nuclear envelope disassembly;GO:0006406|mRNA export from nucleus;GO:0006611|protein export from nucleus;GO:0006606|protein import into nucleus;GO:0016925|protein sumoylation;GO:0051726|regulation of cell cycle;GO:1900034|regulation of cellular response to heat;GO:0010827|regulation of glucose transport…	GO:1990876|cytoplasmic side of nuclear pore;GO:0005829|cytosol;GO:0005925|focal adhesion;GO:0043231|intracellular membrane-bounded organelle;GO:0005654|nucleoplasm;GO:0005634|nucleus;	GO:0005049|nuclear export signal receptor activity;GO:0008139|nuclear localization sequence binding;GO:0017056|structural constituent of nuclear pore;	K14317	NUP214, CAN; nuclear pore complex protein Nup214
ENSMUSG00000001864	2046	1835	2193.99777842345	2527	2420	0.8212745801567914	-0.284063449982525	3.60440855877748e-05	0.000446273586740782	down	no	Aif1l	protein_coding	chr2:31950139-31973442:+	gi|21553105|ref|NP_660126.1|	780	7e-94	allograft inflammatory factor 1-like [Mus musculus]	gi|21553104|ref|NM_145144.1|	2953	0.0	Mus musculus allograft inflammatory factor 1-like (Aif1l), mRNA	Q9EQX4	216	1e-69	Allograft inflammatory factor 1-like	.	.	.	.	pfam13499	EF-hand_7	EF-hand domain pair.	.	GO:0015629|actin cytoskeleton;GO:0005884|actin filament;GO:0005737|cytoplasm;GO:0070062|extracellular exosome;GO:0005925|focal adhesion;GO:0043234|protein complex;GO:0032587|ruffle membrane;	GO:0051015|actin filament binding;GO:0005509|calcium ion binding;	K18617	AIF1; allograft inflammatory factor 1
ENSMUSG00000001865	6	9	5.3032694362215	1	5	2.6313562663406542	1.39580659205626	0.284862300555424	NA	up	no	Cpa3	protein_coding	chr3:20215620-20242181:-	gi|6680999|ref|NP_031779.1|	2258	0.0	mast cell carboxypeptidase A preproprotein [Mus musculus]	gi|292781752|ref|NM_007753.2|	1449	0.0	Mus musculus carboxypeptidase A3, mast cell (Cpa3), mRNA	P15089	874	0.0	Mast cell carboxypeptidase A	YHR132c	186	7e-52	COG2866	pfam00246	Peptidase_M14	Zinc carboxypeptidase.	GO:0002230|positive regulation of defense response to virus by host;GO:0002002|regulation of angiotensin levels in blood;GO:0098792|xenophagy;	GO:0005615|extracellular space;GO:0030133|transport vesicle;	GO:0004181|metallocarboxypeptidase activity;GO:0008233|peptidase activity;GO:0008270|zinc ion binding;	K08780	CPA3; carboxypeptidase A3 [EC:3.4.17.1]
ENSMUSG00000001870	3158	2953	3381.57779662325	3951	3535	0.8547999116140618	-0.226341336063669	0.00036203886754409	0.00339746659496236	down	no	Ltbp1	protein_coding	chr17:75005568-75392512:+	gi|46249419|ref|NP_064303.2|	8565	0.0	latent-transforming growth factor beta-binding protein 1 isoform LTBP-1L precursor [Mus musculus]	gi|350276223|ref|NM_019919.3|	6671	0.0	Mus musculus latent transforming growth factor beta binding protein 1 (Ltbp1), transcript variant 1, mRNA	Q8CG19	264	1e-73	Latent-transforming growth factor beta-binding protein 1	.	.	.	.	pfam00683	TB	TB domain. This domain is also known as the 8 cysteine domain. This family includes the hybrid domains. This cysteine rich repeat is found in TGF binding protein and fibrillin.	GO:0035904|aorta development;GO:0060976|coronary vasculature development;GO:0007179|transforming growth factor beta receptor signaling pathway;GO:0003281|ventricular septum development;	GO:0031012|extracellular matrix;GO:0001527|microfibril;GO:0043234|protein complex;GO:0005578|proteinaceous extracellular matrix;	GO:0005509|calcium ion binding;GO:0050436|microfibril binding;GO:0050431|transforming growth factor beta binding;	K19559	LTBP1; latent transforming growth factor beta binding protein 1
ENSMUSG00000001891	1472	1418	1437.0994553913	1447	1427	1.0533405522122634	0.0749719449645882	0.340348251158959	0.609670664776477	up	no	Ugp2	protein_coding	chr11:21321138-21371201:-	gi|21314832|ref|NP_647458.1|	2520	0.0	UTP--glucose-1-phosphate uridylyltransferase isoform 1 [Mus musculus]	gi|594591613|ref|NM_139297.6|	2683	0.0	Mus musculus UDP-glucose pyrophosphorylase 2 (Ugp2), transcript variant 1, mRNA	O35156	147	1e-40	UTP--glucose-1-phosphate uridylyltransferase	SPCC1322.04	501	5e-167	COG4284	pfam01704	UDPGP	UTP--glucose-1-phosphate uridylyltransferase. This family consists of UTP--glucose-1-phosphate uridylyltransferases, EC:2.7.7.9. Also known as UDP-glucose pyrophosphorylase (UDPGP) and Glucose-1-phosphate uridylyltransferase. UTP--glucose-1-phosphate uridylyltransferase catalyses the interconversion of MgUTP + glucose-1-phosphate and UDP-glucose + MgPPi. UDP-glucose is an important intermediate i…	GO:0006011|UDP-glucose metabolic process;	GO:0005737|cytoplasm;	GO:0046872|metal ion binding;GO:0003983|UTP:glucose-1-phosphate uridylyltransferase activity;	K00963	UGP2, galU, galF; UTP--glucose-1-phosphate uridylyltransferase [EC:2.7.7.9]
ENSMUSG00000001901	1	2	3.44479921523447	1	10	0.2874170324000396	-1.79878253611588	0.29116867894715	NA	down	no	Kcnh6	protein_coding	chr11:106008124-106034549:+	gi|83423518|ref|NP_001032801.1|	4636	0.0	potassium voltage-gated channel subfamily H member 6 [Mus musculus]	gi|755537739|ref|XM_006532551.2|	3037	0.0	PREDICTED: Mus musculus potassium voltage-gated channel, subfamily H (eag-related), member 6 (Kcnh6), transcript variant X2, mRNA	O54853	392	3e-118	Potassium voltage-gated channel subfamily H member 6	CC0285_1	79.0	4e-15	COG2202	pfam13426	PAS_9	PAS domain.	GO:0006813|potassium ion transport;GO:0051291|protein heterooligomerization;GO:0042391|regulation of membrane potential;	GO:0005887|integral component of plasma membrane;	GO:0005242|inward rectifier potassium channel activity;GO:0005267|potassium channel activity;GO:0005249|voltage-gated potassium channel activity;	K04909	KCNH6; potassium voltage-gated channel Eag-related subfamily H member 6
ENSMUSG00000001909	1710	1490	1669.61467128761	1695	1813	0.9547928332619324	-0.066740357391294	0.400825325574429	0.664172666656029	down	no	Trmt1	protein_coding	chr8:84686307-84699808:+	gi|257095998|ref|NP_001158031.1|	3458	0.0	tRNA (guanine(26)-N(2))-dimethyltransferase isoform 1 [Mus musculus]	gi|26083121|dbj|AK032945.1|	3610	0.0	Mus musculus 12 days embryo male wolffian duct includes surrounding region cDNA, RIKEN full-length enriched library, clone:6720477L24 product:weakly similar to PROBABLE N2,N2-DIMETHYLGUANOSINE TRNA METHYLTRANSFERASE (EC 2.1.1.32) (TRNA(GUANINE-26,N2-N2) METHYLTRANSFERASE) (TRNA 2,2-DIMETHYLGUANOSINE-26 METHYLTRANSFERASE) (TRNA(M(2,2)G26)DIMETHYLTRANSFERASE) [Homo sapiens], full insert sequence	Q3TX08	250	7e-78	tRNA (guanine(26)-N(2))-dimethyltransferase	SPBC25D12.05	66.2	2e-11	COG1867	pfam02005	TRM	N2,N2-dimethylguanosine tRNA methyltransferase. This enzyme EC:2.1.1.32 used S-AdoMet to methylate tRNA. The TRM1 gene of Saccharomyces cerevisiae is necessary for the N2,N2-dimethylguanosine modification of both mitochondrial and cytoplasmic tRNAs. The enzyme is found in both eukaryotes and archaebacteria	GO:0002940|tRNA N2-guanine methylation;	GO:0005739|mitochondrion;GO:0005634|nucleus;	GO:0046872|metal ion binding;GO:0044822|poly(A) RNA binding;GO:0004809|tRNA (guanine-N2-)-methyltransferase activity;GO:0000049|tRNA binding;	K00555	TRMT1, trm1; tRNA (guanine26-N2/guanine27-N2)-dimethyltransferase [EC:2.1.1.215 2.1.1.216]
ENSMUSG00000001910	5450	5084	5030.51810247745	4769	4858	1.1459107785175735	0.196494719137399	3.35850254802722e-05	0.000420969899769949	up	no	Nacc1	protein_coding	chr8:84670483-84687862:-	gi|524975062|ref|XP_005087362.1|	2414	0.0	PREDICTED: nucleus accumbens-associated protein 1 [Mesocricetus auratus]	gi|268837280|ref|NM_025788.3|	4300	0.0	Mus musculus nucleus accumbens associated 1, BEN and BTB (POZ) domain containing (Nacc1), mRNA	Q7TSZ8	929	0.0	Nucleus accumbens-associated protein 1	.	.	.	.	pfam00651	BTB	BTB/POZ domain. The BTB (for BR-C, ttk and bab) or POZ (for Pox virus and Zinc finger) domain is present near the N-terminus of a fraction of zinc finger (pfam00096) proteins and in proteins that contain the pfam01344 motif such as Kelch and a family of pox virus proteins. The BTB/POZ domain mediates homomeric dimerization and in some instances heteromeric dimerization. The structure of the dimer…	GO:0045892|negative regulation of transcription, DNA-templated;GO:0008284|positive regulation of cell proliferation;GO:0051260|protein homooligomerization;GO:0006351|transcription, DNA-templated;	GO:0005737|cytoplasm;GO:0016604|nuclear body;GO:0005634|nucleus;	.	K10486	BTBD14; BTB/POZ domain-containing protein 14
ENSMUSG00000001911	3310	3133	3511.15257281542	3722	3949	0.8797483095092807	-0.184837258137396	0.000924229473011736	0.00757162235530077	down	no	Nfix	protein_coding	chr8:84699876-84800344:-	gi|60422798|gb|AAH90626.1|	2381	0.0	Nfix protein, partial [Mus musculus]	gi|555290131|ref|NM_001081981.2|	5476	0.0	Mus musculus nuclear factor I/X (Nfix), transcript variant 3, mRNA	P13623	717	0.0	Nuclear factor 1 X-type	.	.	.	.	pfam00859	CTF_NFI	CTF/NF-I family transcription modulation region.	GO:0006260|DNA replication;GO:0006351|transcription, DNA-templated;	GO:0005634|nucleus;	GO:0003677|DNA binding;GO:0003700|transcription factor activity, sequence-specific DNA binding;	K09171	NFIX; nuclear factor I/X
ENSMUSG00000001918	840	801	751.937044924336	684	685	1.2555449863774668	0.328313721529323	0.00198621058423841	0.0143275759937767	up	no	Slc1a5	protein_coding	chr7:16781340-16798274:+	gi|114326474|ref|NP_033227.2|	2388	0.0	neutral amino acid transporter B(0) [Mus musculus]	gi|74186098|dbj|AK157838.1|	2807	0.0	Mus musculus erythroblast cDNA, RIKEN full-length enriched library, clone:K0C0008H24 product:Neutral amino acid transporter ASCT2 (Similar to solute carrier family 1, member 7) homolog [Mus musculus], full insert sequence	P51912	241	9e-76	Neutral amino acid transporter B(0)	aq_1330	175	2e-46	COG1301	pfam00375	SDF	Sodium:dicarboxylate symporter family.	.	GO:0070062|extracellular exosome;GO:0005794|Golgi apparatus;GO:0016021|integral component of membrane;GO:0042470|melanosome;GO:0016020|membrane;GO:0005886|plasma membrane;	GO:0015175|neutral amino acid transmembrane transporter activity;GO:0015293|symporter activity;	.	.
ENSMUSG00000001924	10618	10194	10252.1884076552	10350	9949	1.0739253226707837	0.102893676416184	0.00845690678065095	0.0465457914315967	up	no	Uba1	protein_coding	chrX:20658326-20683179:+	gi|444189294|ref|NP_033483.2|	5900	0.0	ubiquitin-like modifier-activating enzyme 1 isoform 1 [Mus musculus]	gi|444299615|ref|NM_001136085.2|	4071	0.0	Mus musculus ubiquitin-like modifier activating enzyme 1 (Uba1), transcript variant 2, mRNA	Q02053	2150	0.0	Ubiquitin-like modifier-activating enzyme 1	YKL210w	1052	0.0	COG0476	pfam09358	UBA_e1_C	Ubiquitin-activating enzyme e1 C-terminal domain. This presumed domain found at the C-terminus of Ubiquitin-activating enzyme e1 proteins is functionally uncharacterized.	GO:0006974|cellular response to DNA damage stimulus;GO:0019941|modification-dependent protein catabolic process;	GO:0005737|cytoplasm;GO:0005829|cytosol;GO:0030057|desmosome;GO:0010008|endosome membrane;GO:0070062|extracellular exosome;GO:0000792|heterochromatin;GO:0005765|lysosomal membrane;GO:0005739|mitochondrion;GO:0005634|nucleus;GO:0030867|rough endoplasmic reticulum membrane;	GO:0005524|ATP binding;GO:0044822|poly(A) RNA binding;GO:0004839|ubiquitin activating enzyme activity;GO:0004842|ubiquitin-protein transferase activity;	K03178	UBE1, UBA1; ubiquitin-activating enzyme E1 [EC:6.2.1.45]
ENSMUSG00000001930	101	87	81.0096158381854	60	76	1.4469711689497622	0.533036176308072	0.0990281434735755	0.288286895311154	up	no	Vwf	protein_coding	chr6:125546774-125686679:+	gi|568941437|ref|XP_006505980.1|	14621	0.0	PREDICTED: von Willebrand factor isoform X1 [Mus musculus]	gi|389616147|ref|NM_011708.4|	8834	0.0	Mus musculus Von Willebrand factor homolog (Vwf), mRNA	Q8CIZ8	154	6e-41	von Willebrand factor	.	.	.	.	pfam00094	VWD	von Willebrand factor type D domain. Luciferin-2-monooxygenase from Vargula hilgendorfii contains a vwd domain. Its function is unrelated but the similarity is very strong by several methods.	GO:0007596|blood coagulation;GO:0007155|cell adhesion;GO:0031589|cell-substrate adhesion;GO:0007599|hemostasis;GO:0001889|liver development;GO:0001890|placenta development;GO:0030168|platelet activation;GO:0051260|protein homooligomerization;	GO:0005783|endoplasmic reticulum;GO:0009897|external side of plasma membrane;GO:0070062|extracellular exosome;GO:0031012|extracellular matrix;GO:0005576|extracellular region;GO:0005578|proteinaceous extracellular matrix;GO:0033093|Weibel-Palade body;	GO:0051087|chaperone binding;GO:0005518|collagen binding;GO:0001948|glycoprotein binding;GO:0042802|identical protein binding;GO:0019865|immunoglobulin binding;GO:0005178|integrin binding;GO:0002020|protease binding;GO:0042803|protein homodimerization activity;GO:0047485|protein N-terminus binding;	K03900	VWF; von Willebrand factor
ENSMUSG00000001942	712	679	731.981061717767	753	796	0.9406411242791688	-0.0882836875302237	0.414890658858688	0.676808870837655	down	no	Siae	protein_coding	chr9:37555698-37649655:+	gi|31560532|ref|NP_035864.2|	2862	0.0	sialate O-acetylesterase precursor [Mus musculus]	gi|354799579|gb|JN964080.1|	4453	0.0	Mus musculus targeted non-conditional, lacZ-tagged mutant allele Siae:tm1e(EUCOMM)Wtsi; transgenic	P70665	258	7e-81	Sialate O-acetylesterase	.	.	.	.	pfam03629	DUF303	Domain of unknown function (DUF303). Distribution of this domain seems limited to prokaryotes and viruses.	GO:0005975|carbohydrate metabolic process;GO:0002682|regulation of immune system process;	GO:0070062|extracellular exosome;GO:0005615|extracellular space;GO:0005764|lysosome;	GO:0001681|sialate O-acetylesterase activity;	K05970	SIAE; sialate O-acetylesterase [EC:3.1.1.53]
ENSMUSG00000001943	52	41	63.8549579772136	84	81	0.5895383517447781	-0.762342425749753	0.0351216976886117	0.138466732009923	down	no	Vsig2	protein_coding	chr9:37539255-37544205:+	gi|880880519|ref|XP_005069393.2|	1553	0.0	PREDICTED: V-set and immunoglobulin domain-containing protein 2 [Mesocricetus auratus]	gi|114145510|ref|NM_020518.2|	1166	0.0	Mus musculus V-set and immunoglobulin domain containing 2 (Vsig2), mRNA	Q9Z109	300	8e-99	V-set and immunoglobulin domain-containing protein 2	.	.	.	.	pfam07679	I-set	Immunoglobulin I-set domain.	.	GO:0005887|integral component of plasma membrane;	.	.	.
ENSMUSG00000001946	531	469	600.190091121379	733	685	0.7381829985515015	-0.437949584326181	0.000326243565280083	0.00311931937180532	down	no	Esam	protein_coding	chr9:37528078-37538319:+	gi|22094995|ref|NP_081378.1|	1842	0.0	endothelial cell-selective adhesion molecule precursor [Mus musculus]	gi|255982560|ref|NM_027102.3|	1854	0.0	Mus musculus endothelial cell-specific adhesion molecule (Esam), mRNA	Q925F2	714	0.0	Endothelial cell-selective adhesion molecule	.	.	.	.	pfam13927	Ig_3	Immunoglobulin domain. This family contains immunoglobulin-like domains.	GO:0016338|calcium-independent cell-cell adhesion via plasma membrane cell-adhesion molecules;GO:0007156|homophilic cell adhesion via plasma membrane adhesion molecules;GO:0016337|single organismal cell-cell adhesion;	GO:0005912|adherens junction;GO:0005923|bicellular tight junction;GO:0070062|extracellular exosome;GO:0016021|integral component of membrane;GO:0005886|plasma membrane;	.	K06787	ESAM; endothelial cell adhesion molecule
ENSMUSG00000001948	22	17	25.0222146931431	30	32	0.657887543085513	-0.604087098918489	0.290503036678964	NA	down	no	Spa17	protein_coding	chr9:37603290-37613722:-	gi|6755614|ref|NP_035579.1|	574	2e-71	sperm surface protein Sp17 [Mus musculus]	gi|755528503|ref|XM_006510123.2|	730	0.0	PREDICTED: Mus musculus sperm autoantigenic protein 17 (Spa17), transcript variant X2, mRNA	P36425	99.4	3e-25	Sperm surface protein Sp17	.	.	.	.	pfam02197	RIIa	Regulatory subunit of type II PKA R-subunit.	GO:0007339|binding of sperm to zona pellucida;	GO:0005737|cytoplasm;GO:0009897|external side of plasma membrane;GO:0072372|primary cilium;GO:0035686|sperm fibrous sheath;GO:0097228|sperm principal piece;	GO:0008201|heparin binding;	.	.
ENSMUSG00000001962	847	818	804.389259893729	783	776	1.1187593359236756	0.161899721558651	0.115253442722423	0.31852962578661	up	no	Fam50a	protein_coding	chrX:74313033-74320149:+	gi|511923253|ref|XP_004780790.1|	1149	5e-152	PREDICTED: protein FAM50A isoform X1 [Mustela putorius furo]	gi|92444715|gb|BC026128.1|	1890	0.0	Mus musculus family with sequence similarity 50, member A, mRNA (cDNA clone IMAGE:4006659), **** WARNING: chimeric clone ****	Q14320	173	6e-47	Protein FAM50A	.	.	.	.	pfam04921	XAP5	XAP5, circadian clock regulator. This protein is found in a wide range of eukaryotes. It is a nuclear protein and is suggested to be DNA binding. In plants, this family is essential for correct circadian clock functioning by acting as a light-quality regulator coordinating the activities of blue and red light signalling pathways during plant growth - inhibiting growth in red light but promoting g…	.	GO:0005654|nucleoplasm;GO:0005634|nucleus;	GO:0044822|poly(A) RNA binding;	K13119	FAM50, XAP5; protein FAM50
ENSMUSG00000001964	1438	1367	1300.41410110773	1247	1155	1.2230545243047903	0.290488721273894	0.000628371954561535	0.00546656631715121	up	no	Emd	protein_coding	chrX:74254687-74261548:+	gi|6679641|ref|NP_031953.1|	1036	4e-135	emerin [Mus musculus]	gi|481026546|ref|NM_007927.3|	1595	0.0	Mus musculus emerin (Emd), mRNA	O08579	240	5e-77	Emerin	YNL244c	102	4e-25	COG0023	pfam03020	LEM	LEM domain. The LEM domain is 50 residues long and is composed of two parallel alpha helices. This domain is found in inner nuclear membrane proteins. It is called the LEM domain after LAP2, Emerin, and Man1.	GO:0071363|cellular response to growth factor stimulus;GO:0035414|negative regulation of catenin import into nucleus;GO:0048147|negative regulation of fibroblast proliferation;GO:0046827|positive regulation of protein export from nucleus;GO:0060828|regulation of canonical Wnt signaling pathway;GO:0035914|skeletal muscle cell differentiation;	GO:0005913|cell-cell adherens junction;GO:0005783|endoplasmic reticulum;GO:0016021|integral component of membrane;GO:0016020|membrane;GO:0005874|microtubule;GO:0005635|nuclear envelope;GO:0005637|nuclear inner membrane;GO:0005652|nuclear lamina;GO:0031965|nuclear membrane;GO:0005640|nuclear outer membrane;GO:0005634|nucleus;	GO:0003779|actin binding;GO:0048487|beta-tubulin binding;GO:0098641|cadherin binding involved in cell-cell adhesion;	K12569	EMD; emerin
ENSMUSG00000001983	240	194	205.976011532061	209	183	1.157944436207609	0.21156602748002	0.306556177136689	0.575284432931156	up	no	Taco1	protein_coding	chr11:106066061-106073612:+	gi|39930435|ref|NP_081622.1|	1417	0.0	translational activator of cytochrome c oxidase 1 [Mus musculus]	gi|74148550|dbj|AK140143.1|	1373	0.0	Mus musculus adult male corpora quadrigemina cDNA, RIKEN full-length enriched library, clone:B230313O11 product:UPF0082 protein, full insert sequence	Q8K0Z7	550	0.0	Translational activator of cytochrome c oxidase 1	TM0466	117	3e-29	COG0217	pfam01709	Transcrip_reg	Transcriptional regulator. This is a family of transcriptional regulators. In mammals, it activates the transcription of mitochondrially-encoded COX1. In bacteria, it negatively regulates the quorum-sensing response regulator by binding to its promoter region.	GO:0006417|regulation of translation;	GO:0005739|mitochondrion;GO:0005634|nucleus;	.	K18189	TACO1; translational activator of cytochrome c oxidase 1
ENSMUSG00000001985	162	144	173.211509452074	200	191	0.8192539731960801	-0.28761733035841	0.187125089153894	0.431305700130702	down	no	Grik3	protein_coding	chr4:125490700-125714173:+	gi|880956999|ref|XP_005084428.2|	4814	0.0	PREDICTED: glutamate receptor ionotropic, kainate 3 isoform X1 [Mesocricetus auratus]	gi|163659906|ref|NM_001081097.2|	8842	0.0	Mus musculus glutamate receptor, ionotropic, kainate 3 (Grik3), mRNA	B1AS29	1857	0.0	Glutamate receptor ionotropic, kainate 3	.	.	.	.	pfam00060	Lig_chan	Ligand-gated ion channel. This family includes the four transmembrane regions of the ionotropic glutamate receptors and NMDA receptors.	GO:0007216|G-protein coupled glutamate receptor signaling pathway;GO:0007215|glutamate receptor signaling pathway;GO:0042391|regulation of membrane potential;	GO:0030054|cell junction;GO:0005887|integral component of plasma membrane;GO:0005886|plasma membrane;GO:0045211|postsynaptic membrane;	GO:0001640|adenylate cyclase inhibiting G-protein coupled glutamate receptor activity;GO:0005234|extracellular-glutamate-gated ion channel activity;GO:0004970|ionotropic glutamate receptor activity;GO:0015277|kainate selective glutamate receptor activity;	K05203	GRIK3; glutamate receptor, ionotropic kainate 3
ENSMUSG00000001986	288	313	346.608374573982	387	406	0.7946813038028989	-0.331551691855588	0.0359091687601801	0.140672334494256	down	no	Gria3	protein_coding	chrX:41400854-41678601:+	gi|60360568|dbj|BAD90527.1|	4561	0.0	mKIAA4184 protein [Mus musculus]	gi|74145673|dbj|AK161163.1|	5206	0.0	Mus musculus 0 day neonate head cDNA, RIKEN full-length enriched library, clone:4831401I16 product:glutamate receptor, ionotropic, AMPA3 (alpha 3), full insert sequence	P42263	206	3e-53	Glutamate receptor 3	.	.	.	.	pfam00060	Lig_chan	Ligand-gated ion channel. This family includes the four transmembrane regions of the ionotropic glutamate receptors and NMDA receptors.	.	GO:0032281|AMPA glutamate receptor complex;GO:0030054|cell junction;GO:0016020|membrane;GO:0005654|nucleoplasm;GO:0005886|plasma membrane;GO:0045211|postsynaptic membrane;	GO:0004971|AMPA glutamate receptor activity;GO:0005234|extracellular-glutamate-gated ion channel activity;	K05199	GRIA3; glutamate receptor 3
ENSMUSG00000001988	15	12	16.3704742606512	19	20	0.7242276592864045	-0.465484818441503	0.507028385521567	NA	down	no	Npas1	protein_coding	chr7:16455721-16477728:-	gi|6679100|ref|NP_032744.1|	2385	0.0	neuronal PAS domain-containing protein 1 [Mus musculus]	gi|74182677|dbj|AK158830.1|	2744	0.0	Mus musculus visual cortex cDNA, RIKEN full-length enriched library, clone:K430339P09 product:neuronal PAS domain protein 1, full insert sequence	P97459	199	3e-58	Neuronal PAS domain-containing protein 1	.	.	.	.	pfam14598	PAS_11	PAS domain. This family includes the PAS-B domain of NCOA1 (Nuclear receptor coactivator 1), which binds to an LXXLL motif in the C-terminal region of STAT6 (Signal transducer and activator of transcription 6).	GO:0032502|developmental process;GO:0042711|maternal behavior;GO:0000122|negative regulation of transcription from RNA polymerase II promoter;GO:0001964|startle response;GO:0006351|transcription, DNA-templated;	GO:0005634|nucleus;	GO:0003677|DNA binding;GO:0000981|RNA polymerase II transcription factor activity, sequence-specific DNA binding;	K09098	NPAS1_3; neuronal PAS domain-containing protein 1/3
ENSMUSG00000001995	535	557	559.581263557418	587	566	0.9926952566067615	-0.0105771961253562	0.932302640356791	0.972903256695092	down	no	Sipa1l2	protein_coding	chr8:125418063-125569808:-	gi|124487493|ref|NP_001074806.1|	8058	0.0	signal-induced proliferation-associated 1-like protein 2 [Mus musculus]	gi|568956848|ref|XM_006531024.1|	6690	0.0	PREDICTED: Mus musculus signal-induced proliferation-associated 1 like 2 (Sipa1l2), transcript variant X1, mRNA	Q80TE4	3108	0.0	Signal-induced proliferation-associated 1-like protein 2	.	.	.	.	pfam11881	DUF3401	Domain of unknown function (DUF3401). This domain is functionally uncharacterized. This domain is found in eukaryotes. This presumed domain is typically between 231 to 250 amino acids in length. This domain is found associated with pfam02145, pfam00595.	GO:0051056|regulation of small GTPase mediated signal transduction;	.	GO:0005096|GTPase activator activity;	K17702	SIPA1L2, SPAL2; signal-induced proliferation-associated 1 like protein 2
ENSMUSG00000001998	632	558	618.135984990159	638	655	0.9634191683488336	-0.0537644665752006	0.650037357736626	0.83834562034736	down	no	Ap4e1	protein_coding	chr2:127008717-127067909:+	gi|124487335|ref|NP_780759.2|	5693	0.0	AP-4 complex subunit epsilon-1 [Mus musculus]	gi|124487334|ref|NM_175550.3|	4600	0.0	Mus musculus adaptor-related protein complex AP-4, epsilon 1 (Ap4e1), mRNA	Q80V94	224	2e-103	AP-4 complex subunit epsilon-1	.	.	.	.	pfam01602	Adaptin_N	Adaptin N terminal region. This family consists of the N terminal region of various alpha, beta and gamma subunits of the AP-1, AP-2 and AP-3 adaptor protein complexes. The adaptor protein (AP) complexes are involved in the formation of clathrin-coated pits and vesicles. The N-terminal region of the various adaptor proteins (APs) is constant by comparison to the C-terminal which is variable withi…	GO:0006886|intracellular protein transport;GO:0016192|vesicle-mediated transport;	GO:0005905|coated pit;GO:0030117|membrane coat;GO:0005802|trans-Golgi network;	.	K12400	AP4E1; AP-4 complex subunit epsilon-1
ENSMUSG00000001999	377	323	353.200891038027	372	346	1.0202240689099145	0.0288860420044902	0.853719748343754	0.939087028091772	up	no	Blvra	protein_coding	chr2:127070665-127097084:+	gi|568915051|ref|XP_006498632.1|	1527	0.0	PREDICTED: biliverdin reductase A isoform X2 [Mus musculus]	gi|26337008|dbj|AK045022.1|	1457	0.0	Mus musculus 9.5 days embryo parthenogenote cDNA, RIKEN full-length enriched library, clone:B130020C21 product:hypothetical protein, full insert sequence	Q9CY64	197	4e-60	Biliverdin reductase A	.	.	.	.	pfam09166	Biliv-reduc_cat	Biliverdin reductase, catalytic. Members of this family adopt a structure consisting of four alpha helices and six beta sheets, in an alpha-beta-alpha-alpha-alpha-beta-beta-beta-beta-beta arrangement. They contain a catalytic active site, capable of reducing the gamma-methene bridge of the open tetrapyrrole, biliverdin IX alpha, to bilirubin with the concomitant oxidation of a NADH or NADPH cofac…	GO:0042167|heme catabolic process;GO:0055114|oxidation-reduction process;	GO:0005737|cytoplasm;GO:0070062|extracellular exosome;	GO:0004074|biliverdin reductase activity;GO:0000166|nucleotide binding;GO:0008270|zinc ion binding;	K00214	BLVRA, bvdR; biliverdin reductase [EC:1.3.1.24]
ENSMUSG00000002006	168	157	157.864030525475	138	170	1.1052600854694368	0.144385898906642	0.535175339468139	0.765947437130665	up	no	Pdzd4	protein_coding	chrX:73793359-73824969:-	gi|71274176|ref|NP_001025039.1|	3689	0.0	PDZ domain-containing protein 4 isoform 1 [Mus musculus]	gi|594542484|ref|NM_001029868.2|	3970	0.0	Mus musculus PDZ domain containing 4 (Pdzd4), transcript variant 1, mRNA	Q9QY39	1425	0.0	PDZ domain-containing protein 4	.	.	.	.	pfam00595	PDZ	PDZ domain (Also known as DHR or GLGF). PDZ domains are found in diverse signaling proteins.	.	GO:0005938|cell cortex;	.	K15682	PDZRN3_4, LNX3_4; ligand of Numb protein X 3/4 [EC:2.3.2.27]
[truncated: 28,274 more rows]
