# Supplementary material for: HDAC3 maintains oocyte meiosis arrest by repressing amphiregulin expression before the LH surge
Source: Nat Commun. 2019 Dec 16;10:5719. doi: 10.1038/s41467-019-13671-8 (PMC6915726; doi:10.1038/s41467-019-13671-8)
Supplement: Supplementary file 6 — Supplementary Data 4 [file 41467_2019_13671_MOESM6_ESM.xlsx]

## Sheet: Supplementary Data4
Header	--------------------------------------------------------
Search title	Mouse & Contaminant
Timestamp	2018-01-15T04:26:43Z
User	Chen Jian
Email
Report URI	http://10.2.43.250/mascot/cgi/master_results.pl?file=../data/20180115/F013915.dat
Peak list data path	G:\UserData\Public\Data\2018\201801\20180115\wanghurong-8.raw
Peak list format	Mascot generic
Search type	MIS
Mascot version	2.5.1
Database	1::contaminants 2::Uniprot_Mouse
Fasta file	1::contaminants_20120713.fasta 2::Uniprot_Mouse_2015-06.fasta
Total sequences	45537
Total residues	20259242
Sequences after taxonomy filter	45537
Number of queries	29768
Decoy	--------------------------------------------------------
Number of matches above identity threshold in search of real database	457
Number of matches above identity threshold in search of decoy database	27
Number of matches above homology threshold in search of real database	630
Number of matches above homology threshold in search of decoy database	88
Fixed modifications	--------------------------------------------------------
Identifier	Name	Delta	Neutral loss
1	Carbamidomethyl (C)	57.0215
Variable modifications	--------------------------------------------------------
Identifier	Name	Delta	Neutral loss(es)
1	Oxidation (M)	15.9949	0	63.9983
2	Phospho (ST)	79.9663	0	97.9769
3	Phospho (Y)	79.9663
Search Parameters	--------------------------------------------------------
Taxonomy filter	All entries
Enzyme	Trypsin
Maximum Missed Cleavages	2
Fixed modifications	Carbamidomethyl (C)
Variable modifications	Oxidation (M),Phospho (ST),Phospho (Y)
Peptide Mass Tolerance	20
Peptide Mass Tolerance Units	ppm
Fragment Mass Tolerance	0.02
Fragment Mass Tolerance Units	Da
Mass values	Monoisotopic
Instrument type	ESI-TRAP
Decoy database also searched	1
_DISTILLER_MDRO_VERSION	2.5.0.0
_DISTILLER_RAWFILE	{1}G:\UserData\Public\Data\2018\201801\20180115\wanghurong-8.raw
Format parameters	--------------------------------------------------------
Significance threshold	0.05
Max. number of hits	0
Use MudPIT protein scoring	1
Ions score cut-off	0
Include same-set proteins	0
Include sub-set proteins	0
Include unassigned	0
Require bold red	0
Use homology threshold	0
Group protein families	0
Re-score using Percolator	0
Show duplicate peptides	1
Protein hits	--------------------------------------------------------
prot_hit_num	prot_acc	prot_desc	prot_score	prot_mass	prot_matches	prot_matches_sig	prot_sequences	prot_sequences_sig	pep_query	pep_rank	pep_isbold	pep_isunique	pep_exp_mz	pep_exp_mr	pep_exp_z	pep_calc_mr	pep_delta	pep_miss	pep_score	pep_expect	pep_res_before	pep_seq	pep_res_after	pep_var_mod	pep_var_mod_pos	pep_summed_mod_pos	pep_local_mod_pos	pep_scan_title
1	1::P04264	SWISS-PROT:P04264 Tax_Id=9606 Gene_Symbol=KRT1 Keratin, type II cytoskeletal 1	4634	66149	121	94	29	25	1182	1	1	1	416.748	831.481	2	831.481	-0.0002	0	47.23	0.00069	K	SISISVAR	G					6066: Scan 9774 (rt=31.877) [G:\UserData\Public\Data\2018\201801\20180115\wanghurong-8.raw]
1	1::P04264	SWISS-PROT:P04264 Tax_Id=9606 Gene_Symbol=KRT1 Keratin, type II cytoskeletal 1	4634	66149	121	94	29	25	1183	1	1	1	416.748	831.482	2	831.481	0.0003	0	41.69	0.0025	K	SISISVAR	G					5953: Scan 9642 (rt=31.6434) [G:\UserData\Public\Data\2018\201801\20180115\wanghurong-8.raw]
1	1::P04264	SWISS-PROT:P04264 Tax_Id=9606 Gene_Symbol=KRT1 Keratin, type II cytoskeletal 1	4634	66149	121	94	29	25	1873	1	1	1	437.752	873.49	2	873.492	-0.0016	0	49.99	0.0005	R	SLVNLGGSK	S					5750: Scan 9404 (rt=31.216) [G:\UserData\Public\Data\2018\201801\20180115\wanghurong-8.raw]
1	1::P04264	SWISS-PROT:P04264 Tax_Id=9606 Gene_Symbol=KRT1 Keratin, type II cytoskeletal 1	4634	66149	121	94	29	25	1874	1	1	1	437.753	873.491	2	873.492	-0.0006	0	45.49	0.0014	R	SLVNLGGSK	S					5655: Scan 9296 (rt=31.0252) [G:\UserData\Public\Data\2018\201801\20180115\wanghurong-8.raw]
1	1::P04264	SWISS-PROT:P04264 Tax_Id=9606 Gene_Symbol=KRT1 Keratin, type II cytoskeletal 1	4634	66149	121	94	29	25	1875	1	1	1	437.753	873.491	2	873.492	-0.0005	0	44.15	0.0019	R	SLVNLGGSK	S					5555: Scan 9181 (rt=30.8215) [G:\UserData\Public\Data\2018\201801\20180115\wanghurong-8.raw]
1	1::P04264	SWISS-PROT:P04264 Tax_Id=9606 Gene_Symbol=KRT1 Keratin, type II cytoskeletal 1	4634	66149	121	94	29	25	3536	1	1	0	487.269	972.523	2	972.524	-0.0008	0	41.65	0.0035	K	IEISELNR	V					7549: Scan 11470 (rt=34.8814) [G:\UserData\Public\Data\2018\201801\20180115\wanghurong-8.raw]
1	1::P04264	SWISS-PROT:P04264 Tax_Id=9606 Gene_Symbol=KRT1 Keratin, type II cytoskeletal 1	4634	66149	121	94	29	25	3537	1	1	0	487.269	972.524	2	972.524	-0.0005	0	51.74	0.00036	K	IEISELNR	V					7351: Scan 11247 (rt=34.4903) [G:\UserData\Public\Data\2018\201801\20180115\wanghurong-8.raw]
1	1::P04264	SWISS-PROT:P04264 Tax_Id=9606 Gene_Symbol=KRT1 Keratin, type II cytoskeletal 1	4634	66149	121	94	29	25	3538	1	1	0	487.269	972.524	2	972.524	-0.0004	0	52.21	0.00032	K	IEISELNR	V					7451: Scan 11358 (rt=34.6863) [G:\UserData\Public\Data\2018\201801\20180115\wanghurong-8.raw]
1	1::P04264	SWISS-PROT:P04264 Tax_Id=9606 Gene_Symbol=KRT1 Keratin, type II cytoskeletal 1	4634	66149	121	94	29	25	3539	1	1	0	487.27	972.526	2	972.524	0.0018	0	20.06	0.9	K	IEISELNR	V					7256: Scan 11137 (rt=34.298) [G:\UserData\Public\Data\2018\201801\20180115\wanghurong-8.raw]
1	1::P04264	SWISS-PROT:P04264 Tax_Id=9606 Gene_Symbol=KRT1 Keratin, type II cytoskeletal 1	4634	66149	121	94	29	25	4052	1	1	1	500.225	998.436	2	998.438	-0.0021	0	8.74	5.8	K	DVDGAYMTK	V					2363: Scan 5372 (rt=23.9229) [G:\UserData\Public\Data\2018\201801\20180115\wanghurong-8.raw]
1	1::P04264	SWISS-PROT:P04264 Tax_Id=9606 Gene_Symbol=KRT1 Keratin, type II cytoskeletal 1	4634	66149	121	94	29	25	4677	1	1	0	517.262	1032.51	2	1032.51	0.0008	0	45.89	0.0013	R	TLLEGEESR	M					2988: Scan 6152 (rt=25.3344) [G:\UserData\Public\Data\2018\201801\20180115\wanghurong-8.raw]
1	1::P04264	SWISS-PROT:P04264 Tax_Id=9606 Gene_Symbol=KRT1 Keratin, type II cytoskeletal 1	4634	66149	121	94	29	25	5391	2	1	0	537.291	1072.57	2	1072.59	-0.0206	1	1.36	44	R	LRSEIDNVK	K					14853: Scan 19786 (rt=49.6655) [G:\UserData\Public\Data\2018\201801\20180115\wanghurong-8.raw]
1	1::P04264	SWISS-PROT:P04264 Tax_Id=9606 Gene_Symbol=KRT1 Keratin, type II cytoskeletal 1	4634	66149	121	94	29	25	5392	1	1	0	537.291	1072.57	2	1072.59	-0.0201	1	2.04	38	R	LRSEIDNVK	K					14733: Scan 19653 (rt=49.4292) [G:\UserData\Public\Data\2018\201801\20180115\wanghurong-8.raw]
1	1::P04264	SWISS-PROT:P04264 Tax_Id=9606 Gene_Symbol=KRT1 Keratin, type II cytoskeletal 1	4634	66149	121	94	29	25	6425	1	1	1	563.275	1124.54	2	1124.53	0.0014	0	8.11	24	K	AEAESLYQSK	Y					2037: Scan 4957 (rt=23.1493) [G:\UserData\Public\Data\2018\201801\20180115\wanghurong-8.raw]
1	1::P04264	SWISS-PROT:P04264 Tax_Id=9606 Gene_Symbol=KRT1 Keratin, type II cytoskeletal 1	4634	66149	121	94	29	25	6542	1	1	1	377.844	1130.51	3	1130.52	-0.0088	2	2.73	27	R	RTTSSSTRR	S	Phospho (ST)	0.000000200.0			2581: Scan 5641 (rt=24.4109) [G:\UserData\Public\Data\2018\201801\20180115\wanghurong-8.raw]
1	1::P04264	SWISS-PROT:P04264 Tax_Id=9606 Gene_Symbol=KRT1 Keratin, type II cytoskeletal 1	4634	66149	121	94	29	25	288	1	1	1	377.844	1130.51	3	1130.52	-0.0084	2	5.56	14	R	RTTSSSTRR	S	Phospho (ST)	0.000000200.0			2395: Scan 5413 (rt=24.0003) [G:\UserData\Public\Data\2018\201801\20180115\wanghurong-8.raw]
1	1::P04264	SWISS-PROT:P04264 Tax_Id=9606 Gene_Symbol=KRT1 Keratin, type II cytoskeletal 1	4634	66149	121	94	29	25	6770	1	1	0	571.263	1140.51	2	1140.51	-0.0009	0	49.23	0.00067	R	DYQELMNTK	L					7217: Scan 11094 (rt=34.2232) [G:\UserData\Public\Data\2018\201801\20180115\wanghurong-8.raw]
1	1::P04264	SWISS-PROT:P04264 Tax_Id=9606 Gene_Symbol=KRT1 Keratin, type II cytoskeletal 1	4634	66149	121	94	29	25	6771	1	1	0	571.264	1140.51	2	1140.51	0.0008	0	49.23	0.00066	R	DYQELMNTK	L					7124: Scan 10988 (rt=34.0367) [G:\UserData\Public\Data\2018\201801\20180115\wanghurong-8.raw]
1	1::P04264	SWISS-PROT:P04264 Tax_Id=9606 Gene_Symbol=KRT1 Keratin, type II cytoskeletal 1	4634	66149	121	94	29	25	6772	1	1	0	571.265	1140.52	2	1140.51	0.0037	0	40.68	0.013	R	DYQELMNTK	L					7028: Scan 10879 (rt=33.8456) [G:\UserData\Public\Data\2018\201801\20180115\wanghurong-8.raw]
1	1::P04264	SWISS-PROT:P04264 Tax_Id=9606 Gene_Symbol=KRT1 Keratin, type II cytoskeletal 1	4634	66149	121	94	29	25	7026	1	1	0	579.261	1156.51	2	1156.51	0.0014	0	30.27	0.049	R	DYQELMNTK	L	Oxidation (M)	0.000001000.0			528: Scan 2543 (rt=16.8015) [G:\UserData\Public\Data\2018\201801\20180115\wanghurong-8.raw]
1	1::P04264	SWISS-PROT:P04264 Tax_Id=9606 Gene_Symbol=KRT1 Keratin, type II cytoskeletal 1	4634	66149	121	94	29	25	7472	1	1	1	590.304	1178.59	2	1178.59	0.0009	0	71.23	4.2e-06	K	YEELQITAGR	H					7851: Scan 11808 (rt=35.4789) [G:\UserData\Public\Data\2018\201801\20180115\wanghurong-8.raw]
1	1::P04264	SWISS-PROT:P04264 Tax_Id=9606 Gene_Symbol=KRT1 Keratin, type II cytoskeletal 1	4634	66149	121	94	29	25	7473	1	1	1	590.304	1178.59	2	1178.59	0.001	0	78.88	7.3e-07	K	YEELQITAGR	H					7946: Scan 11915 (rt=35.6706) [G:\UserData\Public\Data\2018\201801\20180115\wanghurong-8.raw]
1	1::P04264	SWISS-PROT:P04264 Tax_Id=9606 Gene_Symbol=KRT1 Keratin, type II cytoskeletal 1	4634	66149	121	94	29	25	7474	1	1	1	590.305	1178.6	2	1178.59	0.0021	0	65.05	1.8e-05	K	YEELQITAGR	H					8035: Scan 12014 (rt=35.8497) [G:\UserData\Public\Data\2018\201801\20180115\wanghurong-8.raw]
1	1::P04264	SWISS-PROT:P04264 Tax_Id=9606 Gene_Symbol=KRT1 Keratin, type II cytoskeletal 1	4634	66149	121	94	29	25	8979	1	1	0	633.321	1264.63	2	1264.63	-0.002	0	77.69	1e-06	R	TNAENEFVTIK	K					8947: Scan 13043 (rt=37.6742) [G:\UserData\Public\Data\2018\201801\20180115\wanghurong-8.raw]
1	1::P04264	SWISS-PROT:P04264 Tax_Id=9606 Gene_Symbol=KRT1 Keratin, type II cytoskeletal 1	4634	66149	121	94	29	25	8980	1	1	0	633.322	1264.63	2	1264.63	-0.0004	0	79.96	6.6e-07	R	TNAENEFVTIK	K					9040: Scan 13149 (rt=37.863) [G:\UserData\Public\Data\2018\201801\20180115\wanghurong-8.raw]
1	1::P04264	SWISS-PROT:P04264 Tax_Id=9606 Gene_Symbol=KRT1 Keratin, type II cytoskeletal 1	4634	66149	121	94	29	25	8981	1	1	0	633.323	1264.63	2	1264.63	0.0009	0	82.36	3.7e-07	R	TNAENEFVTIK	K					9137: Scan 13259 (rt=38.0573) [G:\UserData\Public\Data\2018\201801\20180115\wanghurong-8.raw]
1	1::P04264	SWISS-PROT:P04264 Tax_Id=9606 Gene_Symbol=KRT1 Keratin, type II cytoskeletal 1	4634	66149	121	94	29	25	8984	1	1	0	633.323	1264.63	2	1264.63	0.0023	0	33.9	0.026	R	TNAENEFVTIK	K					532: Scan 2548 (rt=16.8127) [G:\UserData\Public\Data\2018\201801\20180115\wanghurong-8.raw]
1	1::P04264	SWISS-PROT:P04264 Tax_Id=9606 Gene_Symbol=KRT1 Keratin, type II cytoskeletal 1	4634	66149	121	94	29	25	9233	1	1	1	639.358	1276.7	2	1276.7	-0.0016	0	49.65	0.00072	K	LALDLEIATYR	T					25654: Scan 31729 (rt=70.8068) [G:\UserData\Public\Data\2018\201801\20180115\wanghurong-8.raw]
1	1::P04264	SWISS-PROT:P04264 Tax_Id=9606 Gene_Symbol=KRT1 Keratin, type II cytoskeletal 1	4634	66149	121	94	29	25	9234	1	1	1	639.359	1276.7	2	1276.7	-0.0001	0	70.88	3.3e-06	K	LALDLEIATYR	T					25526: Scan 31588 (rt=70.5542) [G:\UserData\Public\Data\2018\201801\20180115\wanghurong-8.raw]
1	1::P04264	SWISS-PROT:P04264 Tax_Id=9606 Gene_Symbol=KRT1 Keratin, type II cytoskeletal 1	4634	66149	121	94	29	25	9235	1	1	1	639.359	1276.7	2	1276.7	0.0003	0	24.3	0.25	K	LALDLEIATYR	T					24081: Scan 29992 (rt=67.7172) [G:\UserData\Public\Data\2018\201801\20180115\wanghurong-8.raw]
1	1::P04264	SWISS-PROT:P04264 Tax_Id=9606 Gene_Symbol=KRT1 Keratin, type II cytoskeletal 1	4634	66149	121	94	29	25	9236	1	1	1	639.359	1276.7	2	1276.7	0.0006	0	79.07	4.6e-07	K	LALDLEIATYR	T					20206: Scan 25719 (rt=60.1595) [G:\UserData\Public\Data\2018\201801\20180115\wanghurong-8.raw]
1	1::P04264	SWISS-PROT:P04264 Tax_Id=9606 Gene_Symbol=KRT1 Keratin, type II cytoskeletal 1	4634	66149	121	94	29	25	9237	1	1	1	639.359	1276.7	2	1276.7	0.0008	0	93.98	1.5e-08	K	LALDLEIATYR	T					20112: Scan 25615 (rt=59.9737) [G:\UserData\Public\Data\2018\201801\20180115\wanghurong-8.raw]
1	1::P04264	SWISS-PROT:P04264 Tax_Id=9606 Gene_Symbol=KRT1 Keratin, type II cytoskeletal 1	4634	66149	121	94	29	25	9238	1	1	1	639.359	1276.7	2	1276.7	0.001	0	40.11	0.0062	K	LALDLEIATYR	T					24461: Scan 30411 (rt=68.4584) [G:\UserData\Public\Data\2018\201801\20180115\wanghurong-8.raw]
1	1::P04264	SWISS-PROT:P04264 Tax_Id=9606 Gene_Symbol=KRT1 Keratin, type II cytoskeletal 1	4634	66149	121	94	29	25	9239	1	1	1	639.359	1276.7	2	1276.7	0.0011	0	65.93	9.8e-06	K	LALDLEIATYR	T					20702: Scan 26265 (rt=61.1233) [G:\UserData\Public\Data\2018\201801\20180115\wanghurong-8.raw]
1	1::P04264	SWISS-PROT:P04264 Tax_Id=9606 Gene_Symbol=KRT1 Keratin, type II cytoskeletal 1	4634	66149	121	94	29	25	9240	1	1	1	639.359	1276.7	2	1276.7	0.0013	0	84.89	1.2e-07	K	LALDLEIATYR	T					20358: Scan 25887 (rt=60.4564) [G:\UserData\Public\Data\2018\201801\20180115\wanghurong-8.raw]
1	1::P04264	SWISS-PROT:P04264 Tax_Id=9606 Gene_Symbol=KRT1 Keratin, type II cytoskeletal 1	4634	66149	121	94	29	25	9241	1	1	1	639.36	1276.7	2	1276.7	0.0021	0	56.24	0.00015	K	LALDLEIATYR	T					25748: Scan 31833 (rt=70.9933) [G:\UserData\Public\Data\2018\201801\20180115\wanghurong-8.raw]
1	1::P04264	SWISS-PROT:P04264 Tax_Id=9606 Gene_Symbol=KRT1 Keratin, type II cytoskeletal 1	4634	66149	121	94	29	25	9242	1	1	1	639.36	1276.7	2	1276.7	0.0023	0	75.86	9.6e-07	K	LALDLEIATYR	T					20461: Scan 26000 (rt=60.6548) [G:\UserData\Public\Data\2018\201801\20180115\wanghurong-8.raw]
1	1::P04264	SWISS-PROT:P04264 Tax_Id=9606 Gene_Symbol=KRT1 Keratin, type II cytoskeletal 1	4634	66149	121	94	29	25	9243	1	1	1	639.36	1276.7	2	1276.7	0.0024	0	65.92	9.5e-06	K	LALDLEIATYR	T					20590: Scan 26142 (rt=60.9067) [G:\UserData\Public\Data\2018\201801\20180115\wanghurong-8.raw]
1	1::P04264	SWISS-PROT:P04264 Tax_Id=9606 Gene_Symbol=KRT1 Keratin, type II cytoskeletal 1	4634	66149	121	94	29	25	9244	1	1	1	639.36	1276.71	2	1276.7	0.0031	0	35.56	0.017	K	LALDLEIATYR	T					24192: Scan 30115 (rt=67.9337) [G:\UserData\Public\Data\2018\201801\20180115\wanghurong-8.raw]
1	1::P04264	SWISS-PROT:P04264 Tax_Id=9606 Gene_Symbol=KRT1 Keratin, type II cytoskeletal 1	4634	66149	121	94	29	25	9245	1	1	1	639.361	1276.71	2	1276.7	0.0042	0	29.21	0.068	K	LALDLEIATYR	T					25218: Scan 31248 (rt=69.9479) [G:\UserData\Public\Data\2018\201801\20180115\wanghurong-8.raw]
1	1::P04264	SWISS-PROT:P04264 Tax_Id=9606 Gene_Symbol=KRT1 Keratin, type II cytoskeletal 1	4634	66149	121	94	29	25	9698	1	1	1	650.768	1299.52	2	1299.52	-0.0018	0	76.13	9.9e-07	K	NMQDMVEDYR	N					10056: Scan 14310 (rt=39.9248) [G:\UserData\Public\Data\2018\201801\20180115\wanghurong-8.raw]
1	1::P04264	SWISS-PROT:P04264 Tax_Id=9606 Gene_Symbol=KRT1 Keratin, type II cytoskeletal 1	4634	66149	121	94	29	25	9699	1	1	1	650.768	1299.52	2	1299.52	-0.0014	0	64.84	1.3e-05	K	NMQDMVEDYR	N					10147: Scan 14410 (rt=40.1004) [G:\UserData\Public\Data\2018\201801\20180115\wanghurong-8.raw]
1	1::P04264	SWISS-PROT:P04264 Tax_Id=9606 Gene_Symbol=KRT1 Keratin, type II cytoskeletal 1	4634	66149	121	94	29	25	9700	1	1	1	650.768	1299.52	2	1299.52	-0.0011	0	60.76	3.4e-05	K	NMQDMVEDYR	N					9963: Scan 14202 (rt=39.7348) [G:\UserData\Public\Data\2018\201801\20180115\wanghurong-8.raw]
1	1::P04264	SWISS-PROT:P04264 Tax_Id=9606 Gene_Symbol=KRT1 Keratin, type II cytoskeletal 1	4634	66149	121	94	29	25	9701	1	1	1	650.768	1299.52	2	1299.52	-0.0003	0	69.5	4.6e-06	K	NMQDMVEDYR	N					10246: Scan 14521 (rt=40.2963) [G:\UserData\Public\Data\2018\201801\20180115\wanghurong-8.raw]
1	1::P04264	SWISS-PROT:P04264 Tax_Id=9606 Gene_Symbol=KRT1 Keratin, type II cytoskeletal 1	4634	66149	121	94	29	25	9765	1	1	0	434.91	1301.71	3	1301.71	-0.0004	0	52.38	0.00026	R	SLDLDSIIAEVK	A					25146: Scan 31169 (rt=69.8077) [G:\UserData\Public\Data\2018\201801\20180115\wanghurong-8.raw]
1	1::P04264	SWISS-PROT:P04264 Tax_Id=9606 Gene_Symbol=KRT1 Keratin, type II cytoskeletal 1	4634	66149	121	94	29	25	9766	1	1	0	651.861	1301.71	2	1301.71	-0.0001	0	90.02	4.5e-08	R	SLDLDSIIAEVK	A					25141: Scan 31164 (rt=69.8006) [G:\UserData\Public\Data\2018\201801\20180115\wanghurong-8.raw]
1	1::P04264	SWISS-PROT:P04264 Tax_Id=9606 Gene_Symbol=KRT1 Keratin, type II cytoskeletal 1	4634	66149	121	94	29	25	9767	1	1	0	651.861	1301.71	2	1301.71	0.0007	0	46.53	0.001	R	SLDLDSIIAEVK	A					25256: Scan 31290 (rt=70.0225) [G:\UserData\Public\Data\2018\201801\20180115\wanghurong-8.raw]
1	1::P04264	SWISS-PROT:P04264 Tax_Id=9606 Gene_Symbol=KRT1 Keratin, type II cytoskeletal 1	4634	66149	121	94	29	25	9768	1	1	0	651.862	1301.71	2	1301.71	0.002	0	89.18	5.3e-08	R	SLDLDSIIAEVK	A					25048: Scan 31061 (rt=69.6166) [G:\UserData\Public\Data\2018\201801\20180115\wanghurong-8.raw]
1	1::P04264	SWISS-PROT:P04264 Tax_Id=9606 Gene_Symbol=KRT1 Keratin, type II cytoskeletal 1	4634	66149	121	94	29	25	9872	1	1	0	327.919	1307.65	4	1307.65	-0.0007	2	15.6	2	R	NKYEDEINKR	T					976: Scan 3459 (rt=19.704) [G:\UserData\Public\Data\2018\201801\20180115\wanghurong-8.raw]
1	1::P04264	SWISS-PROT:P04264 Tax_Id=9606 Gene_Symbol=KRT1 Keratin, type II cytoskeletal 1	4634	66149	121	94	29	25	9873	1	1	0	327.919	1307.65	4	1307.65	-0.0003	2	6.63	16	R	NKYEDEINKR	T					998: Scan 3508 (rt=19.8793) [G:\UserData\Public\Data\2018\201801\20180115\wanghurong-8.raw]
1	1::P04264	SWISS-PROT:P04264 Tax_Id=9606 Gene_Symbol=KRT1 Keratin, type II cytoskeletal 1	4634	66149	121	94	29	25	9874	1	1	0	436.89	1307.65	3	1307.65	0.0004	2	33.59	0.032	R	NKYEDEINKR	T					974: Scan 3457 (rt=19.7012) [G:\UserData\Public\Data\2018\201801\20180115\wanghurong-8.raw]
1	1::P04264	SWISS-PROT:P04264 Tax_Id=9606 Gene_Symbol=KRT1 Keratin, type II cytoskeletal 1	4634	66149	121	94	29	25	9875	1	1	0	436.89	1307.65	3	1307.65	0.001	2	23.25	0.34	R	NKYEDEINKR	T					997: Scan 3505 (rt=19.871) [G:\UserData\Public\Data\2018\201801\20180115\wanghurong-8.raw]
1	1::P04264	SWISS-PROT:P04264 Tax_Id=9606 Gene_Symbol=KRT1 Keratin, type II cytoskeletal 1	4634	66149	121	94	29	25	10064	1	1	1	658.765	1315.52	2	1315.52	-0.0018	0	4.2	14	K	NMQDMVEDYR	N	Oxidation (M)	0.0000100000.0			5421: Scan 9022 (rt=30.5333) [G:\UserData\Public\Data\2018\201801\20180115\wanghurong-8.raw]
1	1::P04264	SWISS-PROT:P04264 Tax_Id=9606 Gene_Symbol=KRT1 Keratin, type II cytoskeletal 1	4634	66149	121	94	29	25	10869	1	1	1	679.351	1356.69	2	1356.69	0	0	64.03	2.6e-05	K	LNDLEDALQQAK	E					12860: Scan 17509 (rt=45.6112) [G:\UserData\Public\Data\2018\201801\20180115\wanghurong-8.raw]
1	1::P04264	SWISS-PROT:P04264 Tax_Id=9606 Gene_Symbol=KRT1 Keratin, type II cytoskeletal 1	4634	66149	121	94	29	25	10870	1	1	1	679.351	1356.69	2	1356.69	0.0001	0	83.08	3.2e-07	K	LNDLEDALQQAK	E					12772: Scan 17403 (rt=45.4218) [G:\UserData\Public\Data\2018\201801\20180115\wanghurong-8.raw]
1	1::P04264	SWISS-PROT:P04264 Tax_Id=9606 Gene_Symbol=KRT1 Keratin, type II cytoskeletal 1	4634	66149	121	94	29	25	10871	1	1	1	679.352	1356.69	2	1356.69	0.0008	0	36.19	0.016	K	LNDLEDALQQAK	E					12681: Scan 17298 (rt=45.2317) [G:\UserData\Public\Data\2018\201801\20180115\wanghurong-8.raw]
1	1::P04264	SWISS-PROT:P04264 Tax_Id=9606 Gene_Symbol=KRT1 Keratin, type II cytoskeletal 1	4634	66149	121	94	29	25	11464	1	1	0	692.348	1382.68	2	1382.68	-0.0007	0	74.5	2.5e-06	K	SLNNQFASFIDK	V					17336: Scan 22544 (rt=54.5312) [G:\UserData\Public\Data\2018\201801\20180115\wanghurong-8.raw]
1	1::P04264	SWISS-PROT:P04264 Tax_Id=9606 Gene_Symbol=KRT1 Keratin, type II cytoskeletal 1	4634	66149	121	94	29	25	11465	1	1	0	692.349	1382.68	2	1382.68	0.0007	0	97.7	1.1e-08	K	SLNNQFASFIDK	V					17430: Scan 22650 (rt=54.7192) [G:\UserData\Public\Data\2018\201801\20180115\wanghurong-8.raw]
1	1::P04264	SWISS-PROT:P04264 Tax_Id=9606 Gene_Symbol=KRT1 Keratin, type II cytoskeletal 1	4634	66149	121	94	29	25	11686	1	1	0	697.37	1392.72	2	1392.72	-0.0002	1	44.91	0.0019	R	TNAENEFVTIKK	D					5516: Scan 9136 (rt=30.7408) [G:\UserData\Public\Data\2018\201801\20180115\wanghurong-8.raw]
1	1::P04264	SWISS-PROT:P04264 Tax_Id=9606 Gene_Symbol=KRT1 Keratin, type II cytoskeletal 1	4634	66149	121	94	29	25	11687	1	1	0	465.249	1392.72	3	1392.72	-0.0001	1	14.79	1.9	R	TNAENEFVTIKK	D					5552: Scan 9177 (rt=30.8121) [G:\UserData\Public\Data\2018\201801\20180115\wanghurong-8.raw]
1	1::P04264	SWISS-PROT:P04264 Tax_Id=9606 Gene_Symbol=KRT1 Keratin, type II cytoskeletal 1	4634	66149	121	94	29	25	11688	1	1	0	465.249	1392.72	3	1392.72	0.0001	1	44.89	0.0019	R	TNAENEFVTIKK	D					5456: Scan 9064 (rt=30.6098) [G:\UserData\Public\Data\2018\201801\20180115\wanghurong-8.raw]
1	1::P04264	SWISS-PROT:P04264 Tax_Id=9606 Gene_Symbol=KRT1 Keratin, type II cytoskeletal 1	4634	66149	121	94	29	25	12976	1	1	1	738.378	1474.74	2	1474.74	-0.0012	0	80.6	5.3e-07	K	WELLQQVDTSTR	T					16182: Scan 21262 (rt=52.2769) [G:\UserData\Public\Data\2018\201801\20180115\wanghurong-8.raw]
1	1::P04264	SWISS-PROT:P04264 Tax_Id=9606 Gene_Symbol=KRT1 Keratin, type II cytoskeletal 1	4634	66149	121	94	29	25	12978	1	1	1	738.379	1474.74	2	1474.74	0.0011	0	75.25	1.9e-06	K	WELLQQVDTSTR	T					16088: Scan 21157 (rt=52.0916) [G:\UserData\Public\Data\2018\201801\20180115\wanghurong-8.raw]
1	1::P04264	SWISS-PROT:P04264 Tax_Id=9606 Gene_Symbol=KRT1 Keratin, type II cytoskeletal 1	4634	66149	121	94	29	25	12979	1	1	0	738.396	1474.78	2	1474.78	-0.0014	0	91.99	3.3e-08	R	FLEQQNQVLQTK	W					7496: Scan 11411 (rt=34.7803) [G:\UserData\Public\Data\2018\201801\20180115\wanghurong-8.raw]
1	1::P04264	SWISS-PROT:P04264 Tax_Id=9606 Gene_Symbol=KRT1 Keratin, type II cytoskeletal 1	4634	66149	121	94	29	25	12980	1	1	0	492.599	1474.78	3	1474.78	-0.0013	0	53.79	0.00022	R	FLEQQNQVLQTK	W					7508: Scan 11424 (rt=34.8024) [G:\UserData\Public\Data\2018\201801\20180115\wanghurong-8.raw]
1	1::P04264	SWISS-PROT:P04264 Tax_Id=9606 Gene_Symbol=KRT1 Keratin, type II cytoskeletal 1	4634	66149	121	94	29	25	12981	1	1	0	492.6	1474.78	3	1474.78	-0.0011	0	47.65	0.00088	R	FLEQQNQVLQTK	W					7414: Scan 11317 (rt=34.6127) [G:\UserData\Public\Data\2018\201801\20180115\wanghurong-8.raw]
1	1::P04264	SWISS-PROT:P04264 Tax_Id=9606 Gene_Symbol=KRT1 Keratin, type II cytoskeletal 1	4634	66149	121	94	29	25	12982	1	1	0	738.396	1474.78	2	1474.78	-0.0005	0	70.88	4.2e-06	R	FLEQQNQVLQTK	W					7593: Scan 11521 (rt=34.9729) [G:\UserData\Public\Data\2018\201801\20180115\wanghurong-8.raw]
1	1::P04264	SWISS-PROT:P04264 Tax_Id=9606 Gene_Symbol=KRT1 Keratin, type II cytoskeletal 1	4634	66149	121	94	29	25	12989	1	1	0	738.399	1474.78	2	1474.78	0.0049	0	75.33	1.4e-06	R	FLEQQNQVLQTK	W					7402: Scan 11304 (rt=34.5895) [G:\UserData\Public\Data\2018\201801\20180115\wanghurong-8.raw]
1	1::P04264	SWISS-PROT:P04264 Tax_Id=9606 Gene_Symbol=KRT1 Keratin, type II cytoskeletal 1	4634	66149	121	94	29	25	5808	1	1	0	546.958	1637.85	3	1637.85	-0.0002	1	52.27	0.00032	K	SLNNQFASFIDKVR	F					20335: Scan 25862 (rt=60.4126) [G:\UserData\Public\Data\2018\201801\20180115\wanghurong-8.raw]
1	1::P04264	SWISS-PROT:P04264 Tax_Id=9606 Gene_Symbol=KRT1 Keratin, type II cytoskeletal 1	4634	66149	121	94	29	25	16327	1	1	1	829.398	1656.78	2	1656.79	-0.0047	0	38.99	0.01	R	SGGGFSSGSAGIINYQR	R					9877: Scan 14103 (rt=39.5575) [G:\UserData\Public\Data\2018\201801\20180115\wanghurong-8.raw]
1	1::P04264	SWISS-PROT:P04264 Tax_Id=9606 Gene_Symbol=KRT1 Keratin, type II cytoskeletal 1	4634	66149	121	94	29	25	16328	1	1	1	829.4	1656.79	2	1656.79	-0.0004	0	85.15	2.6e-07	R	SGGGFSSGSAGIINYQR	R					9962: Scan 14201 (rt=39.7333) [G:\UserData\Public\Data\2018\201801\20180115\wanghurong-8.raw]
1	1::P04264	SWISS-PROT:P04264 Tax_Id=9606 Gene_Symbol=KRT1 Keratin, type II cytoskeletal 1	4634	66149	121	94	29	25	16329	1	1	1	829.4	1656.79	2	1656.79	0.0001	0	85.63	2.3e-07	R	SGGGFSSGSAGIINYQR	R					10049: Scan 14301 (rt=39.9075) [G:\UserData\Public\Data\2018\201801\20180115\wanghurong-8.raw]
1	1::P04264	SWISS-PROT:P04264 Tax_Id=9606 Gene_Symbol=KRT1 Keratin, type II cytoskeletal 1	4634	66149	121	94	29	25	16330	1	1	1	829.401	1656.79	2	1656.79	0.001	0	69.86	2.1e-05	R	SGGGFSSGSAGIINYQR	R					10146: Scan 14409 (rt=40.099) [G:\UserData\Public\Data\2018\201801\20180115\wanghurong-8.raw]
1	1::P04264	SWISS-PROT:P04264 Tax_Id=9606 Gene_Symbol=KRT1 Keratin, type II cytoskeletal 1	4634	66149	121	94	29	25	17795	1	1	1	572.954	1715.84	3	1715.84	-0.0024	0	40.67	0.0071	K	QISNLQQSISDAEQR	G					10671: Scan 15005 (rt=41.1582) [G:\UserData\Public\Data\2018\201801\20180115\wanghurong-8.raw]
1	1::P04264	SWISS-PROT:P04264 Tax_Id=9606 Gene_Symbol=KRT1 Keratin, type II cytoskeletal 1	4634	66149	121	94	29	25	17796	1	1	1	858.929	1715.84	2	1715.84	-0.0008	0	119.06	1e-10	K	QISNLQQSISDAEQR	G					10622: Scan 14949 (rt=41.0602) [G:\UserData\Public\Data\2018\201801\20180115\wanghurong-8.raw]
1	1::P04264	SWISS-PROT:P04264 Tax_Id=9606 Gene_Symbol=KRT1 Keratin, type II cytoskeletal 1	4634	66149	121	94	29	25	17797	1	1	1	858.929	1715.84	2	1715.84	-0.0002	0	113.82	3.6e-10	K	QISNLQQSISDAEQR	G					10537: Scan 14849 (rt=40.8819) [G:\UserData\Public\Data\2018\201801\20180115\wanghurong-8.raw]
1	1::P04264	SWISS-PROT:P04264 Tax_Id=9606 Gene_Symbol=KRT1 Keratin, type II cytoskeletal 1	4634	66149	121	94	29	25	17798	1	1	1	572.955	1715.84	3	1715.84	0.0006	0	62.05	5.3e-05	K	QISNLQQSISDAEQR	G					10579: Scan 14897 (rt=40.9667) [G:\UserData\Public\Data\2018\201801\20180115\wanghurong-8.raw]
1	1::P04264	SWISS-PROT:P04264 Tax_Id=9606 Gene_Symbol=KRT1 Keratin, type II cytoskeletal 1	4634	66149	121	94	29	25	17799	1	1	1	572.956	1715.84	3	1715.84	0.0009	0	59.61	9.3e-05	K	QISNLQQSISDAEQR	G					10490: Scan 14796 (rt=40.7863) [G:\UserData\Public\Data\2018\201801\20180115\wanghurong-8.raw]
1	1::P04264	SWISS-PROT:P04264 Tax_Id=9606 Gene_Symbol=KRT1 Keratin, type II cytoskeletal 1	4634	66149	121	94	29	25	18723	1	1	1	883.369	1764.72	2	1764.73	-0.0032	0	23.86	0.3	R	FSSCGGGGGSFGAGGGFGSR	S					9420: Scan 13576 (rt=38.6234) [G:\UserData\Public\Data\2018\201801\20180115\wanghurong-8.raw]
1	1::P04264	SWISS-PROT:P04264 Tax_Id=9606 Gene_Symbol=KRT1 Keratin, type II cytoskeletal 1	4634	66149	121	94	29	25	18724	1	1	1	883.37	1764.72	2	1764.73	-0.0031	0	5.65	20	R	FSSCGGGGGSFGAGGGFGSR	S					29748: Scan 37647 (rt=84.3914) [G:\UserData\Public\Data\2018\201801\20180115\wanghurong-8.raw]
1	1::P04264	SWISS-PROT:P04264 Tax_Id=9606 Gene_Symbol=KRT1 Keratin, type II cytoskeletal 1	4634	66149	121	94	29	25	18725	1	1	1	883.37	1764.72	2	1764.73	-0.0028	0	41.68	0.0051	R	FSSCGGGGGSFGAGGGFGSR	S					9509: Scan 13675 (rt=38.7995) [G:\UserData\Public\Data\2018\201801\20180115\wanghurong-8.raw]
1	1::P04264	SWISS-PROT:P04264 Tax_Id=9606 Gene_Symbol=KRT1 Keratin, type II cytoskeletal 1	4634	66149	121	94	29	25	18727	1	1	1	883.37	1764.73	2	1764.73	-0.0019	0	38.19	0.012	R	FSSCGGGGGSFGAGGGFGSR	S					9067: Scan 13181 (rt=37.9192) [G:\UserData\Public\Data\2018\201801\20180115\wanghurong-8.raw]
1	1::P04264	SWISS-PROT:P04264 Tax_Id=9606 Gene_Symbol=KRT1 Keratin, type II cytoskeletal 1	4634	66149	121	94	29	25	18728	1	1	1	883.37	1764.73	2	1764.73	-0.0019	0	138.82	1e-12	R	FSSCGGGGGSFGAGGGFGSR	S					8529: Scan 12575 (rt=36.8478) [G:\UserData\Public\Data\2018\201801\20180115\wanghurong-8.raw]
1	1::P04264	SWISS-PROT:P04264 Tax_Id=9606 Gene_Symbol=KRT1 Keratin, type II cytoskeletal 1	4634	66149	121	94	29	25	18729	1	1	1	883.37	1764.73	2	1764.73	-0.0016	0	139.28	9e-13	R	FSSCGGGGGSFGAGGGFGSR	S					8443: Scan 12476 (rt=36.6686) [G:\UserData\Public\Data\2018\201801\20180115\wanghurong-8.raw]
1	1::P04264	SWISS-PROT:P04264 Tax_Id=9606 Gene_Symbol=KRT1 Keratin, type II cytoskeletal 1	4634	66149	121	94	29	25	18730	1	1	1	883.37	1764.73	2	1764.73	-0.0015	0	151.01	6e-14	R	FSSCGGGGGSFGAGGGFGSR	S					8359: Scan 12377 (rt=36.4908) [G:\UserData\Public\Data\2018\201801\20180115\wanghurong-8.raw]
1	1::P04264	SWISS-PROT:P04264 Tax_Id=9606 Gene_Symbol=KRT1 Keratin, type II cytoskeletal 1	4634	66149	121	94	29	25	18731	1	1	1	883.37	1764.73	2	1764.73	-0.0014	0	46.23	0.0018	R	FSSCGGGGGSFGAGGGFGSR	S					9331: Scan 13477 (rt=38.4456) [G:\UserData\Public\Data\2018\201801\20180115\wanghurong-8.raw]
1	1::P04264	SWISS-PROT:P04264 Tax_Id=9606 Gene_Symbol=KRT1 Keratin, type II cytoskeletal 1	4634	66149	121	94	29	25	18732	1	1	1	883.37	1764.73	2	1764.73	-0.0013	0	27.86	0.13	R	FSSCGGGGGSFGAGGGFGSR	S					9154: Scan 13280 (rt=38.0967) [G:\UserData\Public\Data\2018\201801\20180115\wanghurong-8.raw]
1	1::P04264	SWISS-PROT:P04264 Tax_Id=9606 Gene_Symbol=KRT1 Keratin, type II cytoskeletal 1	4634	66149	121	94	29	25	18733	1	1	1	883.37	1764.73	2	1764.73	-0.0013	0	34.4	0.028	R	FSSCGGGGGSFGAGGGFGSR	S					9243: Scan 13379 (rt=38.2722) [G:\UserData\Public\Data\2018\201801\20180115\wanghurong-8.raw]
1	1::P04264	SWISS-PROT:P04264 Tax_Id=9606 Gene_Symbol=KRT1 Keratin, type II cytoskeletal 1	4634	66149	121	94	29	25	18734	1	1	1	883.371	1764.73	2	1764.73	-0.0007	0	113.43	3.5e-10	R	FSSCGGGGGSFGAGGGFGSR	S					8618: Scan 12674 (rt=37.0255) [G:\UserData\Public\Data\2018\201801\20180115\wanghurong-8.raw]
1	1::P04264	SWISS-PROT:P04264 Tax_Id=9606 Gene_Symbol=KRT1 Keratin, type II cytoskeletal 1	4634	66149	121	94	29	25	18735	1	1	1	589.25	1764.73	3	1764.73	-0.0001	0	45.74	0.0021	R	FSSCGGGGGSFGAGGGFGSR	S					8498: Scan 12537 (rt=36.7772) [G:\UserData\Public\Data\2018\201801\20180115\wanghurong-8.raw]
1	1::P04264	SWISS-PROT:P04264 Tax_Id=9606 Gene_Symbol=KRT1 Keratin, type II cytoskeletal 1	4634	66149	121	94	29	25	18736	1	1	1	883.371	1764.73	2	1764.73	0.0001	0	68.11	2.8e-05	R	FSSCGGGGGSFGAGGGFGSR	S					8174: Scan 12171 (rt=36.1269) [G:\UserData\Public\Data\2018\201801\20180115\wanghurong-8.raw]
1	1::P04264	SWISS-PROT:P04264 Tax_Id=9606 Gene_Symbol=KRT1 Keratin, type II cytoskeletal 1	4634	66149	121	94	29	25	18737	1	1	1	883.371	1764.73	2	1764.73	0.0002	0	153.53	3.4e-14	R	FSSCGGGGGSFGAGGGFGSR	S					8270: Scan 12278 (rt=36.3159) [G:\UserData\Public\Data\2018\201801\20180115\wanghurong-8.raw]
1	1::P04264	SWISS-PROT:P04264 Tax_Id=9606 Gene_Symbol=KRT1 Keratin, type II cytoskeletal 1	4634	66149	121	94	29	25	18738	1	1	1	883.371	1764.73	2	1764.73	0.0003	0	11.17	6	R	FSSCGGGGGSFGAGGGFGSR	S					9613: Scan 13798 (rt=39.0209) [G:\UserData\Public\Data\2018\201801\20180115\wanghurong-8.raw]
1	1::P04264	SWISS-PROT:P04264 Tax_Id=9606 Gene_Symbol=KRT1 Keratin, type II cytoskeletal 1	4634	66149	121	94	29	25	18739	1	1	1	589.25	1764.73	3	1764.73	0.0008	0	44.33	0.0029	R	FSSCGGGGGSFGAGGGFGSR	S					8403: Scan 12428 (rt=36.5799) [G:\UserData\Public\Data\2018\201801\20180115\wanghurong-8.raw]
1	1::P04264	SWISS-PROT:P04264 Tax_Id=9606 Gene_Symbol=KRT1 Keratin, type II cytoskeletal 1	4634	66149	121	94	29	25	18740	1	1	1	883.371	1764.73	2	1764.73	0.0008	0	52.93	0.0004	R	FSSCGGGGGSFGAGGGFGSR	S					8973: Scan 13073 (rt=37.7286) [G:\UserData\Public\Data\2018\201801\20180115\wanghurong-8.raw]
1	1::P04264	SWISS-PROT:P04264 Tax_Id=9606 Gene_Symbol=KRT1 Keratin, type II cytoskeletal 1	4634	66149	121	94	29	25	18741	1	1	1	883.372	1764.73	2	1764.73	0.0015	0	38.03	0.012	R	FSSCGGGGGSFGAGGGFGSR	S					8882: Scan 12971 (rt=37.549) [G:\UserData\Public\Data\2018\201801\20180115\wanghurong-8.raw]
1	1::P04264	SWISS-PROT:P04264 Tax_Id=9606 Gene_Symbol=KRT1 Keratin, type II cytoskeletal 1	4634	66149	121	94	29	25	18742	1	1	1	589.25	1764.73	3	1764.73	0.0015	0	23.47	0.35	R	FSSCGGGGGSFGAGGGFGSR	S					8306: Scan 12317 (rt=36.3836) [G:\UserData\Public\Data\2018\201801\20180115\wanghurong-8.raw]
1	1::P04264	SWISS-PROT:P04264 Tax_Id=9606 Gene_Symbol=KRT1 Keratin, type II cytoskeletal 1	4634	66149	121	94	29	25	18743	1	1	1	883.372	1764.73	2	1764.73	0.0016	0	1.19	59	R	FSSCGGGGGSFGAGGGFGSR	S					29683: Scan 37554 (rt=84.2122) [G:\UserData\Public\Data\2018\201801\20180115\wanghurong-8.raw]
1	1::P04264	SWISS-PROT:P04264 Tax_Id=9606 Gene_Symbol=KRT1 Keratin, type II cytoskeletal 1	4634	66149	121	94	29	25	18744	1	1	1	883.372	1764.73	2	1764.73	0.0022	0	74.13	3e-06	R	FSSCGGGGGSFGAGGGFGSR	S					8707: Scan 12773 (rt=37.2007) [G:\UserData\Public\Data\2018\201801\20180115\wanghurong-8.raw]
1	1::P04264	SWISS-PROT:P04264 Tax_Id=9606 Gene_Symbol=KRT1 Keratin, type II cytoskeletal 1	4634	66149	121	94	29	25	18745	1	1	1	883.373	1764.73	2	1764.73	0.0036	0	122.44	4.6e-11	R	FSSCGGGGGSFGAGGGFGSR	S					8795: Scan 12872 (rt=37.3746) [G:\UserData\Public\Data\2018\201801\20180115\wanghurong-8.raw]
1	1::P04264	SWISS-PROT:P04264 Tax_Id=9606 Gene_Symbol=KRT1 Keratin, type II cytoskeletal 1	4634	66149	121	94	29	25	7423	3	1	1	589.255	1764.74	3	1764.73	0.0164	0	4.42	53	R	FSSCGGGGGSFGAGGGFGSR	S					10611: Scan 14935 (rt=41.033) [G:\UserData\Public\Data\2018\201801\20180115\wanghurong-8.raw]
1	1::P04264	SWISS-PROT:P04264 Tax_Id=9606 Gene_Symbol=KRT1 Keratin, type II cytoskeletal 1	4634	66149	121	94	29	25	18747	1	1	1	589.257	1764.75	3	1764.73	0.0211	0	3.64	38	R	FSSCGGGGGSFGAGGGFGSR	S					1500: Scan 4322 (rt=22.0092) [G:\UserData\Public\Data\2018\201801\20180115\wanghurong-8.raw]
1	1::P04264	SWISS-PROT:P04264 Tax_Id=9606 Gene_Symbol=KRT1 Keratin, type II cytoskeletal 1	4634	66149	121	94	29	25	21507	1	1	1	997.492	1992.97	2	1992.97	-0.0004	0	94.2	3.5e-08	R	THNLEPYFESFINNLR	R					25733: Scan 31816 (rt=70.9617) [G:\UserData\Public\Data\2018\201801\20180115\wanghurong-8.raw]
1	1::P04264	SWISS-PROT:P04264 Tax_Id=9606 Gene_Symbol=KRT1 Keratin, type II cytoskeletal 1	4634	66149	121	94	29	25	21508	1	1	1	665.331	1992.97	3	1992.97	0.001	0	81.91	5.9e-07	R	THNLEPYFESFINNLR	R					25730: Scan 31813 (rt=70.9573) [G:\UserData\Public\Data\2018\201801\20180115\wanghurong-8.raw]
1	1::P04264	SWISS-PROT:P04264 Tax_Id=9606 Gene_Symbol=KRT1 Keratin, type II cytoskeletal 1	4634	66149	121	94	29	25	24668	1	1	1	795.322	2382.95	3	2382.94	0.0006	0	76.44	2e-06	R	GGGGGGYGSGGSSYGSGGGSYGSGGGGGGGR	G					1641: Scan 4502 (rt=22.3342) [G:\UserData\Public\Data\2018\201801\20180115\wanghurong-8.raw]
1	1::P04264	SWISS-PROT:P04264 Tax_Id=9606 Gene_Symbol=KRT1 Keratin, type II cytoskeletal 1	4634	66149	121	94	29	25	24669	1	1	1	795.323	2382.95	3	2382.94	0.0013	0	9	11	R	GGGGGGYGSGGSSYGSGGGSYGSGGGGGGGR	G					1718: Scan 4598 (rt=22.5097) [G:\UserData\Public\Data\2018\201801\20180115\wanghurong-8.raw]
1	1::P04264	SWISS-PROT:P04264 Tax_Id=9606 Gene_Symbol=KRT1 Keratin, type II cytoskeletal 1	4634	66149	121	94	29	25	24670	1	1	1	795.323	2382.95	3	2382.94	0.0017	0	99.31	1e-08	R	GGGGGGYGSGGSSYGSGGGSYGSGGGGGGGR	G					1558: Scan 4400 (rt=22.1535) [G:\UserData\Public\Data\2018\201801\20180115\wanghurong-8.raw]
1	1::P04264	SWISS-PROT:P04264 Tax_Id=9606 Gene_Symbol=KRT1 Keratin, type II cytoskeletal 1	4634	66149	121	94	29	25	24671	1	1	1	1192.48	2382.95	2	2382.94	0.0024	0	119.23	1.1e-10	R	GGGGGGYGSGGSSYGSGGGSYGSGGGGGGGR	G					1604: Scan 4452 (rt=22.2437) [G:\UserData\Public\Data\2018\201801\20180115\wanghurong-8.raw]
1	1::P04264	SWISS-PROT:P04264 Tax_Id=9606 Gene_Symbol=KRT1 Keratin, type II cytoskeletal 1	4634	66149	121	94	29	25	26037	1	1	1	855.727	2564.16	3	2564.16	-0.0016	0	76.1	3e-06	R	MSGECAPNVSVSVSTSHTTISGGGSR	G					7634: Scan 11566 (rt=35.0519) [G:\UserData\Public\Data\2018\201801\20180115\wanghurong-8.raw]
1	1::P04264	SWISS-PROT:P04264 Tax_Id=9606 Gene_Symbol=KRT1 Keratin, type II cytoskeletal 1	4634	66149	121	94	29	25	26038	1	1	1	855.727	2564.16	3	2564.16	-0.0007	0	76.07	3e-06	R	MSGECAPNVSVSVSTSHTTISGGGSR	G					7730: Scan 11673 (rt=35.2406) [G:\UserData\Public\Data\2018\201801\20180115\wanghurong-8.raw]
1	1::P04264	SWISS-PROT:P04264 Tax_Id=9606 Gene_Symbol=KRT1 Keratin, type II cytoskeletal 1	4634	66149	121	94	29	25	26040	1	1	1	855.728	2564.16	3	2564.16	0.0025	0	41.95	0.008	R	MSGECAPNVSVSVSTSHTTISGGGSR	G					7818: Scan 11772 (rt=35.4153) [G:\UserData\Public\Data\2018\201801\20180115\wanghurong-8.raw]
1	1::P04264	SWISS-PROT:P04264 Tax_Id=9606 Gene_Symbol=KRT1 Keratin, type II cytoskeletal 1	4634	66149	121	94	29	25	26041	1	1	1	855.728	2564.16	3	2564.16	0.0025	0	23.79	0.53	R	MSGECAPNVSVSVSTSHTTISGGGSR	G					7921: Scan 11886 (rt=35.6185) [G:\UserData\Public\Data\2018\201801\20180115\wanghurong-8.raw]
1	1::P04264	SWISS-PROT:P04264 Tax_Id=9606 Gene_Symbol=KRT1 Keratin, type II cytoskeletal 1	4634	66149	121	94	29	25	26126	1	1	1	861.058	2580.15	3	2580.15	-0.0017	0	83.6	5.5e-07	R	MSGECAPNVSVSVSTSHTTISGGGSR	G	Oxidation (M)	0.10000000000000000000000000.0			6643: Scan 10438 (rt=33.0594) [G:\UserData\Public\Data\2018\201801\20180115\wanghurong-8.raw]
1	1::P04264	SWISS-PROT:P04264 Tax_Id=9606 Gene_Symbol=KRT1 Keratin, type II cytoskeletal 1	4634	66149	121	94	29	25	26127	1	1	1	861.058	2580.15	3	2580.15	-0.0013	0	71.56	8.8e-06	R	MSGECAPNVSVSVSTSHTTISGGGSR	G	Oxidation (M)	0.10000000000000000000000000.0			6903: Scan 10737 (rt=33.5949) [G:\UserData\Public\Data\2018\201801\20180115\wanghurong-8.raw]
1	1::P04264	SWISS-PROT:P04264 Tax_Id=9606 Gene_Symbol=KRT1 Keratin, type II cytoskeletal 1	4634	66149	121	94	29	25	26128	1	1	1	861.058	2580.15	3	2580.15	-0.0009	0	107.29	2.4e-09	R	MSGECAPNVSVSVSTSHTTISGGGSR	G	Oxidation (M)	0.10000000000000000000000000.0			6727: Scan 10537 (rt=33.2345) [G:\UserData\Public\Data\2018\201801\20180115\wanghurong-8.raw]
1	1::P04264	SWISS-PROT:P04264 Tax_Id=9606 Gene_Symbol=KRT1 Keratin, type II cytoskeletal 1	4634	66149	121	94	29	25	26129	1	1	1	861.059	2580.16	3	2580.15	0.0005	0	102.51	7.1e-09	R	MSGECAPNVSVSVSTSHTTISGGGSR	G	Oxidation (M)	0.10000000000000000000000000.0			6812: Scan 10636 (rt=33.4123) [G:\UserData\Public\Data\2018\201801\20180115\wanghurong-8.raw]
1	1::P04264	SWISS-PROT:P04264 Tax_Id=9606 Gene_Symbol=KRT1 Keratin, type II cytoskeletal 1	4634	66149	121	94	29	25	17873	1	1	1	861.061	2580.16	3	2580.15	0.0068	0	18.98	1.6	R	MSGECAPNVSVSVSTSHTTISGGGSR	G	Oxidation (M)	0.10000000000000000000000000.0			6556: Scan 10337 (rt=32.8769) [G:\UserData\Public\Data\2018\201801\20180115\wanghurong-8.raw]
1	1::P04264	SWISS-PROT:P04264 Tax_Id=9606 Gene_Symbol=KRT1 Keratin, type II cytoskeletal 1	4634	66149	121	94	29	25	29012	1	1	1	828.833	3311.3	4	3311.3	0.0006	0	14.49	3.9	R	GSYGSGGSSYGSGGGSYGSGGGGGGHGSYGSGSSSGGYR	G					3031: Scan 6201 (rt=25.424) [G:\UserData\Public\Data\2018\201801\20180115\wanghurong-8.raw]
1	1::P04264	SWISS-PROT:P04264 Tax_Id=9606 Gene_Symbol=KRT1 Keratin, type II cytoskeletal 1	4634	66149	121	94	29	25	29013	1	1	1	1104.77	3311.3	3	3311.3	0.0011	0	11.43	7.9	R	GSYGSGGSSYGSGGGSYGSGGGGGGHGSYGSGSSSGGYR	G					3135: Scan 6320 (rt=25.6375) [G:\UserData\Public\Data\2018\201801\20180115\wanghurong-8.raw]
1	1::P04264	SWISS-PROT:P04264 Tax_Id=9606 Gene_Symbol=KRT1 Keratin, type II cytoskeletal 1	4634	66149	121	94	29	25	29014	1	1	1	1104.77	3311.3	3	3311.3	0.002	0	43.44	0.005	R	GSYGSGGSSYGSGGGSYGSGGGGGGHGSYGSGSSSGGYR	G					3042: Scan 6213 (rt=25.4465) [G:\UserData\Public\Data\2018\201801\20180115\wanghurong-8.raw]
1	1::P04264	SWISS-PROT:P04264 Tax_Id=9606 Gene_Symbol=KRT1 Keratin, type II cytoskeletal 1	4634	66149	121	94	29	25	29727	1	1	1	1509.74	4526.2	3	4526.19	0.0085	0	88.54	1.2e-07	K	LDNLQQEIDFLTALYQAELSQMQTQISETNVILSMDNNR	S					26072: Scan 32189 (rt=71.6357) [G:\UserData\Public\Data\2018\201801\20180115\wanghurong-8.raw]
2	1::P13645	SWISS-PROT:P13645 Tax_Id=9606 Gene_Symbol=KRT10 Keratin, type I cytoskeletal 10	3189	59703	73	62	23	22	847	1	1	0	404.203	806.392	2	806.392	-0.0004	0	47.15	0.00084	R	LAADDFR	L					4138: Scan 7497 (rt=27.7435) [G:\UserData\Public\Data\2018\201801\20180115\wanghurong-8.raw]
2	1::P13645	SWISS-PROT:P13645 Tax_Id=9606 Gene_Symbol=KRT10 Keratin, type I cytoskeletal 10	3189	59703	73	62	23	22	848	1	1	0	404.203	806.392	2	806.392	-0.0001	0	45.18	0.0013	R	LAADDFR	L					4038: Scan 7381 (rt=27.5415) [G:\UserData\Public\Data\2018\201801\20180115\wanghurong-8.raw]
2	1::P13645	SWISS-PROT:P13645 Tax_Id=9606 Gene_Symbol=KRT10 Keratin, type I cytoskeletal 10	3189	59703	73	62	23	22	849	1	1	0	404.205	806.396	2	806.392	0.0037	0	44.6	0.0015	R	LAADDFR	L					3945: Scan 7273 (rt=27.3487) [G:\UserData\Public\Data\2018\201801\20180115\wanghurong-8.raw]
2	1::P13645	SWISS-PROT:P13645 Tax_Id=9606 Gene_Symbol=KRT10 Keratin, type I cytoskeletal 10	3189	59703	73	62	23	22	877	1	1	0	405.224	808.434	2	808.433	0.0006	0	43.39	0.0016	R	LASYLDK	V					3442: Scan 6686 (rt=26.2958) [G:\UserData\Public\Data\2018\201801\20180115\wanghurong-8.raw]
2	1::P13645	SWISS-PROT:P13645 Tax_Id=9606 Gene_Symbol=KRT10 Keratin, type I cytoskeletal 10	3189	59703	73	62	23	22	3993	1	1	1	332.51	994.508	3	994.512	-0.0041	1	23.5	0.24	K	IKEWYEK	H					3551: Scan 6812 (rt=26.514) [G:\UserData\Public\Data\2018\201801\20180115\wanghurong-8.raw]
2	1::P13645	SWISS-PROT:P13645 Tax_Id=9606 Gene_Symbol=KRT10 Keratin, type I cytoskeletal 10	3189	59703	73	62	23	22	4662	1	1	1	516.303	1030.59	2	1030.59	0.0008	0	56.38	6.5e-05	R	VLDELTLTK	A					10993: Scan 15373 (rt=41.8148) [G:\UserData\Public\Data\2018\201801\20180115\wanghurong-8.raw]
2	1::P13645	SWISS-PROT:P13645 Tax_Id=9606 Gene_Symbol=KRT10 Keratin, type I cytoskeletal 10	3189	59703	73	62	23	22	4663	1	1	1	516.303	1030.59	2	1030.59	0.0009	0	56.61	6.1e-05	R	VLDELTLTK	A					10899: Scan 15269 (rt=41.6309) [G:\UserData\Public\Data\2018\201801\20180115\wanghurong-8.raw]
2	1::P13645	SWISS-PROT:P13645 Tax_Id=9606 Gene_Symbol=KRT10 Keratin, type I cytoskeletal 10	3189	59703	73	62	23	22	4664	1	1	1	516.304	1030.59	2	1030.59	0.0016	0	9.6	3.1	R	VLDELTLTK	A					10794: Scan 15144 (rt=41.4044) [G:\UserData\Public\Data\2018\201801\20180115\wanghurong-8.raw]
2	1::P13645	SWISS-PROT:P13645 Tax_Id=9606 Gene_Symbol=KRT10 Keratin, type I cytoskeletal 10	3189	59703	73	62	23	22	5289	1	1	0	532.811	1063.61	2	1063.6	0.005	1	44.71	0.00081	R	LASYLDKVR	A					5708: Scan 9358 (rt=31.1357) [G:\UserData\Public\Data\2018\201801\20180115\wanghurong-8.raw]
2	1::P13645	SWISS-PROT:P13645 Tax_Id=9606 Gene_Symbol=KRT10 Keratin, type I cytoskeletal 10	3189	59703	73	62	23	22	5755	1	1	0	545.769	1089.52	2	1089.52	0.0003	0	67.3	1.1e-05	K	VTMQNLNDR	L					2827: Scan 5955 (rt=24.9809) [G:\UserData\Public\Data\2018\201801\20180115\wanghurong-8.raw]
2	1::P13645	SWISS-PROT:P13645 Tax_Id=9606 Gene_Symbol=KRT10 Keratin, type I cytoskeletal 10	3189	59703	73	62	23	22	5756	1	1	0	545.769	1089.52	2	1089.52	0.0008	0	68.25	8.6e-06	K	VTMQNLNDR	L					2915: Scan 6064 (rt=25.1738) [G:\UserData\Public\Data\2018\201801\20180115\wanghurong-8.raw]
2	1::P13645	SWISS-PROT:P13645 Tax_Id=9606 Gene_Symbol=KRT10 Keratin, type I cytoskeletal 10	3189	59703	73	62	23	22	5757	1	1	0	545.77	1089.53	2	1089.52	0.0014	0	35.58	0.016	K	VTMQNLNDR	L					534: Scan 2550 (rt=16.8155) [G:\UserData\Public\Data\2018\201801\20180115\wanghurong-8.raw]
2	1::P13645	SWISS-PROT:P13645 Tax_Id=9606 Gene_Symbol=KRT10 Keratin, type I cytoskeletal 10	3189	59703	73	62	23	22	6065	1	1	0	553.767	1105.52	2	1105.52	0.001	0	13.7	2.6	K	VTMQNLNDR	L	Oxidation (M)	0.001000000.0			529: Scan 2544 (rt=16.8029) [G:\UserData\Public\Data\2018\201801\20180115\wanghurong-8.raw]
2	1::P13645	SWISS-PROT:P13645 Tax_Id=9606 Gene_Symbol=KRT10 Keratin, type I cytoskeletal 10	3189	59703	73	62	23	22	6066	1	1	0	553.767	1105.52	2	1105.52	0.0011	0	41.57	0.0042	K	VTMQNLNDR	L	Oxidation (M)	0.001000000.0			466: Scan 2425 (rt=16.4488) [G:\UserData\Public\Data\2018\201801\20180115\wanghurong-8.raw]
2	1::P13645	SWISS-PROT:P13645 Tax_Id=9606 Gene_Symbol=KRT10 Keratin, type I cytoskeletal 10	3189	59703	73	62	23	22	7224	1	1	1	583.295	1164.58	2	1164.58	-0.0009	0	78.37	9.1e-07	R	LENEIQTYR	S					4542: Scan 7981 (rt=28.6587) [G:\UserData\Public\Data\2018\201801\20180115\wanghurong-8.raw]
2	1::P13645	SWISS-PROT:P13645 Tax_Id=9606 Gene_Symbol=KRT10 Keratin, type I cytoskeletal 10	3189	59703	73	62	23	22	568	1	1	1	389.2	1164.58	3	1164.58	-0.0004	0	16.53	2.6	R	LENEIQTYR	S					4532: Scan 7970 (rt=28.6393) [G:\UserData\Public\Data\2018\201801\20180115\wanghurong-8.raw]
2	1::P13645	SWISS-PROT:P13645 Tax_Id=9606 Gene_Symbol=KRT10 Keratin, type I cytoskeletal 10	3189	59703	73	62	23	22	7225	1	1	1	583.296	1164.58	2	1164.58	0.0004	0	74.72	2.1e-06	R	LENEIQTYR	S					4450: Scan 7876 (rt=28.4725) [G:\UserData\Public\Data\2018\201801\20180115\wanghurong-8.raw]
2	1::P13645	SWISS-PROT:P13645 Tax_Id=9606 Gene_Symbol=KRT10 Keratin, type I cytoskeletal 10	3189	59703	73	62	23	22	7226	1	1	1	389.2	1164.58	3	1164.58	0.0008	0	35.95	0.016	R	LENEIQTYR	S					4443: Scan 7867 (rt=28.4563) [G:\UserData\Public\Data\2018\201801\20180115\wanghurong-8.raw]
2	1::P13645	SWISS-PROT:P13645 Tax_Id=9606 Gene_Symbol=KRT10 Keratin, type I cytoskeletal 10	3189	59703	73	62	23	22	7227	1	1	1	583.297	1164.58	2	1164.58	0.0014	0	7.09	12	R	LENEIQTYR	S					345: Scan 2118 (rt=15.3437) [G:\UserData\Public\Data\2018\201801\20180115\wanghurong-8.raw]
2	1::P13645	SWISS-PROT:P13645 Tax_Id=9606 Gene_Symbol=KRT10 Keratin, type I cytoskeletal 10	3189	59703	73	62	23	22	7228	1	1	1	583.297	1164.58	2	1164.58	0.0016	0	74.94	2e-06	R	LENEIQTYR	S					4296: Scan 7687 (rt=28.1091) [G:\UserData\Public\Data\2018\201801\20180115\wanghurong-8.raw]
2	1::P13645	SWISS-PROT:P13645 Tax_Id=9606 Gene_Symbol=KRT10 Keratin, type I cytoskeletal 10	3189	59703	73	62	23	22	7229	1	1	1	583.297	1164.58	2	1164.58	0.0016	0	74.97	2e-06	R	LENEIQTYR	S					4368: Scan 7777 (rt=28.2956) [G:\UserData\Public\Data\2018\201801\20180115\wanghurong-8.raw]
2	1::P13645	SWISS-PROT:P13645 Tax_Id=9606 Gene_Symbol=KRT10 Keratin, type I cytoskeletal 10	3189	59703	73	62	23	22	7822	1	1	0	601.312	1200.61	2	1200.61	-0.001	0	89.2	6.5e-08	R	QSVEADINGLR	R					9297: Scan 13439 (rt=38.3771) [G:\UserData\Public\Data\2018\201801\20180115\wanghurong-8.raw]
2	1::P13645	SWISS-PROT:P13645 Tax_Id=9606 Gene_Symbol=KRT10 Keratin, type I cytoskeletal 10	3189	59703	73	62	23	22	7823	1	1	0	601.312	1200.61	2	1200.61	-0.0005	0	81.64	3.6e-07	R	QSVEADINGLR	R					9392: Scan 13544 (rt=38.5647) [G:\UserData\Public\Data\2018\201801\20180115\wanghurong-8.raw]
2	1::P13645	SWISS-PROT:P13645 Tax_Id=9606 Gene_Symbol=KRT10 Keratin, type I cytoskeletal 10	3189	59703	73	62	23	22	7825	1	1	0	401.211	1200.61	3	1200.61	0.0005	0	42.58	0.0029	R	QSVEADINGLR	R					9294: Scan 13435 (rt=38.3716) [G:\UserData\Public\Data\2018\201801\20180115\wanghurong-8.raw]
2	1::P13645	SWISS-PROT:P13645 Tax_Id=9606 Gene_Symbol=KRT10 Keratin, type I cytoskeletal 10	3189	59703	73	62	23	22	8388	1	1	1	412.231	1233.67	3	1233.67	-0.0002	1	33.06	0.019	R	LKYENEVALR	Q					5530: Scan 9152 (rt=30.7691) [G:\UserData\Public\Data\2018\201801\20180115\wanghurong-8.raw]
2	1::P13645	SWISS-PROT:P13645 Tax_Id=9606 Gene_Symbol=KRT10 Keratin, type I cytoskeletal 10	3189	59703	73	62	23	22	8389	1	1	1	617.843	1233.67	2	1233.67	0	1	30.22	0.037	R	LKYENEVALR	Q					5624: Scan 9261 (rt=30.9646) [G:\UserData\Public\Data\2018\201801\20180115\wanghurong-8.raw]
2	1::P13645	SWISS-PROT:P13645 Tax_Id=9606 Gene_Symbol=KRT10 Keratin, type I cytoskeletal 10	3189	59703	73	62	23	22	8911	1	1	1	631.801	1261.59	2	1261.59	-0.0027	0	6.18	16	R	SLLEGEGSSGGGGR	G					2593: Scan 5659 (rt=24.4445) [G:\UserData\Public\Data\2018\201801\20180115\wanghurong-8.raw]
2	1::P13645	SWISS-PROT:P13645 Tax_Id=9606 Gene_Symbol=KRT10 Keratin, type I cytoskeletal 10	3189	59703	73	62	23	22	8913	1	1	1	631.802	1261.59	2	1261.59	-0.0004	0	18.73	0.88	R	SLLEGEGSSGGGGR	G					2761: Scan 5871 (rt=24.8303) [G:\UserData\Public\Data\2018\201801\20180115\wanghurong-8.raw]
2	1::P13645	SWISS-PROT:P13645 Tax_Id=9606 Gene_Symbol=KRT10 Keratin, type I cytoskeletal 10	3189	59703	73	62	23	22	8914	1	1	1	631.802	1261.59	2	1261.59	-0.0001	0	69.14	7.9e-06	R	SLLEGEGSSGGGGR	G					2678: Scan 5765 (rt=24.6376) [G:\UserData\Public\Data\2018\201801\20180115\wanghurong-8.raw]
2	1::P13645	SWISS-PROT:P13645 Tax_Id=9606 Gene_Symbol=KRT10 Keratin, type I cytoskeletal 10	3189	59703	73	62	23	22	10874	1	1	0	453.245	1356.71	3	1356.71	0.0008	1	38.38	0.0077	R	QSVEADINGLRR	V					7472: Scan 11382 (rt=34.7276) [G:\UserData\Public\Data\2018\201801\20180115\wanghurong-8.raw]
2	1::P13645	SWISS-PROT:P13645 Tax_Id=9606 Gene_Symbol=KRT10 Keratin, type I cytoskeletal 10	3189	59703	73	62	23	22	11003	1	1	1	683.323	1364.63	2	1364.63	-0.0002	0	75.63	1.7e-06	R	SQYEQLAEQNR	K					3251: Scan 6453 (rt=25.8742) [G:\UserData\Public\Data\2018\201801\20180115\wanghurong-8.raw]
2	1::P13645	SWISS-PROT:P13645 Tax_Id=9606 Gene_Symbol=KRT10 Keratin, type I cytoskeletal 10	3189	59703	73	62	23	22	11004	1	1	1	683.323	1364.63	2	1364.63	0.0003	0	68.81	7.9e-06	R	SQYEQLAEQNR	K					3329: Scan 6550 (rt=26.0479) [G:\UserData\Public\Data\2018\201801\20180115\wanghurong-8.raw]
2	1::P13645	SWISS-PROT:P13645 Tax_Id=9606 Gene_Symbol=KRT10 Keratin, type I cytoskeletal 10	3189	59703	73	62	23	22	11005	1	1	1	455.885	1364.63	3	1364.63	0.0003	0	34.71	0.02	R	SQYEQLAEQNR	K					3296: Scan 6507 (rt=25.9705) [G:\UserData\Public\Data\2018\201801\20180115\wanghurong-8.raw]
2	1::P13645	SWISS-PROT:P13645 Tax_Id=9606 Gene_Symbol=KRT10 Keratin, type I cytoskeletal 10	3189	59703	73	62	23	22	11006	1	1	1	455.885	1364.63	3	1364.63	0.0003	0	58.32	8.8e-05	R	SQYEQLAEQNR	K					3209: Scan 6402 (rt=25.7823) [G:\UserData\Public\Data\2018\201801\20180115\wanghurong-8.raw]
2	1::P13645	SWISS-PROT:P13645 Tax_Id=9606 Gene_Symbol=KRT10 Keratin, type I cytoskeletal 10	3189	59703	73	62	23	22	11007	1	1	1	683.324	1364.63	2	1364.63	0.0006	0	68.3	8.9e-06	R	SQYEQLAEQNR	K					3156: Scan 6343 (rt=25.6791) [G:\UserData\Public\Data\2018\201801\20180115\wanghurong-8.raw]
2	1::P13645	SWISS-PROT:P13645 Tax_Id=9606 Gene_Symbol=KRT10 Keratin, type I cytoskeletal 10	3189	59703	73	62	23	22	11410	1	1	1	691.327	1380.64	2	1380.64	-0.0005	0	48.99	0.00088	R	ALEESNYELEGK	I					5575: Scan 9203 (rt=30.8619) [G:\UserData\Public\Data\2018\201801\20180115\wanghurong-8.raw]
2	1::P13645	SWISS-PROT:P13645 Tax_Id=9606 Gene_Symbol=KRT10 Keratin, type I cytoskeletal 10	3189	59703	73	62	23	22	11411	1	1	1	691.327	1380.64	2	1380.64	-0.0005	0	30.82	0.057	R	ALEESNYELEGK	I					5573: Scan 9201 (rt=30.8591) [G:\UserData\Public\Data\2018\201801\20180115\wanghurong-8.raw]
2	1::P13645	SWISS-PROT:P13645 Tax_Id=9606 Gene_Symbol=KRT10 Keratin, type I cytoskeletal 10	3189	59703	73	62	23	22	11412	1	1	1	691.328	1380.64	2	1380.64	0.0002	0	61.23	5.2e-05	R	ALEESNYELEGK	I					5667: Scan 9312 (rt=31.0548) [G:\UserData\Public\Data\2018\201801\20180115\wanghurong-8.raw]
2	1::P13645	SWISS-PROT:P13645 Tax_Id=9606 Gene_Symbol=KRT10 Keratin, type I cytoskeletal 10	3189	59703	73	62	23	22	11601	1	1	1	695.844	1389.67	2	1389.67	0.0006	0	59.17	8e-05	K	QSLEASLAETEGR	Y					9581: Scan 13759 (rt=38.9488) [G:\UserData\Public\Data\2018\201801\20180115\wanghurong-8.raw]
2	1::P13645	SWISS-PROT:P13645 Tax_Id=9606 Gene_Symbol=KRT10 Keratin, type I cytoskeletal 10	3189	59703	73	62	23	22	11602	1	1	1	695.844	1389.67	2	1389.67	0.0007	0	91.78	4.4e-08	K	QSLEASLAETEGR	Y					9675: Scan 13870 (rt=39.1474) [G:\UserData\Public\Data\2018\201801\20180115\wanghurong-8.raw]
2	1::P13645	SWISS-PROT:P13645 Tax_Id=9606 Gene_Symbol=KRT10 Keratin, type I cytoskeletal 10	3189	59703	73	62	23	22	13263	1	1	1	498.583	1492.73	3	1492.73	0.0003	1	59.08	8.7e-05	R	SQYEQLAEQNRK	D					1729: Scan 4611 (rt=22.5317) [G:\UserData\Public\Data\2018\201801\20180115\wanghurong-8.raw]
2	1::P13645	SWISS-PROT:P13645 Tax_Id=9606 Gene_Symbol=KRT10 Keratin, type I cytoskeletal 10	3189	59703	73	62	23	22	13264	1	1	1	498.583	1492.73	3	1492.73	0.001	1	42.05	0.0043	R	SQYEQLAEQNRK	D					1642: Scan 4503 (rt=22.3356) [G:\UserData\Public\Data\2018\201801\20180115\wanghurong-8.raw]
2	1::P13645	SWISS-PROT:P13645 Tax_Id=9606 Gene_Symbol=KRT10 Keratin, type I cytoskeletal 10	3189	59703	73	62	23	22	13265	1	1	1	747.372	1492.73	2	1492.73	0.0021	1	19.51	1.9	R	SQYEQLAEQNRK	D					1661: Scan 4527 (rt=22.3791) [G:\UserData\Public\Data\2018\201801\20180115\wanghurong-8.raw]
2	1::P13645	SWISS-PROT:P13645 Tax_Id=9606 Gene_Symbol=KRT10 Keratin, type I cytoskeletal 10	3189	59703	73	62	23	22	17570	1	1	1	854.389	1706.76	2	1706.76	-0.0009	0	88.3	1.3e-07	K	GSLGGGFSSGGFSGGSFSR	G					13568: Scan 18336 (rt=47.0868) [G:\UserData\Public\Data\2018\201801\20180115\wanghurong-8.raw]
2	1::P13645	SWISS-PROT:P13645 Tax_Id=9606 Gene_Symbol=KRT10 Keratin, type I cytoskeletal 10	3189	59703	73	62	23	22	17571	1	1	1	854.389	1706.76	2	1706.76	-0.0006	0	108.06	1.4e-09	K	GSLGGGFSSGGFSGGSFSR	G					13485: Scan 18238 (rt=46.9127) [G:\UserData\Public\Data\2018\201801\20180115\wanghurong-8.raw]
2	1::P13645	SWISS-PROT:P13645 Tax_Id=9606 Gene_Symbol=KRT10 Keratin, type I cytoskeletal 10	3189	59703	73	62	23	22	17572	1	1	1	854.39	1706.76	2	1706.76	-0.0003	0	76.91	1.8e-06	K	GSLGGGFSSGGFSGGSFSR	G					13396: Scan 18133 (rt=46.7242) [G:\UserData\Public\Data\2018\201801\20180115\wanghurong-8.raw]
2	1::P13645	SWISS-PROT:P13645 Tax_Id=9606 Gene_Symbol=KRT10 Keratin, type I cytoskeletal 10	3189	59703	73	62	23	22	19219	1	1	1	899.01	1796	2	1796	0.0005	0	90.45	1.8e-08	R	NVQALEIELQSQLALK	Q					24835: Scan 30825 (rt=69.1993) [G:\UserData\Public\Data\2018\201801\20180115\wanghurong-8.raw]
2	1::P13645	SWISS-PROT:P13645 Tax_Id=9606 Gene_Symbol=KRT10 Keratin, type I cytoskeletal 10	3189	59703	73	62	23	22	19220	1	1	1	599.676	1796.01	3	1796	0.0008	0	87.9	3.2e-08	R	NVQALEIELQSQLALK	Q					25068: Scan 31083 (rt=69.6553) [G:\UserData\Public\Data\2018\201801\20180115\wanghurong-8.raw]
2	1::P13645	SWISS-PROT:P13645 Tax_Id=9606 Gene_Symbol=KRT10 Keratin, type I cytoskeletal 10	3189	59703	73	62	23	22	19221	1	1	1	599.676	1796.01	3	1796	0.001	0	71.45	1.4e-06	R	NVQALEIELQSQLALK	Q					24731: Scan 30709 (rt=68.9879) [G:\UserData\Public\Data\2018\201801\20180115\wanghurong-8.raw]
2	1::P13645	SWISS-PROT:P13645 Tax_Id=9606 Gene_Symbol=KRT10 Keratin, type I cytoskeletal 10	3189	59703	73	62	23	22	19222	1	1	1	599.676	1796.01	3	1796	0.001	0	71.37	1.4e-06	R	NVQALEIELQSQLALK	Q					25385: Scan 31432 (rt=70.2781) [G:\UserData\Public\Data\2018\201801\20180115\wanghurong-8.raw]
2	1::P13645	SWISS-PROT:P13645 Tax_Id=9606 Gene_Symbol=KRT10 Keratin, type I cytoskeletal 10	3189	59703	73	62	23	22	19223	1	1	1	599.676	1796.01	3	1796	0.001	0	100.18	1.9e-09	R	NVQALEIELQSQLALK	Q					25161: Scan 31186 (rt=69.8388) [G:\UserData\Public\Data\2018\201801\20180115\wanghurong-8.raw]
2	1::P13645	SWISS-PROT:P13645 Tax_Id=9606 Gene_Symbol=KRT10 Keratin, type I cytoskeletal 10	3189	59703	73	62	23	22	19224	1	1	1	599.676	1796.01	3	1796	0.0011	0	91.7	1.3e-08	R	NVQALEIELQSQLALK	Q					24928: Scan 30928 (rt=69.3801) [G:\UserData\Public\Data\2018\201801\20180115\wanghurong-8.raw]
2	1::P13645	SWISS-PROT:P13645 Tax_Id=9606 Gene_Symbol=KRT10 Keratin, type I cytoskeletal 10	3189	59703	73	62	23	22	7783	1	1	1	599.676	1796.01	3	1796	0.0012	0	83.98	1e-07	R	NVQALEIELQSQLALK	Q					25657: Scan 31732 (rt=70.8111) [G:\UserData\Public\Data\2018\201801\20180115\wanghurong-8.raw]
2	1::P13645	SWISS-PROT:P13645 Tax_Id=9606 Gene_Symbol=KRT10 Keratin, type I cytoskeletal 10	3189	59703	73	62	23	22	19225	1	1	1	599.676	1796.01	3	1796	0.0014	0	97.93	3.1e-09	R	NVQALEIELQSQLALK	Q					24828: Scan 30817 (rt=69.1841) [G:\UserData\Public\Data\2018\201801\20180115\wanghurong-8.raw]
2	1::P13645	SWISS-PROT:P13645 Tax_Id=9606 Gene_Symbol=KRT10 Keratin, type I cytoskeletal 10	3189	59703	73	62	23	22	19226	1	1	1	599.676	1796.01	3	1796	0.0023	0	79.36	2.2e-07	R	NVQALEIELQSQLALK	Q					25276: Scan 31312 (rt=70.0611) [G:\UserData\Public\Data\2018\201801\20180115\wanghurong-8.raw]
2	1::P13645	SWISS-PROT:P13645 Tax_Id=9606 Gene_Symbol=KRT10 Keratin, type I cytoskeletal 10	3189	59703	73	62	23	22	19227	1	1	1	599.676	1796.01	3	1796	0.0024	0	77.38	3.5e-07	R	NVQALEIELQSQLALK	Q					25749: Scan 31834 (rt=70.9947) [G:\UserData\Public\Data\2018\201801\20180115\wanghurong-8.raw]
2	1::P13645	SWISS-PROT:P13645 Tax_Id=9606 Gene_Symbol=KRT10 Keratin, type I cytoskeletal 10	3189	59703	73	62	23	22	21518	1	1	1	998.989	1995.96	2	1995.96	-0.0006	0	113.27	4.2e-10	K	ELTTEIDNNIEQISSYK	S					18888: Scan 24265 (rt=57.5771) [G:\UserData\Public\Data\2018\201801\20180115\wanghurong-8.raw]
2	1::P13645	SWISS-PROT:P13645 Tax_Id=9606 Gene_Symbol=KRT10 Keratin, type I cytoskeletal 10	3189	59703	73	62	23	22	21519	1	1	1	998.989	1995.96	2	1995.96	0.0005	0	42.97	0.0044	K	ELTTEIDNNIEQISSYK	S					18792: Scan 24159 (rt=57.3883) [G:\UserData\Public\Data\2018\201801\20180115\wanghurong-8.raw]
2	1::P13645	SWISS-PROT:P13645 Tax_Id=9606 Gene_Symbol=KRT10 Keratin, type I cytoskeletal 10	3189	59703	73	62	23	22	21520	1	1	1	666.329	1995.97	3	1995.96	0.002	0	14.3	3.2	K	ELTTEIDNNIEQISSYK	S					18941: Scan 24323 (rt=57.6792) [G:\UserData\Public\Data\2018\201801\20180115\wanghurong-8.raw]
2	1::P13645	SWISS-PROT:P13645 Tax_Id=9606 Gene_Symbol=KRT10 Keratin, type I cytoskeletal 10	3189	59703	73	62	23	22	21521	1	1	1	666.329	1995.97	3	1995.96	0.0028	0	28.04	0.14	K	ELTTEIDNNIEQISSYK	S					18833: Scan 24204 (rt=57.468) [G:\UserData\Public\Data\2018\201801\20180115\wanghurong-8.raw]
2	1::P13645	SWISS-PROT:P13645 Tax_Id=9606 Gene_Symbol=KRT10 Keratin, type I cytoskeletal 10	3189	59703	73	62	23	22	22102	1	1	1	1041.98	2081.95	2	2081.96	-0.0027	0	92.66	6.2e-08	R	AETECQNTEYQQLLDIK	I					15986: Scan 21045 (rt=51.8951) [G:\UserData\Public\Data\2018\201801\20180115\wanghurong-8.raw]
2	1::P13645	SWISS-PROT:P13645 Tax_Id=9606 Gene_Symbol=KRT10 Keratin, type I cytoskeletal 10	3189	59703	73	62	23	22	22103	1	1	1	694.995	2081.96	3	2081.96	0.0048	0	50.64	0.00086	R	AETECQNTEYQQLLDIK	I					16041: Scan 21105 (rt=51.9987) [G:\UserData\Public\Data\2018\201801\20180115\wanghurong-8.raw]
2	1::P13645	SWISS-PROT:P13645 Tax_Id=9606 Gene_Symbol=KRT10 Keratin, type I cytoskeletal 10	3189	59703	73	62	23	22	14335	1	1	1	781.664	2341.97	3	2341.98	-0.0068	0	46.3	0.0022	R	GSSGGGCFGGSSGGYGGLGGFGGGSFR	G					16373: Scan 21478 (rt=52.6544) [G:\UserData\Public\Data\2018\201801\20180115\wanghurong-8.raw]
2	1::P13645	SWISS-PROT:P13645 Tax_Id=9606 Gene_Symbol=KRT10 Keratin, type I cytoskeletal 10	3189	59703	73	62	23	22	24169	1	1	1	1171.99	2341.97	2	2341.98	-0.0065	0	175.85	2.4e-16	R	GSSGGGCFGGSSGGYGGLGGFGGGSFR	G					16192: Scan 21274 (rt=52.2976) [G:\UserData\Public\Data\2018\201801\20180115\wanghurong-8.raw]
2	1::P13645	SWISS-PROT:P13645 Tax_Id=9606 Gene_Symbol=KRT10 Keratin, type I cytoskeletal 10	3189	59703	73	62	23	22	14336	1	1	1	781.666	2341.98	3	2341.98	-0.0015	0	75.72	2.5e-06	R	GSSGGGCFGGSSGGYGGLGGFGGGSFR	G					16269: Scan 21362 (rt=52.4524) [G:\UserData\Public\Data\2018\201801\20180115\wanghurong-8.raw]
2	1::P13645	SWISS-PROT:P13645 Tax_Id=9606 Gene_Symbol=KRT10 Keratin, type I cytoskeletal 10	3189	59703	73	62	23	22	24170	1	1	1	781.666	2341.98	3	2341.98	-0.0003	0	66.81	2e-05	R	GSSGGGCFGGSSGGYGGLGGFGGGSFR	G					16079: Scan 21147 (rt=52.0738) [G:\UserData\Public\Data\2018\201801\20180115\wanghurong-8.raw]
2	1::P13645	SWISS-PROT:P13645 Tax_Id=9606 Gene_Symbol=KRT10 Keratin, type I cytoskeletal 10	3189	59703	73	62	23	22	24171	1	1	1	1172	2341.98	2	2341.98	0.0001	0	209.26	1.1e-19	R	GSSGGGCFGGSSGGYGGLGGFGGGSFR	G					16096: Scan 21166 (rt=52.1079) [G:\UserData\Public\Data\2018\201801\20180115\wanghurong-8.raw]
2	1::P13645	SWISS-PROT:P13645 Tax_Id=9606 Gene_Symbol=KRT10 Keratin, type I cytoskeletal 10	3189	59703	73	62	23	22	24457	1	1	1	789.758	2366.25	3	2366.26	-0.0021	0	67.1	8.6e-06	K	NQILNLTTDNANILLQIDNAR	L					25497: Scan 31556 (rt=70.4968) [G:\UserData\Public\Data\2018\201801\20180115\wanghurong-8.raw]
2	1::P13645	SWISS-PROT:P13645 Tax_Id=9606 Gene_Symbol=KRT10 Keratin, type I cytoskeletal 10	3189	59703	73	62	23	22	24458	1	1	1	1184.14	2366.26	2	2366.26	0.0009	0	121.34	3.1e-11	K	NQILNLTTDNANILLQIDNAR	L					25532: Scan 31595 (rt=70.5678) [G:\UserData\Public\Data\2018\201801\20180115\wanghurong-8.raw]
2	1::P13645	SWISS-PROT:P13645 Tax_Id=9606 Gene_Symbol=KRT10 Keratin, type I cytoskeletal 10	3189	59703	73	62	23	22	27449	1	1	1	916.149	2745.43	3	2745.41	0.0138	0	82.86	2.7e-07	R	YCVQLSQIQAQISALEEQLQQIR	A					26016: Scan 32127 (rt=71.5215) [G:\UserData\Public\Data\2018\201801\20180115\wanghurong-8.raw]
2	1::P13645	SWISS-PROT:P13645 Tax_Id=9606 Gene_Symbol=KRT10 Keratin, type I cytoskeletal 10	3189	59703	73	62	23	22	27450	1	1	1	1373.72	2745.43	2	2745.41	0.0143	0	54.54	0.00018	R	YCVQLSQIQAQISALEEQLQQIR	A					26012: Scan 32123 (rt=71.5157) [G:\UserData\Public\Data\2018\201801\20180115\wanghurong-8.raw]
2	1::P13645	SWISS-PROT:P13645 Tax_Id=9606 Gene_Symbol=KRT10 Keratin, type I cytoskeletal 10	3189	59703	73	62	23	22	27845	1	1	1	1436.7	2871.38	2	2871.39	-0.0008	0	110.24	9.9e-10	R	NVSTGDVNVEMNAAPGVDLTQLLNNMR	S					25884: Scan 31982 (rt=71.2574) [G:\UserData\Public\Data\2018\201801\20180115\wanghurong-8.raw]
2	1::P13645	SWISS-PROT:P13645 Tax_Id=9606 Gene_Symbol=KRT10 Keratin, type I cytoskeletal 10	3189	59703	73	62	23	22	27960	1	1	1	968.799	2903.37	3	2903.38	-0.0007	0	61.55	7.9e-05	R	NVSTGDVNVEMNAAPGVDLTQLLNNMR	S	2 Oxidation (M)	0.000000000010000000000000010.0			21714: Scan 27379 (rt=63.0878) [G:\UserData\Public\Data\2018\201801\20180115\wanghurong-8.raw]
3	1::P35908	SWISS-PROT:P35908 Tax_Id=9606 Gene_Symbol=KRT2 Keratin, type II cytoskeletal 2 epidermal	2060	66110	68	47	21	17	3536	1	0	0	487.269	972.523	2	972.524	-0.0008	0	41.65	0.0035	K	IEISELNR	V					7549: Scan 11470 (rt=34.8814) [G:\UserData\Public\Data\2018\201801\20180115\wanghurong-8.raw]
3	1::P35908	SWISS-PROT:P35908 Tax_Id=9606 Gene_Symbol=KRT2 Keratin, type II cytoskeletal 2 epidermal	2060	66110	68	47	21	17	3537	1	0	0	487.269	972.524	2	972.524	-0.0005	0	51.74	0.00036	K	IEISELNR	V					7351: Scan 11247 (rt=34.4903) [G:\UserData\Public\Data\2018\201801\20180115\wanghurong-8.raw]
3	1::P35908	SWISS-PROT:P35908 Tax_Id=9606 Gene_Symbol=KRT2 Keratin, type II cytoskeletal 2 epidermal	2060	66110	68	47	21	17	3538	1	0	0	487.269	972.524	2	972.524	-0.0004	0	52.21	0.00032	K	IEISELNR	V					7451: Scan 11358 (rt=34.6863) [G:\UserData\Public\Data\2018\201801\20180115\wanghurong-8.raw]
3	1::P35908	SWISS-PROT:P35908 Tax_Id=9606 Gene_Symbol=KRT2 Keratin, type II cytoskeletal 2 epidermal	2060	66110	68	47	21	17	3539	1	0	0	487.27	972.526	2	972.524	0.0018	0	20.06	0.9	K	IEISELNR	V					7256: Scan 11137 (rt=34.298) [G:\UserData\Public\Data\2018\201801\20180115\wanghurong-8.raw]
3	1::P35908	SWISS-PROT:P35908 Tax_Id=9606 Gene_Symbol=KRT2 Keratin, type II cytoskeletal 2 epidermal	2060	66110	68	47	21	17	4725	1	1	1	519.267	1036.52	2	1036.52	-0.0002	0	70.07	5.1e-06	R	YLDGLTAER	T					7603: Scan 11532 (rt=34.992) [G:\UserData\Public\Data\2018\201801\20180115\wanghurong-8.raw]
3	1::P35908	SWISS-PROT:P35908 Tax_Id=9606 Gene_Symbol=KRT2 Keratin, type II cytoskeletal 2 epidermal	2060	66110	68	47	21	17	4726	1	1	1	519.267	1036.52	2	1036.52	0.0001	0	56.38	0.00012	R	YLDGLTAER	T					7700: Scan 11640 (rt=35.1836) [G:\UserData\Public\Data\2018\201801\20180115\wanghurong-8.raw]
3	1::P35908	SWISS-PROT:P35908 Tax_Id=9606 Gene_Symbol=KRT2 Keratin, type II cytoskeletal 2 epidermal	2060	66110	68	47	21	17	4727	1	1	1	519.267	1036.52	2	1036.52	0.0003	0	62.98	2.6e-05	R	YLDGLTAER	T					7514: Scan 11431 (rt=34.8154) [G:\UserData\Public\Data\2018\201801\20180115\wanghurong-8.raw]
3	1::P35908	SWISS-PROT:P35908 Tax_Id=9606 Gene_Symbol=KRT2 Keratin, type II cytoskeletal 2 epidermal	2060	66110	68	47	21	17	4728	1	1	1	519.267	1036.52	2	1036.52	0.0005	0	42.43	0.003	R	YLDGLTAER	T					7423: Scan 11327 (rt=34.6303) [G:\UserData\Public\Data\2018\201801\20180115\wanghurong-8.raw]
3	1::P35908	SWISS-PROT:P35908 Tax_Id=9606 Gene_Symbol=KRT2 Keratin, type II cytoskeletal 2 epidermal	2060	66110	68	47	21	17	4729	1	1	1	519.267	1036.52	2	1036.52	0.0006	0	27.86	0.085	R	YLDGLTAER	T					5422: Scan 9024 (rt=30.5362) [G:\UserData\Public\Data\2018\201801\20180115\wanghurong-8.raw]
3	1::P35908	SWISS-PROT:P35908 Tax_Id=9606 Gene_Symbol=KRT2 Keratin, type II cytoskeletal 2 epidermal	2060	66110	68	47	21	17	5611	1	1	0	361.537	1081.59	3	1081.59	-0.0031	1	42.59	0.0017	K	FASFIDKVR	F					9839: Scan 14056 (rt=39.477) [G:\UserData\Public\Data\2018\201801\20180115\wanghurong-8.raw]
3	1::P35908	SWISS-PROT:P35908 Tax_Id=9606 Gene_Symbol=KRT2 Keratin, type II cytoskeletal 2 epidermal	2060	66110	68	47	21	17	5612	1	1	0	541.805	1081.59	2	1081.59	0.0028	1	36.46	0.0064	K	FASFIDKVR	F					9863: Scan 14088 (rt=39.5328) [G:\UserData\Public\Data\2018\201801\20180115\wanghurong-8.raw]
3	1::P35908	SWISS-PROT:P35908 Tax_Id=9606 Gene_Symbol=KRT2 Keratin, type II cytoskeletal 2 epidermal	2060	66110	68	47	21	17	6537	1	1	1	566.257	1130.5	2	1130.5	-0.0027	0	52.52	0.00029	R	STSSFSCLSR	H					4608: Scan 8059 (rt=28.798) [G:\UserData\Public\Data\2018\201801\20180115\wanghurong-8.raw]
3	1::P35908	SWISS-PROT:P35908 Tax_Id=9606 Gene_Symbol=KRT2 Keratin, type II cytoskeletal 2 epidermal	2060	66110	68	47	21	17	6538	1	1	1	566.258	1130.5	2	1130.5	-0.0013	0	45.97	0.0034	R	STSSFSCLSR	H					4354: Scan 7760 (rt=28.2608) [G:\UserData\Public\Data\2018\201801\20180115\wanghurong-8.raw]
3	1::P35908	SWISS-PROT:P35908 Tax_Id=9606 Gene_Symbol=KRT2 Keratin, type II cytoskeletal 2 epidermal	2060	66110	68	47	21	17	6539	1	1	1	566.258	1130.5	2	1130.5	-0.0006	0	62.31	3e-05	R	STSSFSCLSR	H					4522: Scan 7959 (rt=28.6203) [G:\UserData\Public\Data\2018\201801\20180115\wanghurong-8.raw]
3	1::P35908	SWISS-PROT:P35908 Tax_Id=9606 Gene_Symbol=KRT2 Keratin, type II cytoskeletal 2 epidermal	2060	66110	68	47	21	17	6540	1	1	1	566.259	1130.5	2	1130.5	0.0003	0	58.65	6.9e-05	R	STSSFSCLSR	H					4431: Scan 7853 (rt=28.4328) [G:\UserData\Public\Data\2018\201801\20180115\wanghurong-8.raw]
3	1::P35908	SWISS-PROT:P35908 Tax_Id=9606 Gene_Symbol=KRT2 Keratin, type II cytoskeletal 2 epidermal	2060	66110	68	47	21	17	6541	1	1	1	566.259	1130.5	2	1130.5	0.0014	0	57.89	0.00022	R	STSSFSCLSR	H					4200: Scan 7570 (rt=27.8729) [G:\UserData\Public\Data\2018\201801\20180115\wanghurong-8.raw]
3	1::P35908	SWISS-PROT:P35908 Tax_Id=9606 Gene_Symbol=KRT2 Keratin, type II cytoskeletal 2 epidermal	2060	66110	68	47	21	17	6725	1	1	0	570.274	1138.53	2	1138.53	0.0005	0	28.88	0.084	R	DYQELMNVK	L					10420: Scan 14714 (rt=40.6366) [G:\UserData\Public\Data\2018\201801\20180115\wanghurong-8.raw]
3	1::P35908	SWISS-PROT:P35908 Tax_Id=9606 Gene_Symbol=KRT2 Keratin, type II cytoskeletal 2 epidermal	2060	66110	68	47	21	17	6995	1	1	0	578.27	1154.52	2	1154.53	-0.0029	0	11.52	4.2	R	DYQELMNVK	L	Oxidation (M)	0.000001000.0			4637: Scan 8094 (rt=28.8605) [G:\UserData\Public\Data\2018\201801\20180115\wanghurong-8.raw]
3	1::P35908	SWISS-PROT:P35908 Tax_Id=9606 Gene_Symbol=KRT2 Keratin, type II cytoskeletal 2 epidermal	2060	66110	68	47	21	17	6996	1	1	0	578.27	1154.53	2	1154.53	-0.0017	0	27.83	0.099	R	DYQELMNVK	L	Oxidation (M)	0.000001000.0			4727: Scan 8203 (rt=29.0557) [G:\UserData\Public\Data\2018\201801\20180115\wanghurong-8.raw]
3	1::P35908	SWISS-PROT:P35908 Tax_Id=9606 Gene_Symbol=KRT2 Keratin, type II cytoskeletal 2 epidermal	2060	66110	68	47	21	17	7967	1	1	1	604.811	1207.61	2	1207.61	-0.0012	0	69.25	7.2e-06	R	TAAENDFVTLK	K					9364: Scan 13513 (rt=38.5078) [G:\UserData\Public\Data\2018\201801\20180115\wanghurong-8.raw]
3	1::P35908	SWISS-PROT:P35908 Tax_Id=9606 Gene_Symbol=KRT2 Keratin, type II cytoskeletal 2 epidermal	2060	66110	68	47	21	17	7968	1	1	1	604.811	1207.61	2	1207.61	-0.0004	0	66.32	1.4e-05	R	TAAENDFVTLK	K					9455: Scan 13614 (rt=38.6887) [G:\UserData\Public\Data\2018\201801\20180115\wanghurong-8.raw]
3	1::P35908	SWISS-PROT:P35908 Tax_Id=9606 Gene_Symbol=KRT2 Keratin, type II cytoskeletal 2 epidermal	2060	66110	68	47	21	17	8759	1	1	0	627.807	1253.6	2	1253.6	-0.0016	0	16.1	1.8	R	GFSSGSAVVSGGSR	R					3314: Scan 6529 (rt=26.0109) [G:\UserData\Public\Data\2018\201801\20180115\wanghurong-8.raw]
3	1::P35908	SWISS-PROT:P35908 Tax_Id=9606 Gene_Symbol=KRT2 Keratin, type II cytoskeletal 2 epidermal	2060	66110	68	47	21	17	8760	1	1	0	627.807	1253.6	2	1253.6	-0.0011	0	71.95	4.6e-06	R	GFSSGSAVVSGGSR	R					3144: Scan 6330 (rt=25.6553) [G:\UserData\Public\Data\2018\201801\20180115\wanghurong-8.raw]
3	1::P35908	SWISS-PROT:P35908 Tax_Id=9606 Gene_Symbol=KRT2 Keratin, type II cytoskeletal 2 epidermal	2060	66110	68	47	21	17	8761	1	1	0	627.807	1253.6	2	1253.6	0	0	88.29	1e-07	R	GFSSGSAVVSGGSR	R					2972: Scan 6133 (rt=25.3) [G:\UserData\Public\Data\2018\201801\20180115\wanghurong-8.raw]
3	1::P35908	SWISS-PROT:P35908 Tax_Id=9606 Gene_Symbol=KRT2 Keratin, type II cytoskeletal 2 epidermal	2060	66110	68	47	21	17	8762	1	1	0	627.808	1253.6	2	1253.6	0.0004	0	82.33	4.1e-07	R	GFSSGSAVVSGGSR	R					2886: Scan 6031 (rt=25.1159) [G:\UserData\Public\Data\2018\201801\20180115\wanghurong-8.raw]
3	1::P35908	SWISS-PROT:P35908 Tax_Id=9606 Gene_Symbol=KRT2 Keratin, type II cytoskeletal 2 epidermal	2060	66110	68	47	21	17	8763	1	1	0	627.808	1253.6	2	1253.6	0.001	0	67.25	1.3e-05	R	GFSSGSAVVSGGSR	R					3231: Scan 6430 (rt=25.8327) [G:\UserData\Public\Data\2018\201801\20180115\wanghurong-8.raw]
3	1::P35908	SWISS-PROT:P35908 Tax_Id=9606 Gene_Symbol=KRT2 Keratin, type II cytoskeletal 2 epidermal	2060	66110	68	47	21	17	8764	1	1	0	627.808	1253.6	2	1253.6	0.0015	0	75.66	1.9e-06	R	GFSSGSAVVSGGSR	R					3058: Scan 6231 (rt=25.4793) [G:\UserData\Public\Data\2018\201801\20180115\wanghurong-8.raw]
3	1::P35908	SWISS-PROT:P35908 Tax_Id=9606 Gene_Symbol=KRT2 Keratin, type II cytoskeletal 2 epidermal	2060	66110	68	47	21	17	8765	1	1	0	418.875	1253.6	3	1253.6	0.0017	0	25.13	0.21	R	GFSSGSAVVSGGSR	R					2927: Scan 6077 (rt=25.1978) [G:\UserData\Public\Data\2018\201801\20180115\wanghurong-8.raw]
3	1::P35908	SWISS-PROT:P35908 Tax_Id=9606 Gene_Symbol=KRT2 Keratin, type II cytoskeletal 2 epidermal	2060	66110	68	47	21	17	8949	1	1	0	632.35	1262.69	2	1262.69	-0.0013	0	78.96	9.8e-07	K	LALDVEIATYR	K					17326: Scan 22533 (rt=54.5113) [G:\UserData\Public\Data\2018\201801\20180115\wanghurong-8.raw]
3	1::P35908	SWISS-PROT:P35908 Tax_Id=9606 Gene_Symbol=KRT2 Keratin, type II cytoskeletal 2 epidermal	2060	66110	68	47	21	17	8950	1	1	0	632.351	1262.69	2	1262.69	0	0	81.01	3.7e-07	K	LALDVEIATYR	K					17608: Scan 22848 (rt=55.0679) [G:\UserData\Public\Data\2018\201801\20180115\wanghurong-8.raw]
3	1::P35908	SWISS-PROT:P35908 Tax_Id=9606 Gene_Symbol=KRT2 Keratin, type II cytoskeletal 2 epidermal	2060	66110	68	47	21	17	8951	1	1	0	632.351	1262.69	2	1262.69	0.001	0	87.45	7.6e-08	K	LALDVEIATYR	K					17512: Scan 22741 (rt=54.8788) [G:\UserData\Public\Data\2018\201801\20180115\wanghurong-8.raw]
3	1::P35908	SWISS-PROT:P35908 Tax_Id=9606 Gene_Symbol=KRT2 Keratin, type II cytoskeletal 2 epidermal	2060	66110	68	47	21	17	8952	1	1	0	632.351	1262.69	2	1262.69	0.0013	0	78.07	6.8e-07	K	LALDVEIATYR	K					17419: Scan 22637 (rt=54.6971) [G:\UserData\Public\Data\2018\201801\20180115\wanghurong-8.raw]
3	1::P35908	SWISS-PROT:P35908 Tax_Id=9606 Gene_Symbol=KRT2 Keratin, type II cytoskeletal 2 epidermal	2060	66110	68	47	21	17	10138	1	1	1	660.792	1319.57	2	1319.58	-0.0064	0	2.99	33	R	HGGGGGGFGGGGFGSR	S					2979: Scan 6142 (rt=25.3165) [G:\UserData\Public\Data\2018\201801\20180115\wanghurong-8.raw]
3	1::P35908	SWISS-PROT:P35908 Tax_Id=9606 Gene_Symbol=KRT2 Keratin, type II cytoskeletal 2 epidermal	2060	66110	68	47	21	17	10141	1	1	1	660.794	1319.57	2	1319.58	-0.0019	0	20.7	0.56	R	HGGGGGGFGGGGFGSR	S					2811: Scan 5936 (rt=24.9465) [G:\UserData\Public\Data\2018\201801\20180115\wanghurong-8.raw]
3	1::P35908	SWISS-PROT:P35908 Tax_Id=9606 Gene_Symbol=KRT2 Keratin, type II cytoskeletal 2 epidermal	2060	66110	68	47	21	17	10142	1	1	1	440.865	1319.57	3	1319.58	-0.0011	0	57.86	0.00011	R	HGGGGGGFGGGGFGSR	S					2923: Scan 6073 (rt=25.1921) [G:\UserData\Public\Data\2018\201801\20180115\wanghurong-8.raw]
3	1::P35908	SWISS-PROT:P35908 Tax_Id=9606 Gene_Symbol=KRT2 Keratin, type II cytoskeletal 2 epidermal	2060	66110	68	47	21	17	10143	1	1	1	440.866	1319.58	3	1319.58	-0.0005	0	62.98	3.3e-05	R	HGGGGGGFGGGGFGSR	S					2838: Scan 5969 (rt=25.0043) [G:\UserData\Public\Data\2018\201801\20180115\wanghurong-8.raw]
3	1::P35908	SWISS-PROT:P35908 Tax_Id=9606 Gene_Symbol=KRT2 Keratin, type II cytoskeletal 2 epidermal	2060	66110	68	47	21	17	10144	1	1	1	660.795	1319.58	2	1319.58	0.0001	0	94.52	2.3e-08	R	HGGGGGGFGGGGFGSR	S					2893: Scan 6039 (rt=25.131) [G:\UserData\Public\Data\2018\201801\20180115\wanghurong-8.raw]
3	1::P35908	SWISS-PROT:P35908 Tax_Id=9606 Gene_Symbol=KRT2 Keratin, type II cytoskeletal 2 epidermal	2060	66110	68	47	21	17	10342	1	1	1	665.323	1328.63	2	1328.63	-0.0006	0	45.02	0.002	K	NVQDAIADAEQR	G					7896: Scan 11857 (rt=35.5645) [G:\UserData\Public\Data\2018\201801\20180115\wanghurong-8.raw]
3	1::P35908	SWISS-PROT:P35908 Tax_Id=9606 Gene_Symbol=KRT2 Keratin, type II cytoskeletal 2 epidermal	2060	66110	68	47	21	17	10459	1	1	1	446.242	1335.7	3	1335.7	0.0008	1	21.54	0.37	R	TAAENDFVTLKK	D					5673: Scan 9318 (rt=31.0632) [G:\UserData\Public\Data\2018\201801\20180115\wanghurong-8.raw]
3	1::P35908	SWISS-PROT:P35908 Tax_Id=9606 Gene_Symbol=KRT2 Keratin, type II cytoskeletal 2 epidermal	2060	66110	68	47	21	17	11173	1	1	1	686.359	1370.7	2	1370.7	-0.0005	0	49.27	0.0007	K	LNDLEEALQQAK	E					14573: Scan 19476 (rt=49.1156) [G:\UserData\Public\Data\2018\201801\20180115\wanghurong-8.raw]
3	1::P35908	SWISS-PROT:P35908 Tax_Id=9606 Gene_Symbol=KRT2 Keratin, type II cytoskeletal 2 epidermal	2060	66110	68	47	21	17	11174	1	1	1	686.36	1370.7	2	1370.7	0.0006	0	49.67	0.00063	K	LNDLEEALQQAK	E					14476: Scan 19367 (rt=48.9219) [G:\UserData\Public\Data\2018\201801\20180115\wanghurong-8.raw]
3	1::P35908	SWISS-PROT:P35908 Tax_Id=9606 Gene_Symbol=KRT2 Keratin, type II cytoskeletal 2 epidermal	2060	66110	68	47	21	17	11624	2	1	1	348.675	1390.67	4	1390.67	0.0002	1	2.14	40	R	SKEEAEALYHSK	Y					960: Scan 3424 (rt=19.5827) [G:\UserData\Public\Data\2018\201801\20180115\wanghurong-8.raw]
3	1::P35908	SWISS-PROT:P35908 Tax_Id=9606 Gene_Symbol=KRT2 Keratin, type II cytoskeletal 2 epidermal	2060	66110	68	47	21	17	11626	1	1	1	464.566	1390.68	3	1390.67	0.0029	1	17.13	1.3	R	SKEEAEALYHSK	Y					953: Scan 3411 (rt=19.5483) [G:\UserData\Public\Data\2018\201801\20180115\wanghurong-8.raw]
3	1::P35908	SWISS-PROT:P35908 Tax_Id=9606 Gene_Symbol=KRT2 Keratin, type II cytoskeletal 2 epidermal	2060	66110	68	47	21	17	12752	1	1	1	730.904	1459.79	2	1459.79	0.0006	0	55.95	0.00011	K	VDLLNQEIEFLK	V					23912: Scan 29806 (rt=67.3888) [G:\UserData\Public\Data\2018\201801\20180115\wanghurong-8.raw]
3	1::P35908	SWISS-PROT:P35908 Tax_Id=9606 Gene_Symbol=KRT2 Keratin, type II cytoskeletal 2 epidermal	2060	66110	68	47	21	17	12753	1	1	1	730.904	1459.79	2	1459.79	0.0016	0	114.02	1.8e-10	K	VDLLNQEIEFLK	V					24005: Scan 29909 (rt=67.5726) [G:\UserData\Public\Data\2018\201801\20180115\wanghurong-8.raw]
3	1::P35908	SWISS-PROT:P35908 Tax_Id=9606 Gene_Symbol=KRT2 Keratin, type II cytoskeletal 2 epidermal	2060	66110	68	47	21	17	12754	1	1	1	730.905	1459.8	2	1459.79	0.0042	0	43.75	0.0018	K	VDLLNQEIEFLK	V					24096: Scan 30009 (rt=67.7487) [G:\UserData\Public\Data\2018\201801\20180115\wanghurong-8.raw]
3	1::P35908	SWISS-PROT:P35908 Tax_Id=9606 Gene_Symbol=KRT2 Keratin, type II cytoskeletal 2 epidermal	2060	66110	68	47	21	17	12979	1	0	0	738.396	1474.78	2	1474.78	-0.0014	0	91.99	3.3e-08	R	FLEQQNQVLQTK	W					7496: Scan 11411 (rt=34.7803) [G:\UserData\Public\Data\2018\201801\20180115\wanghurong-8.raw]
3	1::P35908	SWISS-PROT:P35908 Tax_Id=9606 Gene_Symbol=KRT2 Keratin, type II cytoskeletal 2 epidermal	2060	66110	68	47	21	17	12980	1	0	0	492.599	1474.78	3	1474.78	-0.0013	0	53.79	0.00022	R	FLEQQNQVLQTK	W					7508: Scan 11424 (rt=34.8024) [G:\UserData\Public\Data\2018\201801\20180115\wanghurong-8.raw]
3	1::P35908	SWISS-PROT:P35908 Tax_Id=9606 Gene_Symbol=KRT2 Keratin, type II cytoskeletal 2 epidermal	2060	66110	68	47	21	17	12981	1	0	0	492.6	1474.78	3	1474.78	-0.0011	0	47.65	0.00088	R	FLEQQNQVLQTK	W					7414: Scan 11317 (rt=34.6127) [G:\UserData\Public\Data\2018\201801\20180115\wanghurong-8.raw]
3	1::P35908	SWISS-PROT:P35908 Tax_Id=9606 Gene_Symbol=KRT2 Keratin, type II cytoskeletal 2 epidermal	2060	66110	68	47	21	17	12982	1	0	0	738.396	1474.78	2	1474.78	-0.0005	0	70.88	4.2e-06	R	FLEQQNQVLQTK	W					7593: Scan 11521 (rt=34.9729) [G:\UserData\Public\Data\2018\201801\20180115\wanghurong-8.raw]
3	1::P35908	SWISS-PROT:P35908 Tax_Id=9606 Gene_Symbol=KRT2 Keratin, type II cytoskeletal 2 epidermal	2060	66110	68	47	21	17	12989	1	0	0	738.399	1474.78	2	1474.78	0.0049	0	75.33	1.4e-06	R	FLEQQNQVLQTK	W					7402: Scan 11304 (rt=34.5895) [G:\UserData\Public\Data\2018\201801\20180115\wanghurong-8.raw]
3	1::P35908	SWISS-PROT:P35908 Tax_Id=9606 Gene_Symbol=KRT2 Keratin, type II cytoskeletal 2 epidermal	2060	66110	68	47	21	17	18288	1	1	1	871.379	1740.74	2	1740.74	0.0014	0	28.54	0.11	R	GGSGGGGSISGGGYGSGGGSGGR	Y					833: Scan 3167 (rt=18.8207) [G:\UserData\Public\Data\2018\201801\20180115\wanghurong-8.raw]
3	1::P35908	SWISS-PROT:P35908 Tax_Id=9606 Gene_Symbol=KRT2 Keratin, type II cytoskeletal 2 epidermal	2060	66110	68	47	21	17	18289	1	1	1	581.259	1740.76	3	1740.74	0.0142	0	7.43	15	R	GGSGGGGSISGGGYGSGGGSGGR	Y					822: Scan 3140 (rt=18.7232) [G:\UserData\Public\Data\2018\201801\20180115\wanghurong-8.raw]
3	1::P35908	SWISS-PROT:P35908 Tax_Id=9606 Gene_Symbol=KRT2 Keratin, type II cytoskeletal 2 epidermal	2060	66110	68	47	21	17	23268	1	1	1	752.687	2255.04	3	2255.04	0.0019	1	45.58	0.0031	R	TSQNSELNNMQDLVEDYKK	K					15569: Scan 20585 (rt=51.0826) [G:\UserData\Public\Data\2018\201801\20180115\wanghurong-8.raw]
3	1::P35908	SWISS-PROT:P35908 Tax_Id=9606 Gene_Symbol=KRT2 Keratin, type II cytoskeletal 2 epidermal	2060	66110	68	47	21	17	25505	1	1	1	820.07	2457.19	3	2457.19	-0.0034	0	35.73	0.027	R	MSGDLSSNVTVSVTSSTISSNVASK	A					29291: Scan 37101 (rt=83.3996) [G:\UserData\Public\Data\2018\201801\20180115\wanghurong-8.raw]
3	1::P35908	SWISS-PROT:P35908 Tax_Id=9606 Gene_Symbol=KRT2 Keratin, type II cytoskeletal 2 epidermal	2060	66110	68	47	21	17	25506	1	1	1	820.07	2457.19	3	2457.19	-0.0019	0	44.83	0.0033	R	MSGDLSSNVTVSVTSSTISSNVASK	A					14530: Scan 19427 (rt=49.03) [G:\UserData\Public\Data\2018\201801\20180115\wanghurong-8.raw]
3	1::P35908	SWISS-PROT:P35908 Tax_Id=9606 Gene_Symbol=KRT2 Keratin, type II cytoskeletal 2 epidermal	2060	66110	68	47	21	17	25507	1	1	1	820.07	2457.19	3	2457.19	-0.0016	0	57.58	0.00017	R	MSGDLSSNVTVSVTSSTISSNVASK	A					14650: Scan 19561 (rt=49.2681) [G:\UserData\Public\Data\2018\201801\20180115\wanghurong-8.raw]
3	1::P35908	SWISS-PROT:P35908 Tax_Id=9606 Gene_Symbol=KRT2 Keratin, type II cytoskeletal 2 epidermal	2060	66110	68	47	21	17	15888	1	1	1	820.071	2457.19	3	2457.19	0.0006	0	2.32	57	R	MSGDLSSNVTVSVTSSTISSNVASK	A					29198: Scan 36992 (rt=83.2066) [G:\UserData\Public\Data\2018\201801\20180115\wanghurong-8.raw]
3	1::P35908	SWISS-PROT:P35908 Tax_Id=9606 Gene_Symbol=KRT2 Keratin, type II cytoskeletal 2 epidermal	2060	66110	68	47	21	17	25508	1	1	1	820.071	2457.19	3	2457.19	0.0014	0	4.5	34	R	MSGDLSSNVTVSVTSSTISSNVASK	A					19278: Scan 24696 (rt=58.3405) [G:\UserData\Public\Data\2018\201801\20180115\wanghurong-8.raw]
3	1::P35908	SWISS-PROT:P35908 Tax_Id=9606 Gene_Symbol=KRT2 Keratin, type II cytoskeletal 2 epidermal	2060	66110	68	47	21	17	25509	1	1	1	820.071	2457.19	3	2457.19	0.0019	0	13.05	4.8	R	MSGDLSSNVTVSVTSSTISSNVASK	A					15414: Scan 20410 (rt=50.7725) [G:\UserData\Public\Data\2018\201801\20180115\wanghurong-8.raw]
3	1::P35908	SWISS-PROT:P35908 Tax_Id=9606 Gene_Symbol=KRT2 Keratin, type II cytoskeletal 2 epidermal	2060	66110	68	47	21	17	25511	1	1	1	820.072	2457.19	3	2457.19	0.0027	0	11.73	6.4	R	MSGDLSSNVTVSVTSSTISSNVASK	A					14433: Scan 19319 (rt=48.8372) [G:\UserData\Public\Data\2018\201801\20180115\wanghurong-8.raw]
3	1::P35908	SWISS-PROT:P35908 Tax_Id=9606 Gene_Symbol=KRT2 Keratin, type II cytoskeletal 2 epidermal	2060	66110	68	47	21	17	27773	1	1	1	944.4	2830.18	3	2830.19	-0.0084	0	50.71	0.00098	R	GGGFGGGSGFGGGSGFGGGSGFSGGGFGGGGFGGGR	F					19958: Scan 25446 (rt=59.675) [G:\UserData\Public\Data\2018\201801\20180115\wanghurong-8.raw]
3	1::P35908	SWISS-PROT:P35908 Tax_Id=9606 Gene_Symbol=KRT2 Keratin, type II cytoskeletal 2 epidermal	2060	66110	68	47	21	17	28452	1	1	1	762.878	3047.48	4	3047.49	-0.0023	0	14.04	3.9	K	VLYDAEISQIHQSVTDTNVILSMDNSR	N					22849: Scan 28633 (rt=65.3207) [G:\UserData\Public\Data\2018\201801\20180115\wanghurong-8.raw]
3	1::P35908	SWISS-PROT:P35908 Tax_Id=9606 Gene_Symbol=KRT2 Keratin, type II cytoskeletal 2 epidermal	2060	66110	68	47	21	17	28453	1	1	1	762.879	3047.49	4	3047.49	0.0003	0	17.63	1.7	K	VLYDAEISQIHQSVTDTNVILSMDNSR	N					22756: Scan 28530 (rt=65.1357) [G:\UserData\Public\Data\2018\201801\20180115\wanghurong-8.raw]
3	1::P35908	SWISS-PROT:P35908 Tax_Id=9606 Gene_Symbol=KRT2 Keratin, type II cytoskeletal 2 epidermal	2060	66110	68	47	21	17	28454	1	1	1	1016.84	3047.49	3	3047.49	0.0016	0	106.32	2.2e-09	K	VLYDAEISQIHQSVTDTNVILSMDNSR	N					22860: Scan 28645 (rt=65.3426) [G:\UserData\Public\Data\2018\201801\20180115\wanghurong-8.raw]
3	1::P35908	SWISS-PROT:P35908 Tax_Id=9606 Gene_Symbol=KRT2 Keratin, type II cytoskeletal 2 epidermal	2060	66110	68	47	21	17	28455	1	1	1	1016.84	3047.49	3	3047.49	0.0031	0	78.22	1.4e-06	K	VLYDAEISQIHQSVTDTNVILSMDNSR	N					22762: Scan 28537 (rt=65.1493) [G:\UserData\Public\Data\2018\201801\20180115\wanghurong-8.raw]
3	1::P35908	SWISS-PROT:P35908 Tax_Id=9606 Gene_Symbol=KRT2 Keratin, type II cytoskeletal 2 epidermal	2060	66110	68	47	21	17	28501	1	1	1	1022.17	3063.49	3	3063.48	0.0045	0	19.04	1.3	K	VLYDAEISQIHQSVTDTNVILSMDNSR	N	Oxidation (M)	0.000000000000000000000010000.0			20248: Scan 25765 (rt=60.2411) [G:\UserData\Public\Data\2018\201801\20180115\wanghurong-8.raw]
3	1::P35908	SWISS-PROT:P35908 Tax_Id=9606 Gene_Symbol=KRT2 Keratin, type II cytoskeletal 2 epidermal	2060	66110	68	47	21	17	29689	1	1	1	1023.77	4091.07	4	4091.07	0.0007	0	38.55	0.0083	R	FGGFGGPGGVGGLGGPGGFGPGGYPGGIHEVSVNQSLLQPLNVK	V					25592: Scan 31661 (rt=70.6853) [G:\UserData\Public\Data\2018\201801\20180115\wanghurong-8.raw]
4	1::P35527	SWISS-PROT:P35527 Tax_Id=9606 Gene_Symbol=KRT9 Keratin, type I cytoskeletal 9	1851	62320	64	42	24	17	877	1	0	0	405.224	808.434	2	808.433	0.0006	0	43.39	0.0016	R	LASYLDK	V					3442: Scan 6686 (rt=26.2958) [G:\UserData\Public\Data\2018\201801\20180115\wanghurong-8.raw]
4	1::P35527	SWISS-PROT:P35527 Tax_Id=9606 Gene_Symbol=KRT9 Keratin, type I cytoskeletal 9	1851	62320	64	42	24	17	2091	1	1	1	449.21	896.406	2	896.406	-0.0003	0	17.62	2	R	MTLDDFR	I					10628: Scan 14955 (rt=41.0688) [G:\UserData\Public\Data\2018\201801\20180115\wanghurong-8.raw]
4	1::P35527	SWISS-PROT:P35527 Tax_Id=9606 Gene_Symbol=KRT9 Keratin, type I cytoskeletal 9	1851	62320	64	42	24	17	2092	1	1	1	449.21	896.406	2	896.406	-0.0002	0	39.99	0.0051	R	MTLDDFR	I					10721: Scan 15060 (rt=41.2567) [G:\UserData\Public\Data\2018\201801\20180115\wanghurong-8.raw]
4	1::P35527	SWISS-PROT:P35527 Tax_Id=9606 Gene_Symbol=KRT9 Keratin, type I cytoskeletal 9	1851	62320	64	42	24	17	2093	1	1	1	449.21	896.406	2	896.406	0	0	40.06	0.0052	R	MTLDDFR	I					10829: Scan 15185 (rt=41.4798) [G:\UserData\Public\Data\2018\201801\20180115\wanghurong-8.raw]
4	1::P35527	SWISS-PROT:P35527 Tax_Id=9606 Gene_Symbol=KRT9 Keratin, type I cytoskeletal 9	1851	62320	64	42	24	17	2428	1	1	1	457.208	912.401	2	912.401	-0.0001	0	43.65	0.002	R	MTLDDFR	I	Oxidation (M)	0.1000000.0			5707: Scan 9357 (rt=31.1342) [G:\UserData\Public\Data\2018\201801\20180115\wanghurong-8.raw]
4	1::P35527	SWISS-PROT:P35527 Tax_Id=9606 Gene_Symbol=KRT9 Keratin, type I cytoskeletal 9	1851	62320	64	42	24	17	2429	1	1	1	457.208	912.401	2	912.401	0.0002	0	39.03	0.0057	R	MTLDDFR	I	Oxidation (M)	0.1000000.0			5493: Scan 9108 (rt=30.6896) [G:\UserData\Public\Data\2018\201801\20180115\wanghurong-8.raw]
4	1::P35527	SWISS-PROT:P35527 Tax_Id=9606 Gene_Symbol=KRT9 Keratin, type I cytoskeletal 9	1851	62320	64	42	24	17	2430	1	1	1	457.208	912.402	2	912.401	0.0005	0	40.06	0.0045	R	MTLDDFR	I	Oxidation (M)	0.1000000.0			5407: Scan 9004 (rt=30.4985) [G:\UserData\Public\Data\2018\201801\20180115\wanghurong-8.raw]
4	1::P35527	SWISS-PROT:P35527 Tax_Id=9606 Gene_Symbol=KRT9 Keratin, type I cytoskeletal 9	1851	62320	64	42	24	17	2431	1	1	1	457.208	912.402	2	912.401	0.0006	0	42.98	0.0023	R	MTLDDFR	I	Oxidation (M)	0.1000000.0			5616: Scan 9251 (rt=30.9468) [G:\UserData\Public\Data\2018\201801\20180115\wanghurong-8.raw]
4	1::P35527	SWISS-PROT:P35527 Tax_Id=9606 Gene_Symbol=KRT9 Keratin, type I cytoskeletal 9	1851	62320	64	42	24	17	3459	1	1	1	484.235	966.455	2	966.445	0.01	0	1.75	36	K	IQDWYDK	K					5715: Scan 9366 (rt=31.1506) [G:\UserData\Public\Data\2018\201801\20180115\wanghurong-8.raw]
4	1::P35527	SWISS-PROT:P35527 Tax_Id=9606 Gene_Symbol=KRT9 Keratin, type I cytoskeletal 9	1851	62320	64	42	24	17	5173	1	1	1	530.785	1059.56	2	1059.56	-0.001	0	57.79	0.00011	K	TLLDIDNTR	M					9754: Scan 13961 (rt=39.3095) [G:\UserData\Public\Data\2018\201801\20180115\wanghurong-8.raw]
4	1::P35527	SWISS-PROT:P35527 Tax_Id=9606 Gene_Symbol=KRT9 Keratin, type I cytoskeletal 9	1851	62320	64	42	24	17	5174	1	1	1	530.786	1059.56	2	1059.56	0.0018	0	53.23	0.00027	K	TLLDIDNTR	M					9845: Scan 14064 (rt=39.4916) [G:\UserData\Public\Data\2018\201801\20180115\wanghurong-8.raw]
4	1::P35527	SWISS-PROT:P35527 Tax_Id=9606 Gene_Symbol=KRT9 Keratin, type I cytoskeletal 9	1851	62320	64	42	24	17	5417	1	1	1	537.765	1073.51	2	1073.51	0.0007	0	48.07	0.0008	R	QFSSSYLSR	S					6381: Scan 10139 (rt=32.5261) [G:\UserData\Public\Data\2018\201801\20180115\wanghurong-8.raw]
4	1::P35527	SWISS-PROT:P35527 Tax_Id=9606 Gene_Symbol=KRT9 Keratin, type I cytoskeletal 9	1851	62320	64	42	24	17	5835	1	1	1	548.277	1094.54	2	1094.54	-0.0003	1	6.08	16	K	IQDWYDKK	G					3444: Scan 6690 (rt=26.3015) [G:\UserData\Public\Data\2018\201801\20180115\wanghurong-8.raw]
4	1::P35527	SWISS-PROT:P35527 Tax_Id=9606 Gene_Symbol=KRT9 Keratin, type I cytoskeletal 9	1851	62320	64	42	24	17	5836	1	1	1	365.854	1094.54	3	1094.54	-0.0003	1	23.81	0.27	K	IQDWYDKK	G					3446: Scan 6692 (rt=26.3043) [G:\UserData\Public\Data\2018\201801\20180115\wanghurong-8.raw]
4	1::P35527	SWISS-PROT:P35527 Tax_Id=9606 Gene_Symbol=KRT9 Keratin, type I cytoskeletal 9	1851	62320	64	42	24	17	6345	1	1	1	561.296	1120.58	2	1120.58	0.0002	0	63.38	2.7e-05	R	QEYEQLIAK	N					7000: Scan 10848 (rt=33.7905) [G:\UserData\Public\Data\2018\201801\20180115\wanghurong-8.raw]
4	1::P35527	SWISS-PROT:P35527 Tax_Id=9606 Gene_Symbol=KRT9 Keratin, type I cytoskeletal 9	1851	62320	64	42	24	17	6346	1	1	1	561.296	1120.58	2	1120.58	0.0006	0	45.12	0.0018	R	QEYEQLIAK	N					6908: Scan 10742 (rt=33.6019) [G:\UserData\Public\Data\2018\201801\20180115\wanghurong-8.raw]
4	1::P35527	SWISS-PROT:P35527 Tax_Id=9606 Gene_Symbol=KRT9 Keratin, type I cytoskeletal 9	1851	62320	64	42	24	17	6348	1	1	1	561.296	1120.58	2	1120.58	0.0019	0	51.63	0.00038	R	QEYEQLIAK	N					533: Scan 2549 (rt=16.8141) [G:\UserData\Public\Data\2018\201801\20180115\wanghurong-8.raw]
4	1::P35527	SWISS-PROT:P35527 Tax_Id=9606 Gene_Symbol=KRT9 Keratin, type I cytoskeletal 9	1851	62320	64	42	24	17	7029	1	1	1	579.299	1156.58	2	1156.58	0.0002	0	91.68	3.6e-08	R	QGVDADINGLR	Q					7180: Scan 11051 (rt=34.1479) [G:\UserData\Public\Data\2018\201801\20180115\wanghurong-8.raw]
4	1::P35527	SWISS-PROT:P35527 Tax_Id=9606 Gene_Symbol=KRT9 Keratin, type I cytoskeletal 9	1851	62320	64	42	24	17	7030	1	1	1	579.3	1156.59	2	1156.58	0.0013	0	86.14	1.3e-07	R	QGVDADINGLR	Q					7272: Scan 11157 (rt=34.3332) [G:\UserData\Public\Data\2018\201801\20180115\wanghurong-8.raw]
4	1::P35527	SWISS-PROT:P35527 Tax_Id=9606 Gene_Symbol=KRT9 Keratin, type I cytoskeletal 9	1851	62320	64	42	24	17	7031	1	1	1	579.301	1156.59	2	1156.58	0.0027	0	74.3	2e-06	R	QGVDADINGLR	Q					7086: Scan 10945 (rt=33.9611) [G:\UserData\Public\Data\2018\201801\20180115\wanghurong-8.raw]
4	1::P35527	SWISS-PROT:P35527 Tax_Id=9606 Gene_Symbol=KRT9 Keratin, type I cytoskeletal 9	1851	62320	64	42	24	17	7934	1	1	1	603.809	1205.6	2	1205.6	0.0075	0	41.87	0.004	R	QVLDNLTMEK	S	Oxidation (M)	0.0000000100.0			6554: Scan 10335 (rt=32.8741) [G:\UserData\Public\Data\2018\201801\20180115\wanghurong-8.raw]
4	1::P35527	SWISS-PROT:P35527 Tax_Id=9606 Gene_Symbol=KRT9 Keratin, type I cytoskeletal 9	1851	62320	64	42	24	17	8347	1	1	1	616.803	1231.59	2	1231.59	0	0	5.71	16	R	SGGGGGGGLGSGGSIR	S					1272: Scan 4001 (rt=21.3147) [G:\UserData\Public\Data\2018\201801\20180115\wanghurong-8.raw]
4	1::P35527	SWISS-PROT:P35527 Tax_Id=9606 Gene_Symbol=KRT9 Keratin, type I cytoskeletal 9	1851	62320	64	42	24	17	8348	1	1	1	616.803	1231.59	2	1231.59	0.0001	0	13.67	2.5	R	SGGGGGGGLGSGGSIR	S					1183: Scan 3862 (rt=20.9676) [G:\UserData\Public\Data\2018\201801\20180115\wanghurong-8.raw]
4	1::P35527	SWISS-PROT:P35527 Tax_Id=9606 Gene_Symbol=KRT9 Keratin, type I cytoskeletal 9	1851	62320	64	42	24	17	8349	1	1	1	616.803	1231.59	2	1231.59	0.0002	0	55.1	0.00018	R	SGGGGGGGLGSGGSIR	S					1225: Scan 3928 (rt=21.1375) [G:\UserData\Public\Data\2018\201801\20180115\wanghurong-8.raw]
4	1::P35527	SWISS-PROT:P35527 Tax_Id=9606 Gene_Symbol=KRT9 Keratin, type I cytoskeletal 9	1851	62320	64	42	24	17	8398	1	1	1	618.268	1234.52	2	1234.52	-0.0002	0	4.42	21	R	FSSSSGYGGGSSR	V					734: Scan 2965 (rt=18.1644) [G:\UserData\Public\Data\2018\201801\20180115\wanghurong-8.raw]
4	1::P35527	SWISS-PROT:P35527 Tax_Id=9606 Gene_Symbol=KRT9 Keratin, type I cytoskeletal 9	1851	62320	64	42	24	17	8399	1	1	1	618.269	1234.52	2	1234.52	0.0015	0	23.34	0.27	R	FSSSSGYGGGSSR	V					754: Scan 3012 (rt=18.3332) [G:\UserData\Public\Data\2018\201801\20180115\wanghurong-8.raw]
4	1::P35527	SWISS-PROT:P35527 Tax_Id=9606 Gene_Symbol=KRT9 Keratin, type I cytoskeletal 9	1851	62320	64	42	24	17	9843	1	1	1	436.564	1306.67	3	1306.67	0.0006	1	61.62	3.8e-05	R	IKFEMEQNLR	Q					9589: Scan 13768 (rt=38.9652) [G:\UserData\Public\Data\2018\201801\20180115\wanghurong-8.raw]
4	1::P35527	SWISS-PROT:P35527 Tax_Id=9606 Gene_Symbol=KRT9 Keratin, type I cytoskeletal 9	1851	62320	64	42	24	17	9844	1	1	1	654.343	1306.67	2	1306.67	0.0011	1	35.7	0.014	R	IKFEMEQNLR	Q					9689: Scan 13886 (rt=39.1784) [G:\UserData\Public\Data\2018\201801\20180115\wanghurong-8.raw]
4	1::P35527	SWISS-PROT:P35527 Tax_Id=9606 Gene_Symbol=KRT9 Keratin, type I cytoskeletal 9	1851	62320	64	42	24	17	10045	1	1	1	658.346	1314.68	2	1314.68	-0.0008	0	65.39	1.8e-05	K	DQIVDLTVGNNK	T					9707: Scan 13906 (rt=39.2141) [G:\UserData\Public\Data\2018\201801\20180115\wanghurong-8.raw]
4	1::P35527	SWISS-PROT:P35527 Tax_Id=9606 Gene_Symbol=KRT9 Keratin, type I cytoskeletal 9	1851	62320	64	42	24	17	10201	1	1	1	441.896	1322.67	3	1322.67	0.0005	1	66.93	1.3e-05	R	IKFEMEQNLR	Q	Oxidation (M)	0.0000100000.0			4653: Scan 8114 (rt=28.8959) [G:\UserData\Public\Data\2018\201801\20180115\wanghurong-8.raw]
4	1::P35527	SWISS-PROT:P35527 Tax_Id=9606 Gene_Symbol=KRT9 Keratin, type I cytoskeletal 9	1851	62320	64	42	24	17	10202	1	1	1	441.896	1322.67	3	1322.67	0.0005	1	58.1	9.8e-05	R	IKFEMEQNLR	Q	Oxidation (M)	0.0000100000.0			4743: Scan 8220 (rt=29.0834) [G:\UserData\Public\Data\2018\201801\20180115\wanghurong-8.raw]
4	1::P35527	SWISS-PROT:P35527 Tax_Id=9606 Gene_Symbol=KRT9 Keratin, type I cytoskeletal 9	1851	62320	64	42	24	17	10203	1	1	1	662.34	1322.67	2	1322.67	0.0006	1	1.76	91	R	IKFEMEQNLR	Q	Oxidation (M)	0.0000100000.0			4681: Scan 8146 (rt=28.9542) [G:\UserData\Public\Data\2018\201801\20180115\wanghurong-8.raw]
4	1::P35527	SWISS-PROT:P35527 Tax_Id=9606 Gene_Symbol=KRT9 Keratin, type I cytoskeletal 9	1851	62320	64	42	24	17	1999	1	1	1	441.896	1322.67	3	1322.67	0.0014	1	11.67	4.2	R	IKFEMEQNLR	Q	Oxidation (M)	0.0000100000.0			4567: Scan 8009 (rt=28.7072) [G:\UserData\Public\Data\2018\201801\20180115\wanghurong-8.raw]
4	1::P35527	SWISS-PROT:P35527 Tax_Id=9606 Gene_Symbol=KRT9 Keratin, type I cytoskeletal 9	1851	62320	64	42	24	17	15078	1	1	1	803.375	1604.74	2	1604.74	0.0002	0	31.83	0.055	K	NYSPYYNTIDDLK	D					13945: Scan 18769 (rt=47.8613) [G:\UserData\Public\Data\2018\201801\20180115\wanghurong-8.raw]
4	1::P35527	SWISS-PROT:P35527 Tax_Id=9606 Gene_Symbol=KRT9 Keratin, type I cytoskeletal 9	1851	62320	64	42	24	17	19148	1	1	1	896.367	1790.72	2	1790.72	-0.0006	0	21.2	0.52	R	GGSGGSYGGGGSGGGYGGGSGSR	G					624: Scan 2746 (rt=17.479) [G:\UserData\Public\Data\2018\201801\20180115\wanghurong-8.raw]
4	1::P35527	SWISS-PROT:P35527 Tax_Id=9606 Gene_Symbol=KRT9 Keratin, type I cytoskeletal 9	1851	62320	64	42	24	17	19149	1	1	1	597.915	1790.72	3	1790.72	0.0017	0	7.9	11	R	GGSGGSYGGGGSGGGYGGGSGSR	G					625: Scan 2747 (rt=17.4804) [G:\UserData\Public\Data\2018\201801\20180115\wanghurong-8.raw]
4	1::P35527	SWISS-PROT:P35527 Tax_Id=9606 Gene_Symbol=KRT9 Keratin, type I cytoskeletal 9	1851	62320	64	42	24	17	19150	1	1	1	597.915	1790.72	3	1790.72	0.0022	0	7.58	12	R	GGSGGSYGGGGSGGGYGGGSGSR	G					591: Scan 2682 (rt=17.2942) [G:\UserData\Public\Data\2018\201801\20180115\wanghurong-8.raw]
4	1::P35527	SWISS-PROT:P35527 Tax_Id=9606 Gene_Symbol=KRT9 Keratin, type I cytoskeletal 9	1851	62320	64	42	24	17	19708	1	1	1	613.327	1836.96	3	1836.96	0.0006	0	80.69	4.9e-07	R	HGVQELEIELQSQLSK	K					19178: Scan 24584 (rt=58.1398) [G:\UserData\Public\Data\2018\201801\20180115\wanghurong-8.raw]
4	1::P35527	SWISS-PROT:P35527 Tax_Id=9606 Gene_Symbol=KRT9 Keratin, type I cytoskeletal 9	1851	62320	64	42	24	17	19709	1	1	1	613.327	1836.96	3	1836.96	0.0011	0	75.78	1.5e-06	R	HGVQELEIELQSQLSK	K					19080: Scan 24476 (rt=57.9485) [G:\UserData\Public\Data\2018\201801\20180115\wanghurong-8.raw]
4	1::P35527	SWISS-PROT:P35527 Tax_Id=9606 Gene_Symbol=KRT9 Keratin, type I cytoskeletal 9	1851	62320	64	42	24	17	19710	1	1	1	613.327	1836.96	3	1836.96	0.0011	0	62.36	3.4e-05	R	HGVQELEIELQSQLSK	K					19267: Scan 24684 (rt=58.3196) [G:\UserData\Public\Data\2018\201801\20180115\wanghurong-8.raw]
4	1::P35527	SWISS-PROT:P35527 Tax_Id=9606 Gene_Symbol=KRT9 Keratin, type I cytoskeletal 9	1851	62320	64	42	24	17	8391	1	1	1	617.981	1850.92	3	1850.92	0.0016	1	17.2	1.6	K	TLNDMRQEYEQLIAK	N					17308: Scan 22513 (rt=54.4757) [G:\UserData\Public\Data\2018\201801\20180115\wanghurong-8.raw]
4	1::P35527	SWISS-PROT:P35527 Tax_Id=9606 Gene_Symbol=KRT9 Keratin, type I cytoskeletal 9	1851	62320	64	42	24	17	22164	1	1	1	1048.02	2094.03	2	2094.03	0.0004	0	82.8	4.7e-07	R	QEIECQNQEYSLLLSIK	M					21057: Scan 26656 (rt=61.8148) [G:\UserData\Public\Data\2018\201801\20180115\wanghurong-8.raw]
4	1::P35527	SWISS-PROT:P35527 Tax_Id=9606 Gene_Symbol=KRT9 Keratin, type I cytoskeletal 9	1851	62320	64	42	24	17	22165	1	1	1	699.018	2094.03	3	2094.03	0.0004	0	40.3	0.0084	R	QEIECQNQEYSLLLSIK	M					21012: Scan 26606 (rt=61.7252) [G:\UserData\Public\Data\2018\201801\20180115\wanghurong-8.raw]
4	1::P35527	SWISS-PROT:P35527 Tax_Id=9606 Gene_Symbol=KRT9 Keratin, type I cytoskeletal 9	1851	62320	64	42	24	17	25808	1	1	1	837.382	2509.12	3	2509.12	-0.0007	0	61.53	8.5e-05	K	EIETYHNLLEGGQEDFESSGAGK	I					14578: Scan 19482 (rt=49.1278) [G:\UserData\Public\Data\2018\201801\20180115\wanghurong-8.raw]
4	1::P35527	SWISS-PROT:P35527 Tax_Id=9606 Gene_Symbol=KRT9 Keratin, type I cytoskeletal 9	1851	62320	64	42	24	17	25826	1	1	1	839.401	2515.18	3	2515.19	-0.0052	0	32.51	0.065	K	EEMSQLTGQNSGDVNVEINVAPGK	D					14112: Scan 18958 (rt=48.1941) [G:\UserData\Public\Data\2018\201801\20180115\wanghurong-8.raw]
4	1::P35527	SWISS-PROT:P35527 Tax_Id=9606 Gene_Symbol=KRT9 Keratin, type I cytoskeletal 9	1851	62320	64	42	24	17	25827	1	1	1	839.402	2515.18	3	2515.19	-0.0019	0	75.34	3.3e-06	K	EEMSQLTGQNSGDVNVEINVAPGK	D					13476: Scan 18228 (rt=46.8949) [G:\UserData\Public\Data\2018\201801\20180115\wanghurong-8.raw]
4	1::P35527	SWISS-PROT:P35527 Tax_Id=9606 Gene_Symbol=KRT9 Keratin, type I cytoskeletal 9	1851	62320	64	42	24	17	25828	1	1	1	839.402	2515.18	3	2515.19	-0.0015	0	76.44	2.6e-06	K	EEMSQLTGQNSGDVNVEINVAPGK	D					13569: Scan 18337 (rt=47.0882) [G:\UserData\Public\Data\2018\201801\20180115\wanghurong-8.raw]
4	1::P35527	SWISS-PROT:P35527 Tax_Id=9606 Gene_Symbol=KRT9 Keratin, type I cytoskeletal 9	1851	62320	64	42	24	17	25830	1	1	1	839.402	2515.18	3	2515.19	-0.0011	0	61.99	7.1e-05	K	EEMSQLTGQNSGDVNVEINVAPGK	D					13932: Scan 18755 (rt=47.8357) [G:\UserData\Public\Data\2018\201801\20180115\wanghurong-8.raw]
4	1::P35527	SWISS-PROT:P35527 Tax_Id=9606 Gene_Symbol=KRT9 Keratin, type I cytoskeletal 9	1851	62320	64	42	24	17	25832	1	1	1	1258.6	2515.19	2	2515.19	0.0002	0	10.36	10	K	EEMSQLTGQNSGDVNVEINVAPGK	D					13587: Scan 18358 (rt=47.1275) [G:\UserData\Public\Data\2018\201801\20180115\wanghurong-8.raw]
4	1::P35527	SWISS-PROT:P35527 Tax_Id=9606 Gene_Symbol=KRT9 Keratin, type I cytoskeletal 9	1851	62320	64	42	24	17	25833	1	1	1	839.403	2515.19	3	2515.19	0.0008	0	46.72	0.0023	K	EEMSQLTGQNSGDVNVEINVAPGK	D					13841: Scan 18649 (rt=47.6457) [G:\UserData\Public\Data\2018\201801\20180115\wanghurong-8.raw]
4	1::P35527	SWISS-PROT:P35527 Tax_Id=9606 Gene_Symbol=KRT9 Keratin, type I cytoskeletal 9	1851	62320	64	42	24	17	25834	1	1	1	1258.6	2515.19	2	2515.19	0.0014	0	54	0.00044	K	EEMSQLTGQNSGDVNVEINVAPGK	D					13694: Scan 18481 (rt=47.347) [G:\UserData\Public\Data\2018\201801\20180115\wanghurong-8.raw]
4	1::P35527	SWISS-PROT:P35527 Tax_Id=9606 Gene_Symbol=KRT9 Keratin, type I cytoskeletal 9	1851	62320	64	42	24	17	25835	1	1	1	839.403	2515.19	3	2515.19	0.0014	0	87.51	1.9e-07	K	EEMSQLTGQNSGDVNVEINVAPGK	D					13751: Scan 18546 (rt=47.4627) [G:\UserData\Public\Data\2018\201801\20180115\wanghurong-8.raw]
4	1::P35527	SWISS-PROT:P35527 Tax_Id=9606 Gene_Symbol=KRT9 Keratin, type I cytoskeletal 9	1851	62320	64	42	24	17	25836	1	1	1	839.404	2515.19	3	2515.19	0.0032	0	62.63	5.9e-05	K	EEMSQLTGQNSGDVNVEINVAPGK	D					13656: Scan 18437 (rt=47.2679) [G:\UserData\Public\Data\2018\201801\20180115\wanghurong-8.raw]
4	1::P35527	SWISS-PROT:P35527 Tax_Id=9606 Gene_Symbol=KRT9 Keratin, type I cytoskeletal 9	1851	62320	64	42	24	17	25837	1	1	1	839.404	2515.19	3	2515.19	0.0033	0	5.66	29	K	EEMSQLTGQNSGDVNVEINVAPGK	D					29741: Scan 37633 (rt=84.3636) [G:\UserData\Public\Data\2018\201801\20180115\wanghurong-8.raw]
4	1::P35527	SWISS-PROT:P35527 Tax_Id=9606 Gene_Symbol=KRT9 Keratin, type I cytoskeletal 9	1851	62320	64	42	24	17	25838	1	1	1	839.404	2515.19	3	2515.19	0.0047	0	3.35	50	K	EEMSQLTGQNSGDVNVEINVAPGK	D					25716: Scan 31797 (rt=70.9258) [G:\UserData\Public\Data\2018\201801\20180115\wanghurong-8.raw]
4	1::P35527	SWISS-PROT:P35527 Tax_Id=9606 Gene_Symbol=KRT9 Keratin, type I cytoskeletal 9	1851	62320	64	42	24	17	25911	1	1	1	844.734	2531.18	3	2531.18	-0.0011	0	29.13	0.14	K	EEMSQLTGQNSGDVNVEINVAPGK	D	Oxidation (M)	0.001000000000000000000000.0			10852: Scan 15212 (rt=41.5315) [G:\UserData\Public\Data\2018\201801\20180115\wanghurong-8.raw]
4	1::P35527	SWISS-PROT:P35527 Tax_Id=9606 Gene_Symbol=KRT9 Keratin, type I cytoskeletal 9	1851	62320	64	42	24	17	25912	1	1	1	844.734	2531.18	3	2531.18	-0.0008	0	55.55	0.00033	K	EEMSQLTGQNSGDVNVEINVAPGK	D	Oxidation (M)	0.001000000000000000000000.0			10759: Scan 15106 (rt=41.3372) [G:\UserData\Public\Data\2018\201801\20180115\wanghurong-8.raw]
4	1::P35527	SWISS-PROT:P35527 Tax_Id=9606 Gene_Symbol=KRT9 Keratin, type I cytoskeletal 9	1851	62320	64	42	24	17	27046	1	1	1	1353.08	2704.14	2	2704.15	-0.0117	0	93.5	5.5e-08	R	GGGGSFGYSYGGGSGGGFSASSLGGGFGGGSR	G					17163: Scan 22354 (rt=54.1973) [G:\UserData\Public\Data\2018\201801\20180115\wanghurong-8.raw]
4	1::P35527	SWISS-PROT:P35527 Tax_Id=9606 Gene_Symbol=KRT9 Keratin, type I cytoskeletal 9	1851	62320	64	42	24	17	27047	1	1	1	902.391	2704.15	3	2704.15	-0.0037	0	69.89	1.3e-05	R	GGGGSFGYSYGGGSGGGFSASSLGGGFGGGSR	G					17230: Scan 22428 (rt=54.3287) [G:\UserData\Public\Data\2018\201801\20180115\wanghurong-8.raw]
4	1::P35527	SWISS-PROT:P35527 Tax_Id=9606 Gene_Symbol=KRT9 Keratin, type I cytoskeletal 9	1851	62320	64	42	24	17	27048	1	1	1	902.393	2704.16	3	2704.15	0.0017	0	44.31	0.0047	R	GGGGSFGYSYGGGSGGGFSASSLGGGFGGGSR	G					17133: Scan 22321 (rt=54.1384) [G:\UserData\Public\Data\2018\201801\20180115\wanghurong-8.raw]
4	1::P35527	SWISS-PROT:P35527 Tax_Id=9606 Gene_Symbol=KRT9 Keratin, type I cytoskeletal 9	1851	62320	64	42	24	17	27485	1	1	1	918.446	2752.32	3	2752.32	-0.0009	0	104.4	4.1e-09	R	YCGQLQMIQEQISNLEAQITDVR	Q	Oxidation (M)	0.00000010000000000000000.0			25974: Scan 32081 (rt=71.4382) [G:\UserData\Public\Data\2018\201801\20180115\wanghurong-8.raw]
4	1::P35527	SWISS-PROT:P35527 Tax_Id=9606 Gene_Symbol=KRT9 Keratin, type I cytoskeletal 9	1851	62320	64	42	24	17	28864	1	1	1	1075.1	3222.27	3	3222.27	-0.0016	0	82.42	5.4e-07	R	GGSGGSHGGGSGFGGESGGSYGGGEEASGSGGGYGGGSGK	S					2874: Scan 6017 (rt=25.0926) [G:\UserData\Public\Data\2018\201801\20180115\wanghurong-8.raw]
4	1::P35527	SWISS-PROT:P35527 Tax_Id=9606 Gene_Symbol=KRT9 Keratin, type I cytoskeletal 9	1851	62320	64	42	24	17	28865	1	1	1	806.576	3222.27	4	3222.27	0.0005	0	4.62	34	R	GGSGGSHGGGSGFGGESGGSYGGGEEASGSGGGYGGGSGK	S					2910: Scan 6058 (rt=25.1616) [G:\UserData\Public\Data\2018\201801\20180115\wanghurong-8.raw]
4	1::P35527	SWISS-PROT:P35527 Tax_Id=9606 Gene_Symbol=KRT9 Keratin, type I cytoskeletal 9	1851	62320	64	42	24	17	28935	1	1	1	1088.84	3263.51	3	3263.51	0.0009	0	29.87	0.13	K	DIENQYETQITQIEHEVSSSGQEVQSSAK	E					23361: Scan 29197 (rt=66.3168) [G:\UserData\Public\Data\2018\201801\20180115\wanghurong-8.raw]
5	2::A0A075B5P2	tr|A0A075B5P2|A0A075B5P2_MOUSE Protein Igkc OS=Mus musculus GN=Igkc PE=1 SV=1	1091	12053	34	22	1	1	13841	1	1	1	767.868	1533.72	2	1533.72	-0.0015	0	5.53	21	K	DSTYSMSSTLTLTK	D					13955: Scan 18780 (rt=47.8806) [G:\UserData\Public\Data\2018\201801\20180115\wanghurong-8.raw]
5	2::A0A075B5P2	tr|A0A075B5P2|A0A075B5P2_MOUSE Protein Igkc OS=Mus musculus GN=Igkc PE=1 SV=1	1091	12053	34	22	1	1	13842	1	1	1	767.869	1533.72	2	1533.72	-0.0002	0	82.99	3.8e-07	K	DSTYSMSSTLTLTK	D					12834: Scan 17479 (rt=45.5607) [G:\UserData\Public\Data\2018\201801\20180115\wanghurong-8.raw]
5	2::A0A075B5P2	tr|A0A075B5P2|A0A075B5P2_MOUSE Protein Igkc OS=Mus musculus GN=Igkc PE=1 SV=1	1091	12053	34	22	1	1	4471	1	1	1	512.248	1533.72	3	1533.72	0.0002	0	16.37	2.7	K	DSTYSMSSTLTLTK	D					12814: Scan 17453 (rt=45.5103) [G:\UserData\Public\Data\2018\201801\20180115\wanghurong-8.raw]
5	2::A0A075B5P2	tr|A0A075B5P2|A0A075B5P2_MOUSE Protein Igkc OS=Mus musculus GN=Igkc PE=1 SV=1	1091	12053	34	22	1	1	13843	1	1	1	767.869	1533.72	2	1533.72	0.0002	0	82.98	3.8e-07	K	DSTYSMSSTLTLTK	D					12748: Scan 17373 (rt=45.3675) [G:\UserData\Public\Data\2018\201801\20180115\wanghurong-8.raw]
5	2::A0A075B5P2	tr|A0A075B5P2|A0A075B5P2_MOUSE Protein Igkc OS=Mus musculus GN=Igkc PE=1 SV=1	1091	12053	34	22	1	1	13844	1	1	1	767.869	1533.72	2	1533.72	0.0004	0	66.36	1.7e-05	K	DSTYSMSSTLTLTK	D					12396: Scan 16961 (rt=44.6305) [G:\UserData\Public\Data\2018\201801\20180115\wanghurong-8.raw]
5	2::A0A075B5P2	tr|A0A075B5P2|A0A075B5P2_MOUSE Protein Igkc OS=Mus musculus GN=Igkc PE=1 SV=1	1091	12053	34	22	1	1	13845	1	1	1	767.869	1533.72	2	1533.72	0.0005	0	63.81	3.2e-05	K	DSTYSMSSTLTLTK	D					13011: Scan 17692 (rt=45.9428) [G:\UserData\Public\Data\2018\201801\20180115\wanghurong-8.raw]
5	2::A0A075B5P2	tr|A0A075B5P2|A0A075B5P2_MOUSE Protein Igkc OS=Mus musculus GN=Igkc PE=1 SV=1	1091	12053	34	22	1	1	13846	1	1	1	767.869	1533.72	2	1533.72	0.0006	0	80.66	6.5e-07	K	DSTYSMSSTLTLTK	D					12657: Scan 17269 (rt=45.1828) [G:\UserData\Public\Data\2018\201801\20180115\wanghurong-8.raw]
5	2::A0A075B5P2	tr|A0A075B5P2|A0A075B5P2_MOUSE Protein Igkc OS=Mus musculus GN=Igkc PE=1 SV=1	1091	12053	34	22	1	1	13847	1	1	1	767.869	1533.72	2	1533.72	0.001	0	54.06	0.0003	K	DSTYSMSSTLTLTK	D					12918: Scan 17582 (rt=45.7433) [G:\UserData\Public\Data\2018\201801\20180115\wanghurong-8.raw]
5	2::A0A075B5P2	tr|A0A075B5P2|A0A075B5P2_MOUSE Protein Igkc OS=Mus musculus GN=Igkc PE=1 SV=1	1091	12053	34	22	1	1	13848	1	1	1	767.869	1533.72	2	1533.72	0.001	0	54.44	0.00028	K	DSTYSMSSTLTLTK	D					13320: Scan 18044 (rt=46.5667) [G:\UserData\Public\Data\2018\201801\20180115\wanghurong-8.raw]
5	2::A0A075B5P2	tr|A0A075B5P2|A0A075B5P2_MOUSE Protein Igkc OS=Mus musculus GN=Igkc PE=1 SV=1	1091	12053	34	22	1	1	13849	1	1	1	767.87	1533.72	2	1533.72	0.0015	0	76.08	1.9e-06	K	DSTYSMSSTLTLTK	D					12485: Scan 17063 (rt=44.8106) [G:\UserData\Public\Data\2018\201801\20180115\wanghurong-8.raw]
5	2::A0A075B5P2	tr|A0A075B5P2|A0A075B5P2_MOUSE Protein Igkc OS=Mus musculus GN=Igkc PE=1 SV=1	1091	12053	34	22	1	1	13850	1	1	1	767.87	1533.72	2	1533.72	0.0018	0	50.06	0.00074	K	DSTYSMSSTLTLTK	D					13104: Scan 17798 (rt=46.1315) [G:\UserData\Public\Data\2018\201801\20180115\wanghurong-8.raw]
5	2::A0A075B5P2	tr|A0A075B5P2|A0A075B5P2_MOUSE Protein Igkc OS=Mus musculus GN=Igkc PE=1 SV=1	1091	12053	34	22	1	1	13851	1	1	1	767.87	1533.73	2	1533.72	0.0022	0	84.46	2.7e-07	K	DSTYSMSSTLTLTK	D					12579: Scan 17172 (rt=45.0047) [G:\UserData\Public\Data\2018\201801\20180115\wanghurong-8.raw]
5	2::A0A075B5P2	tr|A0A075B5P2|A0A075B5P2_MOUSE Protein Igkc OS=Mus musculus GN=Igkc PE=1 SV=1	1091	12053	34	22	1	1	13852	1	1	1	767.871	1533.73	2	1533.72	0.0038	0	41.7	0.005	K	DSTYSMSSTLTLTK	D					13411: Scan 18150 (rt=46.7555) [G:\UserData\Public\Data\2018\201801\20180115\wanghurong-8.raw]
5	2::A0A075B5P2	tr|A0A075B5P2|A0A075B5P2_MOUSE Protein Igkc OS=Mus musculus GN=Igkc PE=1 SV=1	1091	12053	34	22	1	1	13853	1	1	1	767.871	1533.73	2	1533.72	0.0048	0	17.59	1.3	K	DSTYSMSSTLTLTK	D					12304: Scan 16859 (rt=44.4497) [G:\UserData\Public\Data\2018\201801\20180115\wanghurong-8.raw]
5	2::A0A075B5P2	tr|A0A075B5P2|A0A075B5P2_MOUSE Protein Igkc OS=Mus musculus GN=Igkc PE=1 SV=1	1091	12053	34	22	1	1	14122	1	1	1	775.865	1549.71	2	1549.72	-0.0032	0	27.74	0.13	K	DSTYSMSSTLTLTK	D	Oxidation (M)	0.00000100000000.0			7800: Scan 11751 (rt=35.3784) [G:\UserData\Public\Data\2018\201801\20180115\wanghurong-8.raw]
5	2::A0A075B5P2	tr|A0A075B5P2|A0A075B5P2_MOUSE Protein Igkc OS=Mus musculus GN=Igkc PE=1 SV=1	1091	12053	34	22	1	1	14123	1	1	1	775.865	1549.72	2	1549.72	-0.0025	0	64.7	2.6e-05	K	DSTYSMSSTLTLTK	D	Oxidation (M)	0.00000100000000.0			7046: Scan 10900 (rt=33.8823) [G:\UserData\Public\Data\2018\201801\20180115\wanghurong-8.raw]
5	2::A0A075B5P2	tr|A0A075B5P2|A0A075B5P2_MOUSE Protein Igkc OS=Mus musculus GN=Igkc PE=1 SV=1	1091	12053	34	22	1	1	14124	1	1	1	775.865	1549.72	2	1549.72	-0.0024	0	12.08	4.8	K	DSTYSMSSTLTLTK	D	Oxidation (M)	0.00000100000000.0			8387: Scan 12410 (rt=36.5508) [G:\UserData\Public\Data\2018\201801\20180115\wanghurong-8.raw]
5	2::A0A075B5P2	tr|A0A075B5P2|A0A075B5P2_MOUSE Protein Igkc OS=Mus musculus GN=Igkc PE=1 SV=1	1091	12053	34	22	1	1	14125	1	1	1	775.865	1549.72	2	1549.72	-0.0021	0	79.14	9.4e-07	K	DSTYSMSSTLTLTK	D	Oxidation (M)	0.00000100000000.0			7135: Scan 11000 (rt=34.0574) [G:\UserData\Public\Data\2018\201801\20180115\wanghurong-8.raw]
5	2::A0A075B5P2	tr|A0A075B5P2|A0A075B5P2_MOUSE Protein Igkc OS=Mus musculus GN=Igkc PE=1 SV=1	1091	12053	34	22	1	1	14126	1	1	1	775.865	1549.72	2	1549.72	-0.0018	0	75.46	2.2e-06	K	DSTYSMSSTLTLTK	D	Oxidation (M)	0.00000100000000.0			7322: Scan 11212 (rt=34.4303) [G:\UserData\Public\Data\2018\201801\20180115\wanghurong-8.raw]
5	2::A0A075B5P2	tr|A0A075B5P2|A0A075B5P2_MOUSE Protein Igkc OS=Mus musculus GN=Igkc PE=1 SV=1	1091	12053	34	22	1	1	14127	1	1	1	775.865	1549.72	2	1549.72	-0.0017	0	48.02	0.0012	K	DSTYSMSSTLTLTK	D	Oxidation (M)	0.00000100000000.0			7976: Scan 11949 (rt=35.7319) [G:\UserData\Public\Data\2018\201801\20180115\wanghurong-8.raw]
5	2::A0A075B5P2	tr|A0A075B5P2|A0A075B5P2_MOUSE Protein Igkc OS=Mus musculus GN=Igkc PE=1 SV=1	1091	12053	34	22	1	1	14128	1	1	1	775.866	1549.72	2	1549.72	-0.0015	0	69.07	9.7e-06	K	DSTYSMSSTLTLTK	D	Oxidation (M)	0.00000100000000.0			7890: Scan 11851 (rt=35.5561) [G:\UserData\Public\Data\2018\201801\20180115\wanghurong-8.raw]
5	2::A0A075B5P2	tr|A0A075B5P2|A0A075B5P2_MOUSE Protein Igkc OS=Mus musculus GN=Igkc PE=1 SV=1	1091	12053	34	22	1	1	14129	1	1	1	775.866	1549.72	2	1549.72	-0.0013	0	15.93	2	K	DSTYSMSSTLTLTK	D	Oxidation (M)	0.00000100000000.0			8472: Scan 12509 (rt=36.7282) [G:\UserData\Public\Data\2018\201801\20180115\wanghurong-8.raw]
5	2::A0A075B5P2	tr|A0A075B5P2|A0A075B5P2_MOUSE Protein Igkc OS=Mus musculus GN=Igkc PE=1 SV=1	1091	12053	34	22	1	1	14130	1	1	1	775.866	1549.72	2	1549.72	-0.0006	0	77.02	1.5e-06	K	DSTYSMSSTLTLTK	D	Oxidation (M)	0.00000100000000.0			7226: Scan 11104 (rt=34.2407) [G:\UserData\Public\Data\2018\201801\20180115\wanghurong-8.raw]
5	2::A0A075B5P2	tr|A0A075B5P2|A0A075B5P2_MOUSE Protein Igkc OS=Mus musculus GN=Igkc PE=1 SV=1	1091	12053	34	22	1	1	14132	1	1	1	775.866	1549.72	2	1549.72	-0.0002	0	11.61	5.4	K	DSTYSMSSTLTLTK	D	Oxidation (M)	0.00000100000000.0			8558: Scan 12608 (rt=36.9057) [G:\UserData\Public\Data\2018\201801\20180115\wanghurong-8.raw]
5	2::A0A075B5P2	tr|A0A075B5P2|A0A075B5P2_MOUSE Protein Igkc OS=Mus musculus GN=Igkc PE=1 SV=1	1091	12053	34	22	1	1	14133	1	1	1	775.866	1549.72	2	1549.72	-0.0002	0	43.61	0.0034	K	DSTYSMSSTLTLTK	D	Oxidation (M)	0.00000100000000.0			7710: Scan 11651 (rt=35.2024) [G:\UserData\Public\Data\2018\201801\20180115\wanghurong-8.raw]
5	2::A0A075B5P2	tr|A0A075B5P2|A0A075B5P2_MOUSE Protein Igkc OS=Mus musculus GN=Igkc PE=1 SV=1	1091	12053	34	22	1	1	14134	1	1	1	775.866	1549.72	2	1549.72	0	0	55.86	0.0002	K	DSTYSMSSTLTLTK	D	Oxidation (M)	0.00000100000000.0			7520: Scan 11437 (rt=34.8239) [G:\UserData\Public\Data\2018\201801\20180115\wanghurong-8.raw]
5	2::A0A075B5P2	tr|A0A075B5P2|A0A075B5P2_MOUSE Protein Igkc OS=Mus musculus GN=Igkc PE=1 SV=1	1091	12053	34	22	1	1	14135	1	1	1	775.866	1549.72	2	1549.72	0	0	73.36	3.6e-06	K	DSTYSMSSTLTLTK	D	Oxidation (M)	0.00000100000000.0			6959: Scan 10801 (rt=33.7096) [G:\UserData\Public\Data\2018\201801\20180115\wanghurong-8.raw]
5	2::A0A075B5P2	tr|A0A075B5P2|A0A075B5P2_MOUSE Protein Igkc OS=Mus musculus GN=Igkc PE=1 SV=1	1091	12053	34	22	1	1	14136	1	1	1	775.866	1549.72	2	1549.72	0.0001	0	6.14	19	K	DSTYSMSSTLTLTK	D	Oxidation (M)	0.00000100000000.0			8300: Scan 12311 (rt=36.3754) [G:\UserData\Public\Data\2018\201801\20180115\wanghurong-8.raw]
5	2::A0A075B5P2	tr|A0A075B5P2|A0A075B5P2_MOUSE Protein Igkc OS=Mus musculus GN=Igkc PE=1 SV=1	1091	12053	34	22	1	1	14137	1	1	1	775.866	1549.72	2	1549.72	0.0002	0	55.89	0.0002	K	DSTYSMSSTLTLTK	D	Oxidation (M)	0.00000100000000.0			7613: Scan 11543 (rt=35.0122) [G:\UserData\Public\Data\2018\201801\20180115\wanghurong-8.raw]
5	2::A0A075B5P2	tr|A0A075B5P2|A0A075B5P2_MOUSE Protein Igkc OS=Mus musculus GN=Igkc PE=1 SV=1	1091	12053	34	22	1	1	14138	1	1	1	775.867	1549.72	2	1549.72	0.0005	0	8.58	11	K	DSTYSMSSTLTLTK	D	Oxidation (M)	0.00000100000000.0			9255: Scan 13392 (rt=38.2943) [G:\UserData\Public\Data\2018\201801\20180115\wanghurong-8.raw]
5	2::A0A075B5P2	tr|A0A075B5P2|A0A075B5P2_MOUSE Protein Igkc OS=Mus musculus GN=Igkc PE=1 SV=1	1091	12053	34	22	1	1	14139	1	1	1	775.867	1549.72	2	1549.72	0.0007	0	11.15	6	K	DSTYSMSSTLTLTK	D	Oxidation (M)	0.00000100000000.0			9970: Scan 14209 (rt=39.7447) [G:\UserData\Public\Data\2018\201801\20180115\wanghurong-8.raw]
5	2::A0A075B5P2	tr|A0A075B5P2|A0A075B5P2_MOUSE Protein Igkc OS=Mus musculus GN=Igkc PE=1 SV=1	1091	12053	34	22	1	1	14140	1	1	1	775.867	1549.72	2	1549.72	0.0007	0	16.04	1.9	K	DSTYSMSSTLTLTK	D	Oxidation (M)	0.00000100000000.0			8116: Scan 12106 (rt=36.0131) [G:\UserData\Public\Data\2018\201801\20180115\wanghurong-8.raw]
5	2::A0A075B5P2	tr|A0A075B5P2|A0A075B5P2_MOUSE Protein Igkc OS=Mus musculus GN=Igkc PE=1 SV=1	1091	12053	34	22	1	1	14141	1	1	1	775.867	1549.72	2	1549.72	0.001	0	49.7	0.00086	K	DSTYSMSSTLTLTK	D	Oxidation (M)	0.00000100000000.0			8210: Scan 12212 (rt=36.2007) [G:\UserData\Public\Data\2018\201801\20180115\wanghurong-8.raw]
5	2::A0A075B5P2	tr|A0A075B5P2|A0A075B5P2_MOUSE Protein Igkc OS=Mus musculus GN=Igkc PE=1 SV=1	1091	12053	34	22	1	1	14143	1	1	1	775.867	1549.72	2	1549.72	0.0016	0	12.12	4.8	K	DSTYSMSSTLTLTK	D	Oxidation (M)	0.00000100000000.0			8897: Scan 12987 (rt=37.5751) [G:\UserData\Public\Data\2018\201801\20180115\wanghurong-8.raw]
6	2::P23242	sp|P23242|CXA1_MOUSE Gap junction alpha-1 protein OS=Mus musculus GN=Gja1 PE=1 SV=2	882	43490	25	19	5	4	1192	1	1	1	417.211	832.407	2	832.408	-0.0008	0	33.37	0.021	M	GDWSALGK	L					6237: Scan 9971 (rt=32.2277) [G:\UserData\Public\Data\2018\201801\20180115\wanghurong-8.raw]
6	2::P23242	sp|P23242|CXA1_MOUSE Gap junction alpha-1 protein OS=Mus musculus GN=Gja1 PE=1 SV=2	882	43490	25	19	5	4	1193	1	1	1	417.211	832.408	2	832.408	-0.0002	0	31.14	0.036	M	GDWSALGK	L					6336: Scan 10086 (rt=32.4345) [G:\UserData\Public\Data\2018\201801\20180115\wanghurong-8.raw]
6	2::P23242	sp|P23242|CXA1_MOUSE Gap junction alpha-1 protein OS=Mus musculus GN=Gja1 PE=1 SV=2	882	43490	25	19	5	4	4536	1	1	1	514.264	1539.77	3	1539.77	-0.0012	0	6.52	26	K	VAQTDGVNVEMHLK	Q					8109: Scan 12098 (rt=35.9963) [G:\UserData\Public\Data\2018\201801\20180115\wanghurong-8.raw]
6	2::P23242	sp|P23242|CXA1_MOUSE Gap junction alpha-1 protein OS=Mus musculus GN=Gja1 PE=1 SV=2	882	43490	25	19	5	4	4537	1	1	1	514.264	1539.77	3	1539.77	-0.0012	0	82.25	7.1e-07	K	VAQTDGVNVEMHLK	Q					7463: Scan 11371 (rt=34.7083) [G:\UserData\Public\Data\2018\201801\20180115\wanghurong-8.raw]
6	2::P23242	sp|P23242|CXA1_MOUSE Gap junction alpha-1 protein OS=Mus musculus GN=Gja1 PE=1 SV=2	882	43490	25	19	5	4	13956	1	1	1	770.893	1539.77	2	1539.77	-0.0001	0	34	0.032	K	VAQTDGVNVEMHLK	Q					7541: Scan 11461 (rt=34.865) [G:\UserData\Public\Data\2018\201801\20180115\wanghurong-8.raw]
6	2::P23242	sp|P23242|CXA1_MOUSE Gap junction alpha-1 protein OS=Mus musculus GN=Gja1 PE=1 SV=2	882	43490	25	19	5	4	13958	1	1	1	514.265	1539.77	3	1539.77	0.0004	0	81.69	5e-07	K	VAQTDGVNVEMHLK	Q					7653: Scan 11587 (rt=35.0889) [G:\UserData\Public\Data\2018\201801\20180115\wanghurong-8.raw]
6	2::P23242	sp|P23242|CXA1_MOUSE Gap junction alpha-1 protein OS=Mus musculus GN=Gja1 PE=1 SV=2	882	43490	25	19	5	4	13959	1	1	1	514.265	1539.77	3	1539.77	0.0007	0	69.32	8.6e-06	K	VAQTDGVNVEMHLK	Q					7558: Scan 11480 (rt=34.8991) [G:\UserData\Public\Data\2018\201801\20180115\wanghurong-8.raw]
6	2::P23242	sp|P23242|CXA1_MOUSE Gap junction alpha-1 protein OS=Mus musculus GN=Gja1 PE=1 SV=2	882	43490	25	19	5	4	4538	1	1	1	514.265	1539.77	3	1539.77	0.0011	0	29.55	0.13	K	VAQTDGVNVEMHLK	Q					7785: Scan 11734 (rt=35.347) [G:\UserData\Public\Data\2018\201801\20180115\wanghurong-8.raw]
6	2::P23242	sp|P23242|CXA1_MOUSE Gap junction alpha-1 protein OS=Mus musculus GN=Gja1 PE=1 SV=2	882	43490	25	19	5	4	14223	1	1	1	519.596	1555.77	3	1555.77	-0.0004	0	61.61	5.2e-05	K	VAQTDGVNVEMHLK	Q	Oxidation (M)	0.00000000001000.0			4160: Scan 7523 (rt=27.791) [G:\UserData\Public\Data\2018\201801\20180115\wanghurong-8.raw]
6	2::P23242	sp|P23242|CXA1_MOUSE Gap junction alpha-1 protein OS=Mus musculus GN=Gja1 PE=1 SV=2	882	43490	25	19	5	4	14224	1	1	1	778.89	1555.77	2	1555.77	-0.0001	0	12.28	4.5	K	VAQTDGVNVEMHLK	Q	Oxidation (M)	0.00000000001000.0			4159: Scan 7522 (rt=27.7896) [G:\UserData\Public\Data\2018\201801\20180115\wanghurong-8.raw]
6	2::P23242	sp|P23242|CXA1_MOUSE Gap junction alpha-1 protein OS=Mus musculus GN=Gja1 PE=1 SV=2	882	43490	25	19	5	4	4741	1	1	1	519.596	1555.77	3	1555.77	0.0003	0	14.79	2.5	K	VAQTDGVNVEMHLK	Q	Oxidation (M)	0.00000000001000.0			4237: Scan 7615 (rt=27.9659) [G:\UserData\Public\Data\2018\201801\20180115\wanghurong-8.raw]
6	2::P23242	sp|P23242|CXA1_MOUSE Gap junction alpha-1 protein OS=Mus musculus GN=Gja1 PE=1 SV=2	882	43490	25	19	5	4	14226	1	1	1	519.597	1555.77	3	1555.77	0.0034	0	42.42	0.0043	K	VAQTDGVNVEMHLK	Q	Oxidation (M)	0.00000000001000.0			4068: Scan 7416 (rt=27.6018) [G:\UserData\Public\Data\2018\201801\20180115\wanghurong-8.raw]
6	2::P23242	sp|P23242|CXA1_MOUSE Gap junction alpha-1 protein OS=Mus musculus GN=Gja1 PE=1 SV=2	882	43490	25	19	5	4	14253	1	1	1	779.379	1556.74	2	1556.75	-0.0031	0	60.9	0.00015	R	SDPYHATTGPLSPSK	D					3690: Scan 6972 (rt=26.8062) [G:\UserData\Public\Data\2018\201801\20180115\wanghurong-8.raw]
6	2::P23242	sp|P23242|CXA1_MOUSE Gap junction alpha-1 protein OS=Mus musculus GN=Gja1 PE=1 SV=2	882	43490	25	19	5	4	14254	1	1	1	519.922	1556.74	3	1556.75	-0.0022	0	64.94	2.7e-05	R	SDPYHATTGPLSPSK	D					3655: Scan 6933 (rt=26.7365) [G:\UserData\Public\Data\2018\201801\20180115\wanghurong-8.raw]
6	2::P23242	sp|P23242|CXA1_MOUSE Gap junction alpha-1 protein OS=Mus musculus GN=Gja1 PE=1 SV=2	882	43490	25	19	5	4	14255	1	1	1	519.922	1556.74	3	1556.75	-0.0021	0	69.02	1e-05	R	SDPYHATTGPLSPSK	D					3744: Scan 7034 (rt=26.9195) [G:\UserData\Public\Data\2018\201801\20180115\wanghurong-8.raw]
6	2::P23242	sp|P23242|CXA1_MOUSE Gap junction alpha-1 protein OS=Mus musculus GN=Gja1 PE=1 SV=2	882	43490	25	19	5	4	14256	1	1	1	779.38	1556.75	2	1556.75	-0.0019	0	70.14	8e-06	R	SDPYHATTGPLSPSK	D					3773: Scan 7068 (rt=26.9826) [G:\UserData\Public\Data\2018\201801\20180115\wanghurong-8.raw]
6	2::P23242	sp|P23242|CXA1_MOUSE Gap junction alpha-1 protein OS=Mus musculus GN=Gja1 PE=1 SV=2	882	43490	25	19	5	4	14257	1	1	1	519.922	1556.75	3	1556.75	-0.0018	0	68.98	1e-05	R	SDPYHATTGPLSPSK	D					3826: Scan 7131 (rt=27.0984) [G:\UserData\Public\Data\2018\201801\20180115\wanghurong-8.raw]
6	2::P23242	sp|P23242|CXA1_MOUSE Gap junction alpha-1 protein OS=Mus musculus GN=Gja1 PE=1 SV=2	882	43490	25	19	5	4	14258	1	1	1	779.38	1556.75	2	1556.75	-0.0016	0	79.88	8.5e-07	R	SDPYHATTGPLSPSK	D					3857: Scan 7170 (rt=27.1677) [G:\UserData\Public\Data\2018\201801\20180115\wanghurong-8.raw]
6	2::P23242	sp|P23242|CXA1_MOUSE Gap junction alpha-1 protein OS=Mus musculus GN=Gja1 PE=1 SV=2	882	43490	25	19	5	4	14259	1	1	1	519.922	1556.75	3	1556.75	-0.0016	0	65.57	2.3e-05	R	SDPYHATTGPLSPSK	D					3918: Scan 7241 (rt=27.2909) [G:\UserData\Public\Data\2018\201801\20180115\wanghurong-8.raw]
6	2::P23242	sp|P23242|CXA1_MOUSE Gap junction alpha-1 protein OS=Mus musculus GN=Gja1 PE=1 SV=2	882	43490	25	19	5	4	20471	1	1	1	948.416	1894.82	2	1894.82	-0.0024	0	79.13	1.1e-06	K	QASEQNWANYSAEQNR	M					6202: Scan 9932 (rt=32.1594) [G:\UserData\Public\Data\2018\201801\20180115\wanghurong-8.raw]
6	2::P23242	sp|P23242|CXA1_MOUSE Gap junction alpha-1 protein OS=Mus musculus GN=Gja1 PE=1 SV=2	882	43490	25	19	5	4	20472	1	1	1	632.613	1894.82	3	1894.82	-0.0017	0	49.69	0.00094	K	QASEQNWANYSAEQNR	M					6193: Scan 9922 (rt=32.1414) [G:\UserData\Public\Data\2018\201801\20180115\wanghurong-8.raw]
6	2::P23242	sp|P23242|CXA1_MOUSE Gap junction alpha-1 protein OS=Mus musculus GN=Gja1 PE=1 SV=2	882	43490	25	19	5	4	20473	1	1	1	948.417	1894.82	2	1894.82	-0.0005	0	92.4	5e-08	K	QASEQNWANYSAEQNR	M					6115: Scan 9833 (rt=31.982) [G:\UserData\Public\Data\2018\201801\20180115\wanghurong-8.raw]
6	2::P23242	sp|P23242|CXA1_MOUSE Gap junction alpha-1 protein OS=Mus musculus GN=Gja1 PE=1 SV=2	882	43490	25	19	5	4	20474	1	1	1	632.614	1894.82	3	1894.82	0	0	44.62	0.003	K	QASEQNWANYSAEQNR	M					6099: Scan 9814 (rt=31.9481) [G:\UserData\Public\Data\2018\201801\20180115\wanghurong-8.raw]
6	2::P23242	sp|P23242|CXA1_MOUSE Gap junction alpha-1 protein OS=Mus musculus GN=Gja1 PE=1 SV=2	882	43490	25	19	5	4	27534	1	1	1	922.739	2765.2	3	2765.2	-0.0036	0	20.07	1.3	R	MGQAGSTISNSHAQPFDFPDDSQNAK	K	Oxidation (M)	0.10000000000000000000000000.0			10342: Scan 14629 (rt=40.4883) [G:\UserData\Public\Data\2018\201801\20180115\wanghurong-8.raw]
6	2::P23242	sp|P23242|CXA1_MOUSE Gap junction alpha-1 protein OS=Mus musculus GN=Gja1 PE=1 SV=2	882	43490	25	19	5	4	27535	1	1	1	922.739	2765.2	3	2765.2	-0.0029	0	17.11	2.6	R	MGQAGSTISNSHAQPFDFPDDSQNAK	K	Oxidation (M)	0.10000000000000000000000000.0			10247: Scan 14522 (rt=40.2977) [G:\UserData\Public\Data\2018\201801\20180115\wanghurong-8.raw]
7	1::Q6NXH9	TREMBL:Q6NXH9 Tax_Id=10090 Gene_Symbol=Krt73 Keratin 73	808	59502	21	18	4	3	4052	2	0	0	500.225	998.436	2	998.438	-0.0021	0	1.39	31	K	DVDAAYMSK	V					2363: Scan 5372 (rt=23.9229) [G:\UserData\Public\Data\2018\201801\20180115\wanghurong-8.raw]
7	1::Q6NXH9	TREMBL:Q6NXH9 Tax_Id=10090 Gene_Symbol=Krt73 Keratin 73	808	59502	21	18	4	3	5611	1	0	0	361.537	1081.59	3	1081.59	-0.0031	1	42.59	0.0017	K	FASFIDKVR	F					9839: Scan 14056 (rt=39.477) [G:\UserData\Public\Data\2018\201801\20180115\wanghurong-8.raw]
7	1::Q6NXH9	TREMBL:Q6NXH9 Tax_Id=10090 Gene_Symbol=Krt73 Keratin 73	808	59502	21	18	4	3	5612	1	0	0	541.805	1081.59	2	1081.59	0.0028	1	36.46	0.0064	K	FASFIDKVR	F					9863: Scan 14088 (rt=39.5328) [G:\UserData\Public\Data\2018\201801\20180115\wanghurong-8.raw]
7	1::Q6NXH9	TREMBL:Q6NXH9 Tax_Id=10090 Gene_Symbol=Krt73 Keratin 73	808	59502	21	18	4	3	9233	1	0	0	639.358	1276.7	2	1276.7	-0.0016	0	49.65	0.00072	K	LALDIEIATYR	K					25654: Scan 31729 (rt=70.8068) [G:\UserData\Public\Data\2018\201801\20180115\wanghurong-8.raw]
7	1::Q6NXH9	TREMBL:Q6NXH9 Tax_Id=10090 Gene_Symbol=Krt73 Keratin 73	808	59502	21	18	4	3	9234	1	0	0	639.359	1276.7	2	1276.7	-0.0001	0	70.88	3.3e-06	K	LALDIEIATYR	K					25526: Scan 31588 (rt=70.5542) [G:\UserData\Public\Data\2018\201801\20180115\wanghurong-8.raw]
7	1::Q6NXH9	TREMBL:Q6NXH9 Tax_Id=10090 Gene_Symbol=Krt73 Keratin 73	808	59502	21	18	4	3	9235	1	0	0	639.359	1276.7	2	1276.7	0.0003	0	24.3	0.25	K	LALDIEIATYR	K					24081: Scan 29992 (rt=67.7172) [G:\UserData\Public\Data\2018\201801\20180115\wanghurong-8.raw]
7	1::Q6NXH9	TREMBL:Q6NXH9 Tax_Id=10090 Gene_Symbol=Krt73 Keratin 73	808	59502	21	18	4	3	9236	1	0	0	639.359	1276.7	2	1276.7	0.0006	0	79.07	4.6e-07	K	LALDIEIATYR	K					20206: Scan 25719 (rt=60.1595) [G:\UserData\Public\Data\2018\201801\20180115\wanghurong-8.raw]
7	1::Q6NXH9	TREMBL:Q6NXH9 Tax_Id=10090 Gene_Symbol=Krt73 Keratin 73	808	59502	21	18	4	3	9237	1	0	0	639.359	1276.7	2	1276.7	0.0008	0	93.98	1.5e-08	K	LALDIEIATYR	K					20112: Scan 25615 (rt=59.9737) [G:\UserData\Public\Data\2018\201801\20180115\wanghurong-8.raw]
7	1::Q6NXH9	TREMBL:Q6NXH9 Tax_Id=10090 Gene_Symbol=Krt73 Keratin 73	808	59502	21	18	4	3	9238	1	0	0	639.359	1276.7	2	1276.7	0.001	0	40.11	0.0062	K	LALDIEIATYR	K					24461: Scan 30411 (rt=68.4584) [G:\UserData\Public\Data\2018\201801\20180115\wanghurong-8.raw]
7	1::Q6NXH9	TREMBL:Q6NXH9 Tax_Id=10090 Gene_Symbol=Krt73 Keratin 73	808	59502	21	18	4	3	9239	1	0	0	639.359	1276.7	2	1276.7	0.0011	0	65.93	9.8e-06	K	LALDIEIATYR	K					20702: Scan 26265 (rt=61.1233) [G:\UserData\Public\Data\2018\201801\20180115\wanghurong-8.raw]
7	1::Q6NXH9	TREMBL:Q6NXH9 Tax_Id=10090 Gene_Symbol=Krt73 Keratin 73	808	59502	21	18	4	3	9240	1	0	0	639.359	1276.7	2	1276.7	0.0013	0	84.89	1.2e-07	K	LALDIEIATYR	K					20358: Scan 25887 (rt=60.4564) [G:\UserData\Public\Data\2018\201801\20180115\wanghurong-8.raw]
7	1::Q6NXH9	TREMBL:Q6NXH9 Tax_Id=10090 Gene_Symbol=Krt73 Keratin 73	808	59502	21	18	4	3	9241	1	0	0	639.36	1276.7	2	1276.7	0.0021	0	56.24	0.00015	K	LALDIEIATYR	K					25748: Scan 31833 (rt=70.9933) [G:\UserData\Public\Data\2018\201801\20180115\wanghurong-8.raw]
7	1::Q6NXH9	TREMBL:Q6NXH9 Tax_Id=10090 Gene_Symbol=Krt73 Keratin 73	808	59502	21	18	4	3	9242	1	0	0	639.36	1276.7	2	1276.7	0.0023	0	75.86	9.6e-07	K	LALDIEIATYR	K					20461: Scan 26000 (rt=60.6548) [G:\UserData\Public\Data\2018\201801\20180115\wanghurong-8.raw]
7	1::Q6NXH9	TREMBL:Q6NXH9 Tax_Id=10090 Gene_Symbol=Krt73 Keratin 73	808	59502	21	18	4	3	9243	1	0	0	639.36	1276.7	2	1276.7	0.0024	0	65.92	9.5e-06	K	LALDIEIATYR	K					20590: Scan 26142 (rt=60.9067) [G:\UserData\Public\Data\2018\201801\20180115\wanghurong-8.raw]
7	1::Q6NXH9	TREMBL:Q6NXH9 Tax_Id=10090 Gene_Symbol=Krt73 Keratin 73	808	59502	21	18	4	3	9244	1	0	0	639.36	1276.71	2	1276.7	0.0031	0	35.56	0.017	K	LALDIEIATYR	K					24192: Scan 30115 (rt=67.9337) [G:\UserData\Public\Data\2018\201801\20180115\wanghurong-8.raw]
7	1::Q6NXH9	TREMBL:Q6NXH9 Tax_Id=10090 Gene_Symbol=Krt73 Keratin 73	808	59502	21	18	4	3	9245	1	0	0	639.361	1276.71	2	1276.7	0.0042	0	29.21	0.068	K	LALDIEIATYR	K					25218: Scan 31248 (rt=69.9479) [G:\UserData\Public\Data\2018\201801\20180115\wanghurong-8.raw]
7	1::Q6NXH9	TREMBL:Q6NXH9 Tax_Id=10090 Gene_Symbol=Krt73 Keratin 73	808	59502	21	18	4	3	12979	1	0	0	738.396	1474.78	2	1474.78	-0.0014	0	91.99	3.3e-08	R	FLEQQNQVLQTK	W					7496: Scan 11411 (rt=34.7803) [G:\UserData\Public\Data\2018\201801\20180115\wanghurong-8.raw]
7	1::Q6NXH9	TREMBL:Q6NXH9 Tax_Id=10090 Gene_Symbol=Krt73 Keratin 73	808	59502	21	18	4	3	12980	1	0	0	492.599	1474.78	3	1474.78	-0.0013	0	53.79	0.00022	R	FLEQQNQVLQTK	W					7508: Scan 11424 (rt=34.8024) [G:\UserData\Public\Data\2018\201801\20180115\wanghurong-8.raw]
7	1::Q6NXH9	TREMBL:Q6NXH9 Tax_Id=10090 Gene_Symbol=Krt73 Keratin 73	808	59502	21	18	4	3	12981	1	0	0	492.6	1474.78	3	1474.78	-0.0011	0	47.65	0.00088	R	FLEQQNQVLQTK	W					7414: Scan 11317 (rt=34.6127) [G:\UserData\Public\Data\2018\201801\20180115\wanghurong-8.raw]
7	1::Q6NXH9	TREMBL:Q6NXH9 Tax_Id=10090 Gene_Symbol=Krt73 Keratin 73	808	59502	21	18	4	3	12982	1	0	0	738.396	1474.78	2	1474.78	-0.0005	0	70.88	4.2e-06	R	FLEQQNQVLQTK	W					7593: Scan 11521 (rt=34.9729) [G:\UserData\Public\Data\2018\201801\20180115\wanghurong-8.raw]
7	1::Q6NXH9	TREMBL:Q6NXH9 Tax_Id=10090 Gene_Symbol=Krt73 Keratin 73	808	59502	21	18	4	3	12989	1	0	0	738.399	1474.78	2	1474.78	0.0049	0	75.33	1.4e-06	R	FLEQQNQVLQTK	W					7402: Scan 11304 (rt=34.5895) [G:\UserData\Public\Data\2018\201801\20180115\wanghurong-8.raw]
8	1::ENSEMBL:ENSBTAP00000038253	(Bos taurus) 63 kDa protein	749	63355	17	17	6	6	4677	1	0	0	517.262	1032.51	2	1032.51	0.0008	0	45.89	0.0013	R	TLLEGEESR	M					2988: Scan 6152 (rt=25.3344) [G:\UserData\Public\Data\2018\201801\20180115\wanghurong-8.raw]
8	1::ENSEMBL:ENSBTAP00000038253	(Bos taurus) 63 kDa protein	749	63355	17	17	6	6	6770	1	0	0	571.263	1140.51	2	1140.51	-0.0009	0	49.23	0.00067	R	DYQELMNTK	L					7217: Scan 11094 (rt=34.2232) [G:\UserData\Public\Data\2018\201801\20180115\wanghurong-8.raw]
8	1::ENSEMBL:ENSBTAP00000038253	(Bos taurus) 63 kDa protein	749	63355	17	17	6	6	6771	1	0	0	571.264	1140.51	2	1140.51	0.0008	0	49.23	0.00066	R	DYQELMNTK	L					7124: Scan 10988 (rt=34.0367) [G:\UserData\Public\Data\2018\201801\20180115\wanghurong-8.raw]
8	1::ENSEMBL:ENSBTAP00000038253	(Bos taurus) 63 kDa protein	749	63355	17	17	6	6	6772	1	0	0	571.265	1140.52	2	1140.51	0.0037	0	40.68	0.013	R	DYQELMNTK	L					7028: Scan 10879 (rt=33.8456) [G:\UserData\Public\Data\2018\201801\20180115\wanghurong-8.raw]
8	1::ENSEMBL:ENSBTAP00000038253	(Bos taurus) 63 kDa protein	749	63355	17	17	6	6	7026	1	0	0	579.261	1156.51	2	1156.51	0.0014	0	30.27	0.049	R	DYQELMNTK	L	Oxidation (M)	0.000001000.0			528: Scan 2543 (rt=16.8015) [G:\UserData\Public\Data\2018\201801\20180115\wanghurong-8.raw]
8	1::ENSEMBL:ENSBTAP00000038253	(Bos taurus) 63 kDa protein	749	63355	17	17	6	6	8949	1	0	0	632.35	1262.69	2	1262.69	-0.0013	0	78.96	9.8e-07	K	LALDVEIATYR	T					17326: Scan 22533 (rt=54.5113) [G:\UserData\Public\Data\2018\201801\20180115\wanghurong-8.raw]
8	1::ENSEMBL:ENSBTAP00000038253	(Bos taurus) 63 kDa protein	749	63355	17	17	6	6	8950	1	0	0	632.351	1262.69	2	1262.69	0	0	81.01	3.7e-07	K	LALDVEIATYR	T					17608: Scan 22848 (rt=55.0679) [G:\UserData\Public\Data\2018\201801\20180115\wanghurong-8.raw]
8	1::ENSEMBL:ENSBTAP00000038253	(Bos taurus) 63 kDa protein	749	63355	17	17	6	6	8951	1	0	0	632.351	1262.69	2	1262.69	0.001	0	87.45	7.6e-08	K	LALDVEIATYR	T					17512: Scan 22741 (rt=54.8788) [G:\UserData\Public\Data\2018\201801\20180115\wanghurong-8.raw]
8	1::ENSEMBL:ENSBTAP00000038253	(Bos taurus) 63 kDa protein	749	63355	17	17	6	6	8952	1	0	0	632.351	1262.69	2	1262.69	0.0013	0	78.07	6.8e-07	K	LALDVEIATYR	T					17419: Scan 22637 (rt=54.6971) [G:\UserData\Public\Data\2018\201801\20180115\wanghurong-8.raw]
8	1::ENSEMBL:ENSBTAP00000038253	(Bos taurus) 63 kDa protein	749	63355	17	17	6	6	11464	1	0	0	692.348	1382.68	2	1382.68	-0.0007	0	74.5	2.5e-06	K	SLNNQFASFIDK	V					17336: Scan 22544 (rt=54.5312) [G:\UserData\Public\Data\2018\201801\20180115\wanghurong-8.raw]
8	1::ENSEMBL:ENSBTAP00000038253	(Bos taurus) 63 kDa protein	749	63355	17	17	6	6	11465	1	0	0	692.349	1382.68	2	1382.68	0.0007	0	97.7	1.1e-08	K	SLNNQFASFIDK	V					17430: Scan 22650 (rt=54.7192) [G:\UserData\Public\Data\2018\201801\20180115\wanghurong-8.raw]
8	1::ENSEMBL:ENSBTAP00000038253	(Bos taurus) 63 kDa protein	749	63355	17	17	6	6	12979	1	0	0	738.396	1474.78	2	1474.78	-0.0014	0	91.99	3.3e-08	R	FLEQQNQVLQTK	W					7496: Scan 11411 (rt=34.7803) [G:\UserData\Public\Data\2018\201801\20180115\wanghurong-8.raw]
8	1::ENSEMBL:ENSBTAP00000038253	(Bos taurus) 63 kDa protein	749	63355	17	17	6	6	12980	1	0	0	492.599	1474.78	3	1474.78	-0.0013	0	53.79	0.00022	R	FLEQQNQVLQTK	W					7508: Scan 11424 (rt=34.8024) [G:\UserData\Public\Data\2018\201801\20180115\wanghurong-8.raw]
8	1::ENSEMBL:ENSBTAP00000038253	(Bos taurus) 63 kDa protein	749	63355	17	17	6	6	12981	1	0	0	492.6	1474.78	3	1474.78	-0.0011	0	47.65	0.00088	R	FLEQQNQVLQTK	W					7414: Scan 11317 (rt=34.6127) [G:\UserData\Public\Data\2018\201801\20180115\wanghurong-8.raw]
8	1::ENSEMBL:ENSBTAP00000038253	(Bos taurus) 63 kDa protein	749	63355	17	17	6	6	12982	1	0	0	738.396	1474.78	2	1474.78	-0.0005	0	70.88	4.2e-06	R	FLEQQNQVLQTK	W					7593: Scan 11521 (rt=34.9729) [G:\UserData\Public\Data\2018\201801\20180115\wanghurong-8.raw]
8	1::ENSEMBL:ENSBTAP00000038253	(Bos taurus) 63 kDa protein	749	63355	17	17	6	6	12989	1	0	0	738.399	1474.78	2	1474.78	0.0049	0	75.33	1.4e-06	R	FLEQQNQVLQTK	W					7402: Scan 11304 (rt=34.5895) [G:\UserData\Public\Data\2018\201801\20180115\wanghurong-8.raw]
8	1::ENSEMBL:ENSBTAP00000038253	(Bos taurus) 63 kDa protein	749	63355	17	17	6	6	5808	1	0	0	546.958	1637.85	3	1637.85	-0.0002	1	52.27	0.00032	K	SLNNQFASFIDKVR	F					20335: Scan 25862 (rt=60.4126) [G:\UserData\Public\Data\2018\201801\20180115\wanghurong-8.raw]
9	1::P02768-1	SWISS-PROT:P02768-1 Tax_Id=9606 Gene_Symbol=ALB Isoform 1 of Serum albumin precursor	722	71317	30	23	13	8	658	1	1	0	395.239	788.464	2	788.464	-0.0002	0	21.48	0.22	K	LVTDLTK	V					2607: Scan 5675 (rt=24.4711) [G:\UserData\Public\Data\2018\201801\20180115\wanghurong-8.raw]
9	1::P02768-1	SWISS-PROT:P02768-1 Tax_Id=9606 Gene_Symbol=ALB Isoform 1 of Serum albumin precursor	722	71317	30	23	13	8	659	1	1	0	395.239	788.464	2	788.464	0	0	38.62	0.0042	K	LVTDLTK	V					2695: Scan 5784 (rt=24.6682) [G:\UserData\Public\Data\2018\201801\20180115\wanghurong-8.raw]
9	1::P02768-1	SWISS-PROT:P02768-1 Tax_Id=9606 Gene_Symbol=ALB Isoform 1 of Serum albumin precursor	722	71317	30	23	13	8	2722	1	1	1	467.263	932.511	2	932.511	-0.0004	0	27.55	0.079	K	LCTVATLR	E					5394: Scan 8986 (rt=30.4655) [G:\UserData\Public\Data\2018\201801\20180115\wanghurong-8.raw]
9	1::P02768-1	SWISS-PROT:P02768-1 Tax_Id=9606 Gene_Symbol=ALB Isoform 1 of Serum albumin precursor	722	71317	30	23	13	8	3368	1	1	1	480.784	959.553	2	959.555	-0.0024	0	35.63	0.0079	K	FQNALLVR	Y					9833: Scan 14049 (rt=39.4639) [G:\UserData\Public\Data\2018\201801\20180115\wanghurong-8.raw]
9	1::P02768-1	SWISS-PROT:P02768-1 Tax_Id=9606 Gene_Symbol=ALB Isoform 1 of Serum albumin precursor	722	71317	30	23	13	8	4104	1	1	1	500.805	999.596	2	999.596	-0.0002	0	57.67	5.8e-05	K	QTALVELVK	H					11920: Scan 16428 (rt=43.6887) [G:\UserData\Public\Data\2018\201801\20180115\wanghurong-8.raw]
9	1::P02768-1	SWISS-PROT:P02768-1 Tax_Id=9606 Gene_Symbol=ALB Isoform 1 of Serum albumin precursor	722	71317	30	23	13	8	4105	1	1	1	500.805	999.596	2	999.596	-0.0002	0	58.15	5.2e-05	K	QTALVELVK	H					11825: Scan 16318 (rt=43.4932) [G:\UserData\Public\Data\2018\201801\20180115\wanghurong-8.raw]
9	1::P02768-1	SWISS-PROT:P02768-1 Tax_Id=9606 Gene_Symbol=ALB Isoform 1 of Serum albumin precursor	722	71317	30	23	13	8	4106	1	1	1	500.806	999.597	2	999.596	0.0006	0	53.56	0.00015	K	QTALVELVK	H					12012: Scan 16534 (rt=43.8781) [G:\UserData\Public\Data\2018\201801\20180115\wanghurong-8.raw]
9	1::P02768-1	SWISS-PROT:P02768-1 Tax_Id=9606 Gene_Symbol=ALB Isoform 1 of Serum albumin precursor	722	71317	30	23	13	8	4107	1	1	1	500.806	999.598	2	999.596	0.0013	0	29.16	0.045	K	QTALVELVK	H					11730: Scan 16209 (rt=43.3004) [G:\UserData\Public\Data\2018\201801\20180115\wanghurong-8.raw]
9	1::P02768-1	SWISS-PROT:P02768-1 Tax_Id=9606 Gene_Symbol=ALB Isoform 1 of Serum albumin precursor	722	71317	30	23	13	8	6481	1	1	1	376.904	1127.69	3	1127.69	0	1	51.03	0.00012	K	KQTALVELVK	H					8288: Scan 12297 (rt=36.3464) [G:\UserData\Public\Data\2018\201801\20180115\wanghurong-8.raw]
9	1::P02768-1	SWISS-PROT:P02768-1 Tax_Id=9606 Gene_Symbol=ALB Isoform 1 of Serum albumin precursor	722	71317	30	23	13	8	6482	1	1	1	564.853	1127.69	2	1127.69	0.0002	1	39.15	0.0019	K	KQTALVELVK	H					8335: Scan 12350 (rt=36.4414) [G:\UserData\Public\Data\2018\201801\20180115\wanghurong-8.raw]
9	1::P02768-1	SWISS-PROT:P02768-1 Tax_Id=9606 Gene_Symbol=ALB Isoform 1 of Serum albumin precursor	722	71317	30	23	13	8	6483	1	1	1	376.905	1127.69	3	1127.69	0.0015	1	58.78	1.9e-05	K	KQTALVELVK	H					8188: Scan 12187 (rt=36.1531) [G:\UserData\Public\Data\2018\201801\20180115\wanghurong-8.raw]
9	1::P02768-1	SWISS-PROT:P02768-1 Tax_Id=9606 Gene_Symbol=ALB Isoform 1 of Serum albumin precursor	722	71317	30	23	13	8	6484	1	1	1	564.854	1127.69	2	1127.69	0.0021	1	69.55	1.6e-06	K	KQTALVELVK	H					8232: Scan 12236 (rt=36.2418) [G:\UserData\Public\Data\2018\201801\20180115\wanghurong-8.raw]
9	1::P02768-1	SWISS-PROT:P02768-1 Tax_Id=9606 Gene_Symbol=ALB Isoform 1 of Serum albumin precursor	722	71317	30	23	13	8	6485	1	1	1	564.855	1127.7	2	1127.69	0.0043	1	32.9	0.017	K	KQTALVELVK	H					8139: Scan 12132 (rt=36.057) [G:\UserData\Public\Data\2018\201801\20180115\wanghurong-8.raw]
9	1::P02768-1	SWISS-PROT:P02768-1 Tax_Id=9606 Gene_Symbol=ALB Isoform 1 of Serum albumin precursor	722	71317	30	23	13	8	6901	1	1	1	575.312	1148.61	2	1148.61	0.0026	0	61.52	3.4e-05	K	LVNEVTEFAK	T					9724: Scan 13925 (rt=39.2444) [G:\UserData\Public\Data\2018\201801\20180115\wanghurong-8.raw]
9	1::P02768-1	SWISS-PROT:P02768-1 Tax_Id=9606 Gene_Symbol=ALB Isoform 1 of Serum albumin precursor	722	71317	30	23	13	8	9979	1	1	1	437.919	1310.73	3	1310.73	0.0002	0	48.82	0.00036	R	HPDYSVVLLLR	L					18268: Scan 23580 (rt=56.3512) [G:\UserData\Public\Data\2018\201801\20180115\wanghurong-8.raw]
9	1::P02768-1	SWISS-PROT:P02768-1 Tax_Id=9606 Gene_Symbol=ALB Isoform 1 of Serum albumin precursor	722	71317	30	23	13	8	1876	1	1	1	437.92	1310.74	3	1310.73	0.0019	0	49.05	0.00032	R	HPDYSVVLLLR	L					18167: Scan 23469 (rt=56.1553) [G:\UserData\Public\Data\2018\201801\20180115\wanghurong-8.raw]
9	1::P02768-1	SWISS-PROT:P02768-1 Tax_Id=9606 Gene_Symbol=ALB Isoform 1 of Serum albumin precursor	722	71317	30	23	13	8	9980	1	1	1	656.376	1310.74	2	1310.73	0.0021	0	77.58	7.5e-07	R	HPDYSVVLLLR	L					18264: Scan 23576 (rt=56.3456) [G:\UserData\Public\Data\2018\201801\20180115\wanghurong-8.raw]
9	1::P02768-1	SWISS-PROT:P02768-1 Tax_Id=9606 Gene_Symbol=ALB Isoform 1 of Serum albumin precursor	722	71317	30	23	13	8	12479	1	1	1	722.325	1442.64	2	1442.63	0.0004	0	3.04	35	K	YICENQDSISSK	L					2110: Scan 5041 (rt=23.3003) [G:\UserData\Public\Data\2018\201801\20180115\wanghurong-8.raw]
9	1::P02768-1	SWISS-PROT:P02768-1 Tax_Id=9606 Gene_Symbol=ALB Isoform 1 of Serum albumin precursor	722	71317	30	23	13	8	3646	1	1	1	489.952	1466.83	3	1466.84	-0.0009	1	23.38	0.078	R	RHPDYSVVLLLR	L					16887: Scan 22049 (rt=53.6569) [G:\UserData\Public\Data\2018\201801\20180115\wanghurong-8.raw]
9	1::P02768-1	SWISS-PROT:P02768-1 Tax_Id=9606 Gene_Symbol=ALB Isoform 1 of Serum albumin precursor	722	71317	30	23	13	8	12870	1	1	1	734.425	1466.84	2	1466.84	-0.0003	1	43.69	0.00074	R	RHPDYSVVLLLR	L					15803: Scan 20844 (rt=51.542) [G:\UserData\Public\Data\2018\201801\20180115\wanghurong-8.raw]
9	1::P02768-1	SWISS-PROT:P02768-1 Tax_Id=9606 Gene_Symbol=ALB Isoform 1 of Serum albumin precursor	722	71317	30	23	13	8	12871	1	1	1	489.952	1466.84	3	1466.84	-0.0002	1	76.25	4.1e-07	R	RHPDYSVVLLLR	L					15781: Scan 20819 (rt=51.4955) [G:\UserData\Public\Data\2018\201801\20180115\wanghurong-8.raw]
9	1::P02768-1	SWISS-PROT:P02768-1 Tax_Id=9606 Gene_Symbol=ALB Isoform 1 of Serum albumin precursor	722	71317	30	23	13	8	12872	1	1	1	489.953	1466.84	3	1466.84	0.0001	1	64.26	6.5e-06	R	RHPDYSVVLLLR	L					16005: Scan 21066 (rt=51.9328) [G:\UserData\Public\Data\2018\201801\20180115\wanghurong-8.raw]
9	1::P02768-1	SWISS-PROT:P02768-1 Tax_Id=9606 Gene_Symbol=ALB Isoform 1 of Serum albumin precursor	722	71317	30	23	13	8	12873	1	1	1	489.953	1466.84	3	1466.84	0.0001	1	69.94	1.8e-06	R	RHPDYSVVLLLR	L					15901: Scan 20951 (rt=51.7281) [G:\UserData\Public\Data\2018\201801\20180115\wanghurong-8.raw]
9	1::P02768-1	SWISS-PROT:P02768-1 Tax_Id=9606 Gene_Symbol=ALB Isoform 1 of Serum albumin precursor	722	71317	30	23	13	8	12874	1	1	1	734.425	1466.84	2	1466.84	0.0003	1	50.52	0.00015	R	RHPDYSVVLLLR	L					15710: Scan 20741 (rt=51.3578) [G:\UserData\Public\Data\2018\201801\20180115\wanghurong-8.raw]
9	1::P02768-1	SWISS-PROT:P02768-1 Tax_Id=9606 Gene_Symbol=ALB Isoform 1 of Serum albumin precursor	722	71317	30	23	13	8	3647	1	1	1	489.953	1466.84	3	1466.84	0.0007	1	36.76	0.0035	R	RHPDYSVVLLLR	L					17085: Scan 22267 (rt=54.0421) [G:\UserData\Public\Data\2018\201801\20180115\wanghurong-8.raw]
9	1::P02768-1	SWISS-PROT:P02768-1 Tax_Id=9606 Gene_Symbol=ALB Isoform 1 of Serum albumin precursor	722	71317	30	23	13	8	12875	1	1	1	489.953	1466.84	3	1466.84	0.0007	1	67.71	2.8e-06	R	RHPDYSVVLLLR	L					15606: Scan 20626 (rt=51.1565) [G:\UserData\Public\Data\2018\201801\20180115\wanghurong-8.raw]
9	1::P02768-1	SWISS-PROT:P02768-1 Tax_Id=9606 Gene_Symbol=ALB Isoform 1 of Serum albumin precursor	722	71317	30	23	13	8	13514	1	1	0	756.424	1510.83	2	1510.84	-0.0016	0	4.28	19	K	VPQVSTPTLVEVSR	N					12513: Scan 17097 (rt=44.8722) [G:\UserData\Public\Data\2018\201801\20180115\wanghurong-8.raw]
9	1::P02768-1	SWISS-PROT:P02768-1 Tax_Id=9606 Gene_Symbol=ALB Isoform 1 of Serum albumin precursor	722	71317	30	23	13	8	13800	1	1	1	765.435	1528.86	2	1528.86	-0.0068	2	0.21	31	K	AWAVARLSQRFPK	A					22542: Scan 28293 (rt=64.7131) [G:\UserData\Public\Data\2018\201801\20180115\wanghurong-8.raw]
9	1::P02768-1	SWISS-PROT:P02768-1 Tax_Id=9606 Gene_Symbol=ALB Isoform 1 of Serum albumin precursor	722	71317	30	23	13	8	5823	1	1	0	547.318	1638.93	3	1638.93	0.0015	1	45.09	0.0013	K	KVPQVSTPTLVEVSR	N					10318: Scan 14602 (rt=40.4391) [G:\UserData\Public\Data\2018\201801\20180115\wanghurong-8.raw]
9	1::P02768-1	SWISS-PROT:P02768-1 Tax_Id=9606 Gene_Symbol=ALB Isoform 1 of Serum albumin precursor	722	71317	30	23	13	8	24406	5	1	1	789.015	2364.02	3	2364.02	0.0017	1	0.23	100	K	LCTVATLRETYGEMADCCAK	Q	Oxidation (M)	0.00000000000001000000.0			10789: Scan 15139 (rt=41.3973) [G:\UserData\Public\Data\2018\201801\20180115\wanghurong-8.raw]
10	1::P02533	SWISS-PROT:P02533 Tax_Id=9606 Gene_Symbol=KRT14 Keratin, type I cytoskeletal 14	712	51875	36	21	15	10	453	2	1	0	384.176	766.338	2	766.34	-0.0022	0	4.78	28	R	DWYQR	Q					3555: Scan 6818 (rt=26.5266) [G:\UserData\Public\Data\2018\201801\20180115\wanghurong-8.raw]
10	1::P02533	SWISS-PROT:P02533 Tax_Id=9606 Gene_Symbol=KRT14 Keratin, type I cytoskeletal 14	712	51875	36	21	15	10	847	1	0	0	404.203	806.392	2	806.392	-0.0004	0	47.15	0.00084	R	LAADDFR	T					4138: Scan 7497 (rt=27.7435) [G:\UserData\Public\Data\2018\201801\20180115\wanghurong-8.raw]
10	1::P02533	SWISS-PROT:P02533 Tax_Id=9606 Gene_Symbol=KRT14 Keratin, type I cytoskeletal 14	712	51875	36	21	15	10	848	1	0	0	404.203	806.392	2	806.392	-0.0001	0	45.18	0.0013	R	LAADDFR	T					4038: Scan 7381 (rt=27.5415) [G:\UserData\Public\Data\2018\201801\20180115\wanghurong-8.raw]
10	1::P02533	SWISS-PROT:P02533 Tax_Id=9606 Gene_Symbol=KRT14 Keratin, type I cytoskeletal 14	712	51875	36	21	15	10	849	1	0	0	404.205	806.396	2	806.392	0.0037	0	44.6	0.0015	R	LAADDFR	T					3945: Scan 7273 (rt=27.3487) [G:\UserData\Public\Data\2018\201801\20180115\wanghurong-8.raw]
10	1::P02533	SWISS-PROT:P02533 Tax_Id=9606 Gene_Symbol=KRT14 Keratin, type I cytoskeletal 14	712	51875	36	21	15	10	877	1	0	0	405.224	808.434	2	808.433	0.0006	0	43.39	0.0016	R	LASYLDK	V					3442: Scan 6686 (rt=26.2958) [G:\UserData\Public\Data\2018\201801\20180115\wanghurong-8.raw]
10	1::P02533	SWISS-PROT:P02533 Tax_Id=9606 Gene_Symbol=KRT14 Keratin, type I cytoskeletal 14	712	51875	36	21	15	10	4583	1	1	0	515.301	1028.59	2	1028.59	0.0004	0	25.82	0.11	R	VLDELTLAR	A					11957: Scan 16473 (rt=43.7679) [G:\UserData\Public\Data\2018\201801\20180115\wanghurong-8.raw]
10	1::P02533	SWISS-PROT:P02533 Tax_Id=9606 Gene_Symbol=KRT14 Keratin, type I cytoskeletal 14	712	51875	36	21	15	10	4584	1	1	0	515.301	1028.59	2	1028.59	0.0006	0	53.54	0.00019	R	VLDELTLAR	A					12062: Scan 16590 (rt=43.9758) [G:\UserData\Public\Data\2018\201801\20180115\wanghurong-8.raw]
10	1::P02533	SWISS-PROT:P02533 Tax_Id=9606 Gene_Symbol=KRT14 Keratin, type I cytoskeletal 14	712	51875	36	21	15	10	4585	1	1	0	515.302	1028.59	2	1028.59	0.0024	0	24.8	0.23	R	VLDELTLAR	A					12172: Scan 16712 (rt=44.192) [G:\UserData\Public\Data\2018\201801\20180115\wanghurong-8.raw]
10	1::P02533	SWISS-PROT:P02533 Tax_Id=9606 Gene_Symbol=KRT14 Keratin, type I cytoskeletal 14	712	51875	36	21	15	10	4709	1	1	0	346.176	1035.51	3	1035.53	-0.0198	1	12.48	2.9	K	IRDWYQR	Q					3831: Scan 7136 (rt=27.1055) [G:\UserData\Public\Data\2018\201801\20180115\wanghurong-8.raw]
10	1::P02533	SWISS-PROT:P02533 Tax_Id=9606 Gene_Symbol=KRT14 Keratin, type I cytoskeletal 14	712	51875	36	21	15	10	4710	1	1	0	346.182	1035.52	3	1035.53	-0.0013	1	12.64	2.6	K	IRDWYQR	Q					4071: Scan 7419 (rt=27.606) [G:\UserData\Public\Data\2018\201801\20180115\wanghurong-8.raw]
10	1::P02533	SWISS-PROT:P02533 Tax_Id=9606 Gene_Symbol=KRT14 Keratin, type I cytoskeletal 14	712	51875	36	21	15	10	4711	1	1	0	346.183	1035.53	3	1035.53	0.003	1	14.09	2	K	IRDWYQR	Q					3921: Scan 7244 (rt=27.295) [G:\UserData\Public\Data\2018\201801\20180115\wanghurong-8.raw]
10	1::P02533	SWISS-PROT:P02533 Tax_Id=9606 Gene_Symbol=KRT14 Keratin, type I cytoskeletal 14	712	51875	36	21	15	10	5289	1	0	0	532.811	1063.61	2	1063.6	0.005	1	44.71	0.00081	R	LASYLDKVR	A					5708: Scan 9358 (rt=31.1357) [G:\UserData\Public\Data\2018\201801\20180115\wanghurong-8.raw]
10	1::P02533	SWISS-PROT:P02533 Tax_Id=9606 Gene_Symbol=KRT14 Keratin, type I cytoskeletal 14	712	51875	36	21	15	10	5755	1	0	0	545.769	1089.52	2	1089.52	0.0003	0	67.3	1.1e-05	K	VTMQNLNDR	L					2827: Scan 5955 (rt=24.9809) [G:\UserData\Public\Data\2018\201801\20180115\wanghurong-8.raw]
10	1::P02533	SWISS-PROT:P02533 Tax_Id=9606 Gene_Symbol=KRT14 Keratin, type I cytoskeletal 14	712	51875	36	21	15	10	5756	1	0	0	545.769	1089.52	2	1089.52	0.0008	0	68.25	8.6e-06	K	VTMQNLNDR	L					2915: Scan 6064 (rt=25.1738) [G:\UserData\Public\Data\2018\201801\20180115\wanghurong-8.raw]
10	1::P02533	SWISS-PROT:P02533 Tax_Id=9606 Gene_Symbol=KRT14 Keratin, type I cytoskeletal 14	712	51875	36	21	15	10	5757	1	0	0	545.77	1089.53	2	1089.52	0.0014	0	35.58	0.016	K	VTMQNLNDR	L					534: Scan 2550 (rt=16.8155) [G:\UserData\Public\Data\2018\201801\20180115\wanghurong-8.raw]
10	1::P02533	SWISS-PROT:P02533 Tax_Id=9606 Gene_Symbol=KRT14 Keratin, type I cytoskeletal 14	712	51875	36	21	15	10	6065	1	0	0	553.767	1105.52	2	1105.52	0.001	0	13.7	2.6	K	VTMQNLNDR	L	Oxidation (M)	0.001000000.0			529: Scan 2544 (rt=16.8029) [G:\UserData\Public\Data\2018\201801\20180115\wanghurong-8.raw]
10	1::P02533	SWISS-PROT:P02533 Tax_Id=9606 Gene_Symbol=KRT14 Keratin, type I cytoskeletal 14	712	51875	36	21	15	10	6066	1	0	0	553.767	1105.52	2	1105.52	0.0011	0	41.57	0.0042	K	VTMQNLNDR	L	Oxidation (M)	0.001000000.0			466: Scan 2425 (rt=16.4488) [G:\UserData\Public\Data\2018\201801\20180115\wanghurong-8.raw]
10	1::P02533	SWISS-PROT:P02533 Tax_Id=9606 Gene_Symbol=KRT14 Keratin, type I cytoskeletal 14	712	51875	36	21	15	10	6068	1	1	0	553.784	1105.55	2	1105.56	-0.0009	0	62.87	2.7e-05	R	ISSVLAGGSCR	A					3488: Scan 6741 (rt=26.3919) [G:\UserData\Public\Data\2018\201801\20180115\wanghurong-8.raw]
10	1::P02533	SWISS-PROT:P02533 Tax_Id=9606 Gene_Symbol=KRT14 Keratin, type I cytoskeletal 14	712	51875	36	21	15	10	6069	1	1	0	553.785	1105.56	2	1105.56	0.001	0	49.73	0.00056	R	ISSVLAGGSCR	A					3401: Scan 6635 (rt=26.2036) [G:\UserData\Public\Data\2018\201801\20180115\wanghurong-8.raw]
10	1::P02533	SWISS-PROT:P02533 Tax_Id=9606 Gene_Symbol=KRT14 Keratin, type I cytoskeletal 14	712	51875	36	21	15	10	6770	5	0	0	571.263	1140.51	2	1140.51	-0.0009	1	0.22	53	R	DQYEKMAEK	N					7217: Scan 11094 (rt=34.2232) [G:\UserData\Public\Data\2018\201801\20180115\wanghurong-8.raw]
10	1::P02533	SWISS-PROT:P02533 Tax_Id=9606 Gene_Symbol=KRT14 Keratin, type I cytoskeletal 14	712	51875	36	21	15	10	6771	5	0	0	571.264	1140.51	2	1140.51	0.0008	1	0.27	52	R	DQYEKMAEK	N					7124: Scan 10988 (rt=34.0367) [G:\UserData\Public\Data\2018\201801\20180115\wanghurong-8.raw]
10	1::P02533	SWISS-PROT:P02533 Tax_Id=9606 Gene_Symbol=KRT14 Keratin, type I cytoskeletal 14	712	51875	36	21	15	10	7026	3	0	0	579.261	1156.51	2	1156.51	0.0014	1	0.61	46	R	DQYEKMAEK	N	Oxidation (M)	0.000001000.0			528: Scan 2543 (rt=16.8015) [G:\UserData\Public\Data\2018\201801\20180115\wanghurong-8.raw]
10	1::P02533	SWISS-PROT:P02533 Tax_Id=9606 Gene_Symbol=KRT14 Keratin, type I cytoskeletal 14	712	51875	36	21	15	10	7352	1	1	0	586.767	1171.52	2	1171.52	0.0006	0	28.69	0.07	K	DAEEWFFTK	T					18716: Scan 24075 (rt=57.2377) [G:\UserData\Public\Data\2018\201801\20180115\wanghurong-8.raw]
10	1::P02533	SWISS-PROT:P02533 Tax_Id=9606 Gene_Symbol=KRT14 Keratin, type I cytoskeletal 14	712	51875	36	21	15	10	9254	1	1	0	639.797	1277.58	2	1277.58	0.0008	0	3.13	30	K	GSCGIGGGIGGGSSR	I					2094: Scan 5023 (rt=23.2672) [G:\UserData\Public\Data\2018\201801\20180115\wanghurong-8.raw]
10	1::P02533	SWISS-PROT:P02533 Tax_Id=9606 Gene_Symbol=KRT14 Keratin, type I cytoskeletal 14	712	51875	36	21	15	10	12174	1	1	1	713.35	1424.69	2	1424.69	-0.0033	0	21.08	1.4	R	APSTYGGGLSVSSSR	F					4666: Scan 8129 (rt=28.9209) [G:\UserData\Public\Data\2018\201801\20180115\wanghurong-8.raw]
10	1::P02533	SWISS-PROT:P02533 Tax_Id=9606 Gene_Symbol=KRT14 Keratin, type I cytoskeletal 14	712	51875	36	21	15	10	12175	1	1	1	713.351	1424.69	2	1424.69	-0.0015	0	80.32	7e-07	R	APSTYGGGLSVSSSR	F					4754: Scan 8234 (rt=29.1128) [G:\UserData\Public\Data\2018\201801\20180115\wanghurong-8.raw]
10	1::P02533	SWISS-PROT:P02533 Tax_Id=9606 Gene_Symbol=KRT14 Keratin, type I cytoskeletal 14	712	51875	36	21	15	10	12176	1	1	1	713.352	1424.69	2	1424.69	-0.0001	0	81.45	5.3e-07	R	APSTYGGGLSVSSSR	F					4841: Scan 8334 (rt=29.2922) [G:\UserData\Public\Data\2018\201801\20180115\wanghurong-8.raw]
10	1::P02533	SWISS-PROT:P02533 Tax_Id=9606 Gene_Symbol=KRT14 Keratin, type I cytoskeletal 14	712	51875	36	21	15	10	12177	1	1	1	713.353	1424.69	2	1424.69	0.0015	0	6.78	16	R	APSTYGGGLSVSSSR	F					4921: Scan 8432 (rt=29.4685) [G:\UserData\Public\Data\2018\201801\20180115\wanghurong-8.raw]
10	1::P02533	SWISS-PROT:P02533 Tax_Id=9606 Gene_Symbol=KRT14 Keratin, type I cytoskeletal 14	712	51875	36	21	15	10	20419	1	1	1	631.654	1891.94	3	1891.94	0.0014	0	43.44	0.0036	R	TMQNLEIELQSQLSMK	A					22863: Scan 28648 (rt=65.3469) [G:\UserData\Public\Data\2018\201801\20180115\wanghurong-8.raw]
10	1::P02533	SWISS-PROT:P02533 Tax_Id=9606 Gene_Symbol=KRT14 Keratin, type I cytoskeletal 14	712	51875	36	21	15	10	20420	1	1	1	631.654	1891.94	3	1891.94	0.0029	0	47.35	0.0014	R	TMQNLEIELQSQLSMK	A					23006: Scan 28805 (rt=65.623) [G:\UserData\Public\Data\2018\201801\20180115\wanghurong-8.raw]
10	1::P02533	SWISS-PROT:P02533 Tax_Id=9606 Gene_Symbol=KRT14 Keratin, type I cytoskeletal 14	712	51875	36	21	15	10	20421	1	1	1	946.98	1891.95	2	1891.94	0.0074	0	43.66	0.0044	R	TMQNLEIELQSQLSMK	A					22883: Scan 28670 (rt=65.3856) [G:\UserData\Public\Data\2018\201801\20180115\wanghurong-8.raw]
10	1::P02533	SWISS-PROT:P02533 Tax_Id=9606 Gene_Symbol=KRT14 Keratin, type I cytoskeletal 14	712	51875	36	21	15	10	22115	1	1	0	1043.5	2084.98	2	2084.98	-0.0003	0	90.28	8.2e-08	R	GQVGGDVNVEMDAAPGVDLSR	I					13692: Scan 18479 (rt=47.3441) [G:\UserData\Public\Data\2018\201801\20180115\wanghurong-8.raw]
10	1::P02533	SWISS-PROT:P02533 Tax_Id=9606 Gene_Symbol=KRT14 Keratin, type I cytoskeletal 14	712	51875	36	21	15	10	22116	1	1	0	696	2084.98	3	2084.98	0.0001	0	47.75	0.0015	R	GQVGGDVNVEMDAAPGVDLSR	I					13689: Scan 18475 (rt=47.3333) [G:\UserData\Public\Data\2018\201801\20180115\wanghurong-8.raw]
10	1::P02533	SWISS-PROT:P02533 Tax_Id=9606 Gene_Symbol=KRT14 Keratin, type I cytoskeletal 14	712	51875	36	21	15	10	22117	1	1	0	696.001	2084.98	3	2084.98	0.0008	0	28.18	0.13	R	GQVGGDVNVEMDAAPGVDLSR	I					13811: Scan 18616 (rt=47.5861) [G:\UserData\Public\Data\2018\201801\20180115\wanghurong-8.raw]
10	1::P02533	SWISS-PROT:P02533 Tax_Id=9606 Gene_Symbol=KRT14 Keratin, type I cytoskeletal 14	712	51875	36	21	15	10	22118	1	1	0	1043.5	2084.98	2	2084.98	0.0011	0	47.62	0.0015	R	GQVGGDVNVEMDAAPGVDLSR	I					13600: Scan 18373 (rt=47.1527) [G:\UserData\Public\Data\2018\201801\20180115\wanghurong-8.raw]
10	1::P02533	SWISS-PROT:P02533 Tax_Id=9606 Gene_Symbol=KRT14 Keratin, type I cytoskeletal 14	712	51875	36	21	15	10	23864	1	1	1	770.359	2308.06	3	2308.06	-0.0012	0	39.63	0.012	R	LLEGEDAHLSSSQFSSGSQSSR	D					7614: Scan 11544 (rt=35.0136) [G:\UserData\Public\Data\2018\201801\20180115\wanghurong-8.raw]
11	1::P05787	SWISS-PROT:P05787 Tax_Id=9606 Gene_Symbol=KRT8 Keratin, type II cytoskeletal 8	578	53671	21	14	4	3	5611	1	0	0	361.537	1081.59	3	1081.59	-0.0031	1	42.59	0.0017	K	FASFIDKVR	F					9839: Scan 14056 (rt=39.477) [G:\UserData\Public\Data\2018\201801\20180115\wanghurong-8.raw]
11	1::P05787	SWISS-PROT:P05787 Tax_Id=9606 Gene_Symbol=KRT8 Keratin, type II cytoskeletal 8	578	53671	21	14	4	3	5612	1	0	0	541.805	1081.59	2	1081.59	0.0028	1	36.46	0.0064	K	FASFIDKVR	F					9863: Scan 14088 (rt=39.5328) [G:\UserData\Public\Data\2018\201801\20180115\wanghurong-8.raw]
11	1::P05787	SWISS-PROT:P05787 Tax_Id=9606 Gene_Symbol=KRT8 Keratin, type II cytoskeletal 8	578	53671	21	14	4	3	7376	1	1	1	587.327	1172.64	2	1172.63	0.0116	0	5.92	13	K	LVSESSDVLPK	-					3433: Scan 6674 (rt=26.2753) [G:\UserData\Public\Data\2018\201801\20180115\wanghurong-8.raw]
11	1::P05787	SWISS-PROT:P05787 Tax_Id=9606 Gene_Symbol=KRT8 Keratin, type II cytoskeletal 8	578	53671	21	14	4	3	7377	1	1	1	587.328	1172.64	2	1172.63	0.0125	0	3.97	20	K	LVSESSDVLPK	-					3350: Scan 6575 (rt=26.0943) [G:\UserData\Public\Data\2018\201801\20180115\wanghurong-8.raw]
11	1::P05787	SWISS-PROT:P05787 Tax_Id=9606 Gene_Symbol=KRT8 Keratin, type II cytoskeletal 8	578	53671	21	14	4	3	9233	1	0	0	639.358	1276.7	2	1276.7	-0.0016	0	49.65	0.00072	K	LALDIEIATYR	K					25654: Scan 31729 (rt=70.8068) [G:\UserData\Public\Data\2018\201801\20180115\wanghurong-8.raw]
11	1::P05787	SWISS-PROT:P05787 Tax_Id=9606 Gene_Symbol=KRT8 Keratin, type II cytoskeletal 8	578	53671	21	14	4	3	9234	1	0	0	639.359	1276.7	2	1276.7	-0.0001	0	70.88	3.3e-06	K	LALDIEIATYR	K					25526: Scan 31588 (rt=70.5542) [G:\UserData\Public\Data\2018\201801\20180115\wanghurong-8.raw]
11	1::P05787	SWISS-PROT:P05787 Tax_Id=9606 Gene_Symbol=KRT8 Keratin, type II cytoskeletal 8	578	53671	21	14	4	3	9235	1	0	0	639.359	1276.7	2	1276.7	0.0003	0	24.3	0.25	K	LALDIEIATYR	K					24081: Scan 29992 (rt=67.7172) [G:\UserData\Public\Data\2018\201801\20180115\wanghurong-8.raw]
11	1::P05787	SWISS-PROT:P05787 Tax_Id=9606 Gene_Symbol=KRT8 Keratin, type II cytoskeletal 8	578	53671	21	14	4	3	9236	1	0	0	639.359	1276.7	2	1276.7	0.0006	0	79.07	4.6e-07	K	LALDIEIATYR	K					20206: Scan 25719 (rt=60.1595) [G:\UserData\Public\Data\2018\201801\20180115\wanghurong-8.raw]
11	1::P05787	SWISS-PROT:P05787 Tax_Id=9606 Gene_Symbol=KRT8 Keratin, type II cytoskeletal 8	578	53671	21	14	4	3	9237	1	0	0	639.359	1276.7	2	1276.7	0.0008	0	93.98	1.5e-08	K	LALDIEIATYR	K					20112: Scan 25615 (rt=59.9737) [G:\UserData\Public\Data\2018\201801\20180115\wanghurong-8.raw]
11	1::P05787	SWISS-PROT:P05787 Tax_Id=9606 Gene_Symbol=KRT8 Keratin, type II cytoskeletal 8	578	53671	21	14	4	3	9238	1	0	0	639.359	1276.7	2	1276.7	0.001	0	40.11	0.0062	K	LALDIEIATYR	K					24461: Scan 30411 (rt=68.4584) [G:\UserData\Public\Data\2018\201801\20180115\wanghurong-8.raw]
11	1::P05787	SWISS-PROT:P05787 Tax_Id=9606 Gene_Symbol=KRT8 Keratin, type II cytoskeletal 8	578	53671	21	14	4	3	9239	1	0	0	639.359	1276.7	2	1276.7	0.0011	0	65.93	9.8e-06	K	LALDIEIATYR	K					20702: Scan 26265 (rt=61.1233) [G:\UserData\Public\Data\2018\201801\20180115\wanghurong-8.raw]
11	1::P05787	SWISS-PROT:P05787 Tax_Id=9606 Gene_Symbol=KRT8 Keratin, type II cytoskeletal 8	578	53671	21	14	4	3	9240	1	0	0	639.359	1276.7	2	1276.7	0.0013	0	84.89	1.2e-07	K	LALDIEIATYR	K					20358: Scan 25887 (rt=60.4564) [G:\UserData\Public\Data\2018\201801\20180115\wanghurong-8.raw]
11	1::P05787	SWISS-PROT:P05787 Tax_Id=9606 Gene_Symbol=KRT8 Keratin, type II cytoskeletal 8	578	53671	21	14	4	3	9241	1	0	0	639.36	1276.7	2	1276.7	0.0021	0	56.24	0.00015	K	LALDIEIATYR	K					25748: Scan 31833 (rt=70.9933) [G:\UserData\Public\Data\2018\201801\20180115\wanghurong-8.raw]
11	1::P05787	SWISS-PROT:P05787 Tax_Id=9606 Gene_Symbol=KRT8 Keratin, type II cytoskeletal 8	578	53671	21	14	4	3	9242	1	0	0	639.36	1276.7	2	1276.7	0.0023	0	75.86	9.6e-07	K	LALDIEIATYR	K					20461: Scan 26000 (rt=60.6548) [G:\UserData\Public\Data\2018\201801\20180115\wanghurong-8.raw]
11	1::P05787	SWISS-PROT:P05787 Tax_Id=9606 Gene_Symbol=KRT8 Keratin, type II cytoskeletal 8	578	53671	21	14	4	3	9243	1	0	0	639.36	1276.7	2	1276.7	0.0024	0	65.92	9.5e-06	K	LALDIEIATYR	K					20590: Scan 26142 (rt=60.9067) [G:\UserData\Public\Data\2018\201801\20180115\wanghurong-8.raw]
11	1::P05787	SWISS-PROT:P05787 Tax_Id=9606 Gene_Symbol=KRT8 Keratin, type II cytoskeletal 8	578	53671	21	14	4	3	9244	1	0	0	639.36	1276.71	2	1276.7	0.0031	0	35.56	0.017	K	LALDIEIATYR	K					24192: Scan 30115 (rt=67.9337) [G:\UserData\Public\Data\2018\201801\20180115\wanghurong-8.raw]
11	1::P05787	SWISS-PROT:P05787 Tax_Id=9606 Gene_Symbol=KRT8 Keratin, type II cytoskeletal 8	578	53671	21	14	4	3	9245	1	0	0	639.361	1276.71	2	1276.7	0.0042	0	29.21	0.068	K	LALDIEIATYR	K					25218: Scan 31248 (rt=69.9479) [G:\UserData\Public\Data\2018\201801\20180115\wanghurong-8.raw]
11	1::P05787	SWISS-PROT:P05787 Tax_Id=9606 Gene_Symbol=KRT8 Keratin, type II cytoskeletal 8	578	53671	21	14	4	3	9872	1	0	0	327.919	1307.65	4	1307.65	-0.0007	2	15.6	2	K	NKYEDEINKR	T					976: Scan 3459 (rt=19.704) [G:\UserData\Public\Data\2018\201801\20180115\wanghurong-8.raw]
11	1::P05787	SWISS-PROT:P05787 Tax_Id=9606 Gene_Symbol=KRT8 Keratin, type II cytoskeletal 8	578	53671	21	14	4	3	9873	1	0	0	327.919	1307.65	4	1307.65	-0.0003	2	6.63	16	K	NKYEDEINKR	T					998: Scan 3508 (rt=19.8793) [G:\UserData\Public\Data\2018\201801\20180115\wanghurong-8.raw]
11	1::P05787	SWISS-PROT:P05787 Tax_Id=9606 Gene_Symbol=KRT8 Keratin, type II cytoskeletal 8	578	53671	21	14	4	3	9874	1	0	0	436.89	1307.65	3	1307.65	0.0004	2	33.59	0.032	K	NKYEDEINKR	T					974: Scan 3457 (rt=19.7012) [G:\UserData\Public\Data\2018\201801\20180115\wanghurong-8.raw]
11	1::P05787	SWISS-PROT:P05787 Tax_Id=9606 Gene_Symbol=KRT8 Keratin, type II cytoskeletal 8	578	53671	21	14	4	3	9875	1	0	0	436.89	1307.65	3	1307.65	0.001	2	23.25	0.34	K	NKYEDEINKR	T					997: Scan 3505 (rt=19.871) [G:\UserData\Public\Data\2018\201801\20180115\wanghurong-8.raw]
12	2::P04104	sp|P04104|K2C1_MOUSE Keratin, type II cytoskeletal 1 OS=Mus musculus GN=Krt1 PE=1 SV=4	564	66079	17	13	6	4	5325	4	1	1	534.276	1066.54	2	1066.53	0.0066	2	4.98	21	R	RSTSSSMRR	S					2442: Scan 5472 (rt=24.1096) [G:\UserData\Public\Data\2018\201801\20180115\wanghurong-8.raw]
12	2::P04104	sp|P04104|K2C1_MOUSE Keratin, type II cytoskeletal 1 OS=Mus musculus GN=Krt1 PE=1 SV=4	564	66079	17	13	6	4	5327	1	1	1	534.277	1066.54	2	1066.53	0.0092	2	6.58	13	R	RSTSSSMRR	S					2294: Scan 5284 (rt=23.7543) [G:\UserData\Public\Data\2018\201801\20180115\wanghurong-8.raw]
12	2::P04104	sp|P04104|K2C1_MOUSE Keratin, type II cytoskeletal 1 OS=Mus musculus GN=Krt1 PE=1 SV=4	564	66079	17	13	6	4	5611	1	0	0	361.537	1081.59	3	1081.59	-0.0031	1	42.59	0.0017	K	FASFIDKVR	F					9839: Scan 14056 (rt=39.477) [G:\UserData\Public\Data\2018\201801\20180115\wanghurong-8.raw]
12	2::P04104	sp|P04104|K2C1_MOUSE Keratin, type II cytoskeletal 1 OS=Mus musculus GN=Krt1 PE=1 SV=4	564	66079	17	13	6	4	5612	1	0	0	541.805	1081.59	2	1081.59	0.0028	1	36.46	0.0064	K	FASFIDKVR	F					9863: Scan 14088 (rt=39.5328) [G:\UserData\Public\Data\2018\201801\20180115\wanghurong-8.raw]
12	2::P04104	sp|P04104|K2C1_MOUSE Keratin, type II cytoskeletal 1 OS=Mus musculus GN=Krt1 PE=1 SV=4	564	66079	17	13	6	4	8979	1	0	0	633.321	1264.63	2	1264.63	-0.002	0	77.69	1e-06	R	TNAENEFVTIK	K					8947: Scan 13043 (rt=37.6742) [G:\UserData\Public\Data\2018\201801\20180115\wanghurong-8.raw]
12	2::P04104	sp|P04104|K2C1_MOUSE Keratin, type II cytoskeletal 1 OS=Mus musculus GN=Krt1 PE=1 SV=4	564	66079	17	13	6	4	8980	1	0	0	633.322	1264.63	2	1264.63	-0.0004	0	79.96	6.6e-07	R	TNAENEFVTIK	K					9040: Scan 13149 (rt=37.863) [G:\UserData\Public\Data\2018\201801\20180115\wanghurong-8.raw]
12	2::P04104	sp|P04104|K2C1_MOUSE Keratin, type II cytoskeletal 1 OS=Mus musculus GN=Krt1 PE=1 SV=4	564	66079	17	13	6	4	8981	1	0	0	633.323	1264.63	2	1264.63	0.0009	0	82.36	3.7e-07	R	TNAENEFVTIK	K					9137: Scan 13259 (rt=38.0573) [G:\UserData\Public\Data\2018\201801\20180115\wanghurong-8.raw]
12	2::P04104	sp|P04104|K2C1_MOUSE Keratin, type II cytoskeletal 1 OS=Mus musculus GN=Krt1 PE=1 SV=4	564	66079	17	13	6	4	8984	1	0	0	633.323	1264.63	2	1264.63	0.0023	0	33.9	0.026	R	TNAENEFVTIK	K					532: Scan 2548 (rt=16.8127) [G:\UserData\Public\Data\2018\201801\20180115\wanghurong-8.raw]
12	2::P04104	sp|P04104|K2C1_MOUSE Keratin, type II cytoskeletal 1 OS=Mus musculus GN=Krt1 PE=1 SV=4	564	66079	17	13	6	4	11686	1	0	0	697.37	1392.72	2	1392.72	-0.0002	1	44.91	0.0019	R	TNAENEFVTIKK	D					5516: Scan 9136 (rt=30.7408) [G:\UserData\Public\Data\2018\201801\20180115\wanghurong-8.raw]
12	2::P04104	sp|P04104|K2C1_MOUSE Keratin, type II cytoskeletal 1 OS=Mus musculus GN=Krt1 PE=1 SV=4	564	66079	17	13	6	4	11687	1	0	0	465.249	1392.72	3	1392.72	-0.0001	1	14.79	1.9	R	TNAENEFVTIKK	D					5552: Scan 9177 (rt=30.8121) [G:\UserData\Public\Data\2018\201801\20180115\wanghurong-8.raw]
12	2::P04104	sp|P04104|K2C1_MOUSE Keratin, type II cytoskeletal 1 OS=Mus musculus GN=Krt1 PE=1 SV=4	564	66079	17	13	6	4	11688	1	0	0	465.249	1392.72	3	1392.72	0.0001	1	44.89	0.0019	R	TNAENEFVTIKK	D					5456: Scan 9064 (rt=30.6098) [G:\UserData\Public\Data\2018\201801\20180115\wanghurong-8.raw]
12	2::P04104	sp|P04104|K2C1_MOUSE Keratin, type II cytoskeletal 1 OS=Mus musculus GN=Krt1 PE=1 SV=4	564	66079	17	13	6	4	12979	1	0	0	738.396	1474.78	2	1474.78	-0.0014	0	91.99	3.3e-08	R	FLEQQNQVLQTK	W					7496: Scan 11411 (rt=34.7803) [G:\UserData\Public\Data\2018\201801\20180115\wanghurong-8.raw]
12	2::P04104	sp|P04104|K2C1_MOUSE Keratin, type II cytoskeletal 1 OS=Mus musculus GN=Krt1 PE=1 SV=4	564	66079	17	13	6	4	12980	1	0	0	492.599	1474.78	3	1474.78	-0.0013	0	53.79	0.00022	R	FLEQQNQVLQTK	W					7508: Scan 11424 (rt=34.8024) [G:\UserData\Public\Data\2018\201801\20180115\wanghurong-8.raw]
12	2::P04104	sp|P04104|K2C1_MOUSE Keratin, type II cytoskeletal 1 OS=Mus musculus GN=Krt1 PE=1 SV=4	564	66079	17	13	6	4	12981	1	0	0	492.6	1474.78	3	1474.78	-0.0011	0	47.65	0.00088	R	FLEQQNQVLQTK	W					7414: Scan 11317 (rt=34.6127) [G:\UserData\Public\Data\2018\201801\20180115\wanghurong-8.raw]
12	2::P04104	sp|P04104|K2C1_MOUSE Keratin, type II cytoskeletal 1 OS=Mus musculus GN=Krt1 PE=1 SV=4	564	66079	17	13	6	4	12982	1	0	0	738.396	1474.78	2	1474.78	-0.0005	0	70.88	4.2e-06	R	FLEQQNQVLQTK	W					7593: Scan 11521 (rt=34.9729) [G:\UserData\Public\Data\2018\201801\20180115\wanghurong-8.raw]
12	2::P04104	sp|P04104|K2C1_MOUSE Keratin, type II cytoskeletal 1 OS=Mus musculus GN=Krt1 PE=1 SV=4	564	66079	17	13	6	4	12989	1	0	0	738.399	1474.78	2	1474.78	0.0049	0	75.33	1.4e-06	R	FLEQQNQVLQTK	W					7402: Scan 11304 (rt=34.5895) [G:\UserData\Public\Data\2018\201801\20180115\wanghurong-8.raw]
12	2::P04104	sp|P04104|K2C1_MOUSE Keratin, type II cytoskeletal 1 OS=Mus musculus GN=Krt1 PE=1 SV=4	564	66079	17	13	6	4	27606	3	1	1	929.105	2784.29	3	2784.24	0.0489	2	0.83	100	R	SLDLDGIISEVKAQYDSICQRSK	A	2 Phospho (ST)	0.20000000000000002000000.0			15510: Scan 20519 (rt=50.9657) [G:\UserData\Public\Data\2018\201801\20180115\wanghurong-8.raw]
13	1::Q5XQN5	SWISS-PROT:Q5XQN5 (Bos taurus) Keratin, type II cytoskeletal 5	557	63069	25	13	11	5	2847	1	1	0	469.748	937.481	2	937.487	-0.0056	0	32.61	0.032	R	SLYNLGGSK	R					5828: Scan 9497 (rt=31.3895) [G:\UserData\Public\Data\2018\201801\20180115\wanghurong-8.raw]
13	1::Q5XQN5	SWISS-PROT:Q5XQN5 (Bos taurus) Keratin, type II cytoskeletal 5	557	63069	25	13	11	5	2848	1	1	0	469.75	937.486	2	937.487	-0.0011	0	37.18	0.0096	R	SLYNLGGSK	R					5925: Scan 9608 (rt=31.5843) [G:\UserData\Public\Data\2018\201801\20180115\wanghurong-8.raw]
13	1::Q5XQN5	SWISS-PROT:Q5XQN5 (Bos taurus) Keratin, type II cytoskeletal 5	557	63069	25	13	11	5	5391	2	0	0	537.291	1072.57	2	1072.59	-0.0206	1	1.36	44	R	LRSEIDNVK	K					14853: Scan 19786 (rt=49.6655) [G:\UserData\Public\Data\2018\201801\20180115\wanghurong-8.raw]
13	1::Q5XQN5	SWISS-PROT:Q5XQN5 (Bos taurus) Keratin, type II cytoskeletal 5	557	63069	25	13	11	5	5392	1	0	0	537.291	1072.57	2	1072.59	-0.0201	1	2.04	38	R	LRSEIDNVK	K					14733: Scan 19653 (rt=49.4292) [G:\UserData\Public\Data\2018\201801\20180115\wanghurong-8.raw]
13	1::Q5XQN5	SWISS-PROT:Q5XQN5 (Bos taurus) Keratin, type II cytoskeletal 5	557	63069	25	13	11	5	5611	1	0	0	361.537	1081.59	3	1081.59	-0.0031	1	42.59	0.0017	K	FASFIDKVR	F					9839: Scan 14056 (rt=39.477) [G:\UserData\Public\Data\2018\201801\20180115\wanghurong-8.raw]
13	1::Q5XQN5	SWISS-PROT:Q5XQN5 (Bos taurus) Keratin, type II cytoskeletal 5	557	63069	25	13	11	5	5612	1	0	0	541.805	1081.59	2	1081.59	0.0028	1	36.46	0.0064	K	FASFIDKVR	F					9863: Scan 14088 (rt=39.5328) [G:\UserData\Public\Data\2018\201801\20180115\wanghurong-8.raw]
13	1::Q5XQN5	SWISS-PROT:Q5XQN5 (Bos taurus) Keratin, type II cytoskeletal 5	557	63069	25	13	11	5	6996	2	0	0	578.27	1154.53	2	1154.53	-0.0017	0	22.19	0.36	R	EYQELMNTK	L					4727: Scan 8203 (rt=29.0557) [G:\UserData\Public\Data\2018\201801\20180115\wanghurong-8.raw]
13	1::Q5XQN5	SWISS-PROT:Q5XQN5 (Bos taurus) Keratin, type II cytoskeletal 5	557	63069	25	13	11	5	6997	1	1	0	578.271	1154.53	2	1154.53	-0.0007	0	22.08	0.38	R	EYQELMNTK	L					4811: Scan 8300 (rt=29.231) [G:\UserData\Public\Data\2018\201801\20180115\wanghurong-8.raw]
13	1::Q5XQN5	SWISS-PROT:Q5XQN5 (Bos taurus) Keratin, type II cytoskeletal 5	557	63069	25	13	11	5	7706	1	1	0	597.793	1193.57	2	1193.57	0.0028	0	2.78	31	K	YEELQQTAGR	H					1536: Scan 4372 (rt=22.1028) [G:\UserData\Public\Data\2018\201801\20180115\wanghurong-8.raw]
13	1::Q5XQN5	SWISS-PROT:Q5XQN5 (Bos taurus) Keratin, type II cytoskeletal 5	557	63069	25	13	11	5	8949	1	0	0	632.35	1262.69	2	1262.69	-0.0013	0	78.96	9.8e-07	K	LALDVEIATYR	K					17326: Scan 22533 (rt=54.5113) [G:\UserData\Public\Data\2018\201801\20180115\wanghurong-8.raw]
13	1::Q5XQN5	SWISS-PROT:Q5XQN5 (Bos taurus) Keratin, type II cytoskeletal 5	557	63069	25	13	11	5	8950	1	0	0	632.351	1262.69	2	1262.69	0	0	81.01	3.7e-07	K	LALDVEIATYR	K					17608: Scan 22848 (rt=55.0679) [G:\UserData\Public\Data\2018\201801\20180115\wanghurong-8.raw]
13	1::Q5XQN5	SWISS-PROT:Q5XQN5 (Bos taurus) Keratin, type II cytoskeletal 5	557	63069	25	13	11	5	8951	1	0	0	632.351	1262.69	2	1262.69	0.001	0	87.45	7.6e-08	K	LALDVEIATYR	K					17512: Scan 22741 (rt=54.8788) [G:\UserData\Public\Data\2018\201801\20180115\wanghurong-8.raw]
13	1::Q5XQN5	SWISS-PROT:Q5XQN5 (Bos taurus) Keratin, type II cytoskeletal 5	557	63069	25	13	11	5	8952	1	0	0	632.351	1262.69	2	1262.69	0.0013	0	78.07	6.8e-07	K	LALDVEIATYR	K					17419: Scan 22637 (rt=54.6971) [G:\UserData\Public\Data\2018\201801\20180115\wanghurong-8.raw]
13	1::Q5XQN5	SWISS-PROT:Q5XQN5 (Bos taurus) Keratin, type II cytoskeletal 5	557	63069	25	13	11	5	9671	1	1	0	649.818	1297.62	2	1297.62	-0.0003	0	9.82	6.8	R	TTAENEFVMLK	K	Oxidation (M)	0.00000000100.0			9872: Scan 14098 (rt=39.5506) [G:\UserData\Public\Data\2018\201801\20180115\wanghurong-8.raw]
13	1::Q5XQN5	SWISS-PROT:Q5XQN5 (Bos taurus) Keratin, type II cytoskeletal 5	557	63069	25	13	11	5	9765	1	0	0	434.91	1301.71	3	1301.71	-0.0004	0	52.38	0.00026	R	SLDLDSIIAEVK	A					25146: Scan 31169 (rt=69.8077) [G:\UserData\Public\Data\2018\201801\20180115\wanghurong-8.raw]
13	1::Q5XQN5	SWISS-PROT:Q5XQN5 (Bos taurus) Keratin, type II cytoskeletal 5	557	63069	25	13	11	5	9766	1	0	0	651.861	1301.71	2	1301.71	-0.0001	0	90.02	4.5e-08	R	SLDLDSIIAEVK	A					25141: Scan 31164 (rt=69.8006) [G:\UserData\Public\Data\2018\201801\20180115\wanghurong-8.raw]
13	1::Q5XQN5	SWISS-PROT:Q5XQN5 (Bos taurus) Keratin, type II cytoskeletal 5	557	63069	25	13	11	5	9767	1	0	0	651.861	1301.71	2	1301.71	0.0007	0	46.53	0.001	R	SLDLDSIIAEVK	A					25256: Scan 31290 (rt=70.0225) [G:\UserData\Public\Data\2018\201801\20180115\wanghurong-8.raw]
13	1::Q5XQN5	SWISS-PROT:Q5XQN5 (Bos taurus) Keratin, type II cytoskeletal 5	557	63069	25	13	11	5	9768	1	0	0	651.862	1301.71	2	1301.71	0.002	0	89.18	5.3e-08	R	SLDLDSIIAEVK	A					25048: Scan 31061 (rt=69.6166) [G:\UserData\Public\Data\2018\201801\20180115\wanghurong-8.raw]
13	1::Q5XQN5	SWISS-PROT:Q5XQN5 (Bos taurus) Keratin, type II cytoskeletal 5	557	63069	25	13	11	5	9872	1	0	0	327.919	1307.65	4	1307.65	-0.0007	2	15.6	2	K	NKYEDEINKR	T					976: Scan 3459 (rt=19.704) [G:\UserData\Public\Data\2018\201801\20180115\wanghurong-8.raw]
13	1::Q5XQN5	SWISS-PROT:Q5XQN5 (Bos taurus) Keratin, type II cytoskeletal 5	557	63069	25	13	11	5	9873	1	0	0	327.919	1307.65	4	1307.65	-0.0003	2	6.63	16	K	NKYEDEINKR	T					998: Scan 3508 (rt=19.8793) [G:\UserData\Public\Data\2018\201801\20180115\wanghurong-8.raw]
13	1::Q5XQN5	SWISS-PROT:Q5XQN5 (Bos taurus) Keratin, type II cytoskeletal 5	557	63069	25	13	11	5	9874	1	0	0	436.89	1307.65	3	1307.65	0.0004	2	33.59	0.032	K	NKYEDEINKR	T					974: Scan 3457 (rt=19.7012) [G:\UserData\Public\Data\2018\201801\20180115\wanghurong-8.raw]
13	1::Q5XQN5	SWISS-PROT:Q5XQN5 (Bos taurus) Keratin, type II cytoskeletal 5	557	63069	25	13	11	5	9875	1	0	0	436.89	1307.65	3	1307.65	0.001	2	23.25	0.34	K	NKYEDEINKR	T					997: Scan 3505 (rt=19.871) [G:\UserData\Public\Data\2018\201801\20180115\wanghurong-8.raw]
13	1::Q5XQN5	SWISS-PROT:Q5XQN5 (Bos taurus) Keratin, type II cytoskeletal 5	557	63069	25	13	11	5	4573	2	1	0	515.262	1542.76	3	1542.74	0.0235	1	4.04	50	K	HEISEMNRMIQR	L					13249: Scan 17963 (rt=46.4257) [G:\UserData\Public\Data\2018\201801\20180115\wanghurong-8.raw]
13	1::Q5XQN5	SWISS-PROT:Q5XQN5 (Bos taurus) Keratin, type II cytoskeletal 5	557	63069	25	13	11	5	25604	4	1	1	1237.59	2473.16	2	2473.15	0.014	2	0.56	97	R	SLGFGSGGGSSSSVKFVSTTSSSRK	S	Phospho (ST)	0.0000000000000000000000200.0			20568: Scan 26118 (rt=60.8656) [G:\UserData\Public\Data\2018\201801\20180115\wanghurong-8.raw]
13	1::Q5XQN5	SWISS-PROT:Q5XQN5 (Bos taurus) Keratin, type II cytoskeletal 5	557	63069	25	13	11	5	25626	1	1	1	1237.59	2473.17	2	2473.15	0.017	2	0.86	89	R	SLGFGSGGGSSSSVKFVSTTSSSRK	S	Phospho (ST)	0.0000000000000000000000200.0			21037: Scan 26634 (rt=61.776) [G:\UserData\Public\Data\2018\201801\20180115\wanghurong-8.raw]
14	1::Q3KNV1	TREMBL:Q3KNV1;Q96GE1 Tax_Id=9606 Gene_Symbol=KRT7 keratin 7	552	51411	17	13	4	2	4052	2	0	0	500.225	998.436	2	998.438	-0.0021	0	1.39	31	K	DVDAAYMSK	V					2363: Scan 5372 (rt=23.9229) [G:\UserData\Public\Data\2018\201801\20180115\wanghurong-8.raw]
14	1::Q3KNV1	TREMBL:Q3KNV1;Q96GE1 Tax_Id=9606 Gene_Symbol=KRT7 keratin 7	552	51411	17	13	4	2	5611	1	0	0	361.537	1081.59	3	1081.59	-0.0031	1	42.59	0.0017	K	FASFIDKVR	F					9839: Scan 14056 (rt=39.477) [G:\UserData\Public\Data\2018\201801\20180115\wanghurong-8.raw]
14	1::Q3KNV1	TREMBL:Q3KNV1;Q96GE1 Tax_Id=9606 Gene_Symbol=KRT7 keratin 7	552	51411	17	13	4	2	5612	1	0	0	541.805	1081.59	2	1081.59	0.0028	1	36.46	0.0064	K	FASFIDKVR	F					9863: Scan 14088 (rt=39.5328) [G:\UserData\Public\Data\2018\201801\20180115\wanghurong-8.raw]
14	1::Q3KNV1	TREMBL:Q3KNV1;Q96GE1 Tax_Id=9606 Gene_Symbol=KRT7 keratin 7	552	51411	17	13	4	2	9233	1	0	0	639.358	1276.7	2	1276.7	-0.0016	0	49.65	0.00072	K	LALDIEIATYR	K					25654: Scan 31729 (rt=70.8068) [G:\UserData\Public\Data\2018\201801\20180115\wanghurong-8.raw]
14	1::Q3KNV1	TREMBL:Q3KNV1;Q96GE1 Tax_Id=9606 Gene_Symbol=KRT7 keratin 7	552	51411	17	13	4	2	9234	1	0	0	639.359	1276.7	2	1276.7	-0.0001	0	70.88	3.3e-06	K	LALDIEIATYR	K					25526: Scan 31588 (rt=70.5542) [G:\UserData\Public\Data\2018\201801\20180115\wanghurong-8.raw]
14	1::Q3KNV1	TREMBL:Q3KNV1;Q96GE1 Tax_Id=9606 Gene_Symbol=KRT7 keratin 7	552	51411	17	13	4	2	9235	1	0	0	639.359	1276.7	2	1276.7	0.0003	0	24.3	0.25	K	LALDIEIATYR	K					24081: Scan 29992 (rt=67.7172) [G:\UserData\Public\Data\2018\201801\20180115\wanghurong-8.raw]
14	1::Q3KNV1	TREMBL:Q3KNV1;Q96GE1 Tax_Id=9606 Gene_Symbol=KRT7 keratin 7	552	51411	17	13	4	2	9236	1	0	0	639.359	1276.7	2	1276.7	0.0006	0	79.07	4.6e-07	K	LALDIEIATYR	K					20206: Scan 25719 (rt=60.1595) [G:\UserData\Public\Data\2018\201801\20180115\wanghurong-8.raw]
14	1::Q3KNV1	TREMBL:Q3KNV1;Q96GE1 Tax_Id=9606 Gene_Symbol=KRT7 keratin 7	552	51411	17	13	4	2	9237	1	0	0	639.359	1276.7	2	1276.7	0.0008	0	93.98	1.5e-08	K	LALDIEIATYR	K					20112: Scan 25615 (rt=59.9737) [G:\UserData\Public\Data\2018\201801\20180115\wanghurong-8.raw]
14	1::Q3KNV1	TREMBL:Q3KNV1;Q96GE1 Tax_Id=9606 Gene_Symbol=KRT7 keratin 7	552	51411	17	13	4	2	9238	1	0	0	639.359	1276.7	2	1276.7	0.001	0	40.11	0.0062	K	LALDIEIATYR	K					24461: Scan 30411 (rt=68.4584) [G:\UserData\Public\Data\2018\201801\20180115\wanghurong-8.raw]
14	1::Q3KNV1	TREMBL:Q3KNV1;Q96GE1 Tax_Id=9606 Gene_Symbol=KRT7 keratin 7	552	51411	17	13	4	2	9239	1	0	0	639.359	1276.7	2	1276.7	0.0011	0	65.93	9.8e-06	K	LALDIEIATYR	K					20702: Scan 26265 (rt=61.1233) [G:\UserData\Public\Data\2018\201801\20180115\wanghurong-8.raw]
14	1::Q3KNV1	TREMBL:Q3KNV1;Q96GE1 Tax_Id=9606 Gene_Symbol=KRT7 keratin 7	552	51411	17	13	4	2	9240	1	0	0	639.359	1276.7	2	1276.7	0.0013	0	84.89	1.2e-07	K	LALDIEIATYR	K					20358: Scan 25887 (rt=60.4564) [G:\UserData\Public\Data\2018\201801\20180115\wanghurong-8.raw]
14	1::Q3KNV1	TREMBL:Q3KNV1;Q96GE1 Tax_Id=9606 Gene_Symbol=KRT7 keratin 7	552	51411	17	13	4	2	9241	1	0	0	639.36	1276.7	2	1276.7	0.0021	0	56.24	0.00015	K	LALDIEIATYR	K					25748: Scan 31833 (rt=70.9933) [G:\UserData\Public\Data\2018\201801\20180115\wanghurong-8.raw]
14	1::Q3KNV1	TREMBL:Q3KNV1;Q96GE1 Tax_Id=9606 Gene_Symbol=KRT7 keratin 7	552	51411	17	13	4	2	9242	1	0	0	639.36	1276.7	2	1276.7	0.0023	0	75.86	9.6e-07	K	LALDIEIATYR	K					20461: Scan 26000 (rt=60.6548) [G:\UserData\Public\Data\2018\201801\20180115\wanghurong-8.raw]
14	1::Q3KNV1	TREMBL:Q3KNV1;Q96GE1 Tax_Id=9606 Gene_Symbol=KRT7 keratin 7	552	51411	17	13	4	2	9243	1	0	0	639.36	1276.7	2	1276.7	0.0024	0	65.92	9.5e-06	K	LALDIEIATYR	K					20590: Scan 26142 (rt=60.9067) [G:\UserData\Public\Data\2018\201801\20180115\wanghurong-8.raw]
14	1::Q3KNV1	TREMBL:Q3KNV1;Q96GE1 Tax_Id=9606 Gene_Symbol=KRT7 keratin 7	552	51411	17	13	4	2	9244	1	0	0	639.36	1276.71	2	1276.7	0.0031	0	35.56	0.017	K	LALDIEIATYR	K					24192: Scan 30115 (rt=67.9337) [G:\UserData\Public\Data\2018\201801\20180115\wanghurong-8.raw]
14	1::Q3KNV1	TREMBL:Q3KNV1;Q96GE1 Tax_Id=9606 Gene_Symbol=KRT7 keratin 7	552	51411	17	13	4	2	9245	1	0	0	639.361	1276.71	2	1276.7	0.0042	0	29.21	0.068	K	LALDIEIATYR	K					25218: Scan 31248 (rt=69.9479) [G:\UserData\Public\Data\2018\201801\20180115\wanghurong-8.raw]
14	1::Q3KNV1	TREMBL:Q3KNV1;Q96GE1 Tax_Id=9606 Gene_Symbol=KRT7 keratin 7	552	51411	17	13	4	2	20484	1	1	1	948.471	1894.93	2	1894.91	0.0127	2	1.9	120	R	VRQEESEQIKTLNNK	F	Phospho (ST)	0.000000000020000.0			13577: Scan 18347 (rt=47.1083) [G:\UserData\Public\Data\2018\201801\20180115\wanghurong-8.raw]
15	1::Q9DCV7	SWISS-PROT:Q9DCV7 Tax_Id=10090 Gene_Symbol=Krt7 Keratin, type II cytoskeletal 7	552	50678	16	13	3	2	5611	1	0	0	361.537	1081.59	3	1081.59	-0.0031	1	42.59	0.0017	K	FASFIDKVR	F					9839: Scan 14056 (rt=39.477) [G:\UserData\Public\Data\2018\201801\20180115\wanghurong-8.raw]
15	1::Q9DCV7	SWISS-PROT:Q9DCV7 Tax_Id=10090 Gene_Symbol=Krt7 Keratin, type II cytoskeletal 7	552	50678	16	13	3	2	5612	1	0	0	541.805	1081.59	2	1081.59	0.0028	1	36.46	0.0064	K	FASFIDKVR	F					9863: Scan 14088 (rt=39.5328) [G:\UserData\Public\Data\2018\201801\20180115\wanghurong-8.raw]
15	1::Q9DCV7	SWISS-PROT:Q9DCV7 Tax_Id=10090 Gene_Symbol=Krt7 Keratin, type II cytoskeletal 7	552	50678	16	13	3	2	9098	7	1	1	636.804	1271.59	2	1271.6	-0.0092	0	1.38	46	R	SLYGLGSSRPR	V	Phospho (ST)	0.00000002000.0			16010: Scan 21071 (rt=51.9399) [G:\UserData\Public\Data\2018\201801\20180115\wanghurong-8.raw]
15	1::Q9DCV7	SWISS-PROT:Q9DCV7 Tax_Id=10090 Gene_Symbol=Krt7 Keratin, type II cytoskeletal 7	552	50678	16	13	3	2	9233	1	0	0	639.358	1276.7	2	1276.7	-0.0016	0	49.65	0.00072	K	LALDIEIATYR	K					25654: Scan 31729 (rt=70.8068) [G:\UserData\Public\Data\2018\201801\20180115\wanghurong-8.raw]
15	1::Q9DCV7	SWISS-PROT:Q9DCV7 Tax_Id=10090 Gene_Symbol=Krt7 Keratin, type II cytoskeletal 7	552	50678	16	13	3	2	9234	1	0	0	639.359	1276.7	2	1276.7	-0.0001	0	70.88	3.3e-06	K	LALDIEIATYR	K					25526: Scan 31588 (rt=70.5542) [G:\UserData\Public\Data\2018\201801\20180115\wanghurong-8.raw]
15	1::Q9DCV7	SWISS-PROT:Q9DCV7 Tax_Id=10090 Gene_Symbol=Krt7 Keratin, type II cytoskeletal 7	552	50678	16	13	3	2	9235	1	0	0	639.359	1276.7	2	1276.7	0.0003	0	24.3	0.25	K	LALDIEIATYR	K					24081: Scan 29992 (rt=67.7172) [G:\UserData\Public\Data\2018\201801\20180115\wanghurong-8.raw]
15	1::Q9DCV7	SWISS-PROT:Q9DCV7 Tax_Id=10090 Gene_Symbol=Krt7 Keratin, type II cytoskeletal 7	552	50678	16	13	3	2	9236	1	0	0	639.359	1276.7	2	1276.7	0.0006	0	79.07	4.6e-07	K	LALDIEIATYR	K					20206: Scan 25719 (rt=60.1595) [G:\UserData\Public\Data\2018\201801\20180115\wanghurong-8.raw]
15	1::Q9DCV7	SWISS-PROT:Q9DCV7 Tax_Id=10090 Gene_Symbol=Krt7 Keratin, type II cytoskeletal 7	552	50678	16	13	3	2	9237	1	0	0	639.359	1276.7	2	1276.7	0.0008	0	93.98	1.5e-08	K	LALDIEIATYR	K					20112: Scan 25615 (rt=59.9737) [G:\UserData\Public\Data\2018\201801\20180115\wanghurong-8.raw]
15	1::Q9DCV7	SWISS-PROT:Q9DCV7 Tax_Id=10090 Gene_Symbol=Krt7 Keratin, type II cytoskeletal 7	552	50678	16	13	3	2	9238	1	0	0	639.359	1276.7	2	1276.7	0.001	0	40.11	0.0062	K	LALDIEIATYR	K					24461: Scan 30411 (rt=68.4584) [G:\UserData\Public\Data\2018\201801\20180115\wanghurong-8.raw]
15	1::Q9DCV7	SWISS-PROT:Q9DCV7 Tax_Id=10090 Gene_Symbol=Krt7 Keratin, type II cytoskeletal 7	552	50678	16	13	3	2	9239	1	0	0	639.359	1276.7	2	1276.7	0.0011	0	65.93	9.8e-06	K	LALDIEIATYR	K					20702: Scan 26265 (rt=61.1233) [G:\UserData\Public\Data\2018\201801\20180115\wanghurong-8.raw]
15	1::Q9DCV7	SWISS-PROT:Q9DCV7 Tax_Id=10090 Gene_Symbol=Krt7 Keratin, type II cytoskeletal 7	552	50678	16	13	3	2	9240	1	0	0	639.359	1276.7	2	1276.7	0.0013	0	84.89	1.2e-07	K	LALDIEIATYR	K					20358: Scan 25887 (rt=60.4564) [G:\UserData\Public\Data\2018\201801\20180115\wanghurong-8.raw]
15	1::Q9DCV7	SWISS-PROT:Q9DCV7 Tax_Id=10090 Gene_Symbol=Krt7 Keratin, type II cytoskeletal 7	552	50678	16	13	3	2	9241	1	0	0	639.36	1276.7	2	1276.7	0.0021	0	56.24	0.00015	K	LALDIEIATYR	K					25748: Scan 31833 (rt=70.9933) [G:\UserData\Public\Data\2018\201801\20180115\wanghurong-8.raw]
15	1::Q9DCV7	SWISS-PROT:Q9DCV7 Tax_Id=10090 Gene_Symbol=Krt7 Keratin, type II cytoskeletal 7	552	50678	16	13	3	2	9242	1	0	0	639.36	1276.7	2	1276.7	0.0023	0	75.86	9.6e-07	K	LALDIEIATYR	K					20461: Scan 26000 (rt=60.6548) [G:\UserData\Public\Data\2018\201801\20180115\wanghurong-8.raw]
15	1::Q9DCV7	SWISS-PROT:Q9DCV7 Tax_Id=10090 Gene_Symbol=Krt7 Keratin, type II cytoskeletal 7	552	50678	16	13	3	2	9243	1	0	0	639.36	1276.7	2	1276.7	0.0024	0	65.92	9.5e-06	K	LALDIEIATYR	K					20590: Scan 26142 (rt=60.9067) [G:\UserData\Public\Data\2018\201801\20180115\wanghurong-8.raw]
15	1::Q9DCV7	SWISS-PROT:Q9DCV7 Tax_Id=10090 Gene_Symbol=Krt7 Keratin, type II cytoskeletal 7	552	50678	16	13	3	2	9244	1	0	0	639.36	1276.71	2	1276.7	0.0031	0	35.56	0.017	K	LALDIEIATYR	K					24192: Scan 30115 (rt=67.9337) [G:\UserData\Public\Data\2018\201801\20180115\wanghurong-8.raw]
15	1::Q9DCV7	SWISS-PROT:Q9DCV7 Tax_Id=10090 Gene_Symbol=Krt7 Keratin, type II cytoskeletal 7	552	50678	16	13	3	2	9245	1	0	0	639.361	1276.71	2	1276.7	0.0042	0	29.21	0.068	K	LALDIEIATYR	K					25218: Scan 31248 (rt=69.9479) [G:\UserData\Public\Data\2018\201801\20180115\wanghurong-8.raw]
16	1::Q922U2	SWISS-PROT:Q922U2 Tax_Id=10090 Gene_Symbol=Krt5 Keratin, type II cytoskeletal 5	519	61957	23	11	10	4	5391	2	0	0	537.291	1072.57	2	1072.59	-0.0206	1	1.36	44	R	LRSEIDNVK	K					14853: Scan 19786 (rt=49.6655) [G:\UserData\Public\Data\2018\201801\20180115\wanghurong-8.raw]
16	1::Q922U2	SWISS-PROT:Q922U2 Tax_Id=10090 Gene_Symbol=Krt5 Keratin, type II cytoskeletal 5	519	61957	23	11	10	4	5392	1	0	0	537.291	1072.57	2	1072.59	-0.0201	1	2.04	38	R	LRSEIDNVK	K					14733: Scan 19653 (rt=49.4292) [G:\UserData\Public\Data\2018\201801\20180115\wanghurong-8.raw]
16	1::Q922U2	SWISS-PROT:Q922U2 Tax_Id=10090 Gene_Symbol=Krt5 Keratin, type II cytoskeletal 5	519	61957	23	11	10	4	5611	1	0	0	361.537	1081.59	3	1081.59	-0.0031	1	42.59	0.0017	K	FASFIDKVR	F					9839: Scan 14056 (rt=39.477) [G:\UserData\Public\Data\2018\201801\20180115\wanghurong-8.raw]
16	1::Q922U2	SWISS-PROT:Q922U2 Tax_Id=10090 Gene_Symbol=Krt5 Keratin, type II cytoskeletal 5	519	61957	23	11	10	4	5612	1	0	0	541.805	1081.59	2	1081.59	0.0028	1	36.46	0.0064	K	FASFIDKVR	F					9863: Scan 14088 (rt=39.5328) [G:\UserData\Public\Data\2018\201801\20180115\wanghurong-8.raw]
16	1::Q922U2	SWISS-PROT:Q922U2 Tax_Id=10090 Gene_Symbol=Krt5 Keratin, type II cytoskeletal 5	519	61957	23	11	10	4	6996	2	0	0	578.27	1154.53	2	1154.53	-0.0017	0	22.19	0.36	R	EYQELMNTK	L					4727: Scan 8203 (rt=29.0557) [G:\UserData\Public\Data\2018\201801\20180115\wanghurong-8.raw]
16	1::Q922U2	SWISS-PROT:Q922U2 Tax_Id=10090 Gene_Symbol=Krt5 Keratin, type II cytoskeletal 5	519	61957	23	11	10	4	6997	1	0	0	578.271	1154.53	2	1154.53	-0.0007	0	22.08	0.38	R	EYQELMNTK	L					4811: Scan 8300 (rt=29.231) [G:\UserData\Public\Data\2018\201801\20180115\wanghurong-8.raw]
16	1::Q922U2	SWISS-PROT:Q922U2 Tax_Id=10090 Gene_Symbol=Krt5 Keratin, type II cytoskeletal 5	519	61957	23	11	10	4	7706	1	0	0	597.793	1193.57	2	1193.57	0.0028	0	2.78	31	K	YEELQQTAGR	H					1536: Scan 4372 (rt=22.1028) [G:\UserData\Public\Data\2018\201801\20180115\wanghurong-8.raw]
16	1::Q922U2	SWISS-PROT:Q922U2 Tax_Id=10090 Gene_Symbol=Krt5 Keratin, type II cytoskeletal 5	519	61957	23	11	10	4	8762	2	0	0	627.808	1253.6	2	1253.61	-0.0108	1	2.88	36	R	QSSVSFRSGGSR	S					2886: Scan 6031 (rt=25.1159) [G:\UserData\Public\Data\2018\201801\20180115\wanghurong-8.raw]
16	1::Q922U2	SWISS-PROT:Q922U2 Tax_Id=10090 Gene_Symbol=Krt5 Keratin, type II cytoskeletal 5	519	61957	23	11	10	4	8765	2	0	0	418.875	1253.6	3	1253.61	-0.0095	1	6.7	15	R	QSSVSFRSGGSR	S					2927: Scan 6077 (rt=25.1978) [G:\UserData\Public\Data\2018\201801\20180115\wanghurong-8.raw]
16	1::Q922U2	SWISS-PROT:Q922U2 Tax_Id=10090 Gene_Symbol=Krt5 Keratin, type II cytoskeletal 5	519	61957	23	11	10	4	8949	1	0	0	632.35	1262.69	2	1262.69	-0.0013	0	78.96	9.8e-07	K	LALDVEIATYR	K					17326: Scan 22533 (rt=54.5113) [G:\UserData\Public\Data\2018\201801\20180115\wanghurong-8.raw]
16	1::Q922U2	SWISS-PROT:Q922U2 Tax_Id=10090 Gene_Symbol=Krt5 Keratin, type II cytoskeletal 5	519	61957	23	11	10	4	8950	1	0	0	632.351	1262.69	2	1262.69	0	0	81.01	3.7e-07	K	LALDVEIATYR	K					17608: Scan 22848 (rt=55.0679) [G:\UserData\Public\Data\2018\201801\20180115\wanghurong-8.raw]
16	1::Q922U2	SWISS-PROT:Q922U2 Tax_Id=10090 Gene_Symbol=Krt5 Keratin, type II cytoskeletal 5	519	61957	23	11	10	4	8951	1	0	0	632.351	1262.69	2	1262.69	0.001	0	87.45	7.6e-08	K	LALDVEIATYR	K					17512: Scan 22741 (rt=54.8788) [G:\UserData\Public\Data\2018\201801\20180115\wanghurong-8.raw]
16	1::Q922U2	SWISS-PROT:Q922U2 Tax_Id=10090 Gene_Symbol=Krt5 Keratin, type II cytoskeletal 5	519	61957	23	11	10	4	8952	1	0	0	632.351	1262.69	2	1262.69	0.0013	0	78.07	6.8e-07	K	LALDVEIATYR	K					17419: Scan 22637 (rt=54.6971) [G:\UserData\Public\Data\2018\201801\20180115\wanghurong-8.raw]
16	1::Q922U2	SWISS-PROT:Q922U2 Tax_Id=10090 Gene_Symbol=Krt5 Keratin, type II cytoskeletal 5	519	61957	23	11	10	4	9671	1	0	0	649.818	1297.62	2	1297.62	-0.0003	0	9.82	6.8	R	TTAENEFVMLK	K	Oxidation (M)	0.00000000100.0			9872: Scan 14098 (rt=39.5506) [G:\UserData\Public\Data\2018\201801\20180115\wanghurong-8.raw]
16	1::Q922U2	SWISS-PROT:Q922U2 Tax_Id=10090 Gene_Symbol=Krt5 Keratin, type II cytoskeletal 5	519	61957	23	11	10	4	9765	1	0	0	434.91	1301.71	3	1301.71	-0.0004	0	52.38	0.00026	R	SLDLDSIIAEVK	A					25146: Scan 31169 (rt=69.8077) [G:\UserData\Public\Data\2018\201801\20180115\wanghurong-8.raw]
16	1::Q922U2	SWISS-PROT:Q922U2 Tax_Id=10090 Gene_Symbol=Krt5 Keratin, type II cytoskeletal 5	519	61957	23	11	10	4	9766	1	0	0	651.861	1301.71	2	1301.71	-0.0001	0	90.02	4.5e-08	R	SLDLDSIIAEVK	A					25141: Scan 31164 (rt=69.8006) [G:\UserData\Public\Data\2018\201801\20180115\wanghurong-8.raw]
16	1::Q922U2	SWISS-PROT:Q922U2 Tax_Id=10090 Gene_Symbol=Krt5 Keratin, type II cytoskeletal 5	519	61957	23	11	10	4	9767	1	0	0	651.861	1301.71	2	1301.71	0.0007	0	46.53	0.001	R	SLDLDSIIAEVK	A					25256: Scan 31290 (rt=70.0225) [G:\UserData\Public\Data\2018\201801\20180115\wanghurong-8.raw]
16	1::Q922U2	SWISS-PROT:Q922U2 Tax_Id=10090 Gene_Symbol=Krt5 Keratin, type II cytoskeletal 5	519	61957	23	11	10	4	9768	1	0	0	651.862	1301.71	2	1301.71	0.002	0	89.18	5.3e-08	R	SLDLDSIIAEVK	A					25048: Scan 31061 (rt=69.6166) [G:\UserData\Public\Data\2018\201801\20180115\wanghurong-8.raw]
16	1::Q922U2	SWISS-PROT:Q922U2 Tax_Id=10090 Gene_Symbol=Krt5 Keratin, type II cytoskeletal 5	519	61957	23	11	10	4	9872	1	0	0	327.919	1307.65	4	1307.65	-0.0007	2	15.6	2	K	NKYEDEINKR	T					976: Scan 3459 (rt=19.704) [G:\UserData\Public\Data\2018\201801\20180115\wanghurong-8.raw]
16	1::Q922U2	SWISS-PROT:Q922U2 Tax_Id=10090 Gene_Symbol=Krt5 Keratin, type II cytoskeletal 5	519	61957	23	11	10	4	9873	1	0	0	327.919	1307.65	4	1307.65	-0.0003	2	6.63	16	K	NKYEDEINKR	T					998: Scan 3508 (rt=19.8793) [G:\UserData\Public\Data\2018\201801\20180115\wanghurong-8.raw]
16	1::Q922U2	SWISS-PROT:Q922U2 Tax_Id=10090 Gene_Symbol=Krt5 Keratin, type II cytoskeletal 5	519	61957	23	11	10	4	9874	1	0	0	436.89	1307.65	3	1307.65	0.0004	2	33.59	0.032	K	NKYEDEINKR	T					974: Scan 3457 (rt=19.7012) [G:\UserData\Public\Data\2018\201801\20180115\wanghurong-8.raw]
16	1::Q922U2	SWISS-PROT:Q922U2 Tax_Id=10090 Gene_Symbol=Krt5 Keratin, type II cytoskeletal 5	519	61957	23	11	10	4	9875	1	0	0	436.89	1307.65	3	1307.65	0.001	2	23.25	0.34	K	NKYEDEINKR	T					997: Scan 3505 (rt=19.871) [G:\UserData\Public\Data\2018\201801\20180115\wanghurong-8.raw]
16	1::Q922U2	SWISS-PROT:Q922U2 Tax_Id=10090 Gene_Symbol=Krt5 Keratin, type II cytoskeletal 5	519	61957	23	11	10	4	4573	2	0	0	515.262	1542.76	3	1542.74	0.0235	1	4.04	50	K	HEISEMNRMIQR	L					13249: Scan 17963 (rt=46.4257) [G:\UserData\Public\Data\2018\201801\20180115\wanghurong-8.raw]
17	1::P13647	SWISS-PROT:P13647 Tax_Id=9606 Gene_Symbol=KRT5 Keratin, type II cytoskeletal 5	505	62568	27	15	14	9	2847	1	0	0	469.748	937.481	2	937.487	-0.0056	0	32.61	0.032	R	SLYNLGGSK	R					5828: Scan 9497 (rt=31.3895) [G:\UserData\Public\Data\2018\201801\20180115\wanghurong-8.raw]
17	1::P13647	SWISS-PROT:P13647 Tax_Id=9606 Gene_Symbol=KRT5 Keratin, type II cytoskeletal 5	505	62568	27	15	14	9	2848	1	0	0	469.75	937.486	2	937.487	-0.0011	0	37.18	0.0096	R	SLYNLGGSK	R					5925: Scan 9608 (rt=31.5843) [G:\UserData\Public\Data\2018\201801\20180115\wanghurong-8.raw]
17	1::P13647	SWISS-PROT:P13647 Tax_Id=9606 Gene_Symbol=KRT5 Keratin, type II cytoskeletal 5	505	62568	27	15	14	9	4349	1	1	0	508.771	1015.53	2	1015.53	-0.0029	0	23.4	0.26	R	QLDSIVGER	G					5909: Scan 9589 (rt=31.55) [G:\UserData\Public\Data\2018\201801\20180115\wanghurong-8.raw]
17	1::P13647	SWISS-PROT:P13647 Tax_Id=9606 Gene_Symbol=KRT5 Keratin, type II cytoskeletal 5	505	62568	27	15	14	9	4350	1	1	0	508.772	1015.53	2	1015.53	-0.0008	0	46.05	0.0014	R	QLDSIVGER	G					5820: Scan 9486 (rt=31.3627) [G:\UserData\Public\Data\2018\201801\20180115\wanghurong-8.raw]
17	1::P13647	SWISS-PROT:P13647 Tax_Id=9606 Gene_Symbol=KRT5 Keratin, type II cytoskeletal 5	505	62568	27	15	14	9	4351	1	1	0	508.772	1015.53	2	1015.53	0.0003	0	44.64	0.002	R	QLDSIVGER	G					5728: Scan 9380 (rt=31.1738) [G:\UserData\Public\Data\2018\201801\20180115\wanghurong-8.raw]
17	1::P13647	SWISS-PROT:P13647 Tax_Id=9606 Gene_Symbol=KRT5 Keratin, type II cytoskeletal 5	505	62568	27	15	14	9	5611	1	0	0	361.537	1081.59	3	1081.59	-0.0031	1	42.59	0.0017	K	FASFIDKVR	F					9839: Scan 14056 (rt=39.477) [G:\UserData\Public\Data\2018\201801\20180115\wanghurong-8.raw]
17	1::P13647	SWISS-PROT:P13647 Tax_Id=9606 Gene_Symbol=KRT5 Keratin, type II cytoskeletal 5	505	62568	27	15	14	9	5612	1	0	0	541.805	1081.59	2	1081.59	0.0028	1	36.46	0.0064	K	FASFIDKVR	F					9863: Scan 14088 (rt=39.5328) [G:\UserData\Public\Data\2018\201801\20180115\wanghurong-8.raw]
17	1::P13647	SWISS-PROT:P13647 Tax_Id=9606 Gene_Symbol=KRT5 Keratin, type II cytoskeletal 5	505	62568	27	15	14	9	6160	1	1	1	556.291	1110.57	2	1110.57	0.0006	0	74.24	2e-06	R	ISISTSGGSFR	N					7706: Scan 11646 (rt=35.1917) [G:\UserData\Public\Data\2018\201801\20180115\wanghurong-8.raw]
17	1::P13647	SWISS-PROT:P13647 Tax_Id=9606 Gene_Symbol=KRT5 Keratin, type II cytoskeletal 5	505	62568	27	15	14	9	6805	1	1	1	572.318	1142.62	2	1142.62	0.0025	0	30.82	0.041	K	LAELEEALQK	A					10740: Scan 15082 (rt=41.2953) [G:\UserData\Public\Data\2018\201801\20180115\wanghurong-8.raw]
17	1::P13647	SWISS-PROT:P13647 Tax_Id=9606 Gene_Symbol=KRT5 Keratin, type II cytoskeletal 5	505	62568	27	15	14	9	6996	2	0	0	578.27	1154.53	2	1154.53	-0.0017	0	22.19	0.36	R	EYQELMNTK	L					4727: Scan 8203 (rt=29.0557) [G:\UserData\Public\Data\2018\201801\20180115\wanghurong-8.raw]
17	1::P13647	SWISS-PROT:P13647 Tax_Id=9606 Gene_Symbol=KRT5 Keratin, type II cytoskeletal 5	505	62568	27	15	14	9	6997	1	0	0	578.271	1154.53	2	1154.53	-0.0007	0	22.08	0.38	R	EYQELMNTK	L					4811: Scan 8300 (rt=29.231) [G:\UserData\Public\Data\2018\201801\20180115\wanghurong-8.raw]
17	1::P13647	SWISS-PROT:P13647 Tax_Id=9606 Gene_Symbol=KRT5 Keratin, type II cytoskeletal 5	505	62568	27	15	14	9	7706	1	0	0	597.793	1193.57	2	1193.57	0.0028	0	2.78	31	K	YEELQQTAGR	H					1536: Scan 4372 (rt=22.1028) [G:\UserData\Public\Data\2018\201801\20180115\wanghurong-8.raw]
17	1::P13647	SWISS-PROT:P13647 Tax_Id=9606 Gene_Symbol=KRT5 Keratin, type II cytoskeletal 5	505	62568	27	15	14	9	7887	1	1	0	602.321	1202.63	2	1202.63	-0.0022	0	21.27	0.87	K	WTLLQEQGTK	T					11483: Scan 15929 (rt=42.8019) [G:\UserData\Public\Data\2018\201801\20180115\wanghurong-8.raw]
17	1::P13647	SWISS-PROT:P13647 Tax_Id=9606 Gene_Symbol=KRT5 Keratin, type II cytoskeletal 5	505	62568	27	15	14	9	7888	1	1	0	602.322	1202.63	2	1202.63	0.0005	0	46.18	0.0014	K	WTLLQEQGTK	T					11577: Scan 16038 (rt=42.9956) [G:\UserData\Public\Data\2018\201801\20180115\wanghurong-8.raw]
17	1::P13647	SWISS-PROT:P13647 Tax_Id=9606 Gene_Symbol=KRT5 Keratin, type II cytoskeletal 5	505	62568	27	15	14	9	8762	2	0	0	627.808	1253.6	2	1253.61	-0.0108	1	2.88	36	R	QSSVSFRSGGSR	S					2886: Scan 6031 (rt=25.1159) [G:\UserData\Public\Data\2018\201801\20180115\wanghurong-8.raw]
17	1::P13647	SWISS-PROT:P13647 Tax_Id=9606 Gene_Symbol=KRT5 Keratin, type II cytoskeletal 5	505	62568	27	15	14	9	8765	2	0	0	418.875	1253.6	3	1253.61	-0.0095	1	6.7	15	R	QSSVSFRSGGSR	S					2927: Scan 6077 (rt=25.1978) [G:\UserData\Public\Data\2018\201801\20180115\wanghurong-8.raw]
17	1::P13647	SWISS-PROT:P13647 Tax_Id=9606 Gene_Symbol=KRT5 Keratin, type II cytoskeletal 5	505	62568	27	15	14	9	8949	1	0	0	632.35	1262.69	2	1262.69	-0.0013	0	78.96	9.8e-07	K	LALDVEIATYR	K					17326: Scan 22533 (rt=54.5113) [G:\UserData\Public\Data\2018\201801\20180115\wanghurong-8.raw]
17	1::P13647	SWISS-PROT:P13647 Tax_Id=9606 Gene_Symbol=KRT5 Keratin, type II cytoskeletal 5	505	62568	27	15	14	9	8950	1	0	0	632.351	1262.69	2	1262.69	0	0	81.01	3.7e-07	K	LALDVEIATYR	K					17608: Scan 22848 (rt=55.0679) [G:\UserData\Public\Data\2018\201801\20180115\wanghurong-8.raw]
17	1::P13647	SWISS-PROT:P13647 Tax_Id=9606 Gene_Symbol=KRT5 Keratin, type II cytoskeletal 5	505	62568	27	15	14	9	8951	1	0	0	632.351	1262.69	2	1262.69	0.001	0	87.45	7.6e-08	K	LALDVEIATYR	K					17512: Scan 22741 (rt=54.8788) [G:\UserData\Public\Data\2018\201801\20180115\wanghurong-8.raw]
17	1::P13647	SWISS-PROT:P13647 Tax_Id=9606 Gene_Symbol=KRT5 Keratin, type II cytoskeletal 5	505	62568	27	15	14	9	8952	1	0	0	632.351	1262.69	2	1262.69	0.0013	0	78.07	6.8e-07	K	LALDVEIATYR	K					17419: Scan 22637 (rt=54.6971) [G:\UserData\Public\Data\2018\201801\20180115\wanghurong-8.raw]
17	1::P13647	SWISS-PROT:P13647 Tax_Id=9606 Gene_Symbol=KRT5 Keratin, type II cytoskeletal 5	505	62568	27	15	14	9	9671	1	0	0	649.818	1297.62	2	1297.62	-0.0003	0	9.82	6.8	R	TTAENEFVMLK	K	Oxidation (M)	0.00000000100.0			9872: Scan 14098 (rt=39.5506) [G:\UserData\Public\Data\2018\201801\20180115\wanghurong-8.raw]
17	1::P13647	SWISS-PROT:P13647 Tax_Id=9606 Gene_Symbol=KRT5 Keratin, type II cytoskeletal 5	505	62568	27	15	14	9	9872	1	0	0	327.919	1307.65	4	1307.65	-0.0007	2	15.6	2	K	NKYEDEINKR	T					976: Scan 3459 (rt=19.704) [G:\UserData\Public\Data\2018\201801\20180115\wanghurong-8.raw]
17	1::P13647	SWISS-PROT:P13647 Tax_Id=9606 Gene_Symbol=KRT5 Keratin, type II cytoskeletal 5	505	62568	27	15	14	9	9873	1	0	0	327.919	1307.65	4	1307.65	-0.0003	2	6.63	16	K	NKYEDEINKR	T					998: Scan 3508 (rt=19.8793) [G:\UserData\Public\Data\2018\201801\20180115\wanghurong-8.raw]
17	1::P13647	SWISS-PROT:P13647 Tax_Id=9606 Gene_Symbol=KRT5 Keratin, type II cytoskeletal 5	505	62568	27	15	14	9	9874	1	0	0	436.89	1307.65	3	1307.65	0.0004	2	33.59	0.032	K	NKYEDEINKR	T					974: Scan 3457 (rt=19.7012) [G:\UserData\Public\Data\2018\201801\20180115\wanghurong-8.raw]
17	1::P13647	SWISS-PROT:P13647 Tax_Id=9606 Gene_Symbol=KRT5 Keratin, type II cytoskeletal 5	505	62568	27	15	14	9	9875	1	0	0	436.89	1307.65	3	1307.65	0.001	2	23.25	0.34	K	NKYEDEINKR	T					997: Scan 3505 (rt=19.871) [G:\UserData\Public\Data\2018\201801\20180115\wanghurong-8.raw]
17	1::P13647	SWISS-PROT:P13647 Tax_Id=9606 Gene_Symbol=KRT5 Keratin, type II cytoskeletal 5	505	62568	27	15	14	9	11935	1	1	1	705.846	1409.68	2	1409.67	0.0044	0	68.58	1e-05	R	VSLAGACGVGGYGSR	S					7403: Scan 11305 (rt=34.5909) [G:\UserData\Public\Data\2018\201801\20180115\wanghurong-8.raw]
17	1::P13647	SWISS-PROT:P13647 Tax_Id=9606 Gene_Symbol=KRT5 Keratin, type II cytoskeletal 5	505	62568	27	15	14	9	4573	2	0	0	515.262	1542.76	3	1542.74	0.0235	1	4.04	50	K	HEISEMNRMIQR	L					13249: Scan 17963 (rt=46.4257) [G:\UserData\Public\Data\2018\201801\20180115\wanghurong-8.raw]
18	2::P03995	sp|P03995|GFAP_MOUSE Glial fibrillary acidic protein OS=Mus musculus GN=Gfap PE=1 SV=4	504	49927	15	11	2	1	9233	1	0	0	639.358	1276.7	2	1276.7	-0.0016	0	49.65	0.00072	K	LALDIEIATYR	K					25654: Scan 31729 (rt=70.8068) [G:\UserData\Public\Data\2018\201801\20180115\wanghurong-8.raw]
18	2::P03995	sp|P03995|GFAP_MOUSE Glial fibrillary acidic protein OS=Mus musculus GN=Gfap PE=1 SV=4	504	49927	15	11	2	1	9234	1	0	0	639.359	1276.7	2	1276.7	-0.0001	0	70.88	3.3e-06	K	LALDIEIATYR	K					25526: Scan 31588 (rt=70.5542) [G:\UserData\Public\Data\2018\201801\20180115\wanghurong-8.raw]
18	2::P03995	sp|P03995|GFAP_MOUSE Glial fibrillary acidic protein OS=Mus musculus GN=Gfap PE=1 SV=4	504	49927	15	11	2	1	9235	1	0	0	639.359	1276.7	2	1276.7	0.0003	0	24.3	0.25	K	LALDIEIATYR	K					24081: Scan 29992 (rt=67.7172) [G:\UserData\Public\Data\2018\201801\20180115\wanghurong-8.raw]
18	2::P03995	sp|P03995|GFAP_MOUSE Glial fibrillary acidic protein OS=Mus musculus GN=Gfap PE=1 SV=4	504	49927	15	11	2	1	9236	1	0	0	639.359	1276.7	2	1276.7	0.0006	0	79.07	4.6e-07	K	LALDIEIATYR	K					20206: Scan 25719 (rt=60.1595) [G:\UserData\Public\Data\2018\201801\20180115\wanghurong-8.raw]
18	2::P03995	sp|P03995|GFAP_MOUSE Glial fibrillary acidic protein OS=Mus musculus GN=Gfap PE=1 SV=4	504	49927	15	11	2	1	9237	1	0	0	639.359	1276.7	2	1276.7	0.0008	0	93.98	1.5e-08	K	LALDIEIATYR	K					20112: Scan 25615 (rt=59.9737) [G:\UserData\Public\Data\2018\201801\20180115\wanghurong-8.raw]
18	2::P03995	sp|P03995|GFAP_MOUSE Glial fibrillary acidic protein OS=Mus musculus GN=Gfap PE=1 SV=4	504	49927	15	11	2	1	9238	1	0	0	639.359	1276.7	2	1276.7	0.001	0	40.11	0.0062	K	LALDIEIATYR	K					24461: Scan 30411 (rt=68.4584) [G:\UserData\Public\Data\2018\201801\20180115\wanghurong-8.raw]
18	2::P03995	sp|P03995|GFAP_MOUSE Glial fibrillary acidic protein OS=Mus musculus GN=Gfap PE=1 SV=4	504	49927	15	11	2	1	9239	1	0	0	639.359	1276.7	2	1276.7	0.0011	0	65.93	9.8e-06	K	LALDIEIATYR	K					20702: Scan 26265 (rt=61.1233) [G:\UserData\Public\Data\2018\201801\20180115\wanghurong-8.raw]
18	2::P03995	sp|P03995|GFAP_MOUSE Glial fibrillary acidic protein OS=Mus musculus GN=Gfap PE=1 SV=4	504	49927	15	11	2	1	9240	1	0	0	639.359	1276.7	2	1276.7	0.0013	0	84.89	1.2e-07	K	LALDIEIATYR	K					20358: Scan 25887 (rt=60.4564) [G:\UserData\Public\Data\2018\201801\20180115\wanghurong-8.raw]
18	2::P03995	sp|P03995|GFAP_MOUSE Glial fibrillary acidic protein OS=Mus musculus GN=Gfap PE=1 SV=4	504	49927	15	11	2	1	9241	1	0	0	639.36	1276.7	2	1276.7	0.0021	0	56.24	0.00015	K	LALDIEIATYR	K					25748: Scan 31833 (rt=70.9933) [G:\UserData\Public\Data\2018\201801\20180115\wanghurong-8.raw]
18	2::P03995	sp|P03995|GFAP_MOUSE Glial fibrillary acidic protein OS=Mus musculus GN=Gfap PE=1 SV=4	504	49927	15	11	2	1	9242	1	0	0	639.36	1276.7	2	1276.7	0.0023	0	75.86	9.6e-07	K	LALDIEIATYR	K					20461: Scan 26000 (rt=60.6548) [G:\UserData\Public\Data\2018\201801\20180115\wanghurong-8.raw]
18	2::P03995	sp|P03995|GFAP_MOUSE Glial fibrillary acidic protein OS=Mus musculus GN=Gfap PE=1 SV=4	504	49927	15	11	2	1	9243	1	0	0	639.36	1276.7	2	1276.7	0.0024	0	65.92	9.5e-06	K	LALDIEIATYR	K					20590: Scan 26142 (rt=60.9067) [G:\UserData\Public\Data\2018\201801\20180115\wanghurong-8.raw]
18	2::P03995	sp|P03995|GFAP_MOUSE Glial fibrillary acidic protein OS=Mus musculus GN=Gfap PE=1 SV=4	504	49927	15	11	2	1	9244	1	0	0	639.36	1276.71	2	1276.7	0.0031	0	35.56	0.017	K	LALDIEIATYR	K					24192: Scan 30115 (rt=67.9337) [G:\UserData\Public\Data\2018\201801\20180115\wanghurong-8.raw]
18	2::P03995	sp|P03995|GFAP_MOUSE Glial fibrillary acidic protein OS=Mus musculus GN=Gfap PE=1 SV=4	504	49927	15	11	2	1	9245	1	0	0	639.361	1276.71	2	1276.7	0.0042	0	29.21	0.068	K	LALDIEIATYR	K					25218: Scan 31248 (rt=69.9479) [G:\UserData\Public\Data\2018\201801\20180115\wanghurong-8.raw]
18	2::P03995	sp|P03995|GFAP_MOUSE Glial fibrillary acidic protein OS=Mus musculus GN=Gfap PE=1 SV=4	504	49927	15	11	2	1	19928	1	1	1	619.275	1854.8	3	1854.84	-0.0354	2	0.99	71	R	ITSARRSYASETVVR	G	2 Phospho (ST)	0.000000000202000.0			10890: Scan 15257 (rt=41.6102) [G:\UserData\Public\Data\2018\201801\20180115\wanghurong-8.raw]
18	2::P03995	sp|P03995|GFAP_MOUSE Glial fibrillary acidic protein OS=Mus musculus GN=Gfap PE=1 SV=4	504	49927	15	11	2	1	19929	1	1	1	619.275	1854.8	3	1854.84	-0.0347	2	8.61	12	R	ITSARRSYASETVVR	G	2 Phospho (ST)	0.000000000202000.0			10979: Scan 15357 (rt=41.7886) [G:\UserData\Public\Data\2018\201801\20180115\wanghurong-8.raw]
19	1::Q6KB66-1	SWISS-PROT:Q6KB66-1 Tax_Id=9606 Gene_Symbol=KRT80 Isoform 1 of Keratin, type II cytoskeletal 80	504	51007	14	11	2	1	9233	1	0	0	639.358	1276.7	2	1276.7	-0.0016	0	49.65	0.00072	K	LALDIEIATYR	K					25654: Scan 31729 (rt=70.8068) [G:\UserData\Public\Data\2018\201801\20180115\wanghurong-8.raw]
19	1::Q6KB66-1	SWISS-PROT:Q6KB66-1 Tax_Id=9606 Gene_Symbol=KRT80 Isoform 1 of Keratin, type II cytoskeletal 80	504	51007	14	11	2	1	9234	1	0	0	639.359	1276.7	2	1276.7	-0.0001	0	70.88	3.3e-06	K	LALDIEIATYR	K					25526: Scan 31588 (rt=70.5542) [G:\UserData\Public\Data\2018\201801\20180115\wanghurong-8.raw]
19	1::Q6KB66-1	SWISS-PROT:Q6KB66-1 Tax_Id=9606 Gene_Symbol=KRT80 Isoform 1 of Keratin, type II cytoskeletal 80	504	51007	14	11	2	1	9235	1	0	0	639.359	1276.7	2	1276.7	0.0003	0	24.3	0.25	K	LALDIEIATYR	K					24081: Scan 29992 (rt=67.7172) [G:\UserData\Public\Data\2018\201801\20180115\wanghurong-8.raw]
19	1::Q6KB66-1	SWISS-PROT:Q6KB66-1 Tax_Id=9606 Gene_Symbol=KRT80 Isoform 1 of Keratin, type II cytoskeletal 80	504	51007	14	11	2	1	9236	1	0	0	639.359	1276.7	2	1276.7	0.0006	0	79.07	4.6e-07	K	LALDIEIATYR	K					20206: Scan 25719 (rt=60.1595) [G:\UserData\Public\Data\2018\201801\20180115\wanghurong-8.raw]
19	1::Q6KB66-1	SWISS-PROT:Q6KB66-1 Tax_Id=9606 Gene_Symbol=KRT80 Isoform 1 of Keratin, type II cytoskeletal 80	504	51007	14	11	2	1	9237	1	0	0	639.359	1276.7	2	1276.7	0.0008	0	93.98	1.5e-08	K	LALDIEIATYR	K					20112: Scan 25615 (rt=59.9737) [G:\UserData\Public\Data\2018\201801\20180115\wanghurong-8.raw]
19	1::Q6KB66-1	SWISS-PROT:Q6KB66-1 Tax_Id=9606 Gene_Symbol=KRT80 Isoform 1 of Keratin, type II cytoskeletal 80	504	51007	14	11	2	1	9238	1	0	0	639.359	1276.7	2	1276.7	0.001	0	40.11	0.0062	K	LALDIEIATYR	K					24461: Scan 30411 (rt=68.4584) [G:\UserData\Public\Data\2018\201801\20180115\wanghurong-8.raw]
19	1::Q6KB66-1	SWISS-PROT:Q6KB66-1 Tax_Id=9606 Gene_Symbol=KRT80 Isoform 1 of Keratin, type II cytoskeletal 80	504	51007	14	11	2	1	9239	1	0	0	639.359	1276.7	2	1276.7	0.0011	0	65.93	9.8e-06	K	LALDIEIATYR	K					20702: Scan 26265 (rt=61.1233) [G:\UserData\Public\Data\2018\201801\20180115\wanghurong-8.raw]
19	1::Q6KB66-1	SWISS-PROT:Q6KB66-1 Tax_Id=9606 Gene_Symbol=KRT80 Isoform 1 of Keratin, type II cytoskeletal 80	504	51007	14	11	2	1	9240	1	0	0	639.359	1276.7	2	1276.7	0.0013	0	84.89	1.2e-07	K	LALDIEIATYR	K					20358: Scan 25887 (rt=60.4564) [G:\UserData\Public\Data\2018\201801\20180115\wanghurong-8.raw]
19	1::Q6KB66-1	SWISS-PROT:Q6KB66-1 Tax_Id=9606 Gene_Symbol=KRT80 Isoform 1 of Keratin, type II cytoskeletal 80	504	51007	14	11	2	1	9241	1	0	0	639.36	1276.7	2	1276.7	0.0021	0	56.24	0.00015	K	LALDIEIATYR	K					25748: Scan 31833 (rt=70.9933) [G:\UserData\Public\Data\2018\201801\20180115\wanghurong-8.raw]
19	1::Q6KB66-1	SWISS-PROT:Q6KB66-1 Tax_Id=9606 Gene_Symbol=KRT80 Isoform 1 of Keratin, type II cytoskeletal 80	504	51007	14	11	2	1	9242	1	0	0	639.36	1276.7	2	1276.7	0.0023	0	75.86	9.6e-07	K	LALDIEIATYR	K					20461: Scan 26000 (rt=60.6548) [G:\UserData\Public\Data\2018\201801\20180115\wanghurong-8.raw]
19	1::Q6KB66-1	SWISS-PROT:Q6KB66-1 Tax_Id=9606 Gene_Symbol=KRT80 Isoform 1 of Keratin, type II cytoskeletal 80	504	51007	14	11	2	1	9243	1	0	0	639.36	1276.7	2	1276.7	0.0024	0	65.92	9.5e-06	K	LALDIEIATYR	K					20590: Scan 26142 (rt=60.9067) [G:\UserData\Public\Data\2018\201801\20180115\wanghurong-8.raw]
19	1::Q6KB66-1	SWISS-PROT:Q6KB66-1 Tax_Id=9606 Gene_Symbol=KRT80 Isoform 1 of Keratin, type II cytoskeletal 80	504	51007	14	11	2	1	9244	1	0	0	639.36	1276.71	2	1276.7	0.0031	0	35.56	0.017	K	LALDIEIATYR	K					24192: Scan 30115 (rt=67.9337) [G:\UserData\Public\Data\2018\201801\20180115\wanghurong-8.raw]
19	1::Q6KB66-1	SWISS-PROT:Q6KB66-1 Tax_Id=9606 Gene_Symbol=KRT80 Isoform 1 of Keratin, type II cytoskeletal 80	504	51007	14	11	2	1	9245	1	0	0	639.361	1276.71	2	1276.7	0.0042	0	29.21	0.068	K	LALDIEIATYR	K					25218: Scan 31248 (rt=69.9479) [G:\UserData\Public\Data\2018\201801\20180115\wanghurong-8.raw]
19	1::Q6KB66-1	SWISS-PROT:Q6KB66-1 Tax_Id=9606 Gene_Symbol=KRT80 Isoform 1 of Keratin, type II cytoskeletal 80	504	51007	14	11	2	1	14628	4	1	1	789.347	2365.02	3	2365.06	-0.0371	2	1.66	120	R	SQILSVKSHCLKLEENIK	T	3 Phospho (ST)	0.200020020000000000.0			7030: Scan 10881 (rt=33.8485) [G:\UserData\Public\Data\2018\201801\20180115\wanghurong-8.raw]
20	2::Q9Z2T6	sp|Q9Z2T6|KRT85_MOUSE Keratin, type II cuticular Hb5 OS=Mus musculus GN=Krt85 PE=2 SV=2	504	57377	14	11	2	1	9233	1	0	0	639.358	1276.7	2	1276.7	-0.0016	0	49.65	0.00072	K	LALDIEIATYR	R					25654: Scan 31729 (rt=70.8068) [G:\UserData\Public\Data\2018\201801\20180115\wanghurong-8.raw]
20	2::Q9Z2T6	sp|Q9Z2T6|KRT85_MOUSE Keratin, type II cuticular Hb5 OS=Mus musculus GN=Krt85 PE=2 SV=2	504	57377	14	11	2	1	9234	1	0	0	639.359	1276.7	2	1276.7	-0.0001	0	70.88	3.3e-06	K	LALDIEIATYR	R					25526: Scan 31588 (rt=70.5542) [G:\UserData\Public\Data\2018\201801\20180115\wanghurong-8.raw]
20	2::Q9Z2T6	sp|Q9Z2T6|KRT85_MOUSE Keratin, type II cuticular Hb5 OS=Mus musculus GN=Krt85 PE=2 SV=2	504	57377	14	11	2	1	9235	1	0	0	639.359	1276.7	2	1276.7	0.0003	0	24.3	0.25	K	LALDIEIATYR	R					24081: Scan 29992 (rt=67.7172) [G:\UserData\Public\Data\2018\201801\20180115\wanghurong-8.raw]
20	2::Q9Z2T6	sp|Q9Z2T6|KRT85_MOUSE Keratin, type II cuticular Hb5 OS=Mus musculus GN=Krt85 PE=2 SV=2	504	57377	14	11	2	1	9236	1	0	0	639.359	1276.7	2	1276.7	0.0006	0	79.07	4.6e-07	K	LALDIEIATYR	R					20206: Scan 25719 (rt=60.1595) [G:\UserData\Public\Data\2018\201801\20180115\wanghurong-8.raw]
20	2::Q9Z2T6	sp|Q9Z2T6|KRT85_MOUSE Keratin, type II cuticular Hb5 OS=Mus musculus GN=Krt85 PE=2 SV=2	504	57377	14	11	2	1	9237	1	0	0	639.359	1276.7	2	1276.7	0.0008	0	93.98	1.5e-08	K	LALDIEIATYR	R					20112: Scan 25615 (rt=59.9737) [G:\UserData\Public\Data\2018\201801\20180115\wanghurong-8.raw]
20	2::Q9Z2T6	sp|Q9Z2T6|KRT85_MOUSE Keratin, type II cuticular Hb5 OS=Mus musculus GN=Krt85 PE=2 SV=2	504	57377	14	11	2	1	9238	1	0	0	639.359	1276.7	2	1276.7	0.001	0	40.11	0.0062	K	LALDIEIATYR	R					24461: Scan 30411 (rt=68.4584) [G:\UserData\Public\Data\2018\201801\20180115\wanghurong-8.raw]
20	2::Q9Z2T6	sp|Q9Z2T6|KRT85_MOUSE Keratin, type II cuticular Hb5 OS=Mus musculus GN=Krt85 PE=2 SV=2	504	57377	14	11	2	1	9239	1	0	0	639.359	1276.7	2	1276.7	0.0011	0	65.93	9.8e-06	K	LALDIEIATYR	R					20702: Scan 26265 (rt=61.1233) [G:\UserData\Public\Data\2018\201801\20180115\wanghurong-8.raw]
20	2::Q9Z2T6	sp|Q9Z2T6|KRT85_MOUSE Keratin, type II cuticular Hb5 OS=Mus musculus GN=Krt85 PE=2 SV=2	504	57377	14	11	2	1	9240	1	0	0	639.359	1276.7	2	1276.7	0.0013	0	84.89	1.2e-07	K	LALDIEIATYR	R					20358: Scan 25887 (rt=60.4564) [G:\UserData\Public\Data\2018\201801\20180115\wanghurong-8.raw]
20	2::Q9Z2T6	sp|Q9Z2T6|KRT85_MOUSE Keratin, type II cuticular Hb5 OS=Mus musculus GN=Krt85 PE=2 SV=2	504	57377	14	11	2	1	9241	1	0	0	639.36	1276.7	2	1276.7	0.0021	0	56.24	0.00015	K	LALDIEIATYR	R					25748: Scan 31833 (rt=70.9933) [G:\UserData\Public\Data\2018\201801\20180115\wanghurong-8.raw]
20	2::Q9Z2T6	sp|Q9Z2T6|KRT85_MOUSE Keratin, type II cuticular Hb5 OS=Mus musculus GN=Krt85 PE=2 SV=2	504	57377	14	11	2	1	9242	1	0	0	639.36	1276.7	2	1276.7	0.0023	0	75.86	9.6e-07	K	LALDIEIATYR	R					20461: Scan 26000 (rt=60.6548) [G:\UserData\Public\Data\2018\201801\20180115\wanghurong-8.raw]
20	2::Q9Z2T6	sp|Q9Z2T6|KRT85_MOUSE Keratin, type II cuticular Hb5 OS=Mus musculus GN=Krt85 PE=2 SV=2	504	57377	14	11	2	1	9243	1	0	0	639.36	1276.7	2	1276.7	0.0024	0	65.92	9.5e-06	K	LALDIEIATYR	R					20590: Scan 26142 (rt=60.9067) [G:\UserData\Public\Data\2018\201801\20180115\wanghurong-8.raw]
20	2::Q9Z2T6	sp|Q9Z2T6|KRT85_MOUSE Keratin, type II cuticular Hb5 OS=Mus musculus GN=Krt85 PE=2 SV=2	504	57377	14	11	2	1	9244	1	0	0	639.36	1276.71	2	1276.7	0.0031	0	35.56	0.017	K	LALDIEIATYR	R					24192: Scan 30115 (rt=67.9337) [G:\UserData\Public\Data\2018\201801\20180115\wanghurong-8.raw]
20	2::Q9Z2T6	sp|Q9Z2T6|KRT85_MOUSE Keratin, type II cuticular Hb5 OS=Mus musculus GN=Krt85 PE=2 SV=2	504	57377	14	11	2	1	9245	1	0	0	639.361	1276.71	2	1276.7	0.0042	0	29.21	0.068	K	LALDIEIATYR	R					25218: Scan 31248 (rt=69.9479) [G:\UserData\Public\Data\2018\201801\20180115\wanghurong-8.raw]
20	2::Q9Z2T6	sp|Q9Z2T6|KRT85_MOUSE Keratin, type II cuticular Hb5 OS=Mus musculus GN=Krt85 PE=2 SV=2	504	57377	14	11	2	1	13333	1	1	0	749.414	2245.22	3	2245.18	0.0396	2	0.14	62	K	LAELEGALQKAKQDMACLLK	E	Oxidation (M)	0.00000000000000100000.0			8236: Scan 12240 (rt=36.2475) [G:\UserData\Public\Data\2018\201801\20180115\wanghurong-8.raw]
21	1::P50446	SWISS-PROT:P50446 Tax_Id=10090 Gene_Symbol=Krt6a Keratin, type II cytoskeletal 6A	486	59641	12	10	5	3	4593	1	1	1	344.191	1029.55	3	1029.55	0.0047	0	3.58	22	R	QLDSIIGER	G					6525: Scan 10302 (rt=32.815) [G:\UserData\Public\Data\2018\201801\20180115\wanghurong-8.raw]
21	1::P50446	SWISS-PROT:P50446 Tax_Id=10090 Gene_Symbol=Krt6a Keratin, type II cytoskeletal 6A	486	59641	12	10	5	3	5611	1	0	0	361.537	1081.59	3	1081.59	-0.0031	1	42.59	0.0017	K	FASFIDKVR	F					9839: Scan 14056 (rt=39.477) [G:\UserData\Public\Data\2018\201801\20180115\wanghurong-8.raw]
21	1::P50446	SWISS-PROT:P50446 Tax_Id=10090 Gene_Symbol=Krt6a Keratin, type II cytoskeletal 6A	486	59641	12	10	5	3	5612	1	0	0	541.805	1081.59	2	1081.59	0.0028	1	36.46	0.0064	K	FASFIDKVR	F					9863: Scan 14088 (rt=39.5328) [G:\UserData\Public\Data\2018\201801\20180115\wanghurong-8.raw]
21	1::P50446	SWISS-PROT:P50446 Tax_Id=10090 Gene_Symbol=Krt6a Keratin, type II cytoskeletal 6A	486	59641	12	10	5	3	8949	1	0	0	632.35	1262.69	2	1262.69	-0.0013	0	78.96	9.8e-07	K	LALDVEIATYR	K					17326: Scan 22533 (rt=54.5113) [G:\UserData\Public\Data\2018\201801\20180115\wanghurong-8.raw]
21	1::P50446	SWISS-PROT:P50446 Tax_Id=10090 Gene_Symbol=Krt6a Keratin, type II cytoskeletal 6A	486	59641	12	10	5	3	8950	1	0	0	632.351	1262.69	2	1262.69	0	0	81.01	3.7e-07	K	LALDVEIATYR	K					17608: Scan 22848 (rt=55.0679) [G:\UserData\Public\Data\2018\201801\20180115\wanghurong-8.raw]
21	1::P50446	SWISS-PROT:P50446 Tax_Id=10090 Gene_Symbol=Krt6a Keratin, type II cytoskeletal 6A	486	59641	12	10	5	3	8951	1	0	0	632.351	1262.69	2	1262.69	0.001	0	87.45	7.6e-08	K	LALDVEIATYR	K					17512: Scan 22741 (rt=54.8788) [G:\UserData\Public\Data\2018\201801\20180115\wanghurong-8.raw]
21	1::P50446	SWISS-PROT:P50446 Tax_Id=10090 Gene_Symbol=Krt6a Keratin, type II cytoskeletal 6A	486	59641	12	10	5	3	8952	1	0	0	632.351	1262.69	2	1262.69	0.0013	0	78.07	6.8e-07	K	LALDVEIATYR	K					17419: Scan 22637 (rt=54.6971) [G:\UserData\Public\Data\2018\201801\20180115\wanghurong-8.raw]
21	1::P50446	SWISS-PROT:P50446 Tax_Id=10090 Gene_Symbol=Krt6a Keratin, type II cytoskeletal 6A	486	59641	12	10	5	3	9765	1	0	0	434.91	1301.71	3	1301.71	-0.0004	0	52.38	0.00026	R	SLDLDSIIAEVK	A					25146: Scan 31169 (rt=69.8077) [G:\UserData\Public\Data\2018\201801\20180115\wanghurong-8.raw]
21	1::P50446	SWISS-PROT:P50446 Tax_Id=10090 Gene_Symbol=Krt6a Keratin, type II cytoskeletal 6A	486	59641	12	10	5	3	9766	1	0	0	651.861	1301.71	2	1301.71	-0.0001	0	90.02	4.5e-08	R	SLDLDSIIAEVK	A					25141: Scan 31164 (rt=69.8006) [G:\UserData\Public\Data\2018\201801\20180115\wanghurong-8.raw]
21	1::P50446	SWISS-PROT:P50446 Tax_Id=10090 Gene_Symbol=Krt6a Keratin, type II cytoskeletal 6A	486	59641	12	10	5	3	9767	1	0	0	651.861	1301.71	2	1301.71	0.0007	0	46.53	0.001	R	SLDLDSIIAEVK	A					25256: Scan 31290 (rt=70.0225) [G:\UserData\Public\Data\2018\201801\20180115\wanghurong-8.raw]
21	1::P50446	SWISS-PROT:P50446 Tax_Id=10090 Gene_Symbol=Krt6a Keratin, type II cytoskeletal 6A	486	59641	12	10	5	3	9768	1	0	0	651.862	1301.71	2	1301.71	0.002	0	89.18	5.3e-08	R	SLDLDSIIAEVK	A					25048: Scan 31061 (rt=69.6166) [G:\UserData\Public\Data\2018\201801\20180115\wanghurong-8.raw]
21	1::P50446	SWISS-PROT:P50446 Tax_Id=10090 Gene_Symbol=Krt6a Keratin, type II cytoskeletal 6A	486	59641	12	10	5	3	26784	5	1	1	892.059	2673.15	3	2673.12	0.0321	1	1.49	89	R	AIGGGLSSSGGLSSSTIKYTTTSSSK	K	2 Phospho (ST); Phospho (Y)	0.00000020000000000030000020.0			8872: Scan 12958 (rt=37.5233) [G:\UserData\Public\Data\2018\201801\20180115\wanghurong-8.raw]
22	1::Q8BGZ7	TREMBL:Q8BGZ7;Q99MH7 Tax_Id=10090 Gene_Symbol=Krt75 10 days neonate skin cDNA, RIKEN full-length enriched library, clone:4732475I03 product:CYTOKERATIN homolog	486	59932	12	10	5	3	5611	1	0	0	361.537	1081.59	3	1081.59	-0.0031	1	42.59	0.0017	K	FASFIDKVR	F					9839: Scan 14056 (rt=39.477) [G:\UserData\Public\Data\2018\201801\20180115\wanghurong-8.raw]
22	1::Q8BGZ7	TREMBL:Q8BGZ7;Q99MH7 Tax_Id=10090 Gene_Symbol=Krt75 10 days neonate skin cDNA, RIKEN full-length enriched library, clone:4732475I03 product:CYTOKERATIN homolog	486	59932	12	10	5	3	5612	1	0	0	541.805	1081.59	2	1081.59	0.0028	1	36.46	0.0064	K	FASFIDKVR	F					9863: Scan 14088 (rt=39.5328) [G:\UserData\Public\Data\2018\201801\20180115\wanghurong-8.raw]
22	1::Q8BGZ7	TREMBL:Q8BGZ7;Q99MH7 Tax_Id=10090 Gene_Symbol=Krt75 10 days neonate skin cDNA, RIKEN full-length enriched library, clone:4732475I03 product:CYTOKERATIN homolog	486	59932	12	10	5	3	8949	1	0	0	632.35	1262.69	2	1262.69	-0.0013	0	78.96	9.8e-07	K	LALDVEIATYR	K					17326: Scan 22533 (rt=54.5113) [G:\UserData\Public\Data\2018\201801\20180115\wanghurong-8.raw]
22	1::Q8BGZ7	TREMBL:Q8BGZ7;Q99MH7 Tax_Id=10090 Gene_Symbol=Krt75 10 days neonate skin cDNA, RIKEN full-length enriched library, clone:4732475I03 product:CYTOKERATIN homolog	486	59932	12	10	5	3	8950	1	0	0	632.351	1262.69	2	1262.69	0	0	81.01	3.7e-07	K	LALDVEIATYR	K					17608: Scan 22848 (rt=55.0679) [G:\UserData\Public\Data\2018\201801\20180115\wanghurong-8.raw]
22	1::Q8BGZ7	TREMBL:Q8BGZ7;Q99MH7 Tax_Id=10090 Gene_Symbol=Krt75 10 days neonate skin cDNA, RIKEN full-length enriched library, clone:4732475I03 product:CYTOKERATIN homolog	486	59932	12	10	5	3	8951	1	0	0	632.351	1262.69	2	1262.69	0.001	0	87.45	7.6e-08	K	LALDVEIATYR	K					17512: Scan 22741 (rt=54.8788) [G:\UserData\Public\Data\2018\201801\20180115\wanghurong-8.raw]
22	1::Q8BGZ7	TREMBL:Q8BGZ7;Q99MH7 Tax_Id=10090 Gene_Symbol=Krt75 10 days neonate skin cDNA, RIKEN full-length enriched library, clone:4732475I03 product:CYTOKERATIN homolog	486	59932	12	10	5	3	8952	1	0	0	632.351	1262.69	2	1262.69	0.0013	0	78.07	6.8e-07	K	LALDVEIATYR	K					17419: Scan 22637 (rt=54.6971) [G:\UserData\Public\Data\2018\201801\20180115\wanghurong-8.raw]
22	1::Q8BGZ7	TREMBL:Q8BGZ7;Q99MH7 Tax_Id=10090 Gene_Symbol=Krt75 10 days neonate skin cDNA, RIKEN full-length enriched library, clone:4732475I03 product:CYTOKERATIN homolog	486	59932	12	10	5	3	9765	1	0	0	434.91	1301.71	3	1301.71	-0.0004	0	52.38	0.00026	R	SLDLDSIIAEVK	A					25146: Scan 31169 (rt=69.8077) [G:\UserData\Public\Data\2018\201801\20180115\wanghurong-8.raw]
22	1::Q8BGZ7	TREMBL:Q8BGZ7;Q99MH7 Tax_Id=10090 Gene_Symbol=Krt75 10 days neonate skin cDNA, RIKEN full-length enriched library, clone:4732475I03 product:CYTOKERATIN homolog	486	59932	12	10	5	3	9766	1	0	0	651.861	1301.71	2	1301.71	-0.0001	0	90.02	4.5e-08	R	SLDLDSIIAEVK	A					25141: Scan 31164 (rt=69.8006) [G:\UserData\Public\Data\2018\201801\20180115\wanghurong-8.raw]
22	1::Q8BGZ7	TREMBL:Q8BGZ7;Q99MH7 Tax_Id=10090 Gene_Symbol=Krt75 10 days neonate skin cDNA, RIKEN full-length enriched library, clone:4732475I03 product:CYTOKERATIN homolog	486	59932	12	10	5	3	9767	1	0	0	651.861	1301.71	2	1301.71	0.0007	0	46.53	0.001	R	SLDLDSIIAEVK	A					25256: Scan 31290 (rt=70.0225) [G:\UserData\Public\Data\2018\201801\20180115\wanghurong-8.raw]
22	1::Q8BGZ7	TREMBL:Q8BGZ7;Q99MH7 Tax_Id=10090 Gene_Symbol=Krt75 10 days neonate skin cDNA, RIKEN full-length enriched library, clone:4732475I03 product:CYTOKERATIN homolog	486	59932	12	10	5	3	9768	1	0	0	651.862	1301.71	2	1301.71	0.002	0	89.18	5.3e-08	R	SLDLDSIIAEVK	A					25048: Scan 31061 (rt=69.6166) [G:\UserData\Public\Data\2018\201801\20180115\wanghurong-8.raw]
22	1::Q8BGZ7	TREMBL:Q8BGZ7;Q99MH7 Tax_Id=10090 Gene_Symbol=Krt75 10 days neonate skin cDNA, RIKEN full-length enriched library, clone:4732475I03 product:CYTOKERATIN homolog	486	59932	12	10	5	3	11004	4	0	0	683.323	1364.63	2	1364.64	-0.0031	1	1.02	47	R	NTKQEISEMNR	M	Oxidation (M)	0.00000000100.0			3329: Scan 6550 (rt=26.0479) [G:\UserData\Public\Data\2018\201801\20180115\wanghurong-8.raw]
22	1::Q8BGZ7	TREMBL:Q8BGZ7;Q99MH7 Tax_Id=10090 Gene_Symbol=Krt75 10 days neonate skin cDNA, RIKEN full-length enriched library, clone:4732475I03 product:CYTOKERATIN homolog	486	59932	12	10	5	3	8608	1	1	1	624.308	1869.9	3	1869.89	0.0131	0	0.91	130	R	QNLEPFFDTYVNDLR	R					17279: Scan 22481 (rt=54.4186) [G:\UserData\Public\Data\2018\201801\20180115\wanghurong-8.raw]
23	1::P04259	SWISS-PROT:P04259 Tax_Id=9606 Gene_Symbol=KRT6B Keratin, type II cytoskeletal 6B	466	60247	19	13	8	8	4349	1	0	0	508.771	1015.53	2	1015.53	-0.0029	0	23.4	0.26	R	QLDSIVGER	G					5909: Scan 9589 (rt=31.55) [G:\UserData\Public\Data\2018\201801\20180115\wanghurong-8.raw]
23	1::P04259	SWISS-PROT:P04259 Tax_Id=9606 Gene_Symbol=KRT6B Keratin, type II cytoskeletal 6B	466	60247	19	13	8	8	4350	1	0	0	508.772	1015.53	2	1015.53	-0.0008	0	46.05	0.0014	R	QLDSIVGER	G					5820: Scan 9486 (rt=31.3627) [G:\UserData\Public\Data\2018\201801\20180115\wanghurong-8.raw]
23	1::P04259	SWISS-PROT:P04259 Tax_Id=9606 Gene_Symbol=KRT6B Keratin, type II cytoskeletal 6B	466	60247	19	13	8	8	4351	1	0	0	508.772	1015.53	2	1015.53	0.0003	0	44.64	0.002	R	QLDSIVGER	G					5728: Scan 9380 (rt=31.1738) [G:\UserData\Public\Data\2018\201801\20180115\wanghurong-8.raw]
23	1::P04259	SWISS-PROT:P04259 Tax_Id=9606 Gene_Symbol=KRT6B Keratin, type II cytoskeletal 6B	466	60247	19	13	8	8	4524	1	1	1	513.765	1025.52	2	1025.51	0.0014	0	41.82	0.0032	R	SGFSSISVSR	S					6692: Scan 10498 (rt=33.1626) [G:\UserData\Public\Data\2018\201801\20180115\wanghurong-8.raw]
23	1::P04259	SWISS-PROT:P04259 Tax_Id=9606 Gene_Symbol=KRT6B Keratin, type II cytoskeletal 6B	466	60247	19	13	8	8	5611	1	0	0	361.537	1081.59	3	1081.59	-0.0031	1	42.59	0.0017	K	FASFIDKVR	F					9839: Scan 14056 (rt=39.477) [G:\UserData\Public\Data\2018\201801\20180115\wanghurong-8.raw]
23	1::P04259	SWISS-PROT:P04259 Tax_Id=9606 Gene_Symbol=KRT6B Keratin, type II cytoskeletal 6B	466	60247	19	13	8	8	5612	1	0	0	541.805	1081.59	2	1081.59	0.0028	1	36.46	0.0064	K	FASFIDKVR	F					9863: Scan 14088 (rt=39.5328) [G:\UserData\Public\Data\2018\201801\20180115\wanghurong-8.raw]
23	1::P04259	SWISS-PROT:P04259 Tax_Id=9606 Gene_Symbol=KRT6B Keratin, type II cytoskeletal 6B	466	60247	19	13	8	8	7887	1	0	0	602.321	1202.63	2	1202.63	-0.0022	0	21.27	0.87	K	WTLLQEQGTK	T					11483: Scan 15929 (rt=42.8019) [G:\UserData\Public\Data\2018\201801\20180115\wanghurong-8.raw]
23	1::P04259	SWISS-PROT:P04259 Tax_Id=9606 Gene_Symbol=KRT6B Keratin, type II cytoskeletal 6B	466	60247	19	13	8	8	7888	1	0	0	602.322	1202.63	2	1202.63	0.0005	0	46.18	0.0014	K	WTLLQEQGTK	T					11577: Scan 16038 (rt=42.9956) [G:\UserData\Public\Data\2018\201801\20180115\wanghurong-8.raw]
23	1::P04259	SWISS-PROT:P04259 Tax_Id=9606 Gene_Symbol=KRT6B Keratin, type II cytoskeletal 6B	466	60247	19	13	8	8	8949	1	0	0	632.35	1262.69	2	1262.69	-0.0013	0	78.96	9.8e-07	K	LALDVEIATYR	K					17326: Scan 22533 (rt=54.5113) [G:\UserData\Public\Data\2018\201801\20180115\wanghurong-8.raw]
23	1::P04259	SWISS-PROT:P04259 Tax_Id=9606 Gene_Symbol=KRT6B Keratin, type II cytoskeletal 6B	466	60247	19	13	8	8	8950	1	0	0	632.351	1262.69	2	1262.69	0	0	81.01	3.7e-07	K	LALDVEIATYR	K					17608: Scan 22848 (rt=55.0679) [G:\UserData\Public\Data\2018\201801\20180115\wanghurong-8.raw]
23	1::P04259	SWISS-PROT:P04259 Tax_Id=9606 Gene_Symbol=KRT6B Keratin, type II cytoskeletal 6B	466	60247	19	13	8	8	8951	1	0	0	632.351	1262.69	2	1262.69	0.001	0	87.45	7.6e-08	K	LALDVEIATYR	K					17512: Scan 22741 (rt=54.8788) [G:\UserData\Public\Data\2018\201801\20180115\wanghurong-8.raw]
23	1::P04259	SWISS-PROT:P04259 Tax_Id=9606 Gene_Symbol=KRT6B Keratin, type II cytoskeletal 6B	466	60247	19	13	8	8	8952	1	0	0	632.351	1262.69	2	1262.69	0.0013	0	78.07	6.8e-07	K	LALDVEIATYR	K					17419: Scan 22637 (rt=54.6971) [G:\UserData\Public\Data\2018\201801\20180115\wanghurong-8.raw]
23	1::P04259	SWISS-PROT:P04259 Tax_Id=9606 Gene_Symbol=KRT6B Keratin, type II cytoskeletal 6B	466	60247	19	13	8	8	9872	1	0	0	327.919	1307.65	4	1307.65	-0.0007	2	15.6	2	K	NKYEDEINKR	T					976: Scan 3459 (rt=19.704) [G:\UserData\Public\Data\2018\201801\20180115\wanghurong-8.raw]
23	1::P04259	SWISS-PROT:P04259 Tax_Id=9606 Gene_Symbol=KRT6B Keratin, type II cytoskeletal 6B	466	60247	19	13	8	8	9873	1	0	0	327.919	1307.65	4	1307.65	-0.0003	2	6.63	16	K	NKYEDEINKR	T					998: Scan 3508 (rt=19.8793) [G:\UserData\Public\Data\2018\201801\20180115\wanghurong-8.raw]
23	1::P04259	SWISS-PROT:P04259 Tax_Id=9606 Gene_Symbol=KRT6B Keratin, type II cytoskeletal 6B	466	60247	19	13	8	8	9874	1	0	0	436.89	1307.65	3	1307.65	0.0004	2	33.59	0.032	K	NKYEDEINKR	T					974: Scan 3457 (rt=19.7012) [G:\UserData\Public\Data\2018\201801\20180115\wanghurong-8.raw]
23	1::P04259	SWISS-PROT:P04259 Tax_Id=9606 Gene_Symbol=KRT6B Keratin, type II cytoskeletal 6B	466	60247	19	13	8	8	9875	1	0	0	436.89	1307.65	3	1307.65	0.001	2	23.25	0.34	K	NKYEDEINKR	T					997: Scan 3505 (rt=19.871) [G:\UserData\Public\Data\2018\201801\20180115\wanghurong-8.raw]
23	1::P04259	SWISS-PROT:P04259 Tax_Id=9606 Gene_Symbol=KRT6B Keratin, type II cytoskeletal 6B	466	60247	19	13	8	8	12150	1	1	0	712.819	1423.62	2	1423.63	-0.0019	0	45.84	0.0018	R	GSGGLGGACGGAGFGSR	S					4592: Scan 8039 (rt=28.7622) [G:\UserData\Public\Data\2018\201801\20180115\wanghurong-8.raw]
23	1::P04259	SWISS-PROT:P04259 Tax_Id=9606 Gene_Symbol=KRT6B Keratin, type II cytoskeletal 6B	466	60247	19	13	8	8	14964	1	1	0	799.883	1597.75	2	1597.75	-0.0003	0	15.78	2.3	R	ISIGGGSCAISGGYGSR	A					8731: Scan 12799 (rt=37.2445) [G:\UserData\Public\Data\2018\201801\20180115\wanghurong-8.raw]
23	1::P04259	SWISS-PROT:P04259 Tax_Id=9606 Gene_Symbol=KRT6B Keratin, type II cytoskeletal 6B	466	60247	19	13	8	8	14965	1	1	0	799.883	1597.75	2	1597.75	0.0002	0	66.27	1.9e-05	R	ISIGGGSCAISGGYGSR	A					8837: Scan 12919 (rt=37.4564) [G:\UserData\Public\Data\2018\201801\20180115\wanghurong-8.raw]
24	1::P02538	SWISS-PROT:P02538 Tax_Id=9606 Gene_Symbol=KRT6A Keratin, type II cytoskeletal 6A	456	60293	19	12	8	7	4274	1	1	1	506.757	1011.5	2	1011.5	0.0005	0	28.54	0.07	R	SGFSSVSVSR	S					4127: Scan 7485 (rt=27.7229) [G:\UserData\Public\Data\2018\201801\20180115\wanghurong-8.raw]
24	1::P02538	SWISS-PROT:P02538 Tax_Id=9606 Gene_Symbol=KRT6A Keratin, type II cytoskeletal 6A	456	60293	19	12	8	7	4349	1	0	0	508.771	1015.53	2	1015.53	-0.0029	0	23.4	0.26	R	QLDSIVGER	G					5909: Scan 9589 (rt=31.55) [G:\UserData\Public\Data\2018\201801\20180115\wanghurong-8.raw]
24	1::P02538	SWISS-PROT:P02538 Tax_Id=9606 Gene_Symbol=KRT6A Keratin, type II cytoskeletal 6A	456	60293	19	12	8	7	4350	1	0	0	508.772	1015.53	2	1015.53	-0.0008	0	46.05	0.0014	R	QLDSIVGER	G					5820: Scan 9486 (rt=31.3627) [G:\UserData\Public\Data\2018\201801\20180115\wanghurong-8.raw]
24	1::P02538	SWISS-PROT:P02538 Tax_Id=9606 Gene_Symbol=KRT6A Keratin, type II cytoskeletal 6A	456	60293	19	12	8	7	4351	1	0	0	508.772	1015.53	2	1015.53	0.0003	0	44.64	0.002	R	QLDSIVGER	G					5728: Scan 9380 (rt=31.1738) [G:\UserData\Public\Data\2018\201801\20180115\wanghurong-8.raw]
24	1::P02538	SWISS-PROT:P02538 Tax_Id=9606 Gene_Symbol=KRT6A Keratin, type II cytoskeletal 6A	456	60293	19	12	8	7	5611	1	0	0	361.537	1081.59	3	1081.59	-0.0031	1	42.59	0.0017	K	FASFIDKVR	F					9839: Scan 14056 (rt=39.477) [G:\UserData\Public\Data\2018\201801\20180115\wanghurong-8.raw]
24	1::P02538	SWISS-PROT:P02538 Tax_Id=9606 Gene_Symbol=KRT6A Keratin, type II cytoskeletal 6A	456	60293	19	12	8	7	5612	1	0	0	541.805	1081.59	2	1081.59	0.0028	1	36.46	0.0064	K	FASFIDKVR	F					9863: Scan 14088 (rt=39.5328) [G:\UserData\Public\Data\2018\201801\20180115\wanghurong-8.raw]
24	1::P02538	SWISS-PROT:P02538 Tax_Id=9606 Gene_Symbol=KRT6A Keratin, type II cytoskeletal 6A	456	60293	19	12	8	7	7887	1	0	0	602.321	1202.63	2	1202.63	-0.0022	0	21.27	0.87	K	WTLLQEQGTK	T					11483: Scan 15929 (rt=42.8019) [G:\UserData\Public\Data\2018\201801\20180115\wanghurong-8.raw]
24	1::P02538	SWISS-PROT:P02538 Tax_Id=9606 Gene_Symbol=KRT6A Keratin, type II cytoskeletal 6A	456	60293	19	12	8	7	7888	1	0	0	602.322	1202.63	2	1202.63	0.0005	0	46.18	0.0014	K	WTLLQEQGTK	T					11577: Scan 16038 (rt=42.9956) [G:\UserData\Public\Data\2018\201801\20180115\wanghurong-8.raw]
24	1::P02538	SWISS-PROT:P02538 Tax_Id=9606 Gene_Symbol=KRT6A Keratin, type II cytoskeletal 6A	456	60293	19	12	8	7	8949	1	0	0	632.35	1262.69	2	1262.69	-0.0013	0	78.96	9.8e-07	K	LALDVEIATYR	K					17326: Scan 22533 (rt=54.5113) [G:\UserData\Public\Data\2018\201801\20180115\wanghurong-8.raw]
24	1::P02538	SWISS-PROT:P02538 Tax_Id=9606 Gene_Symbol=KRT6A Keratin, type II cytoskeletal 6A	456	60293	19	12	8	7	8950	1	0	0	632.351	1262.69	2	1262.69	0	0	81.01	3.7e-07	K	LALDVEIATYR	K					17608: Scan 22848 (rt=55.0679) [G:\UserData\Public\Data\2018\201801\20180115\wanghurong-8.raw]
24	1::P02538	SWISS-PROT:P02538 Tax_Id=9606 Gene_Symbol=KRT6A Keratin, type II cytoskeletal 6A	456	60293	19	12	8	7	8951	1	0	0	632.351	1262.69	2	1262.69	0.001	0	87.45	7.6e-08	K	LALDVEIATYR	K					17512: Scan 22741 (rt=54.8788) [G:\UserData\Public\Data\2018\201801\20180115\wanghurong-8.raw]
24	1::P02538	SWISS-PROT:P02538 Tax_Id=9606 Gene_Symbol=KRT6A Keratin, type II cytoskeletal 6A	456	60293	19	12	8	7	8952	1	0	0	632.351	1262.69	2	1262.69	0.0013	0	78.07	6.8e-07	K	LALDVEIATYR	K					17419: Scan 22637 (rt=54.6971) [G:\UserData\Public\Data\2018\201801\20180115\wanghurong-8.raw]
24	1::P02538	SWISS-PROT:P02538 Tax_Id=9606 Gene_Symbol=KRT6A Keratin, type II cytoskeletal 6A	456	60293	19	12	8	7	9872	1	0	0	327.919	1307.65	4	1307.65	-0.0007	2	15.6	2	K	NKYEDEINKR	T					976: Scan 3459 (rt=19.704) [G:\UserData\Public\Data\2018\201801\20180115\wanghurong-8.raw]
24	1::P02538	SWISS-PROT:P02538 Tax_Id=9606 Gene_Symbol=KRT6A Keratin, type II cytoskeletal 6A	456	60293	19	12	8	7	9873	1	0	0	327.919	1307.65	4	1307.65	-0.0003	2	6.63	16	K	NKYEDEINKR	T					998: Scan 3508 (rt=19.8793) [G:\UserData\Public\Data\2018\201801\20180115\wanghurong-8.raw]
24	1::P02538	SWISS-PROT:P02538 Tax_Id=9606 Gene_Symbol=KRT6A Keratin, type II cytoskeletal 6A	456	60293	19	12	8	7	9874	1	0	0	436.89	1307.65	3	1307.65	0.0004	2	33.59	0.032	K	NKYEDEINKR	T					974: Scan 3457 (rt=19.7012) [G:\UserData\Public\Data\2018\201801\20180115\wanghurong-8.raw]
24	1::P02538	SWISS-PROT:P02538 Tax_Id=9606 Gene_Symbol=KRT6A Keratin, type II cytoskeletal 6A	456	60293	19	12	8	7	9875	1	0	0	436.89	1307.65	3	1307.65	0.001	2	23.25	0.34	K	NKYEDEINKR	T					997: Scan 3505 (rt=19.871) [G:\UserData\Public\Data\2018\201801\20180115\wanghurong-8.raw]
24	1::P02538	SWISS-PROT:P02538 Tax_Id=9606 Gene_Symbol=KRT6A Keratin, type II cytoskeletal 6A	456	60293	19	12	8	7	12150	1	0	0	712.819	1423.62	2	1423.63	-0.0019	0	45.84	0.0018	R	GSGGLGGACGGAGFGSR	S					4592: Scan 8039 (rt=28.7622) [G:\UserData\Public\Data\2018\201801\20180115\wanghurong-8.raw]
24	1::P02538	SWISS-PROT:P02538 Tax_Id=9606 Gene_Symbol=KRT6A Keratin, type II cytoskeletal 6A	456	60293	19	12	8	7	14964	1	0	0	799.883	1597.75	2	1597.75	-0.0003	0	15.78	2.3	R	ISIGGGSCAISGGYGSR	A					8731: Scan 12799 (rt=37.2445) [G:\UserData\Public\Data\2018\201801\20180115\wanghurong-8.raw]
24	1::P02538	SWISS-PROT:P02538 Tax_Id=9606 Gene_Symbol=KRT6A Keratin, type II cytoskeletal 6A	456	60293	19	12	8	7	14965	1	0	0	799.883	1597.75	2	1597.75	0.0002	0	66.27	1.9e-05	R	ISIGGGSCAISGGYGSR	A					8837: Scan 12919 (rt=37.4564) [G:\UserData\Public\Data\2018\201801\20180115\wanghurong-8.raw]
25	1::Q3TTY5	SWISS-PROT:Q3TTY5 Tax_Id=10090 Gene_Symbol=Krt2 Keratin, type II cytoskeletal 2 epidermal	451	71336	15	12	4	4	5611	1	0	0	361.537	1081.59	3	1081.59	-0.0031	1	42.59	0.0017	K	FASFIDKVR	F					9839: Scan 14056 (rt=39.477) [G:\UserData\Public\Data\2018\201801\20180115\wanghurong-8.raw]
25	1::Q3TTY5	SWISS-PROT:Q3TTY5 Tax_Id=10090 Gene_Symbol=Krt2 Keratin, type II cytoskeletal 2 epidermal	451	71336	15	12	4	4	5612	1	0	0	541.805	1081.59	2	1081.59	0.0028	1	36.46	0.0064	K	FASFIDKVR	F					9863: Scan 14088 (rt=39.5328) [G:\UserData\Public\Data\2018\201801\20180115\wanghurong-8.raw]
25	1::Q3TTY5	SWISS-PROT:Q3TTY5 Tax_Id=10090 Gene_Symbol=Krt2 Keratin, type II cytoskeletal 2 epidermal	451	71336	15	12	4	4	6770	1	0	0	571.263	1140.51	2	1140.51	-0.0009	0	49.23	0.00067	R	DYQELMNTK	L					7217: Scan 11094 (rt=34.2232) [G:\UserData\Public\Data\2018\201801\20180115\wanghurong-8.raw]
25	1::Q3TTY5	SWISS-PROT:Q3TTY5 Tax_Id=10090 Gene_Symbol=Krt2 Keratin, type II cytoskeletal 2 epidermal	451	71336	15	12	4	4	6771	1	0	0	571.264	1140.51	2	1140.51	0.0008	0	49.23	0.00066	R	DYQELMNTK	L					7124: Scan 10988 (rt=34.0367) [G:\UserData\Public\Data\2018\201801\20180115\wanghurong-8.raw]
25	1::Q3TTY5	SWISS-PROT:Q3TTY5 Tax_Id=10090 Gene_Symbol=Krt2 Keratin, type II cytoskeletal 2 epidermal	451	71336	15	12	4	4	6772	1	0	0	571.265	1140.52	2	1140.51	0.0037	0	40.68	0.013	R	DYQELMNTK	L					7028: Scan 10879 (rt=33.8456) [G:\UserData\Public\Data\2018\201801\20180115\wanghurong-8.raw]
25	1::Q3TTY5	SWISS-PROT:Q3TTY5 Tax_Id=10090 Gene_Symbol=Krt2 Keratin, type II cytoskeletal 2 epidermal	451	71336	15	12	4	4	7026	1	0	0	579.261	1156.51	2	1156.51	0.0014	0	30.27	0.049	R	DYQELMNTK	L	Oxidation (M)	0.000001000.0			528: Scan 2543 (rt=16.8015) [G:\UserData\Public\Data\2018\201801\20180115\wanghurong-8.raw]
25	1::Q3TTY5	SWISS-PROT:Q3TTY5 Tax_Id=10090 Gene_Symbol=Krt2 Keratin, type II cytoskeletal 2 epidermal	451	71336	15	12	4	4	8759	1	0	0	627.807	1253.6	2	1253.6	-0.0016	0	16.1	1.8	R	GFSSGSAVVSGGSR	R					3314: Scan 6529 (rt=26.0109) [G:\UserData\Public\Data\2018\201801\20180115\wanghurong-8.raw]
25	1::Q3TTY5	SWISS-PROT:Q3TTY5 Tax_Id=10090 Gene_Symbol=Krt2 Keratin, type II cytoskeletal 2 epidermal	451	71336	15	12	4	4	8760	1	0	0	627.807	1253.6	2	1253.6	-0.0011	0	71.95	4.6e-06	R	GFSSGSAVVSGGSR	R					3144: Scan 6330 (rt=25.6553) [G:\UserData\Public\Data\2018\201801\20180115\wanghurong-8.raw]
25	1::Q3TTY5	SWISS-PROT:Q3TTY5 Tax_Id=10090 Gene_Symbol=Krt2 Keratin, type II cytoskeletal 2 epidermal	451	71336	15	12	4	4	8761	1	0	0	627.807	1253.6	2	1253.6	0	0	88.29	1e-07	R	GFSSGSAVVSGGSR	R					2972: Scan 6133 (rt=25.3) [G:\UserData\Public\Data\2018\201801\20180115\wanghurong-8.raw]
25	1::Q3TTY5	SWISS-PROT:Q3TTY5 Tax_Id=10090 Gene_Symbol=Krt2 Keratin, type II cytoskeletal 2 epidermal	451	71336	15	12	4	4	8762	1	0	0	627.808	1253.6	2	1253.6	0.0004	0	82.33	4.1e-07	R	GFSSGSAVVSGGSR	R					2886: Scan 6031 (rt=25.1159) [G:\UserData\Public\Data\2018\201801\20180115\wanghurong-8.raw]
25	1::Q3TTY5	SWISS-PROT:Q3TTY5 Tax_Id=10090 Gene_Symbol=Krt2 Keratin, type II cytoskeletal 2 epidermal	451	71336	15	12	4	4	8763	1	0	0	627.808	1253.6	2	1253.6	0.001	0	67.25	1.3e-05	R	GFSSGSAVVSGGSR	R					3231: Scan 6430 (rt=25.8327) [G:\UserData\Public\Data\2018\201801\20180115\wanghurong-8.raw]
25	1::Q3TTY5	SWISS-PROT:Q3TTY5 Tax_Id=10090 Gene_Symbol=Krt2 Keratin, type II cytoskeletal 2 epidermal	451	71336	15	12	4	4	8764	1	0	0	627.808	1253.6	2	1253.6	0.0015	0	75.66	1.9e-06	R	GFSSGSAVVSGGSR	R					3058: Scan 6231 (rt=25.4793) [G:\UserData\Public\Data\2018\201801\20180115\wanghurong-8.raw]
25	1::Q3TTY5	SWISS-PROT:Q3TTY5 Tax_Id=10090 Gene_Symbol=Krt2 Keratin, type II cytoskeletal 2 epidermal	451	71336	15	12	4	4	8765	1	0	0	418.875	1253.6	3	1253.6	0.0017	0	25.13	0.21	R	GFSSGSAVVSGGSR	R					2927: Scan 6077 (rt=25.1978) [G:\UserData\Public\Data\2018\201801\20180115\wanghurong-8.raw]
25	1::Q3TTY5	SWISS-PROT:Q3TTY5 Tax_Id=10090 Gene_Symbol=Krt2 Keratin, type II cytoskeletal 2 epidermal	451	71336	15	12	4	4	2326	1	1	1	454.574	1360.7	3	1360.7	-0.0013	1	45.15	0.0019	K	EIKMEISELNR	T					7729: Scan 11671 (rt=35.2341) [G:\UserData\Public\Data\2018\201801\20180115\wanghurong-8.raw]
25	1::Q3TTY5	SWISS-PROT:Q3TTY5 Tax_Id=10090 Gene_Symbol=Krt2 Keratin, type II cytoskeletal 2 epidermal	451	71336	15	12	4	4	12464	4	1	1	481.229	1440.67	3	1440.67	-0.0017	1	2.11	47	K	EIKMEISELNR	T	Phospho (ST)	0.00000020000.0			4105: Scan 7459 (rt=27.6788) [G:\UserData\Public\Data\2018\201801\20180115\wanghurong-8.raw]
26	1::P00761	SWISS-PROT:P00761|TRYP_PIG Trypsin - Sus scrofa (Pig).	402	25078	17	14	3	3	1389	1	1	1	421.758	841.501	2	841.502	-0.0014	0	54.16	0.00011	R	VATVSLPR	S					6019: Scan 9719 (rt=31.7797) [G:\UserData\Public\Data\2018\201801\20180115\wanghurong-8.raw]
26	1::P00761	SWISS-PROT:P00761|TRYP_PIG Trypsin - Sus scrofa (Pig).	402	25078	17	14	3	3	1390	1	1	1	421.758	841.501	2	841.502	-0.0011	0	48.17	0.00042	R	VATVSLPR	S					5931: Scan 9615 (rt=31.5982) [G:\UserData\Public\Data\2018\201801\20180115\wanghurong-8.raw]
26	1::P00761	SWISS-PROT:P00761|TRYP_PIG Trypsin - Sus scrofa (Pig).	402	25078	17	14	3	3	1391	1	1	1	421.758	841.501	2	841.502	-0.0011	0	54.11	0.00011	R	VATVSLPR	S					5752: Scan 9406 (rt=31.2187) [G:\UserData\Public\Data\2018\201801\20180115\wanghurong-8.raw]
26	1::P00761	SWISS-PROT:P00761|TRYP_PIG Trypsin - Sus scrofa (Pig).	402	25078	17	14	3	3	1392	1	1	1	421.758	841.501	2	841.502	-0.001	0	48.31	0.00041	R	VATVSLPR	S					6204: Scan 9934 (rt=32.1622) [G:\UserData\Public\Data\2018\201801\20180115\wanghurong-8.raw]
26	1::P00761	SWISS-PROT:P00761|TRYP_PIG Trypsin - Sus scrofa (Pig).	402	25078	17	14	3	3	1393	1	1	1	421.758	841.501	2	841.502	-0.0009	0	51.18	0.00021	R	VATVSLPR	S					5836: Scan 9507 (rt=31.4071) [G:\UserData\Public\Data\2018\201801\20180115\wanghurong-8.raw]
26	1::P00761	SWISS-PROT:P00761|TRYP_PIG Trypsin - Sus scrofa (Pig).	402	25078	17	14	3	3	1394	1	1	1	421.758	841.501	2	841.502	-0.0009	0	48.14	0.0004	R	VATVSLPR	S					5560: Scan 9186 (rt=30.8286) [G:\UserData\Public\Data\2018\201801\20180115\wanghurong-8.raw]
26	1::P00761	SWISS-PROT:P00761|TRYP_PIG Trypsin - Sus scrofa (Pig).	402	25078	17	14	3	3	1395	1	1	1	421.758	841.502	2	841.502	-0.0005	0	50.51	0.00023	R	VATVSLPR	S					6108: Scan 9825 (rt=31.9671) [G:\UserData\Public\Data\2018\201801\20180115\wanghurong-8.raw]
26	1::P00761	SWISS-PROT:P00761|TRYP_PIG Trypsin - Sus scrofa (Pig).	402	25078	17	14	3	3	1396	1	1	1	421.758	841.502	2	841.502	-0.0004	0	48.06	0.00041	R	VATVSLPR	S					5657: Scan 9298 (rt=31.0278) [G:\UserData\Public\Data\2018\201801\20180115\wanghurong-8.raw]
26	1::P00761	SWISS-PROT:P00761|TRYP_PIG Trypsin - Sus scrofa (Pig).	402	25078	17	14	3	3	1397	1	1	1	421.758	841.502	2	841.502	0	0	25.83	0.068	R	VATVSLPR	S					5460: Scan 9068 (rt=30.6155) [G:\UserData\Public\Data\2018\201801\20180115\wanghurong-8.raw]
26	1::P00761	SWISS-PROT:P00761|TRYP_PIG Trypsin - Sus scrofa (Pig).	402	25078	17	14	3	3	1398	1	1	1	421.759	841.504	2	841.502	0.0017	0	43.88	0.0011	R	VATVSLPR	S					3316: Scan 6532 (rt=26.0152) [G:\UserData\Public\Data\2018\201801\20180115\wanghurong-8.raw]
26	1::P00761	SWISS-PROT:P00761|TRYP_PIG Trypsin - Sus scrofa (Pig).	402	25078	17	14	3	3	4840	1	1	1	523.285	1044.56	2	1044.56	-0.0009	0	67.99	8.7e-06	K	LSSPATLNSR	V					2717: Scan 5815 (rt=24.7289) [G:\UserData\Public\Data\2018\201801\20180115\wanghurong-8.raw]
26	1::P00761	SWISS-PROT:P00761|TRYP_PIG Trypsin - Sus scrofa (Pig).	402	25078	17	14	3	3	4845	1	1	1	349.192	1044.56	3	1044.56	-0.0006	0	32.99	0.027	K	LSSPATLNSR	V					2750: Scan 5855 (rt=24.8003) [G:\UserData\Public\Data\2018\201801\20180115\wanghurong-8.raw]
26	1::P00761	SWISS-PROT:P00761|TRYP_PIG Trypsin - Sus scrofa (Pig).	402	25078	17	14	3	3	4846	1	1	1	523.285	1044.56	2	1044.56	-0.0004	0	69.89	5.6e-06	K	LSSPATLNSR	V					2793: Scan 5913 (rt=24.9066) [G:\UserData\Public\Data\2018\201801\20180115\wanghurong-8.raw]
26	1::P00761	SWISS-PROT:P00761|TRYP_PIG Trypsin - Sus scrofa (Pig).	402	25078	17	14	3	3	4847	1	1	1	523.285	1044.56	2	1044.56	-0.0001	0	62.94	2.6e-05	K	LSSPATLNSR	V					2641: Scan 5717 (rt=24.5483) [G:\UserData\Public\Data\2018\201801\20180115\wanghurong-8.raw]
26	1::P00761	SWISS-PROT:P00761|TRYP_PIG Trypsin - Sus scrofa (Pig).	402	25078	17	14	3	3	4855	1	1	1	523.286	1044.56	2	1044.56	0.0017	0	9.81	5.3	K	LSSPATLNSR	V					537: Scan 2553 (rt=16.8197) [G:\UserData\Public\Data\2018\201801\20180115\wanghurong-8.raw]
26	1::P00761	SWISS-PROT:P00761|TRYP_PIG Trypsin - Sus scrofa (Pig).	402	25078	17	14	3	3	23584	1	1	1	761.731	2282.17	3	2282.17	-0.0004	0	49.76	0.0006	K	IITHPNFNGNTLDNDIMLIK	L					20308: Scan 25831 (rt=60.3579) [G:\UserData\Public\Data\2018\201801\20180115\wanghurong-8.raw]
26	1::P00761	SWISS-PROT:P00761|TRYP_PIG Trypsin - Sus scrofa (Pig).	402	25078	17	14	3	3	23751	1	1	1	767.066	2298.18	3	2298.17	0.0076	0	20.83	0.54	K	IITHPNFNGNTLDNDIMLIK	L	Oxidation (M)	0.00000000000000001000.0			18712: Scan 24071 (rt=57.2321) [G:\UserData\Public\Data\2018\201801\20180115\wanghurong-8.raw]
27	1::P08779	SWISS-PROT:P08779 Tax_Id=9606 Gene_Symbol=KRT16 Keratin, type I cytoskeletal 16	392	51578	28	13	13	7	453	2	0	0	384.176	766.338	2	766.34	-0.0022	0	4.78	28	R	DWYQR	Q					3555: Scan 6818 (rt=26.5266) [G:\UserData\Public\Data\2018\201801\20180115\wanghurong-8.raw]
27	1::P08779	SWISS-PROT:P08779 Tax_Id=9606 Gene_Symbol=KRT16 Keratin, type I cytoskeletal 16	392	51578	28	13	13	7	847	1	0	0	404.203	806.392	2	806.392	-0.0004	0	47.15	0.00084	R	LAADDFR	T					4138: Scan 7497 (rt=27.7435) [G:\UserData\Public\Data\2018\201801\20180115\wanghurong-8.raw]
27	1::P08779	SWISS-PROT:P08779 Tax_Id=9606 Gene_Symbol=KRT16 Keratin, type I cytoskeletal 16	392	51578	28	13	13	7	848	1	0	0	404.203	806.392	2	806.392	-0.0001	0	45.18	0.0013	R	LAADDFR	T					4038: Scan 7381 (rt=27.5415) [G:\UserData\Public\Data\2018\201801\20180115\wanghurong-8.raw]
27	1::P08779	SWISS-PROT:P08779 Tax_Id=9606 Gene_Symbol=KRT16 Keratin, type I cytoskeletal 16	392	51578	28	13	13	7	849	1	0	0	404.205	806.396	2	806.392	0.0037	0	44.6	0.0015	R	LAADDFR	T					3945: Scan 7273 (rt=27.3487) [G:\UserData\Public\Data\2018\201801\20180115\wanghurong-8.raw]
27	1::P08779	SWISS-PROT:P08779 Tax_Id=9606 Gene_Symbol=KRT16 Keratin, type I cytoskeletal 16	392	51578	28	13	13	7	877	1	0	0	405.224	808.434	2	808.433	0.0006	0	43.39	0.0016	R	LASYLDK	V					3442: Scan 6686 (rt=26.2958) [G:\UserData\Public\Data\2018\201801\20180115\wanghurong-8.raw]
27	1::P08779	SWISS-PROT:P08779 Tax_Id=9606 Gene_Symbol=KRT16 Keratin, type I cytoskeletal 16	392	51578	28	13	13	7	4583	1	0	0	515.301	1028.59	2	1028.59	0.0004	0	25.82	0.11	R	VLDELTLAR	T					11957: Scan 16473 (rt=43.7679) [G:\UserData\Public\Data\2018\201801\20180115\wanghurong-8.raw]
27	1::P08779	SWISS-PROT:P08779 Tax_Id=9606 Gene_Symbol=KRT16 Keratin, type I cytoskeletal 16	392	51578	28	13	13	7	4584	1	0	0	515.301	1028.59	2	1028.59	0.0006	0	53.54	0.00019	R	VLDELTLAR	T					12062: Scan 16590 (rt=43.9758) [G:\UserData\Public\Data\2018\201801\20180115\wanghurong-8.raw]
27	1::P08779	SWISS-PROT:P08779 Tax_Id=9606 Gene_Symbol=KRT16 Keratin, type I cytoskeletal 16	392	51578	28	13	13	7	4585	1	0	0	515.302	1028.59	2	1028.59	0.0024	0	24.8	0.23	R	VLDELTLAR	T					12172: Scan 16712 (rt=44.192) [G:\UserData\Public\Data\2018\201801\20180115\wanghurong-8.raw]
27	1::P08779	SWISS-PROT:P08779 Tax_Id=9606 Gene_Symbol=KRT16 Keratin, type I cytoskeletal 16	392	51578	28	13	13	7	4709	1	0	0	346.176	1035.51	3	1035.53	-0.0198	1	12.48	2.9	K	IRDWYQR	Q					3831: Scan 7136 (rt=27.1055) [G:\UserData\Public\Data\2018\201801\20180115\wanghurong-8.raw]
27	1::P08779	SWISS-PROT:P08779 Tax_Id=9606 Gene_Symbol=KRT16 Keratin, type I cytoskeletal 16	392	51578	28	13	13	7	4710	1	0	0	346.182	1035.52	3	1035.53	-0.0013	1	12.64	2.6	K	IRDWYQR	Q					4071: Scan 7419 (rt=27.606) [G:\UserData\Public\Data\2018\201801\20180115\wanghurong-8.raw]
27	1::P08779	SWISS-PROT:P08779 Tax_Id=9606 Gene_Symbol=KRT16 Keratin, type I cytoskeletal 16	392	51578	28	13	13	7	4711	1	0	0	346.183	1035.53	3	1035.53	0.003	1	14.09	2	K	IRDWYQR	Q					3921: Scan 7244 (rt=27.295) [G:\UserData\Public\Data\2018\201801\20180115\wanghurong-8.raw]
27	1::P08779	SWISS-PROT:P08779 Tax_Id=9606 Gene_Symbol=KRT16 Keratin, type I cytoskeletal 16	392	51578	28	13	13	7	5289	1	0	0	532.811	1063.61	2	1063.6	0.005	1	44.71	0.00081	R	LASYLDKVR	A					5708: Scan 9358 (rt=31.1357) [G:\UserData\Public\Data\2018\201801\20180115\wanghurong-8.raw]
27	1::P08779	SWISS-PROT:P08779 Tax_Id=9606 Gene_Symbol=KRT16 Keratin, type I cytoskeletal 16	392	51578	28	13	13	7	5755	1	0	0	545.769	1089.52	2	1089.52	0.0003	0	67.3	1.1e-05	K	VTMQNLNDR	L					2827: Scan 5955 (rt=24.9809) [G:\UserData\Public\Data\2018\201801\20180115\wanghurong-8.raw]
27	1::P08779	SWISS-PROT:P08779 Tax_Id=9606 Gene_Symbol=KRT16 Keratin, type I cytoskeletal 16	392	51578	28	13	13	7	5756	1	0	0	545.769	1089.52	2	1089.52	0.0008	0	68.25	8.6e-06	K	VTMQNLNDR	L					2915: Scan 6064 (rt=25.1738) [G:\UserData\Public\Data\2018\201801\20180115\wanghurong-8.raw]
27	1::P08779	SWISS-PROT:P08779 Tax_Id=9606 Gene_Symbol=KRT16 Keratin, type I cytoskeletal 16	392	51578	28	13	13	7	5757	1	0	0	545.77	1089.53	2	1089.52	0.0014	0	35.58	0.016	K	VTMQNLNDR	L					534: Scan 2550 (rt=16.8155) [G:\UserData\Public\Data\2018\201801\20180115\wanghurong-8.raw]
27	1::P08779	SWISS-PROT:P08779 Tax_Id=9606 Gene_Symbol=KRT16 Keratin, type I cytoskeletal 16	392	51578	28	13	13	7	6065	1	0	0	553.767	1105.52	2	1105.52	0.001	0	13.7	2.6	K	VTMQNLNDR	L	Oxidation (M)	0.001000000.0			529: Scan 2544 (rt=16.8029) [G:\UserData\Public\Data\2018\201801\20180115\wanghurong-8.raw]
27	1::P08779	SWISS-PROT:P08779 Tax_Id=9606 Gene_Symbol=KRT16 Keratin, type I cytoskeletal 16	392	51578	28	13	13	7	6066	1	0	0	553.767	1105.52	2	1105.52	0.0011	0	41.57	0.0042	K	VTMQNLNDR	L	Oxidation (M)	0.001000000.0			466: Scan 2425 (rt=16.4488) [G:\UserData\Public\Data\2018\201801\20180115\wanghurong-8.raw]
27	1::P08779	SWISS-PROT:P08779 Tax_Id=9606 Gene_Symbol=KRT16 Keratin, type I cytoskeletal 16	392	51578	28	13	13	7	6068	1	0	0	553.784	1105.55	2	1105.56	-0.0009	0	62.87	2.7e-05	R	ISSVLAGGSCR	A					3488: Scan 6741 (rt=26.3919) [G:\UserData\Public\Data\2018\201801\20180115\wanghurong-8.raw]
27	1::P08779	SWISS-PROT:P08779 Tax_Id=9606 Gene_Symbol=KRT16 Keratin, type I cytoskeletal 16	392	51578	28	13	13	7	6069	1	0	0	553.785	1105.56	2	1105.56	0.001	0	49.73	0.00056	R	ISSVLAGGSCR	A					3401: Scan 6635 (rt=26.2036) [G:\UserData\Public\Data\2018\201801\20180115\wanghurong-8.raw]
27	1::P08779	SWISS-PROT:P08779 Tax_Id=9606 Gene_Symbol=KRT16 Keratin, type I cytoskeletal 16	392	51578	28	13	13	7	7822	2	0	1	601.312	1200.61	2	1200.61	-0.001	0	7.64	9.2	R	QTVEADVNGLR	R					9297: Scan 13439 (rt=38.3771) [G:\UserData\Public\Data\2018\201801\20180115\wanghurong-8.raw]
27	1::P08779	SWISS-PROT:P08779 Tax_Id=9606 Gene_Symbol=KRT16 Keratin, type I cytoskeletal 16	392	51578	28	13	13	7	7823	2	0	1	601.312	1200.61	2	1200.61	-0.0005	0	7.71	9	R	QTVEADVNGLR	R					9392: Scan 13544 (rt=38.5647) [G:\UserData\Public\Data\2018\201801\20180115\wanghurong-8.raw]
27	1::P08779	SWISS-PROT:P08779 Tax_Id=9606 Gene_Symbol=KRT16 Keratin, type I cytoskeletal 16	392	51578	28	13	13	7	7824	2	1	1	601.312	1200.61	2	1200.61	0.0003	0	0.57	47	R	QTVEADVNGLR	R					2871: Scan 6013 (rt=25.0833) [G:\UserData\Public\Data\2018\201801\20180115\wanghurong-8.raw]
27	1::P08779	SWISS-PROT:P08779 Tax_Id=9606 Gene_Symbol=KRT16 Keratin, type I cytoskeletal 16	392	51578	28	13	13	7	7825	3	0	1	401.211	1200.61	3	1200.61	0.0004	0	8.01	8.4	R	QTVEADVNGLR	R					9294: Scan 13435 (rt=38.3716) [G:\UserData\Public\Data\2018\201801\20180115\wanghurong-8.raw]
27	1::P08779	SWISS-PROT:P08779 Tax_Id=9606 Gene_Symbol=KRT16 Keratin, type I cytoskeletal 16	392	51578	28	13	13	7	8869	1	1	1	420.563	1258.67	3	1258.67	0.0012	1	26.81	0.11	R	TKYEHELALR	Q					2977: Scan 6139 (rt=25.3084) [G:\UserData\Public\Data\2018\201801\20180115\wanghurong-8.raw]
27	1::P08779	SWISS-PROT:P08779 Tax_Id=9606 Gene_Symbol=KRT16 Keratin, type I cytoskeletal 16	392	51578	28	13	13	7	9254	1	0	0	639.797	1277.58	2	1277.58	0.0008	0	3.13	30	K	GSCGIGGGIGGGSSR	I					2094: Scan 5023 (rt=23.2672) [G:\UserData\Public\Data\2018\201801\20180115\wanghurong-8.raw]
27	1::P08779	SWISS-PROT:P08779 Tax_Id=9606 Gene_Symbol=KRT16 Keratin, type I cytoskeletal 16	392	51578	28	13	13	7	10499	1	1	1	669.836	1337.66	2	1337.66	-0.0004	0	49.14	0.00091	R	APSTYGGGLSVSSR	F					4913: Scan 8422 (rt=29.4505) [G:\UserData\Public\Data\2018\201801\20180115\wanghurong-8.raw]
27	1::P08779	SWISS-PROT:P08779 Tax_Id=9606 Gene_Symbol=KRT16 Keratin, type I cytoskeletal 16	392	51578	28	13	13	7	10500	1	1	1	669.837	1337.66	2	1337.66	0.002	0	30.12	0.072	R	APSTYGGGLSVSSR	F					4825: Scan 8316 (rt=29.2574) [G:\UserData\Public\Data\2018\201801\20180115\wanghurong-8.raw]
27	1::P08779	SWISS-PROT:P08779 Tax_Id=9606 Gene_Symbol=KRT16 Keratin, type I cytoskeletal 16	392	51578	28	13	13	7	14420	1	1	1	784.036	2349.09	3	2349.08	0.0039	0	16.64	2.4	R	LLEGEDAHLSSQQASGQSYSSR	E					5257: Scan 8820 (rt=30.1728) [G:\UserData\Public\Data\2018\201801\20180115\wanghurong-8.raw]
28	1::Q6IFZ6	SWISS-PROT:Q6IFZ6 Tax_Id=10090 Gene_Symbol=Krt77 Keratin, type II cytoskeletal 1b	348	61379	11	8	3	3	5611	1	0	0	361.537	1081.59	3	1081.59	-0.0031	1	42.59	0.0017	K	FASFIDKVR	F					9839: Scan 14056 (rt=39.477) [G:\UserData\Public\Data\2018\201801\20180115\wanghurong-8.raw]
28	1::Q6IFZ6	SWISS-PROT:Q6IFZ6 Tax_Id=10090 Gene_Symbol=Krt77 Keratin, type II cytoskeletal 1b	348	61379	11	8	3	3	5612	1	0	0	541.805	1081.59	2	1081.59	0.0028	1	36.46	0.0064	K	FASFIDKVR	F					9863: Scan 14088 (rt=39.5328) [G:\UserData\Public\Data\2018\201801\20180115\wanghurong-8.raw]
28	1::Q6IFZ6	SWISS-PROT:Q6IFZ6 Tax_Id=10090 Gene_Symbol=Krt77 Keratin, type II cytoskeletal 1b	348	61379	11	8	3	3	9872	1	0	0	327.919	1307.65	4	1307.65	-0.0007	2	15.6	2	K	NKYEDEINKR	T					976: Scan 3459 (rt=19.704) [G:\UserData\Public\Data\2018\201801\20180115\wanghurong-8.raw]
28	1::Q6IFZ6	SWISS-PROT:Q6IFZ6 Tax_Id=10090 Gene_Symbol=Krt77 Keratin, type II cytoskeletal 1b	348	61379	11	8	3	3	9873	1	0	0	327.919	1307.65	4	1307.65	-0.0003	2	6.63	16	K	NKYEDEINKR	T					998: Scan 3508 (rt=19.8793) [G:\UserData\Public\Data\2018\201801\20180115\wanghurong-8.raw]
28	1::Q6IFZ6	SWISS-PROT:Q6IFZ6 Tax_Id=10090 Gene_Symbol=Krt77 Keratin, type II cytoskeletal 1b	348	61379	11	8	3	3	9874	1	0	0	436.89	1307.65	3	1307.65	0.0004	2	33.59	0.032	K	NKYEDEINKR	T					974: Scan 3457 (rt=19.7012) [G:\UserData\Public\Data\2018\201801\20180115\wanghurong-8.raw]
28	1::Q6IFZ6	SWISS-PROT:Q6IFZ6 Tax_Id=10090 Gene_Symbol=Krt77 Keratin, type II cytoskeletal 1b	348	61379	11	8	3	3	9875	1	0	0	436.89	1307.65	3	1307.65	0.001	2	23.25	0.34	K	NKYEDEINKR	T					997: Scan 3505 (rt=19.871) [G:\UserData\Public\Data\2018\201801\20180115\wanghurong-8.raw]
28	1::Q6IFZ6	SWISS-PROT:Q6IFZ6 Tax_Id=10090 Gene_Symbol=Krt77 Keratin, type II cytoskeletal 1b	348	61379	11	8	3	3	12979	1	0	0	738.396	1474.78	2	1474.78	-0.0014	0	91.99	3.3e-08	R	FLEQQNQVLQTK	W					7496: Scan 11411 (rt=34.7803) [G:\UserData\Public\Data\2018\201801\20180115\wanghurong-8.raw]
28	1::Q6IFZ6	SWISS-PROT:Q6IFZ6 Tax_Id=10090 Gene_Symbol=Krt77 Keratin, type II cytoskeletal 1b	348	61379	11	8	3	3	12980	1	0	0	492.599	1474.78	3	1474.78	-0.0013	0	53.79	0.00022	R	FLEQQNQVLQTK	W					7508: Scan 11424 (rt=34.8024) [G:\UserData\Public\Data\2018\201801\20180115\wanghurong-8.raw]
28	1::Q6IFZ6	SWISS-PROT:Q6IFZ6 Tax_Id=10090 Gene_Symbol=Krt77 Keratin, type II cytoskeletal 1b	348	61379	11	8	3	3	12981	1	0	0	492.6	1474.78	3	1474.78	-0.0011	0	47.65	0.00088	R	FLEQQNQVLQTK	W					7414: Scan 11317 (rt=34.6127) [G:\UserData\Public\Data\2018\201801\20180115\wanghurong-8.raw]
28	1::Q6IFZ6	SWISS-PROT:Q6IFZ6 Tax_Id=10090 Gene_Symbol=Krt77 Keratin, type II cytoskeletal 1b	348	61379	11	8	3	3	12982	1	0	0	738.396	1474.78	2	1474.78	-0.0005	0	70.88	4.2e-06	R	FLEQQNQVLQTK	W					7593: Scan 11521 (rt=34.9729) [G:\UserData\Public\Data\2018\201801\20180115\wanghurong-8.raw]
28	1::Q6IFZ6	SWISS-PROT:Q6IFZ6 Tax_Id=10090 Gene_Symbol=Krt77 Keratin, type II cytoskeletal 1b	348	61379	11	8	3	3	12989	1	0	0	738.399	1474.78	2	1474.78	0.0049	0	75.33	1.4e-06	R	FLEQQNQVLQTK	W					7402: Scan 11304 (rt=34.5895) [G:\UserData\Public\Data\2018\201801\20180115\wanghurong-8.raw]
29	1::Q7Z794	SWISS-PROT:Q7Z794 Tax_Id=9606 Gene_Symbol=KRT77 Keratin 77	327	62050	12	7	5	2	1071	2	1	1	412.209	822.404	2	822.41	-0.0057	1	5.76	26	R	SYRGGGAR	G					5309: Scan 8883 (rt=30.2859) [G:\UserData\Public\Data\2018\201801\20180115\wanghurong-8.raw]
29	1::Q7Z794	SWISS-PROT:Q7Z794 Tax_Id=9606 Gene_Symbol=KRT77 Keratin 77	327	62050	12	7	5	2	5611	1	0	0	361.537	1081.59	3	1081.59	-0.0031	1	42.59	0.0017	K	FASFIDKVR	F					9839: Scan 14056 (rt=39.477) [G:\UserData\Public\Data\2018\201801\20180115\wanghurong-8.raw]
29	1::Q7Z794	SWISS-PROT:Q7Z794 Tax_Id=9606 Gene_Symbol=KRT77 Keratin 77	327	62050	12	7	5	2	5612	1	0	0	541.805	1081.59	2	1081.59	0.0028	1	36.46	0.0064	K	FASFIDKVR	F					9863: Scan 14088 (rt=39.5328) [G:\UserData\Public\Data\2018\201801\20180115\wanghurong-8.raw]
29	1::Q7Z794	SWISS-PROT:Q7Z794 Tax_Id=9606 Gene_Symbol=KRT77 Keratin 77	327	62050	12	7	5	2	7439	1	1	1	589.802	1177.59	2	1177.61	-0.02	0	6.07	14	K	YQELQITAGR	H					8256: Scan 12262 (rt=36.2861) [G:\UserData\Public\Data\2018\201801\20180115\wanghurong-8.raw]
29	1::Q7Z794	SWISS-PROT:Q7Z794 Tax_Id=9606 Gene_Symbol=KRT77 Keratin 77	327	62050	12	7	5	2	7440	1	1	1	589.803	1177.59	2	1177.61	-0.0181	0	19.15	0.71	K	YQELQITAGR	H					8157: Scan 12152 (rt=36.0927) [G:\UserData\Public\Data\2018\201801\20180115\wanghurong-8.raw]
29	1::Q7Z794	SWISS-PROT:Q7Z794 Tax_Id=9606 Gene_Symbol=KRT77 Keratin 77	327	62050	12	7	5	2	12979	1	0	0	738.396	1474.78	2	1474.78	-0.0014	0	91.99	3.3e-08	R	FLEQQNQVLQTK	W					7496: Scan 11411 (rt=34.7803) [G:\UserData\Public\Data\2018\201801\20180115\wanghurong-8.raw]
29	1::Q7Z794	SWISS-PROT:Q7Z794 Tax_Id=9606 Gene_Symbol=KRT77 Keratin 77	327	62050	12	7	5	2	12980	1	0	0	492.599	1474.78	3	1474.78	-0.0013	0	53.79	0.00022	R	FLEQQNQVLQTK	W					7508: Scan 11424 (rt=34.8024) [G:\UserData\Public\Data\2018\201801\20180115\wanghurong-8.raw]
29	1::Q7Z794	SWISS-PROT:Q7Z794 Tax_Id=9606 Gene_Symbol=KRT77 Keratin 77	327	62050	12	7	5	2	12981	1	0	0	492.6	1474.78	3	1474.78	-0.0011	0	47.65	0.00088	R	FLEQQNQVLQTK	W					7414: Scan 11317 (rt=34.6127) [G:\UserData\Public\Data\2018\201801\20180115\wanghurong-8.raw]
29	1::Q7Z794	SWISS-PROT:Q7Z794 Tax_Id=9606 Gene_Symbol=KRT77 Keratin 77	327	62050	12	7	5	2	12982	1	0	0	738.396	1474.78	2	1474.78	-0.0005	0	70.88	4.2e-06	R	FLEQQNQVLQTK	W					7593: Scan 11521 (rt=34.9729) [G:\UserData\Public\Data\2018\201801\20180115\wanghurong-8.raw]
29	1::Q7Z794	SWISS-PROT:Q7Z794 Tax_Id=9606 Gene_Symbol=KRT77 Keratin 77	327	62050	12	7	5	2	12989	1	0	0	738.399	1474.78	2	1474.78	0.0049	0	75.33	1.4e-06	R	FLEQQNQVLQTK	W					7402: Scan 11304 (rt=34.5895) [G:\UserData\Public\Data\2018\201801\20180115\wanghurong-8.raw]
29	1::Q7Z794	SWISS-PROT:Q7Z794 Tax_Id=9606 Gene_Symbol=KRT77 Keratin 77	327	62050	12	7	5	2	21144	5	1	1	651.323	1950.95	3	1950.93	0.0193	1	0.08	90	R	GSSRVQIIQTSTNTSHR	R	Phospho (ST)	0.00000000000000200.0			14637: Scan 19547 (rt=49.2431) [G:\UserData\Public\Data\2018\201801\20180115\wanghurong-8.raw]
29	1::Q7Z794	SWISS-PROT:Q7Z794 Tax_Id=9606 Gene_Symbol=KRT77 Keratin 77	327	62050	12	7	5	2	9742	2	1	1	651.324	1950.95	3	1950.93	0.023	1	1.11	120	R	GSSRVQIIQTSTNTSHR	R	Phospho (ST)	0.00000000000000200.0			14542: Scan 19440 (rt=49.0522) [G:\UserData\Public\Data\2018\201801\20180115\wanghurong-8.raw]
30	2::Q6IFZ9	sp|Q6IFZ9|K2C74_MOUSE Keratin, type II cytoskeletal 74 OS=Mus musculus GN=Krt74 PE=3 SV=1	322	55340	10	7	3	2	4725	5	0	1	519.267	1036.52	2	1036.52	-0.0002	0	7.58	9.1	R	YEVEITQR	T					7603: Scan 11532 (rt=34.992) [G:\UserData\Public\Data\2018\201801\20180115\wanghurong-8.raw]
30	2::Q6IFZ9	sp|Q6IFZ9|K2C74_MOUSE Keratin, type II cytoskeletal 74 OS=Mus musculus GN=Krt74 PE=3 SV=1	322	55340	10	7	3	2	4726	5	0	1	519.267	1036.52	2	1036.52	0.0001	0	4.89	17	R	YEVEITQR	T					7700: Scan 11640 (rt=35.1836) [G:\UserData\Public\Data\2018\201801\20180115\wanghurong-8.raw]
30	2::Q6IFZ9	sp|Q6IFZ9|K2C74_MOUSE Keratin, type II cytoskeletal 74 OS=Mus musculus GN=Krt74 PE=3 SV=1	322	55340	10	7	3	2	4727	5	0	1	519.267	1036.52	2	1036.52	0.0003	0	5.29	15	R	YEVEITQR	T					7514: Scan 11431 (rt=34.8154) [G:\UserData\Public\Data\2018\201801\20180115\wanghurong-8.raw]
30	2::Q6IFZ9	sp|Q6IFZ9|K2C74_MOUSE Keratin, type II cytoskeletal 74 OS=Mus musculus GN=Krt74 PE=3 SV=1	322	55340	10	7	3	2	5611	1	0	0	361.537	1081.59	3	1081.59	-0.0031	1	42.59	0.0017	K	FASFIDKVR	F					9839: Scan 14056 (rt=39.477) [G:\UserData\Public\Data\2018\201801\20180115\wanghurong-8.raw]
30	2::Q6IFZ9	sp|Q6IFZ9|K2C74_MOUSE Keratin, type II cytoskeletal 74 OS=Mus musculus GN=Krt74 PE=3 SV=1	322	55340	10	7	3	2	5612	1	0	0	541.805	1081.59	2	1081.59	0.0028	1	36.46	0.0064	K	FASFIDKVR	F					9863: Scan 14088 (rt=39.5328) [G:\UserData\Public\Data\2018\201801\20180115\wanghurong-8.raw]
30	2::Q6IFZ9	sp|Q6IFZ9|K2C74_MOUSE Keratin, type II cytoskeletal 74 OS=Mus musculus GN=Krt74 PE=3 SV=1	322	55340	10	7	3	2	12979	1	0	0	738.396	1474.78	2	1474.78	-0.0014	0	91.99	3.3e-08	R	FLEQQNQVLQTK	W					7496: Scan 11411 (rt=34.7803) [G:\UserData\Public\Data\2018\201801\20180115\wanghurong-8.raw]
30	2::Q6IFZ9	sp|Q6IFZ9|K2C74_MOUSE Keratin, type II cytoskeletal 74 OS=Mus musculus GN=Krt74 PE=3 SV=1	322	55340	10	7	3	2	12980	1	0	0	492.599	1474.78	3	1474.78	-0.0013	0	53.79	0.00022	R	FLEQQNQVLQTK	W					7508: Scan 11424 (rt=34.8024) [G:\UserData\Public\Data\2018\201801\20180115\wanghurong-8.raw]
30	2::Q6IFZ9	sp|Q6IFZ9|K2C74_MOUSE Keratin, type II cytoskeletal 74 OS=Mus musculus GN=Krt74 PE=3 SV=1	322	55340	10	7	3	2	12981	1	0	0	492.6	1474.78	3	1474.78	-0.0011	0	47.65	0.00088	R	FLEQQNQVLQTK	W					7414: Scan 11317 (rt=34.6127) [G:\UserData\Public\Data\2018\201801\20180115\wanghurong-8.raw]
30	2::Q6IFZ9	sp|Q6IFZ9|K2C74_MOUSE Keratin, type II cytoskeletal 74 OS=Mus musculus GN=Krt74 PE=3 SV=1	322	55340	10	7	3	2	12982	1	0	0	738.396	1474.78	2	1474.78	-0.0005	0	70.88	4.2e-06	R	FLEQQNQVLQTK	W					7593: Scan 11521 (rt=34.9729) [G:\UserData\Public\Data\2018\201801\20180115\wanghurong-8.raw]
30	2::Q6IFZ9	sp|Q6IFZ9|K2C74_MOUSE Keratin, type II cytoskeletal 74 OS=Mus musculus GN=Krt74 PE=3 SV=1	322	55340	10	7	3	2	12989	1	0	0	738.399	1474.78	2	1474.78	0.0049	0	75.33	1.4e-06	R	FLEQQNQVLQTK	W					7402: Scan 11304 (rt=34.5895) [G:\UserData\Public\Data\2018\201801\20180115\wanghurong-8.raw]
31	1::Q9R0H5	SWISS-PROT:Q9R0H5 Tax_Id=10090 Gene_Symbol=Krt71 Keratin, type II cytoskeletal 6G	322	57860	8	7	3	2	5611	1	0	0	361.537	1081.59	3	1081.59	-0.0031	1	42.59	0.0017	K	FASFIDKVR	F					9839: Scan 14056 (rt=39.477) [G:\UserData\Public\Data\2018\201801\20180115\wanghurong-8.raw]
31	1::Q9R0H5	SWISS-PROT:Q9R0H5 Tax_Id=10090 Gene_Symbol=Krt71 Keratin, type II cytoskeletal 6G	322	57860	8	7	3	2	5612	1	0	0	541.805	1081.59	2	1081.59	0.0028	1	36.46	0.0064	K	FASFIDKVR	F					9863: Scan 14088 (rt=39.5328) [G:\UserData\Public\Data\2018\201801\20180115\wanghurong-8.raw]
31	1::Q9R0H5	SWISS-PROT:Q9R0H5 Tax_Id=10090 Gene_Symbol=Krt71 Keratin, type II cytoskeletal 6G	322	57860	8	7	3	2	12979	1	0	0	738.396	1474.78	2	1474.78	-0.0014	0	91.99	3.3e-08	R	FLEQQNQVLQTK	W					7496: Scan 11411 (rt=34.7803) [G:\UserData\Public\Data\2018\201801\20180115\wanghurong-8.raw]
31	1::Q9R0H5	SWISS-PROT:Q9R0H5 Tax_Id=10090 Gene_Symbol=Krt71 Keratin, type II cytoskeletal 6G	322	57860	8	7	3	2	12980	1	0	0	492.599	1474.78	3	1474.78	-0.0013	0	53.79	0.00022	R	FLEQQNQVLQTK	W					7508: Scan 11424 (rt=34.8024) [G:\UserData\Public\Data\2018\201801\20180115\wanghurong-8.raw]
31	1::Q9R0H5	SWISS-PROT:Q9R0H5 Tax_Id=10090 Gene_Symbol=Krt71 Keratin, type II cytoskeletal 6G	322	57860	8	7	3	2	12981	1	0	0	492.6	1474.78	3	1474.78	-0.0011	0	47.65	0.00088	R	FLEQQNQVLQTK	W					7414: Scan 11317 (rt=34.6127) [G:\UserData\Public\Data\2018\201801\20180115\wanghurong-8.raw]
31	1::Q9R0H5	SWISS-PROT:Q9R0H5 Tax_Id=10090 Gene_Symbol=Krt71 Keratin, type II cytoskeletal 6G	322	57860	8	7	3	2	12982	1	0	0	738.396	1474.78	2	1474.78	-0.0005	0	70.88	4.2e-06	R	FLEQQNQVLQTK	W					7593: Scan 11521 (rt=34.9729) [G:\UserData\Public\Data\2018\201801\20180115\wanghurong-8.raw]
31	1::Q9R0H5	SWISS-PROT:Q9R0H5 Tax_Id=10090 Gene_Symbol=Krt71 Keratin, type II cytoskeletal 6G	322	57860	8	7	3	2	12989	1	0	0	738.399	1474.78	2	1474.78	0.0049	0	75.33	1.4e-06	R	FLEQQNQVLQTK	W					7402: Scan 11304 (rt=34.5895) [G:\UserData\Public\Data\2018\201801\20180115\wanghurong-8.raw]
31	1::Q9R0H5	SWISS-PROT:Q9R0H5 Tax_Id=10090 Gene_Symbol=Krt71 Keratin, type II cytoskeletal 6G	322	57860	8	7	3	2	17406	1	1	0	567.571	1699.69	3	1699.71	-0.0218	1	1.68	46	R	MLREYQELMSLK	L	Phospho (ST); Phospho (Y)	0.000030000200.0			15523: Scan 20533 (rt=50.9893) [G:\UserData\Public\Data\2018\201801\20180115\wanghurong-8.raw]
32	2::P08730	sp|P08730|K1C13_MOUSE Keratin, type I cytoskeletal 13 OS=Mus musculus GN=Krt13 PE=1 SV=2	320	48066	16	11	9	7	847	1	0	0	404.203	806.392	2	806.392	-0.0004	0	47.15	0.00084	R	LAADDFR	L					4138: Scan 7497 (rt=27.7435) [G:\UserData\Public\Data\2018\201801\20180115\wanghurong-8.raw]
32	2::P08730	sp|P08730|K1C13_MOUSE Keratin, type I cytoskeletal 13 OS=Mus musculus GN=Krt13 PE=1 SV=2	320	48066	16	11	9	7	848	1	0	0	404.203	806.392	2	806.392	-0.0001	0	45.18	0.0013	R	LAADDFR	L					4038: Scan 7381 (rt=27.5415) [G:\UserData\Public\Data\2018\201801\20180115\wanghurong-8.raw]
32	2::P08730	sp|P08730|K1C13_MOUSE Keratin, type I cytoskeletal 13 OS=Mus musculus GN=Krt13 PE=1 SV=2	320	48066	16	11	9	7	849	1	0	0	404.205	806.396	2	806.392	0.0037	0	44.6	0.0015	R	LAADDFR	L					3945: Scan 7273 (rt=27.3487) [G:\UserData\Public\Data\2018\201801\20180115\wanghurong-8.raw]
32	2::P08730	sp|P08730|K1C13_MOUSE Keratin, type I cytoskeletal 13 OS=Mus musculus GN=Krt13 PE=1 SV=2	320	48066	16	11	9	7	877	1	0	0	405.224	808.434	2	808.433	0.0006	0	43.39	0.0016	R	LASYLDK	V					3442: Scan 6686 (rt=26.2958) [G:\UserData\Public\Data\2018\201801\20180115\wanghurong-8.raw]
32	2::P08730	sp|P08730|K1C13_MOUSE Keratin, type I cytoskeletal 13 OS=Mus musculus GN=Krt13 PE=1 SV=2	320	48066	16	11	9	7	5101	1	1	1	528.806	1055.6	2	1055.6	0.0003	0	13.27	1.4	R	IILEIDNAR	L					11554: Scan 16011 (rt=42.9465) [G:\UserData\Public\Data\2018\201801\20180115\wanghurong-8.raw]
32	2::P08730	sp|P08730|K1C13_MOUSE Keratin, type I cytoskeletal 13 OS=Mus musculus GN=Krt13 PE=1 SV=2	320	48066	16	11	9	7	5102	1	1	1	528.806	1055.6	2	1055.6	0.0005	0	25.79	0.078	R	IILEIDNAR	L					12007: Scan 16528 (rt=43.8662) [G:\UserData\Public\Data\2018\201801\20180115\wanghurong-8.raw]
32	2::P08730	sp|P08730|K1C13_MOUSE Keratin, type I cytoskeletal 13 OS=Mus musculus GN=Krt13 PE=1 SV=2	320	48066	16	11	9	7	5103	1	1	1	528.806	1055.6	2	1055.6	0.0008	0	18.43	0.42	R	IILEIDNAR	L					11653: Scan 16122 (rt=43.1453) [G:\UserData\Public\Data\2018\201801\20180115\wanghurong-8.raw]
32	2::P08730	sp|P08730|K1C13_MOUSE Keratin, type I cytoskeletal 13 OS=Mus musculus GN=Krt13 PE=1 SV=2	320	48066	16	11	9	7	5104	1	1	1	528.807	1055.6	2	1055.6	0.0019	0	61.65	2.4e-05	R	IILEIDNAR	L					11907: Scan 16413 (rt=43.6628) [G:\UserData\Public\Data\2018\201801\20180115\wanghurong-8.raw]
32	2::P08730	sp|P08730|K1C13_MOUSE Keratin, type I cytoskeletal 13 OS=Mus musculus GN=Krt13 PE=1 SV=2	320	48066	16	11	9	7	5289	1	0	0	532.811	1063.61	2	1063.6	0.005	1	44.71	0.00081	R	LASYLDKVR	A					5708: Scan 9358 (rt=31.1357) [G:\UserData\Public\Data\2018\201801\20180115\wanghurong-8.raw]
32	2::P08730	sp|P08730|K1C13_MOUSE Keratin, type I cytoskeletal 13 OS=Mus musculus GN=Krt13 PE=1 SV=2	320	48066	16	11	9	7	7822	1	0	0	601.312	1200.61	2	1200.61	-0.001	0	89.2	6.5e-08	R	QSVEADINGLR	R					9297: Scan 13439 (rt=38.3771) [G:\UserData\Public\Data\2018\201801\20180115\wanghurong-8.raw]
32	2::P08730	sp|P08730|K1C13_MOUSE Keratin, type I cytoskeletal 13 OS=Mus musculus GN=Krt13 PE=1 SV=2	320	48066	16	11	9	7	7823	1	0	0	601.312	1200.61	2	1200.61	-0.0005	0	81.64	3.6e-07	R	QSVEADINGLR	R					9392: Scan 13544 (rt=38.5647) [G:\UserData\Public\Data\2018\201801\20180115\wanghurong-8.raw]
32	2::P08730	sp|P08730|K1C13_MOUSE Keratin, type I cytoskeletal 13 OS=Mus musculus GN=Krt13 PE=1 SV=2	320	48066	16	11	9	7	7825	1	0	0	401.211	1200.61	3	1200.61	0.0005	0	42.58	0.0029	R	QSVEADINGLR	R					9294: Scan 13435 (rt=38.3716) [G:\UserData\Public\Data\2018\201801\20180115\wanghurong-8.raw]
32	2::P08730	sp|P08730|K1C13_MOUSE Keratin, type I cytoskeletal 13 OS=Mus musculus GN=Krt13 PE=1 SV=2	320	48066	16	11	9	7	10874	1	0	0	453.245	1356.71	3	1356.71	0.0008	1	38.38	0.0077	R	QSVEADINGLRR	V					7472: Scan 11382 (rt=34.7276) [G:\UserData\Public\Data\2018\201801\20180115\wanghurong-8.raw]
32	2::P08730	sp|P08730|K1C13_MOUSE Keratin, type I cytoskeletal 13 OS=Mus musculus GN=Krt13 PE=1 SV=2	320	48066	16	11	9	7	19468	1	1	0	606.661	1816.96	3	1816.96	0.0018	0	33.22	0.022	R	TLQGLEIELQSQLSMK	A					25455: Scan 31510 (rt=70.4149) [G:\UserData\Public\Data\2018\201801\20180115\wanghurong-8.raw]
32	2::P08730	sp|P08730|K1C13_MOUSE Keratin, type I cytoskeletal 13 OS=Mus musculus GN=Krt13 PE=1 SV=2	320	48066	16	11	9	7	16265	1	1	1	827.937	2480.79	3	2480.83	-0.0379	1	3.69	33	K	SAELNKEVSSNAEMIQTSK	T	Oxidation (M); 5 Phospho (ST)	0.2000000022000100220.0			7497: Scan 11412 (rt=34.7818) [G:\UserData\Public\Data\2018\201801\20180115\wanghurong-8.raw]
32	2::P08730	sp|P08730|K1C13_MOUSE Keratin, type I cytoskeletal 13 OS=Mus musculus GN=Krt13 PE=1 SV=2	320	48066	16	11	9	7	24569	1	1	1	1188.04	3561.1	3	3561.17	-0.0672	1	3.61	61	R	FQSSSMSYGGGFGAGSCQLGGGRNISSCSSR	F	Oxidation (M); 5 Phospho (ST)	0.0022212000000000000000000000020.0			12091: Scan 16623 (rt=44.0355) [G:\UserData\Public\Data\2018\201801\20180115\wanghurong-8.raw]
33	2::P01868	sp|P01868|IGHG1_MOUSE Ig gamma-1 chain C region secreted form OS=Mus musculus GN=Ighg1 PE=1 SV=1	307	36252	9	7	3	3	6294	1	1	0	560.307	1118.6	2	1118.6	-0.0005	0	42.92	0.0025	K	VTCVVVDISK	D					8499: Scan 12538 (rt=36.7786) [G:\UserData\Public\Data\2018\201801\20180115\wanghurong-8.raw]
33	2::P01868	sp|P01868|IGHG1_MOUSE Ig gamma-1 chain C region secreted form OS=Mus musculus GN=Ighg1 PE=1 SV=1	307	36252	9	7	3	3	6295	1	1	0	560.308	1118.6	2	1118.6	0.0001	0	26.89	0.18	K	VTCVVVDISK	D					8626: Scan 12682 (rt=37.0369) [G:\UserData\Public\Data\2018\201801\20180115\wanghurong-8.raw]
33	2::P01868	sp|P01868|IGHG1_MOUSE Ig gamma-1 chain C region secreted form OS=Mus musculus GN=Ighg1 PE=1 SV=1	307	36252	9	7	3	3	6296	1	1	0	560.308	1118.6	2	1118.6	0.0003	0	49.96	0.0005	K	VTCVVVDISK	D					8404: Scan 12429 (rt=36.5814) [G:\UserData\Public\Data\2018\201801\20180115\wanghurong-8.raw]
33	2::P01868	sp|P01868|IGHG1_MOUSE Ig gamma-1 chain C region secreted form OS=Mus musculus GN=Ighg1 PE=1 SV=1	307	36252	9	7	3	3	6297	1	1	0	560.308	1118.6	2	1118.6	0.001	0	43.37	0.0023	K	VTCVVVDISK	D					8307: Scan 12318 (rt=36.385) [G:\UserData\Public\Data\2018\201801\20180115\wanghurong-8.raw]
33	2::P01868	sp|P01868|IGHG1_MOUSE Ig gamma-1 chain C region secreted form OS=Mus musculus GN=Ighg1 PE=1 SV=1	307	36252	9	7	3	3	6298	1	1	0	560.309	1118.6	2	1118.6	0.0028	0	37.78	0.008	K	VTCVVVDISK	D					8204: Scan 12205 (rt=36.1874) [G:\UserData\Public\Data\2018\201801\20180115\wanghurong-8.raw]
33	2::P01868	sp|P01868|IGHG1_MOUSE Ig gamma-1 chain C region secreted form OS=Mus musculus GN=Ighg1 PE=1 SV=1	307	36252	9	7	3	3	6299	1	1	0	560.31	1118.61	2	1118.6	0.0045	0	8.19	13	K	VTCVVVDISK	D					8107: Scan 12096 (rt=35.9935) [G:\UserData\Public\Data\2018\201801\20180115\wanghurong-8.raw]
33	2::P01868	sp|P01868|IGHG1_MOUSE Ig gamma-1 chain C region secreted form OS=Mus musculus GN=Ighg1 PE=1 SV=1	307	36252	9	7	3	3	8530	1	1	0	622.336	1242.66	2	1242.66	-0.004	0	43.79	0.004	R	VNSAAFPAPIEK	T					8711: Scan 12777 (rt=37.2063) [G:\UserData\Public\Data\2018\201801\20180115\wanghurong-8.raw]
33	2::P01868	sp|P01868|IGHG1_MOUSE Ig gamma-1 chain C region secreted form OS=Mus musculus GN=Ighg1 PE=1 SV=1	307	36252	9	7	3	3	8531	1	1	0	622.336	1242.66	2	1242.66	-0.0038	0	46.88	0.00097	R	VNSAAFPAPIEK	T					8805: Scan 12884 (rt=37.3951) [G:\UserData\Public\Data\2018\201801\20180115\wanghurong-8.raw]
33	2::P01868	sp|P01868|IGHG1_MOUSE Ig gamma-1 chain C region secreted form OS=Mus musculus GN=Ighg1 PE=1 SV=1	307	36252	9	7	3	3	27794	1	1	1	949.107	2844.3	3	2844.3	-0.0003	0	134.66	4e-12	K	DDPEVQFSWFVDDVEVHTAQTQPR	E					25818: Scan 31910 (rt=71.1311) [G:\UserData\Public\Data\2018\201801\20180115\wanghurong-8.raw]
34	2::Q3UV17	sp|Q3UV17|K22O_MOUSE Keratin, type II cytoskeletal 2 oral OS=Mus musculus GN=Krt76 PE=2 SV=1	300	63319	7	7	3	3	5296	1	1	1	533.265	1064.51	2	1064.51	0.001	0	34.71	0.015	K	AQYEDIAQK	S					1721: Scan 4601 (rt=22.5139) [G:\UserData\Public\Data\2018\201801\20180115\wanghurong-8.raw]
34	2::Q3UV17	sp|Q3UV17|K22O_MOUSE Keratin, type II cytoskeletal 2 oral OS=Mus musculus GN=Krt76 PE=2 SV=1	300	63319	7	7	3	3	5611	1	0	0	361.537	1081.59	3	1081.59	-0.0031	1	42.59	0.0017	K	FASFIDKVR	F					9839: Scan 14056 (rt=39.477) [G:\UserData\Public\Data\2018\201801\20180115\wanghurong-8.raw]
34	2::Q3UV17	sp|Q3UV17|K22O_MOUSE Keratin, type II cytoskeletal 2 oral OS=Mus musculus GN=Krt76 PE=2 SV=1	300	63319	7	7	3	3	5612	1	0	0	541.805	1081.59	2	1081.59	0.0028	1	36.46	0.0064	K	FASFIDKVR	F					9863: Scan 14088 (rt=39.5328) [G:\UserData\Public\Data\2018\201801\20180115\wanghurong-8.raw]
34	2::Q3UV17	sp|Q3UV17|K22O_MOUSE Keratin, type II cytoskeletal 2 oral OS=Mus musculus GN=Krt76 PE=2 SV=1	300	63319	7	7	3	3	8949	1	0	0	632.35	1262.69	2	1262.69	-0.0013	0	78.96	9.8e-07	K	LALDVEIATYR	K					17326: Scan 22533 (rt=54.5113) [G:\UserData\Public\Data\2018\201801\20180115\wanghurong-8.raw]
34	2::Q3UV17	sp|Q3UV17|K22O_MOUSE Keratin, type II cytoskeletal 2 oral OS=Mus musculus GN=Krt76 PE=2 SV=1	300	63319	7	7	3	3	8950	1	0	0	632.351	1262.69	2	1262.69	0	0	81.01	3.7e-07	K	LALDVEIATYR	K					17608: Scan 22848 (rt=55.0679) [G:\UserData\Public\Data\2018\201801\20180115\wanghurong-8.raw]
34	2::Q3UV17	sp|Q3UV17|K22O_MOUSE Keratin, type II cytoskeletal 2 oral OS=Mus musculus GN=Krt76 PE=2 SV=1	300	63319	7	7	3	3	8951	1	0	0	632.351	1262.69	2	1262.69	0.001	0	87.45	7.6e-08	K	LALDVEIATYR	K					17512: Scan 22741 (rt=54.8788) [G:\UserData\Public\Data\2018\201801\20180115\wanghurong-8.raw]
34	2::Q3UV17	sp|Q3UV17|K22O_MOUSE Keratin, type II cytoskeletal 2 oral OS=Mus musculus GN=Krt76 PE=2 SV=1	300	63319	7	7	3	3	8952	1	0	0	632.351	1262.69	2	1262.69	0.0013	0	78.07	6.8e-07	K	LALDVEIATYR	K					17419: Scan 22637 (rt=54.6971) [G:\UserData\Public\Data\2018\201801\20180115\wanghurong-8.raw]
35	1::P12035	SWISS-PROT:P12035 Tax_Id=9606 Gene_Symbol=KRT3 Keratin, type II cytoskeletal 3	295	64636	10	6	4	2	3537	7	0	1	487.269	972.524	2	972.524	-0.0005	0	7.79	9	K	SEIIELNR	M					7351: Scan 11247 (rt=34.4903) [G:\UserData\Public\Data\2018\201801\20180115\wanghurong-8.raw]
35	1::P12035	SWISS-PROT:P12035 Tax_Id=9606 Gene_Symbol=KRT3 Keratin, type II cytoskeletal 3	295	64636	10	6	4	2	5611	1	0	0	361.537	1081.59	3	1081.59	-0.0031	1	42.59	0.0017	K	FASFIDKVR	F					9839: Scan 14056 (rt=39.477) [G:\UserData\Public\Data\2018\201801\20180115\wanghurong-8.raw]
35	1::P12035	SWISS-PROT:P12035 Tax_Id=9606 Gene_Symbol=KRT3 Keratin, type II cytoskeletal 3	295	64636	10	6	4	2	5612	1	0	0	541.805	1081.59	2	1081.59	0.0028	1	36.46	0.0064	K	FASFIDKVR	F					9863: Scan 14088 (rt=39.5328) [G:\UserData\Public\Data\2018\201801\20180115\wanghurong-8.raw]
35	1::P12035	SWISS-PROT:P12035 Tax_Id=9606 Gene_Symbol=KRT3 Keratin, type II cytoskeletal 3	295	64636	10	6	4	2	6725	1	0	0	570.274	1138.53	2	1138.53	0.0005	0	28.88	0.084	R	DYQELMNVK	L					10420: Scan 14714 (rt=40.6366) [G:\UserData\Public\Data\2018\201801\20180115\wanghurong-8.raw]
35	1::P12035	SWISS-PROT:P12035 Tax_Id=9606 Gene_Symbol=KRT3 Keratin, type II cytoskeletal 3	295	64636	10	6	4	2	6995	1	0	0	578.27	1154.52	2	1154.53	-0.0029	0	11.52	4.2	R	DYQELMNVK	L	Oxidation (M)	0.000001000.0			4637: Scan 8094 (rt=28.8605) [G:\UserData\Public\Data\2018\201801\20180115\wanghurong-8.raw]
35	1::P12035	SWISS-PROT:P12035 Tax_Id=9606 Gene_Symbol=KRT3 Keratin, type II cytoskeletal 3	295	64636	10	6	4	2	6996	1	0	0	578.27	1154.53	2	1154.53	-0.0017	0	27.83	0.099	R	DYQELMNVK	L	Oxidation (M)	0.000001000.0			4727: Scan 8203 (rt=29.0557) [G:\UserData\Public\Data\2018\201801\20180115\wanghurong-8.raw]
35	1::P12035	SWISS-PROT:P12035 Tax_Id=9606 Gene_Symbol=KRT3 Keratin, type II cytoskeletal 3	295	64636	10	6	4	2	8949	1	0	0	632.35	1262.69	2	1262.69	-0.0013	0	78.96	9.8e-07	K	LALDVEIATYR	K					17326: Scan 22533 (rt=54.5113) [G:\UserData\Public\Data\2018\201801\20180115\wanghurong-8.raw]
35	1::P12035	SWISS-PROT:P12035 Tax_Id=9606 Gene_Symbol=KRT3 Keratin, type II cytoskeletal 3	295	64636	10	6	4	2	8950	1	0	0	632.351	1262.69	2	1262.69	0	0	81.01	3.7e-07	K	LALDVEIATYR	K					17608: Scan 22848 (rt=55.0679) [G:\UserData\Public\Data\2018\201801\20180115\wanghurong-8.raw]
35	1::P12035	SWISS-PROT:P12035 Tax_Id=9606 Gene_Symbol=KRT3 Keratin, type II cytoskeletal 3	295	64636	10	6	4	2	8951	1	0	0	632.351	1262.69	2	1262.69	0.001	0	87.45	7.6e-08	K	LALDVEIATYR	K					17512: Scan 22741 (rt=54.8788) [G:\UserData\Public\Data\2018\201801\20180115\wanghurong-8.raw]
35	1::P12035	SWISS-PROT:P12035 Tax_Id=9606 Gene_Symbol=KRT3 Keratin, type II cytoskeletal 3	295	64636	10	6	4	2	8952	1	0	0	632.351	1262.69	2	1262.69	0.0013	0	78.07	6.8e-07	K	LALDVEIATYR	K					17419: Scan 22637 (rt=54.6971) [G:\UserData\Public\Data\2018\201801\20180115\wanghurong-8.raw]
36	1::Q01546	SWISS-PROT:Q01546 Tax_Id=9606 Gene_Symbol=KRT76 Keratin, type II cytoskeletal 2 oral	295	66400	12	6	6	2	4593	1	0	1	344.191	1029.55	3	1029.55	0.0047	0	3.58	22	K	QLDSLLGER	G					6525: Scan 10302 (rt=32.815) [G:\UserData\Public\Data\2018\201801\20180115\wanghurong-8.raw]
36	1::Q01546	SWISS-PROT:Q01546 Tax_Id=9606 Gene_Symbol=KRT76 Keratin, type II cytoskeletal 2 oral	295	66400	12	6	6	2	5611	1	0	0	361.537	1081.59	3	1081.59	-0.0031	1	42.59	0.0017	K	FASFIDKVR	F					9839: Scan 14056 (rt=39.477) [G:\UserData\Public\Data\2018\201801\20180115\wanghurong-8.raw]
36	1::Q01546	SWISS-PROT:Q01546 Tax_Id=9606 Gene_Symbol=KRT76 Keratin, type II cytoskeletal 2 oral	295	66400	12	6	6	2	5612	1	0	0	541.805	1081.59	2	1081.59	0.0028	1	36.46	0.0064	K	FASFIDKVR	F					9863: Scan 14088 (rt=39.5328) [G:\UserData\Public\Data\2018\201801\20180115\wanghurong-8.raw]
36	1::Q01546	SWISS-PROT:Q01546 Tax_Id=9606 Gene_Symbol=KRT76 Keratin, type II cytoskeletal 2 oral	295	66400	12	6	6	2	6725	1	0	0	570.274	1138.53	2	1138.53	0.0005	0	28.88	0.084	R	DYQELMNVK	L					10420: Scan 14714 (rt=40.6366) [G:\UserData\Public\Data\2018\201801\20180115\wanghurong-8.raw]
36	1::Q01546	SWISS-PROT:Q01546 Tax_Id=9606 Gene_Symbol=KRT76 Keratin, type II cytoskeletal 2 oral	295	66400	12	6	6	2	6995	1	0	0	578.27	1154.52	2	1154.53	-0.0029	0	11.52	4.2	R	DYQELMNVK	L	Oxidation (M)	0.000001000.0			4637: Scan 8094 (rt=28.8605) [G:\UserData\Public\Data\2018\201801\20180115\wanghurong-8.raw]
36	1::Q01546	SWISS-PROT:Q01546 Tax_Id=9606 Gene_Symbol=KRT76 Keratin, type II cytoskeletal 2 oral	295	66400	12	6	6	2	6996	1	0	0	578.27	1154.53	2	1154.53	-0.0017	0	27.83	0.099	R	DYQELMNVK	L	Oxidation (M)	0.000001000.0			4727: Scan 8203 (rt=29.0557) [G:\UserData\Public\Data\2018\201801\20180115\wanghurong-8.raw]
36	1::Q01546	SWISS-PROT:Q01546 Tax_Id=9606 Gene_Symbol=KRT76 Keratin, type II cytoskeletal 2 oral	295	66400	12	6	6	2	8949	1	0	0	632.35	1262.69	2	1262.69	-0.0013	0	78.96	9.8e-07	K	LALDVEIATYR	K					17326: Scan 22533 (rt=54.5113) [G:\UserData\Public\Data\2018\201801\20180115\wanghurong-8.raw]
36	1::Q01546	SWISS-PROT:Q01546 Tax_Id=9606 Gene_Symbol=KRT76 Keratin, type II cytoskeletal 2 oral	295	66400	12	6	6	2	8950	1	0	0	632.351	1262.69	2	1262.69	0	0	81.01	3.7e-07	K	LALDVEIATYR	K					17608: Scan 22848 (rt=55.0679) [G:\UserData\Public\Data\2018\201801\20180115\wanghurong-8.raw]
36	1::Q01546	SWISS-PROT:Q01546 Tax_Id=9606 Gene_Symbol=KRT76 Keratin, type II cytoskeletal 2 oral	295	66400	12	6	6	2	8951	1	0	0	632.351	1262.69	2	1262.69	0.001	0	87.45	7.6e-08	K	LALDVEIATYR	K					17512: Scan 22741 (rt=54.8788) [G:\UserData\Public\Data\2018\201801\20180115\wanghurong-8.raw]
36	1::Q01546	SWISS-PROT:Q01546 Tax_Id=9606 Gene_Symbol=KRT76 Keratin, type II cytoskeletal 2 oral	295	66400	12	6	6	2	8952	1	0	0	632.351	1262.69	2	1262.69	0.0013	0	78.07	6.8e-07	K	LALDVEIATYR	K					17419: Scan 22637 (rt=54.6971) [G:\UserData\Public\Data\2018\201801\20180115\wanghurong-8.raw]
36	1::Q01546	SWISS-PROT:Q01546 Tax_Id=9606 Gene_Symbol=KRT76 Keratin, type II cytoskeletal 2 oral	295	66400	12	6	6	2	26122	5	1	1	645.79	2579.13	4	2579.12	0.0117	2	0.27	110	R	MSCVARSGGAGGGACGFRSGAGSFGSR	S	Oxidation (M)	0.100000000000000000000000000.0			4752: Scan 8231 (rt=29.1047) [G:\UserData\Public\Data\2018\201801\20180115\wanghurong-8.raw]
36	1::Q01546	SWISS-PROT:Q01546 Tax_Id=9606 Gene_Symbol=KRT76 Keratin, type II cytoskeletal 2 oral	295	66400	12	6	6	2	29750	1	1	1	1217.57	4866.25	4	4866.29	-0.0446	1	0.09	120	K	GGSSSSSSSGYGVSGGSGSGYGGVSSGSTGGRGSSGSYQSSSSGSR	L	11 Phospho (ST)	0.0022222220000200202000002000000000000000000000.0			25504: Scan 31564 (rt=70.5117) [G:\UserData\Public\Data\2018\201801\20180115\wanghurong-8.raw]
37	1::P07744	SWISS-PROT:P07744 Tax_Id=10090 Gene_Symbol=Krt4 Keratin, type II cytoskeletal 4	281	56590	8	6	4	2	4007	2	1	1	498.748	995.482	2	995.491	-0.009	1	6.71	12	M	IARQSSVR	G	Phospho (ST)	0.00000200.0			5000: Scan 8524 (rt=29.6311) [G:\UserData\Public\Data\2018\201801\20180115\wanghurong-8.raw]
37	1::P07744	SWISS-PROT:P07744 Tax_Id=10090 Gene_Symbol=Krt4 Keratin, type II cytoskeletal 4	281	56590	8	6	4	2	5611	1	0	0	361.537	1081.59	3	1081.59	-0.0031	1	42.59	0.0017	K	FASFIDKVR	F					9839: Scan 14056 (rt=39.477) [G:\UserData\Public\Data\2018\201801\20180115\wanghurong-8.raw]
37	1::P07744	SWISS-PROT:P07744 Tax_Id=10090 Gene_Symbol=Krt4 Keratin, type II cytoskeletal 4	281	56590	8	6	4	2	5612	1	0	0	541.805	1081.59	2	1081.59	0.0028	1	36.46	0.0064	K	FASFIDKVR	F					9863: Scan 14088 (rt=39.5328) [G:\UserData\Public\Data\2018\201801\20180115\wanghurong-8.raw]
37	1::P07744	SWISS-PROT:P07744 Tax_Id=10090 Gene_Symbol=Krt4 Keratin, type II cytoskeletal 4	281	56590	8	6	4	2	8949	1	0	0	632.35	1262.69	2	1262.69	-0.0013	0	78.96	9.8e-07	K	LALDVEIATYR	K					17326: Scan 22533 (rt=54.5113) [G:\UserData\Public\Data\2018\201801\20180115\wanghurong-8.raw]
37	1::P07744	SWISS-PROT:P07744 Tax_Id=10090 Gene_Symbol=Krt4 Keratin, type II cytoskeletal 4	281	56590	8	6	4	2	8950	1	0	0	632.351	1262.69	2	1262.69	0	0	81.01	3.7e-07	K	LALDVEIATYR	K					17608: Scan 22848 (rt=55.0679) [G:\UserData\Public\Data\2018\201801\20180115\wanghurong-8.raw]
37	1::P07744	SWISS-PROT:P07744 Tax_Id=10090 Gene_Symbol=Krt4 Keratin, type II cytoskeletal 4	281	56590	8	6	4	2	8951	1	0	0	632.351	1262.69	2	1262.69	0.001	0	87.45	7.6e-08	K	LALDVEIATYR	K					17512: Scan 22741 (rt=54.8788) [G:\UserData\Public\Data\2018\201801\20180115\wanghurong-8.raw]
37	1::P07744	SWISS-PROT:P07744 Tax_Id=10090 Gene_Symbol=Krt4 Keratin, type II cytoskeletal 4	281	56590	8	6	4	2	8952	1	0	0	632.351	1262.69	2	1262.69	0.0013	0	78.07	6.8e-07	K	LALDVEIATYR	K					17419: Scan 22637 (rt=54.6971) [G:\UserData\Public\Data\2018\201801\20180115\wanghurong-8.raw]
37	1::P07744	SWISS-PROT:P07744 Tax_Id=10090 Gene_Symbol=Krt4 Keratin, type II cytoskeletal 4	281	56590	8	6	4	2	23729	1	1	1	1148.58	2295.15	2	2295.15	0.0021	1	1.13	56	K	VLETKWNLLQQQTTTTSPK	S	Phospho (ST)	0.0000000000000200000.0			24440: Scan 30388 (rt=68.4175) [G:\UserData\Public\Data\2018\201801\20180115\wanghurong-8.raw]
38	1::O95678	SWISS-PROT:O95678 Tax_Id=9606 Gene_Symbol=KRT75 Keratin, type II cytoskeletal 75	281	59753	8	6	4	2	5611	1	0	0	361.537	1081.59	3	1081.59	-0.0031	1	42.59	0.0017	K	FASFIDKVR	F					9839: Scan 14056 (rt=39.477) [G:\UserData\Public\Data\2018\201801\20180115\wanghurong-8.raw]
38	1::O95678	SWISS-PROT:O95678 Tax_Id=9606 Gene_Symbol=KRT75 Keratin, type II cytoskeletal 75	281	59753	8	6	4	2	5612	1	0	0	541.805	1081.59	2	1081.59	0.0028	1	36.46	0.0064	K	FASFIDKVR	F					9863: Scan 14088 (rt=39.5328) [G:\UserData\Public\Data\2018\201801\20180115\wanghurong-8.raw]
38	1::O95678	SWISS-PROT:O95678 Tax_Id=9606 Gene_Symbol=KRT75 Keratin, type II cytoskeletal 75	281	59753	8	6	4	2	8949	1	0	0	632.35	1262.69	2	1262.69	-0.0013	0	78.96	9.8e-07	K	LALDVEIATYR	K					17326: Scan 22533 (rt=54.5113) [G:\UserData\Public\Data\2018\201801\20180115\wanghurong-8.raw]
38	1::O95678	SWISS-PROT:O95678 Tax_Id=9606 Gene_Symbol=KRT75 Keratin, type II cytoskeletal 75	281	59753	8	6	4	2	8950	1	0	0	632.351	1262.69	2	1262.69	0	0	81.01	3.7e-07	K	LALDVEIATYR	K					17608: Scan 22848 (rt=55.0679) [G:\UserData\Public\Data\2018\201801\20180115\wanghurong-8.raw]
38	1::O95678	SWISS-PROT:O95678 Tax_Id=9606 Gene_Symbol=KRT75 Keratin, type II cytoskeletal 75	281	59753	8	6	4	2	8951	1	0	0	632.351	1262.69	2	1262.69	0.001	0	87.45	7.6e-08	K	LALDVEIATYR	K					17512: Scan 22741 (rt=54.8788) [G:\UserData\Public\Data\2018\201801\20180115\wanghurong-8.raw]
38	1::O95678	SWISS-PROT:O95678 Tax_Id=9606 Gene_Symbol=KRT75 Keratin, type II cytoskeletal 75	281	59753	8	6	4	2	8952	1	0	0	632.351	1262.69	2	1262.69	0.0013	0	78.07	6.8e-07	K	LALDVEIATYR	K					17419: Scan 22637 (rt=54.6971) [G:\UserData\Public\Data\2018\201801\20180115\wanghurong-8.raw]
38	1::O95678	SWISS-PROT:O95678 Tax_Id=9606 Gene_Symbol=KRT75 Keratin, type II cytoskeletal 75	281	59753	8	6	4	2	11004	4	0	0	683.323	1364.63	2	1364.64	-0.0031	1	1.02	47	R	NTKQEISEMNR	M	Oxidation (M)	0.00000000100.0			3329: Scan 6550 (rt=26.0479) [G:\UserData\Public\Data\2018\201801\20180115\wanghurong-8.raw]
38	1::O95678	SWISS-PROT:O95678 Tax_Id=9606 Gene_Symbol=KRT75 Keratin, type II cytoskeletal 75	281	59753	8	6	4	2	22210	9	1	1	526.494	2101.95	4	2101.92	0.023	1	0.17	96	R	ISSAGASFGSRSLYNLGGAK	R	Phospho (ST); Phospho (Y)	0.00000000020003000000.0			12484: Scan 17062 (rt=44.8092) [G:\UserData\Public\Data\2018\201801\20180115\wanghurong-8.raw]
39	2::B1AQ77	tr|B1AQ77|B1AQ77_MOUSE Keratin 15, isoform CRA_a OS=Mus musculus GN=Krt15 PE=1 SV=1	273	49634	14	11	6	6	847	1	0	0	404.203	806.392	2	806.392	-0.0004	0	47.15	0.00084	R	LAADDFR	L					4138: Scan 7497 (rt=27.7435) [G:\UserData\Public\Data\2018\201801\20180115\wanghurong-8.raw]
39	2::B1AQ77	tr|B1AQ77|B1AQ77_MOUSE Keratin 15, isoform CRA_a OS=Mus musculus GN=Krt15 PE=1 SV=1	273	49634	14	11	6	6	848	1	0	0	404.203	806.392	2	806.392	-0.0001	0	45.18	0.0013	R	LAADDFR	L					4038: Scan 7381 (rt=27.5415) [G:\UserData\Public\Data\2018\201801\20180115\wanghurong-8.raw]
39	2::B1AQ77	tr|B1AQ77|B1AQ77_MOUSE Keratin 15, isoform CRA_a OS=Mus musculus GN=Krt15 PE=1 SV=1	273	49634	14	11	6	6	849	1	0	0	404.205	806.396	2	806.392	0.0037	0	44.6	0.0015	R	LAADDFR	L					3945: Scan 7273 (rt=27.3487) [G:\UserData\Public\Data\2018\201801\20180115\wanghurong-8.raw]
39	2::B1AQ77	tr|B1AQ77|B1AQ77_MOUSE Keratin 15, isoform CRA_a OS=Mus musculus GN=Krt15 PE=1 SV=1	273	49634	14	11	6	6	877	1	0	0	405.224	808.434	2	808.433	0.0006	0	43.39	0.0016	R	LASYLDK	V					3442: Scan 6686 (rt=26.2958) [G:\UserData\Public\Data\2018\201801\20180115\wanghurong-8.raw]
39	2::B1AQ77	tr|B1AQ77|B1AQ77_MOUSE Keratin 15, isoform CRA_a OS=Mus musculus GN=Krt15 PE=1 SV=1	273	49634	14	11	6	6	4583	1	0	0	515.301	1028.59	2	1028.59	0.0004	0	25.82	0.11	R	VLDELTLAR	T					11957: Scan 16473 (rt=43.7679) [G:\UserData\Public\Data\2018\201801\20180115\wanghurong-8.raw]
39	2::B1AQ77	tr|B1AQ77|B1AQ77_MOUSE Keratin 15, isoform CRA_a OS=Mus musculus GN=Krt15 PE=1 SV=1	273	49634	14	11	6	6	4584	1	0	0	515.301	1028.59	2	1028.59	0.0006	0	53.54	0.00019	R	VLDELTLAR	T					12062: Scan 16590 (rt=43.9758) [G:\UserData\Public\Data\2018\201801\20180115\wanghurong-8.raw]
39	2::B1AQ77	tr|B1AQ77|B1AQ77_MOUSE Keratin 15, isoform CRA_a OS=Mus musculus GN=Krt15 PE=1 SV=1	273	49634	14	11	6	6	4585	1	0	0	515.302	1028.59	2	1028.59	0.0024	0	24.8	0.23	R	VLDELTLAR	T					12172: Scan 16712 (rt=44.192) [G:\UserData\Public\Data\2018\201801\20180115\wanghurong-8.raw]
39	2::B1AQ77	tr|B1AQ77|B1AQ77_MOUSE Keratin 15, isoform CRA_a OS=Mus musculus GN=Krt15 PE=1 SV=1	273	49634	14	11	6	6	5289	1	0	0	532.811	1063.61	2	1063.6	0.005	1	44.71	0.00081	R	LASYLDKVR	A					5708: Scan 9358 (rt=31.1357) [G:\UserData\Public\Data\2018\201801\20180115\wanghurong-8.raw]
39	2::B1AQ77	tr|B1AQ77|B1AQ77_MOUSE Keratin 15, isoform CRA_a OS=Mus musculus GN=Krt15 PE=1 SV=1	273	49634	14	11	6	6	5755	1	0	0	545.769	1089.52	2	1089.52	0.0003	0	67.3	1.1e-05	K	VTMQNLNDR	L					2827: Scan 5955 (rt=24.9809) [G:\UserData\Public\Data\2018\201801\20180115\wanghurong-8.raw]
39	2::B1AQ77	tr|B1AQ77|B1AQ77_MOUSE Keratin 15, isoform CRA_a OS=Mus musculus GN=Krt15 PE=1 SV=1	273	49634	14	11	6	6	5756	1	0	0	545.769	1089.52	2	1089.52	0.0008	0	68.25	8.6e-06	K	VTMQNLNDR	L					2915: Scan 6064 (rt=25.1738) [G:\UserData\Public\Data\2018\201801\20180115\wanghurong-8.raw]
39	2::B1AQ77	tr|B1AQ77|B1AQ77_MOUSE Keratin 15, isoform CRA_a OS=Mus musculus GN=Krt15 PE=1 SV=1	273	49634	14	11	6	6	5757	1	0	0	545.77	1089.53	2	1089.52	0.0014	0	35.58	0.016	K	VTMQNLNDR	L					534: Scan 2550 (rt=16.8155) [G:\UserData\Public\Data\2018\201801\20180115\wanghurong-8.raw]
39	2::B1AQ77	tr|B1AQ77|B1AQ77_MOUSE Keratin 15, isoform CRA_a OS=Mus musculus GN=Krt15 PE=1 SV=1	273	49634	14	11	6	6	6065	1	0	0	553.767	1105.52	2	1105.52	0.001	0	13.7	2.6	K	VTMQNLNDR	L	Oxidation (M)	0.001000000.0			529: Scan 2544 (rt=16.8029) [G:\UserData\Public\Data\2018\201801\20180115\wanghurong-8.raw]
39	2::B1AQ77	tr|B1AQ77|B1AQ77_MOUSE Keratin 15, isoform CRA_a OS=Mus musculus GN=Krt15 PE=1 SV=1	273	49634	14	11	6	6	6066	1	0	0	553.767	1105.52	2	1105.52	0.0011	0	41.57	0.0042	K	VTMQNLNDR	L	Oxidation (M)	0.001000000.0			466: Scan 2425 (rt=16.4488) [G:\UserData\Public\Data\2018\201801\20180115\wanghurong-8.raw]
39	2::B1AQ77	tr|B1AQ77|B1AQ77_MOUSE Keratin 15, isoform CRA_a OS=Mus musculus GN=Krt15 PE=1 SV=1	273	49634	14	11	6	6	19468	1	0	0	606.661	1816.96	3	1816.96	0.0018	0	33.22	0.022	R	TLQGLEIELQSQLSMK	A					25455: Scan 31510 (rt=70.4149) [G:\UserData\Public\Data\2018\201801\20180115\wanghurong-8.raw]
40	1::Q6IFX2	SWISS-PROT:Q6IFX2 Tax_Id=10090 Gene_Symbol=Krt42 Keratin, type I cytoskeletal 42	265	50444	15	7	6	3	847	1	0	0	404.203	806.392	2	806.392	-0.0004	0	47.15	0.00084	R	LAADDFR	T					4138: Scan 7497 (rt=27.7435) [G:\UserData\Public\Data\2018\201801\20180115\wanghurong-8.raw]
40	1::Q6IFX2	SWISS-PROT:Q6IFX2 Tax_Id=10090 Gene_Symbol=Krt42 Keratin, type I cytoskeletal 42	265	50444	15	7	6	3	848	1	0	0	404.203	806.392	2	806.392	-0.0001	0	45.18	0.0013	R	LAADDFR	T					4038: Scan 7381 (rt=27.5415) [G:\UserData\Public\Data\2018\201801\20180115\wanghurong-8.raw]
40	1::Q6IFX2	SWISS-PROT:Q6IFX2 Tax_Id=10090 Gene_Symbol=Krt42 Keratin, type I cytoskeletal 42	265	50444	15	7	6	3	849	1	0	0	404.205	806.396	2	806.392	0.0037	0	44.6	0.0015	R	LAADDFR	T					3945: Scan 7273 (rt=27.3487) [G:\UserData\Public\Data\2018\201801\20180115\wanghurong-8.raw]
40	1::Q6IFX2	SWISS-PROT:Q6IFX2 Tax_Id=10090 Gene_Symbol=Krt42 Keratin, type I cytoskeletal 42	265	50444	15	7	6	3	4583	1	0	0	515.301	1028.59	2	1028.59	0.0004	0	25.82	0.11	R	VLDELTLAR	A					11957: Scan 16473 (rt=43.7679) [G:\UserData\Public\Data\2018\201801\20180115\wanghurong-8.raw]
40	1::Q6IFX2	SWISS-PROT:Q6IFX2 Tax_Id=10090 Gene_Symbol=Krt42 Keratin, type I cytoskeletal 42	265	50444	15	7	6	3	4584	1	0	0	515.301	1028.59	2	1028.59	0.0006	0	53.54	0.00019	R	VLDELTLAR	A					12062: Scan 16590 (rt=43.9758) [G:\UserData\Public\Data\2018\201801\20180115\wanghurong-8.raw]
40	1::Q6IFX2	SWISS-PROT:Q6IFX2 Tax_Id=10090 Gene_Symbol=Krt42 Keratin, type I cytoskeletal 42	265	50444	15	7	6	3	4585	1	0	0	515.302	1028.59	2	1028.59	0.0024	0	24.8	0.23	R	VLDELTLAR	A					12172: Scan 16712 (rt=44.192) [G:\UserData\Public\Data\2018\201801\20180115\wanghurong-8.raw]
40	1::Q6IFX2	SWISS-PROT:Q6IFX2 Tax_Id=10090 Gene_Symbol=Krt42 Keratin, type I cytoskeletal 42	265	50444	15	7	6	3	6770	5	0	0	571.263	1140.51	2	1140.51	-0.0009	1	0.22	53	R	DQYEKMAEK	N					7217: Scan 11094 (rt=34.2232) [G:\UserData\Public\Data\2018\201801\20180115\wanghurong-8.raw]
40	1::Q6IFX2	SWISS-PROT:Q6IFX2 Tax_Id=10090 Gene_Symbol=Krt42 Keratin, type I cytoskeletal 42	265	50444	15	7	6	3	6771	5	0	0	571.264	1140.51	2	1140.51	0.0008	1	0.27	52	R	DQYEKMAEK	N					7124: Scan 10988 (rt=34.0367) [G:\UserData\Public\Data\2018\201801\20180115\wanghurong-8.raw]
40	1::Q6IFX2	SWISS-PROT:Q6IFX2 Tax_Id=10090 Gene_Symbol=Krt42 Keratin, type I cytoskeletal 42	265	50444	15	7	6	3	7026	3	0	0	579.261	1156.51	2	1156.51	0.0014	1	0.61	46	R	DQYEKMAEK	N	Oxidation (M)	0.000001000.0			528: Scan 2543 (rt=16.8015) [G:\UserData\Public\Data\2018\201801\20180115\wanghurong-8.raw]
40	1::Q6IFX2	SWISS-PROT:Q6IFX2 Tax_Id=10090 Gene_Symbol=Krt42 Keratin, type I cytoskeletal 42	265	50444	15	7	6	3	7352	1	0	0	586.767	1171.52	2	1171.52	0.0006	0	28.69	0.07	K	DAEEWFFTK	T					18716: Scan 24075 (rt=57.2377) [G:\UserData\Public\Data\2018\201801\20180115\wanghurong-8.raw]
40	1::Q6IFX2	SWISS-PROT:Q6IFX2 Tax_Id=10090 Gene_Symbol=Krt42 Keratin, type I cytoskeletal 42	265	50444	15	7	6	3	22115	1	0	0	1043.5	2084.98	2	2084.98	-0.0003	0	90.28	8.2e-08	R	GQVGGDVNVEMDAAPGVDLSR	I					13692: Scan 18479 (rt=47.3441) [G:\UserData\Public\Data\2018\201801\20180115\wanghurong-8.raw]
40	1::Q6IFX2	SWISS-PROT:Q6IFX2 Tax_Id=10090 Gene_Symbol=Krt42 Keratin, type I cytoskeletal 42	265	50444	15	7	6	3	22116	1	0	0	696	2084.98	3	2084.98	0.0001	0	47.75	0.0015	R	GQVGGDVNVEMDAAPGVDLSR	I					13689: Scan 18475 (rt=47.3333) [G:\UserData\Public\Data\2018\201801\20180115\wanghurong-8.raw]
40	1::Q6IFX2	SWISS-PROT:Q6IFX2 Tax_Id=10090 Gene_Symbol=Krt42 Keratin, type I cytoskeletal 42	265	50444	15	7	6	3	22117	1	0	0	696.001	2084.98	3	2084.98	0.0008	0	28.18	0.13	R	GQVGGDVNVEMDAAPGVDLSR	I					13811: Scan 18616 (rt=47.5861) [G:\UserData\Public\Data\2018\201801\20180115\wanghurong-8.raw]
40	1::Q6IFX2	SWISS-PROT:Q6IFX2 Tax_Id=10090 Gene_Symbol=Krt42 Keratin, type I cytoskeletal 42	265	50444	15	7	6	3	22118	1	0	0	1043.5	2084.98	2	2084.98	0.0011	0	47.62	0.0015	R	GQVGGDVNVEMDAAPGVDLSR	I					13600: Scan 18373 (rt=47.1527) [G:\UserData\Public\Data\2018\201801\20180115\wanghurong-8.raw]
40	1::Q6IFX2	SWISS-PROT:Q6IFX2 Tax_Id=10090 Gene_Symbol=Krt42 Keratin, type I cytoskeletal 42	265	50444	15	7	6	3	27336	1	1	1	910.758	2729.25	3	2729.21	0.0405	2	1.51	90	R	QFSTSGSVKGLCAPGMGFSRMSSVR	V	Oxidation (M); Phospho (ST)	0.0000002000000000000010000.0			26306: Scan 32450 (rt=72.101) [G:\UserData\Public\Data\2018\201801\20180115\wanghurong-8.raw]
41	1::REFSEQ:XP_932229	Tax_Id=9606 Gene_Symbol=KRT126P similar to Keratin, type II cytoskeletal 2 oral	237	36906	5	4	2	1	8949	1	0	0	632.35	1262.69	2	1262.69	-0.0013	0	78.96	9.8e-07	K	LALDVEIATYR	T					17326: Scan 22533 (rt=54.5113) [G:\UserData\Public\Data\2018\201801\20180115\wanghurong-8.raw]
41	1::REFSEQ:XP_932229	Tax_Id=9606 Gene_Symbol=KRT126P similar to Keratin, type II cytoskeletal 2 oral	237	36906	5	4	2	1	8950	1	0	0	632.351	1262.69	2	1262.69	0	0	81.01	3.7e-07	K	LALDVEIATYR	T					17608: Scan 22848 (rt=55.0679) [G:\UserData\Public\Data\2018\201801\20180115\wanghurong-8.raw]
41	1::REFSEQ:XP_932229	Tax_Id=9606 Gene_Symbol=KRT126P similar to Keratin, type II cytoskeletal 2 oral	237	36906	5	4	2	1	8951	1	0	0	632.351	1262.69	2	1262.69	0.001	0	87.45	7.6e-08	K	LALDVEIATYR	T					17512: Scan 22741 (rt=54.8788) [G:\UserData\Public\Data\2018\201801\20180115\wanghurong-8.raw]
41	1::REFSEQ:XP_932229	Tax_Id=9606 Gene_Symbol=KRT126P similar to Keratin, type II cytoskeletal 2 oral	237	36906	5	4	2	1	8952	1	0	0	632.351	1262.69	2	1262.69	0.0013	0	78.07	6.8e-07	K	LALDVEIATYR	T					17419: Scan 22637 (rt=54.6971) [G:\UserData\Public\Data\2018\201801\20180115\wanghurong-8.raw]
41	1::REFSEQ:XP_932229	Tax_Id=9606 Gene_Symbol=KRT126P similar to Keratin, type II cytoskeletal 2 oral	237	36906	5	4	2	1	2326	2	0	1	454.574	1360.7	3	1360.68	0.0238	1	8.58	8.5	R	NTKNEIMELNR	M					7729: Scan 11671 (rt=35.2341) [G:\UserData\Public\Data\2018\201801\20180115\wanghurong-8.raw]
42	2::P01867	sp|P01867|IGG2B_MOUSE Ig gamma-2B chain C region OS=Mus musculus GN=Igh-3 PE=1 SV=3	226	44972	7	5	4	4	2623	1	1	0	463.751	925.487	2	925.487	0.0003	0	35.33	0.0091	K	DLPSPIER	T					6704: Scan 10511 (rt=33.1866) [G:\UserData\Public\Data\2018\201801\20180115\wanghurong-8.raw]
42	2::P01867	sp|P01867|IGG2B_MOUSE Ig gamma-2B chain C region OS=Mus musculus GN=Igh-3 PE=1 SV=3	226	44972	7	5	4	4	19587	1	1	1	609.313	1824.92	3	1824.92	-0.0009	0	20.31	0.65	R	VVSTLPIQHQDWMSGK	E					13385: Scan 18120 (rt=46.7021) [G:\UserData\Public\Data\2018\201801\20180115\wanghurong-8.raw]
42	2::P01867	sp|P01867|IGG2B_MOUSE Ig gamma-2B chain C region OS=Mus musculus GN=Igh-3 PE=1 SV=3	226	44972	7	5	4	4	19589	1	1	1	609.313	1824.92	3	1824.92	-0.0005	0	23.82	0.29	R	VVSTLPIQHQDWMSGK	E					13288: Scan 18009 (rt=46.5054) [G:\UserData\Public\Data\2018\201801\20180115\wanghurong-8.raw]
42	2::P01867	sp|P01867|IGG2B_MOUSE Ig gamma-2B chain C region OS=Mus musculus GN=Igh-3 PE=1 SV=3	226	44972	7	5	4	4	19590	1	1	1	609.314	1824.92	3	1824.92	-0.0003	0	49.27	0.00083	R	VVSTLPIQHQDWMSGK	E					13199: Scan 17904 (rt=46.3181) [G:\UserData\Public\Data\2018\201801\20180115\wanghurong-8.raw]
42	2::P01867	sp|P01867|IGG2B_MOUSE Ig gamma-2B chain C region OS=Mus musculus GN=Igh-3 PE=1 SV=3	226	44972	7	5	4	4	20218	1	1	0	939.445	1876.88	2	1876.87	0.0025	0	85.88	2.4e-07	K	DTAPVLDSDGSYFIYSK	L					17532: Scan 22763 (rt=54.9168) [G:\UserData\Public\Data\2018\201801\20180115\wanghurong-8.raw]
42	2::P01867	sp|P01867|IGG2B_MOUSE Ig gamma-2B chain C region OS=Mus musculus GN=Igh-3 PE=1 SV=3	226	44972	7	5	4	4	27779	1	1	0	945.802	2834.38	3	2834.38	0.0011	0	59.35	0.00012	K	TTPPSVYPLAPGCGDTTGSSVTLGCLVK	G					20537: Scan 26084 (rt=60.8047) [G:\UserData\Public\Data\2018\201801\20180115\wanghurong-8.raw]
42	2::P01867	sp|P01867|IGG2B_MOUSE Ig gamma-2B chain C region OS=Mus musculus GN=Igh-3 PE=1 SV=3	226	44972	7	5	4	4	27780	1	1	0	945.803	2834.39	3	2834.38	0.0039	0	45.05	0.0032	K	TTPPSVYPLAPGCGDTTGSSVTLGCLVK	G					20634: Scan 26191 (rt=60.9949) [G:\UserData\Public\Data\2018\201801\20180115\wanghurong-8.raw]
43	2::P60710	sp|P60710|ACTB_MOUSE Actin, cytoplasmic 1 OS=Mus musculus GN=Actb PE=1 SV=1	220	42052	10	5	5	4	4323	1	1	0	507.744	1013.47	2	1013.47	0.0002	0	8.19	6.5	R	DLTDYLMK	I	Oxidation (M)	0.00000010.0			12008: Scan 16529 (rt=43.8676) [G:\UserData\Public\Data\2018\201801\20180115\wanghurong-8.raw]
43	2::P60710	sp|P60710|ACTB_MOUSE Actin, cytoplasmic 1 OS=Mus musculus GN=Actb PE=1 SV=1	220	42052	10	5	5	4	6567	2	1	0	566.766	1131.52	2	1131.52	-0.0012	0	0.48	54	R	GYSFTTTAER	E					5445: Scan 9050 (rt=30.5804) [G:\UserData\Public\Data\2018\201801\20180115\wanghurong-8.raw]
43	2::P60710	sp|P60710|ACTB_MOUSE Actin, cytoplasmic 1 OS=Mus musculus GN=Actb PE=1 SV=1	220	42052	10	5	5	4	6568	1	1	0	566.767	1131.52	2	1131.52	-0.0003	0	23.71	0.23	R	GYSFTTTAER	E					5292: Scan 8863 (rt=30.2491) [G:\UserData\Public\Data\2018\201801\20180115\wanghurong-8.raw]
43	2::P60710	sp|P60710|ACTB_MOUSE Actin, cytoplasmic 1 OS=Mus musculus GN=Actb PE=1 SV=1	220	42052	10	5	5	4	6569	1	1	0	566.768	1131.52	2	1131.52	0.0012	0	49.83	0.00055	R	GYSFTTTAER	E					5377: Scan 8967 (rt=30.4351) [G:\UserData\Public\Data\2018\201801\20180115\wanghurong-8.raw]
43	2::P60710	sp|P60710|ACTB_MOUSE Actin, cytoplasmic 1 OS=Mus musculus GN=Actb PE=1 SV=1	220	42052	10	5	5	4	7119	1	1	0	581.313	1160.61	2	1160.61	0.0013	0	50.26	0.00055	K	EITALAPSTMK	I					8372: Scan 12392 (rt=36.5179) [G:\UserData\Public\Data\2018\201801\20180115\wanghurong-8.raw]
43	2::P60710	sp|P60710|ACTB_MOUSE Actin, cytoplasmic 1 OS=Mus musculus GN=Actb PE=1 SV=1	220	42052	10	5	5	4	7120	1	1	0	581.314	1160.61	2	1160.61	0.0025	0	48.11	0.00086	K	EITALAPSTMK	I					8277: Scan 12285 (rt=36.3258) [G:\UserData\Public\Data\2018\201801\20180115\wanghurong-8.raw]
43	2::P60710	sp|P60710|ACTB_MOUSE Actin, cytoplasmic 1 OS=Mus musculus GN=Actb PE=1 SV=1	220	42052	10	5	5	4	7425	1	1	0	589.309	1176.6	2	1176.61	-0.0032	0	16.29	1.3	K	EITALAPSTMK	I	Oxidation (M)	0.00000000010.0			4695: Scan 8161 (rt=28.9792) [G:\UserData\Public\Data\2018\201801\20180115\wanghurong-8.raw]
43	2::P60710	sp|P60710|ACTB_MOUSE Actin, cytoplasmic 1 OS=Mus musculus GN=Actb PE=1 SV=1	220	42052	10	5	5	4	7427	1	1	0	589.31	1176.61	2	1176.61	0	0	28.58	0.073	K	EITALAPSTMK	I	Oxidation (M)	0.00000000010.0			4783: Scan 8268 (rt=29.1723) [G:\UserData\Public\Data\2018\201801\20180115\wanghurong-8.raw]
43	2::P60710	sp|P60710|ACTB_MOUSE Actin, cytoplasmic 1 OS=Mus musculus GN=Actb PE=1 SV=1	220	42052	10	5	5	4	19147	1	1	0	895.95	1789.89	2	1789.88	0.0005	0	83.13	3.7e-07	K	SYELPDGQVITIGNER	F					17671: Scan 22917 (rt=55.1887) [G:\UserData\Public\Data\2018\201801\20180115\wanghurong-8.raw]
43	2::P60710	sp|P60710|ACTB_MOUSE Actin, cytoplasmic 1 OS=Mus musculus GN=Actb PE=1 SV=1	220	42052	10	5	5	4	9770	1	1	0	652.027	1953.06	3	1953.06	0.0014	0	43.46	0.0014	R	VAPEEHPVLLTEAPLNPK	A					12957: Scan 17629 (rt=45.8273) [G:\UserData\Public\Data\2018\201801\20180115\wanghurong-8.raw]
44	1::Q2M2I5	SWISS-PROT:Q2M2I5 Tax_Id=9606 Gene_Symbol=KRT24 Keratin, type I cytoskeletal 24	212	55567	10	6	4	2	847	1	0	0	404.203	806.392	2	806.392	-0.0004	0	47.15	0.00084	R	LAADDFR	L					4138: Scan 7497 (rt=27.7435) [G:\UserData\Public\Data\2018\201801\20180115\wanghurong-8.raw]
44	1::Q2M2I5	SWISS-PROT:Q2M2I5 Tax_Id=9606 Gene_Symbol=KRT24 Keratin, type I cytoskeletal 24	212	55567	10	6	4	2	848	1	0	0	404.203	806.392	2	806.392	-0.0001	0	45.18	0.0013	R	LAADDFR	L					4038: Scan 7381 (rt=27.5415) [G:\UserData\Public\Data\2018\201801\20180115\wanghurong-8.raw]
44	1::Q2M2I5	SWISS-PROT:Q2M2I5 Tax_Id=9606 Gene_Symbol=KRT24 Keratin, type I cytoskeletal 24	212	55567	10	6	4	2	849	1	0	0	404.205	806.396	2	806.392	0.0037	0	44.6	0.0015	R	LAADDFR	L					3945: Scan 7273 (rt=27.3487) [G:\UserData\Public\Data\2018\201801\20180115\wanghurong-8.raw]
44	1::Q2M2I5	SWISS-PROT:Q2M2I5 Tax_Id=9606 Gene_Symbol=KRT24 Keratin, type I cytoskeletal 24	212	55567	10	6	4	2	7822	1	0	0	601.312	1200.61	2	1200.61	-0.001	0	89.2	6.5e-08	R	QSVEADINGLR	K					9297: Scan 13439 (rt=38.3771) [G:\UserData\Public\Data\2018\201801\20180115\wanghurong-8.raw]
44	1::Q2M2I5	SWISS-PROT:Q2M2I5 Tax_Id=9606 Gene_Symbol=KRT24 Keratin, type I cytoskeletal 24	212	55567	10	6	4	2	7823	1	0	0	601.312	1200.61	2	1200.61	-0.0005	0	81.64	3.6e-07	R	QSVEADINGLR	K					9392: Scan 13544 (rt=38.5647) [G:\UserData\Public\Data\2018\201801\20180115\wanghurong-8.raw]
44	1::Q2M2I5	SWISS-PROT:Q2M2I5 Tax_Id=9606 Gene_Symbol=KRT24 Keratin, type I cytoskeletal 24	212	55567	10	6	4	2	7825	1	0	0	401.211	1200.61	3	1200.61	0.0005	0	42.58	0.0029	R	QSVEADINGLR	K					9294: Scan 13435 (rt=38.3716) [G:\UserData\Public\Data\2018\201801\20180115\wanghurong-8.raw]
44	1::Q2M2I5	SWISS-PROT:Q2M2I5 Tax_Id=9606 Gene_Symbol=KRT24 Keratin, type I cytoskeletal 24	212	55567	10	6	4	2	10712	2	1	1	450.252	1347.73	3	1347.72	0.0083	0	0.54	34	K	VVSSQVSSISEVK	V					24988: Scan 30995 (rt=69.499) [G:\UserData\Public\Data\2018\201801\20180115\wanghurong-8.raw]
44	1::Q2M2I5	SWISS-PROT:Q2M2I5 Tax_Id=9606 Gene_Symbol=KRT24 Keratin, type I cytoskeletal 24	212	55567	10	6	4	2	10713	2	1	1	450.252	1347.73	3	1347.72	0.0084	0	1.05	31	K	VVSSQVSSISEVK	V					24879: Scan 30874 (rt=69.2853) [G:\UserData\Public\Data\2018\201801\20180115\wanghurong-8.raw]
44	1::Q2M2I5	SWISS-PROT:Q2M2I5 Tax_Id=9606 Gene_Symbol=KRT24 Keratin, type I cytoskeletal 24	212	55567	10	6	4	2	2174	2	1	1	450.252	1347.73	3	1347.72	0.0086	0	2.48	37	K	VVSSQVSSISEVK	V					24778: Scan 30762 (rt=69.0835) [G:\UserData\Public\Data\2018\201801\20180115\wanghurong-8.raw]
44	1::Q2M2I5	SWISS-PROT:Q2M2I5 Tax_Id=9606 Gene_Symbol=KRT24 Keratin, type I cytoskeletal 24	212	55567	10	6	4	2	23171	1	1	1	1121.53	3361.55	3	3361.49	0.0666	2	1.73	160	R	FNKQSASLQAQISTDAGAATSAKNEITELK	R	3 Phospho (ST)	0.000000000000000000022000002000.0			23021: Scan 28822 (rt=65.6545) [G:\UserData\Public\Data\2018\201801\20180115\wanghurong-8.raw]
45	2::A0A075B5P3	tr|A0A075B5P3|A0A075B5P3_MOUSE Protein Ighg2b (Fragment) OS=Mus musculus GN=Ighg2b PE=1 SV=1	207	37284	5	5	4	4	2623	1	0	0	463.751	925.487	2	925.487	0.0003	0	35.33	0.0091	K	DLPSPIER	T					6704: Scan 10511 (rt=33.1866) [G:\UserData\Public\Data\2018\201801\20180115\wanghurong-8.raw]
45	2::A0A075B5P3	tr|A0A075B5P3|A0A075B5P3_MOUSE Protein Ighg2b (Fragment) OS=Mus musculus GN=Ighg2b PE=1 SV=1	207	37284	5	5	4	4	19204	1	1	0	599.311	1794.91	3	1794.91	0.0018	0	44.95	0.0021	R	VVSALPIQHQDWMSGK	E					13920: Scan 18741 (rt=47.8084) [G:\UserData\Public\Data\2018\201801\20180115\wanghurong-8.raw]
45	2::A0A075B5P3	tr|A0A075B5P3|A0A075B5P3_MOUSE Protein Ighg2b (Fragment) OS=Mus musculus GN=Ighg2b PE=1 SV=1	207	37284	5	5	4	4	20218	1	0	0	939.445	1876.88	2	1876.87	0.0025	0	85.88	2.4e-07	K	DTAPVLDSDGSYFIYSK	L					17532: Scan 22763 (rt=54.9168) [G:\UserData\Public\Data\2018\201801\20180115\wanghurong-8.raw]
45	2::A0A075B5P3	tr|A0A075B5P3|A0A075B5P3_MOUSE Protein Ighg2b (Fragment) OS=Mus musculus GN=Ighg2b PE=1 SV=1	207	37284	5	5	4	4	27779	1	0	0	945.802	2834.38	3	2834.38	0.0011	0	59.35	0.00012	K	TTPPSVYPLAPGCGDTTGSSVTLGCLVK	G					20537: Scan 26084 (rt=60.8047) [G:\UserData\Public\Data\2018\201801\20180115\wanghurong-8.raw]
45	2::A0A075B5P3	tr|A0A075B5P3|A0A075B5P3_MOUSE Protein Ighg2b (Fragment) OS=Mus musculus GN=Ighg2b PE=1 SV=1	207	37284	5	5	4	4	27780	1	0	0	945.803	2834.39	3	2834.38	0.0039	0	45.05	0.0032	K	TTPPSVYPLAPGCGDTTGSSVTLGCLVK	G					20634: Scan 26191 (rt=60.9949) [G:\UserData\Public\Data\2018\201801\20180115\wanghurong-8.raw]
46	2::P62737	sp|P62737|ACTA_MOUSE Actin, aortic smooth muscle OS=Mus musculus GN=Acta2 PE=1 SV=1	206	42381	8	5	5	4	4323	1	0	0	507.744	1013.47	2	1013.47	0.0002	0	8.19	6.5	R	DLTDYLMK	I	Oxidation (M)	0.00000010.0			12008: Scan 16529 (rt=43.8676) [G:\UserData\Public\Data\2018\201801\20180115\wanghurong-8.raw]
46	2::P62737	sp|P62737|ACTA_MOUSE Actin, aortic smooth muscle OS=Mus musculus GN=Acta2 PE=1 SV=1	206	42381	8	5	5	4	7119	1	0	0	581.313	1160.61	2	1160.61	0.0013	0	50.26	0.00055	K	EITALAPSTMK	I					8372: Scan 12392 (rt=36.5179) [G:\UserData\Public\Data\2018\201801\20180115\wanghurong-8.raw]
46	2::P62737	sp|P62737|ACTA_MOUSE Actin, aortic smooth muscle OS=Mus musculus GN=Acta2 PE=1 SV=1	206	42381	8	5	5	4	7120	1	0	0	581.314	1160.61	2	1160.61	0.0025	0	48.11	0.00086	K	EITALAPSTMK	I					8277: Scan 12285 (rt=36.3258) [G:\UserData\Public\Data\2018\201801\20180115\wanghurong-8.raw]
46	2::P62737	sp|P62737|ACTA_MOUSE Actin, aortic smooth muscle OS=Mus musculus GN=Acta2 PE=1 SV=1	206	42381	8	5	5	4	7425	1	0	0	589.309	1176.6	2	1176.61	-0.0032	0	16.29	1.3	K	EITALAPSTMK	I	Oxidation (M)	0.00000000010.0			4695: Scan 8161 (rt=28.9792) [G:\UserData\Public\Data\2018\201801\20180115\wanghurong-8.raw]
46	2::P62737	sp|P62737|ACTA_MOUSE Actin, aortic smooth muscle OS=Mus musculus GN=Acta2 PE=1 SV=1	206	42381	8	5	5	4	7427	1	0	0	589.31	1176.61	2	1176.61	0	0	28.58	0.073	K	EITALAPSTMK	I	Oxidation (M)	0.00000000010.0			4783: Scan 8268 (rt=29.1723) [G:\UserData\Public\Data\2018\201801\20180115\wanghurong-8.raw]
46	2::P62737	sp|P62737|ACTA_MOUSE Actin, aortic smooth muscle OS=Mus musculus GN=Acta2 PE=1 SV=1	206	42381	8	5	5	4	13403	1	1	1	501.248	1500.72	3	1500.73	-0.0032	0	40.96	0.0063	K	IWHHSFYNELR	V					8735: Scan 12803 (rt=37.2501) [G:\UserData\Public\Data\2018\201801\20180115\wanghurong-8.raw]
46	2::P62737	sp|P62737|ACTA_MOUSE Actin, aortic smooth muscle OS=Mus musculus GN=Acta2 PE=1 SV=1	206	42381	8	5	5	4	19147	1	0	0	895.95	1789.89	2	1789.88	0.0005	0	83.13	3.7e-07	K	SYELPDGQVITIGNER	F					17671: Scan 22917 (rt=55.1887) [G:\UserData\Public\Data\2018\201801\20180115\wanghurong-8.raw]
46	2::P62737	sp|P62737|ACTA_MOUSE Actin, aortic smooth muscle OS=Mus musculus GN=Acta2 PE=1 SV=1	206	42381	8	5	5	4	21191	1	1	1	652.686	1955.04	3	1955.04	-0.0012	0	42.05	0.0027	R	VAPEEHPTLLTEAPLNPK	A					12108: Scan 16642 (rt=44.0698) [G:\UserData\Public\Data\2018\201801\20180115\wanghurong-8.raw]
47	2::A0A075B5P4	tr|A0A075B5P4|A0A075B5P4_MOUSE Ig gamma-1 chain C region secreted form (Fragment) OS=Mus musculus GN=Ighg1 PE=1 SV=1	197	36292	9	6	3	2	6294	1	0	0	560.307	1118.6	2	1118.6	-0.0005	0	42.92	0.0025	K	VTCVVVDISK	D					8499: Scan 12538 (rt=36.7786) [G:\UserData\Public\Data\2018\201801\20180115\wanghurong-8.raw]
47	2::A0A075B5P4	tr|A0A075B5P4|A0A075B5P4_MOUSE Ig gamma-1 chain C region secreted form (Fragment) OS=Mus musculus GN=Ighg1 PE=1 SV=1	197	36292	9	6	3	2	6295	1	0	0	560.308	1118.6	2	1118.6	0.0001	0	26.89	0.18	K	VTCVVVDISK	D					8626: Scan 12682 (rt=37.0369) [G:\UserData\Public\Data\2018\201801\20180115\wanghurong-8.raw]
47	2::A0A075B5P4	tr|A0A075B5P4|A0A075B5P4_MOUSE Ig gamma-1 chain C region secreted form (Fragment) OS=Mus musculus GN=Ighg1 PE=1 SV=1	197	36292	9	6	3	2	6296	1	0	0	560.308	1118.6	2	1118.6	0.0003	0	49.96	0.0005	K	VTCVVVDISK	D					8404: Scan 12429 (rt=36.5814) [G:\UserData\Public\Data\2018\201801\20180115\wanghurong-8.raw]
47	2::A0A075B5P4	tr|A0A075B5P4|A0A075B5P4_MOUSE Ig gamma-1 chain C region secreted form (Fragment) OS=Mus musculus GN=Ighg1 PE=1 SV=1	197	36292	9	6	3	2	6297	1	0	0	560.308	1118.6	2	1118.6	0.001	0	43.37	0.0023	K	VTCVVVDISK	D					8307: Scan 12318 (rt=36.385) [G:\UserData\Public\Data\2018\201801\20180115\wanghurong-8.raw]
47	2::A0A075B5P4	tr|A0A075B5P4|A0A075B5P4_MOUSE Ig gamma-1 chain C region secreted form (Fragment) OS=Mus musculus GN=Ighg1 PE=1 SV=1	197	36292	9	6	3	2	6298	1	0	0	560.309	1118.6	2	1118.6	0.0028	0	37.78	0.008	K	VTCVVVDISK	D					8204: Scan 12205 (rt=36.1874) [G:\UserData\Public\Data\2018\201801\20180115\wanghurong-8.raw]
47	2::A0A075B5P4	tr|A0A075B5P4|A0A075B5P4_MOUSE Ig gamma-1 chain C region secreted form (Fragment) OS=Mus musculus GN=Ighg1 PE=1 SV=1	197	36292	9	6	3	2	6299	1	0	0	560.31	1118.61	2	1118.6	0.0045	0	8.19	13	K	VTCVVVDISK	D					8107: Scan 12096 (rt=35.9935) [G:\UserData\Public\Data\2018\201801\20180115\wanghurong-8.raw]
47	2::A0A075B5P4	tr|A0A075B5P4|A0A075B5P4_MOUSE Ig gamma-1 chain C region secreted form (Fragment) OS=Mus musculus GN=Ighg1 PE=1 SV=1	197	36292	9	6	3	2	8530	1	0	0	622.336	1242.66	2	1242.66	-0.004	0	43.79	0.004	R	VNSAAFPAPIEK	T					8711: Scan 12777 (rt=37.2063) [G:\UserData\Public\Data\2018\201801\20180115\wanghurong-8.raw]
47	2::A0A075B5P4	tr|A0A075B5P4|A0A075B5P4_MOUSE Ig gamma-1 chain C region secreted form (Fragment) OS=Mus musculus GN=Ighg1 PE=1 SV=1	197	36292	9	6	3	2	8531	1	0	0	622.336	1242.66	2	1242.66	-0.0038	0	46.88	0.00097	R	VNSAAFPAPIEK	T					8805: Scan 12884 (rt=37.3951) [G:\UserData\Public\Data\2018\201801\20180115\wanghurong-8.raw]
47	2::A0A075B5P4	tr|A0A075B5P4|A0A075B5P4_MOUSE Ig gamma-1 chain C region secreted form (Fragment) OS=Mus musculus GN=Ighg1 PE=1 SV=1	197	36292	9	6	3	2	27794	2	0	1	949.107	2844.3	3	2844.34	-0.0367	0	5.5	33	K	DDPEVQFSWFVDDVEVHTAQTKPR	E					25818: Scan 31910 (rt=71.1311) [G:\UserData\Public\Data\2018\201801\20180115\wanghurong-8.raw]
48	2::E9Q0F0	tr|E9Q0F0|E9Q0F0_MOUSE Protein Krt78 OS=Mus musculus GN=Krt78 PE=1 SV=1	190	114018	4	3	3	2	11464	1	0	0	692.348	1382.68	2	1382.68	-0.0007	0	74.5	2.5e-06	R	SLNNQFASFIDK	V					17336: Scan 22544 (rt=54.5312) [G:\UserData\Public\Data\2018\201801\20180115\wanghurong-8.raw]
48	2::E9Q0F0	tr|E9Q0F0|E9Q0F0_MOUSE Protein Krt78 OS=Mus musculus GN=Krt78 PE=1 SV=1	190	114018	4	3	3	2	11465	1	0	0	692.349	1382.68	2	1382.68	0.0007	0	97.7	1.1e-08	R	SLNNQFASFIDK	V					17430: Scan 22650 (rt=54.7192) [G:\UserData\Public\Data\2018\201801\20180115\wanghurong-8.raw]
48	2::E9Q0F0	tr|E9Q0F0|E9Q0F0_MOUSE Protein Krt78 OS=Mus musculus GN=Krt78 PE=1 SV=1	190	114018	4	3	3	2	5808	1	0	0	546.958	1637.85	3	1637.85	-0.0002	1	52.27	0.00032	R	SLNNQFASFIDKVR	F					20335: Scan 25862 (rt=60.4126) [G:\UserData\Public\Data\2018\201801\20180115\wanghurong-8.raw]
48	2::E9Q0F0	tr|E9Q0F0|E9Q0F0_MOUSE Protein Krt78 OS=Mus musculus GN=Krt78 PE=1 SV=1	190	114018	4	3	3	2	10724	2	1	1	675.37	2023.09	3	2023.06	0.0307	1	3.06	40	R	GSGGQVTIPGRGSGGQVTVPGR	G					16407: Scan 21517 (rt=52.7249) [G:\UserData\Public\Data\2018\201801\20180115\wanghurong-8.raw]
49	1::Q3ZAW8	TREMBL:Q3ZAW8;Q9EQD6;Q9EQD7 Tax_Id=10090 Gene_Symbol=Krt16 Keratin intermediate filament 16a	182	52420	14	7	6	2	453	2	0	0	384.176	766.338	2	766.34	-0.0022	0	4.78	28	R	DWYQR	Q					3555: Scan 6818 (rt=26.5266) [G:\UserData\Public\Data\2018\201801\20180115\wanghurong-8.raw]
49	1::Q3ZAW8	TREMBL:Q3ZAW8;Q9EQD6;Q9EQD7 Tax_Id=10090 Gene_Symbol=Krt16 Keratin intermediate filament 16a	182	52420	14	7	6	2	847	1	0	0	404.203	806.392	2	806.392	-0.0004	0	47.15	0.00084	R	LAADDFR	T					4138: Scan 7497 (rt=27.7435) [G:\UserData\Public\Data\2018\201801\20180115\wanghurong-8.raw]
49	1::Q3ZAW8	TREMBL:Q3ZAW8;Q9EQD6;Q9EQD7 Tax_Id=10090 Gene_Symbol=Krt16 Keratin intermediate filament 16a	182	52420	14	7	6	2	848	1	0	0	404.203	806.392	2	806.392	-0.0001	0	45.18	0.0013	R	LAADDFR	T					4038: Scan 7381 (rt=27.5415) [G:\UserData\Public\Data\2018\201801\20180115\wanghurong-8.raw]
49	1::Q3ZAW8	TREMBL:Q3ZAW8;Q9EQD6;Q9EQD7 Tax_Id=10090 Gene_Symbol=Krt16 Keratin intermediate filament 16a	182	52420	14	7	6	2	849	1	0	0	404.205	806.396	2	806.392	0.0037	0	44.6	0.0015	R	LAADDFR	T					3945: Scan 7273 (rt=27.3487) [G:\UserData\Public\Data\2018\201801\20180115\wanghurong-8.raw]
49	1::Q3ZAW8	TREMBL:Q3ZAW8;Q9EQD6;Q9EQD7 Tax_Id=10090 Gene_Symbol=Krt16 Keratin intermediate filament 16a	182	52420	14	7	6	2	4709	1	0	0	346.176	1035.51	3	1035.53	-0.0198	1	12.48	2.9	K	IRDWYQR	Q					3831: Scan 7136 (rt=27.1055) [G:\UserData\Public\Data\2018\201801\20180115\wanghurong-8.raw]
49	1::Q3ZAW8	TREMBL:Q3ZAW8;Q9EQD6;Q9EQD7 Tax_Id=10090 Gene_Symbol=Krt16 Keratin intermediate filament 16a	182	52420	14	7	6	2	4710	1	0	0	346.182	1035.52	3	1035.53	-0.0013	1	12.64	2.6	K	IRDWYQR	Q					4071: Scan 7419 (rt=27.606) [G:\UserData\Public\Data\2018\201801\20180115\wanghurong-8.raw]
49	1::Q3ZAW8	TREMBL:Q3ZAW8;Q9EQD6;Q9EQD7 Tax_Id=10090 Gene_Symbol=Krt16 Keratin intermediate filament 16a	182	52420	14	7	6	2	4711	1	0	0	346.183	1035.53	3	1035.53	0.003	1	14.09	2	K	IRDWYQR	Q					3921: Scan 7244 (rt=27.295) [G:\UserData\Public\Data\2018\201801\20180115\wanghurong-8.raw]
49	1::Q3ZAW8	TREMBL:Q3ZAW8;Q9EQD6;Q9EQD7 Tax_Id=10090 Gene_Symbol=Krt16 Keratin intermediate filament 16a	182	52420	14	7	6	2	5755	1	0	0	545.769	1089.52	2	1089.52	0.0003	0	67.3	1.1e-05	K	VTMQNLNDR	L					2827: Scan 5955 (rt=24.9809) [G:\UserData\Public\Data\2018\201801\20180115\wanghurong-8.raw]
49	1::Q3ZAW8	TREMBL:Q3ZAW8;Q9EQD6;Q9EQD7 Tax_Id=10090 Gene_Symbol=Krt16 Keratin intermediate filament 16a	182	52420	14	7	6	2	5756	1	0	0	545.769	1089.52	2	1089.52	0.0008	0	68.25	8.6e-06	K	VTMQNLNDR	L					2915: Scan 6064 (rt=25.1738) [G:\UserData\Public\Data\2018\201801\20180115\wanghurong-8.raw]
49	1::Q3ZAW8	TREMBL:Q3ZAW8;Q9EQD6;Q9EQD7 Tax_Id=10090 Gene_Symbol=Krt16 Keratin intermediate filament 16a	182	52420	14	7	6	2	5757	1	0	0	545.77	1089.53	2	1089.52	0.0014	0	35.58	0.016	K	VTMQNLNDR	L					534: Scan 2550 (rt=16.8155) [G:\UserData\Public\Data\2018\201801\20180115\wanghurong-8.raw]
49	1::Q3ZAW8	TREMBL:Q3ZAW8;Q9EQD6;Q9EQD7 Tax_Id=10090 Gene_Symbol=Krt16 Keratin intermediate filament 16a	182	52420	14	7	6	2	6065	1	0	0	553.767	1105.52	2	1105.52	0.001	0	13.7	2.6	K	VTMQNLNDR	L	Oxidation (M)	0.001000000.0			529: Scan 2544 (rt=16.8029) [G:\UserData\Public\Data\2018\201801\20180115\wanghurong-8.raw]
49	1::Q3ZAW8	TREMBL:Q3ZAW8;Q9EQD6;Q9EQD7 Tax_Id=10090 Gene_Symbol=Krt16 Keratin intermediate filament 16a	182	52420	14	7	6	2	6066	1	0	0	553.767	1105.52	2	1105.52	0.0011	0	41.57	0.0042	K	VTMQNLNDR	L	Oxidation (M)	0.001000000.0			466: Scan 2425 (rt=16.4488) [G:\UserData\Public\Data\2018\201801\20180115\wanghurong-8.raw]
49	1::Q3ZAW8	TREMBL:Q3ZAW8;Q9EQD6;Q9EQD7 Tax_Id=10090 Gene_Symbol=Krt16 Keratin intermediate filament 16a	182	52420	14	7	6	2	14634	1	1	1	789.698	2366.07	3	2366.04	0.0331	2	0.98	88	R	SILKEQGSTSFSQSQSQSSRD	-	Phospho (ST)	0.000000000000000000200.0			17032: Scan 22209 (rt=53.9408) [G:\UserData\Public\Data\2018\201801\20180115\wanghurong-8.raw]
49	1::Q3ZAW8	TREMBL:Q3ZAW8;Q9EQD6;Q9EQD7 Tax_Id=10090 Gene_Symbol=Krt16 Keratin intermediate filament 16a	182	52420	14	7	6	2	17735	1	1	1	857.963	2570.87	3	2570.88	-0.0091	1	3.07	39	R	SILKEQGSTSFSQSQSQSSR	D	5 Phospho (ST)	0.20000002200000000220.0			19877: Scan 25356 (rt=59.517) [G:\UserData\Public\Data\2018\201801\20180115\wanghurong-8.raw]
50	2::A0A075B5T3	tr|A0A075B5T3|A0A075B5T3_MOUSE Protein Ighv6-6 (Fragment) OS=Mus musculus GN=Ighv6-6 PE=4 SV=1	178	13456	6	4	2	2	5369	1	1	0	536.793	1071.57	2	1071.57	-0.0003	0	27.29	0.13	K	GLEWVAEIR	N					18146: Scan 23446 (rt=56.1156) [G:\UserData\Public\Data\2018\201801\20180115\wanghurong-8.raw]
50	2::A0A075B5T3	tr|A0A075B5T3|A0A075B5T3_MOUSE Protein Ighv6-6 (Fragment) OS=Mus musculus GN=Ighv6-6 PE=4 SV=1	178	13456	6	4	2	2	5370	1	1	0	536.793	1071.57	2	1071.57	0.0004	0	54.64	0.00026	K	GLEWVAEIR	N					18051: Scan 23338 (rt=55.9259) [G:\UserData\Public\Data\2018\201801\20180115\wanghurong-8.raw]
50	2::A0A075B5T3	tr|A0A075B5T3|A0A075B5T3_MOUSE Protein Ighv6-6 (Fragment) OS=Mus musculus GN=Ighv6-6 PE=4 SV=1	178	13456	6	4	2	2	5371	1	1	0	536.793	1071.57	2	1071.57	0.0004	0	54.63	0.00026	K	GLEWVAEIR	N					17946: Scan 23222 (rt=55.7241) [G:\UserData\Public\Data\2018\201801\20180115\wanghurong-8.raw]
50	2::A0A075B5T3	tr|A0A075B5T3|A0A075B5T3_MOUSE Protein Ighv6-6 (Fragment) OS=Mus musculus GN=Ighv6-6 PE=4 SV=1	178	13456	6	4	2	2	5372	1	1	0	536.793	1071.57	2	1071.57	0.0007	0	44.77	0.0025	K	GLEWVAEIR	N					17852: Scan 23118 (rt=55.5396) [G:\UserData\Public\Data\2018\201801\20180115\wanghurong-8.raw]
50	2::A0A075B5T3	tr|A0A075B5T3|A0A075B5T3_MOUSE Protein Ighv6-6 (Fragment) OS=Mus musculus GN=Ighv6-6 PE=4 SV=1	178	13456	6	4	2	2	10699	1	1	0	674.794	1347.57	2	1347.58	-0.0028	0	5.32	19	R	AEDTGIYYCTR	-					4924: Scan 8435 (rt=29.4725) [G:\UserData\Public\Data\2018\201801\20180115\wanghurong-8.raw]
50	2::A0A075B5T3	tr|A0A075B5T3|A0A075B5T3_MOUSE Protein Ighv6-6 (Fragment) OS=Mus musculus GN=Ighv6-6 PE=4 SV=1	178	13456	6	4	2	2	10701	1	1	0	674.796	1347.58	2	1347.58	0.0009	0	63.89	2.5e-05	R	AEDTGIYYCTR	-					5015: Scan 8542 (rt=29.6639) [G:\UserData\Public\Data\2018\201801\20180115\wanghurong-8.raw]
51	2::P01801	sp|P01801|HVM32_MOUSE Ig heavy chain V-III region J606 OS=Mus musculus PE=1 SV=1	164	12916	6	4	2	2	5369	1	0	0	536.793	1071.57	2	1071.57	-0.0003	0	27.29	0.13	K	GLEWVAEIR	L					18146: Scan 23446 (rt=56.1156) [G:\UserData\Public\Data\2018\201801\20180115\wanghurong-8.raw]
51	2::P01801	sp|P01801|HVM32_MOUSE Ig heavy chain V-III region J606 OS=Mus musculus PE=1 SV=1	164	12916	6	4	2	2	5370	1	0	0	536.793	1071.57	2	1071.57	0.0004	0	54.64	0.00026	K	GLEWVAEIR	L					18051: Scan 23338 (rt=55.9259) [G:\UserData\Public\Data\2018\201801\20180115\wanghurong-8.raw]
51	2::P01801	sp|P01801|HVM32_MOUSE Ig heavy chain V-III region J606 OS=Mus musculus PE=1 SV=1	164	12916	6	4	2	2	5371	1	0	0	536.793	1071.57	2	1071.57	0.0004	0	54.63	0.00026	K	GLEWVAEIR	L					17946: Scan 23222 (rt=55.7241) [G:\UserData\Public\Data\2018\201801\20180115\wanghurong-8.raw]
51	2::P01801	sp|P01801|HVM32_MOUSE Ig heavy chain V-III region J606 OS=Mus musculus PE=1 SV=1	164	12916	6	4	2	2	5372	1	0	0	536.793	1071.57	2	1071.57	0.0007	0	44.77	0.0025	K	GLEWVAEIR	L					17852: Scan 23118 (rt=55.5396) [G:\UserData\Public\Data\2018\201801\20180115\wanghurong-8.raw]
51	2::P01801	sp|P01801|HVM32_MOUSE Ig heavy chain V-III region J606 OS=Mus musculus PE=1 SV=1	164	12916	6	4	2	2	13090	1	1	1	495.232	1482.68	3	1482.67	0.0012	0	48.01	0.0011	K	SNNYATHYAESVK	G					3202: Scan 6394 (rt=25.7654) [G:\UserData\Public\Data\2018\201801\20180115\wanghurong-8.raw]
51	2::P01801	sp|P01801|HVM32_MOUSE Ig heavy chain V-III region J606 OS=Mus musculus PE=1 SV=1	164	12916	6	4	2	2	3869	1	1	1	495.233	1482.68	3	1482.67	0.0025	0	9.37	13	K	SNNYATHYAESVK	G					3104: Scan 6284 (rt=25.5703) [G:\UserData\Public\Data\2018\201801\20180115\wanghurong-8.raw]
52	1::P02769	SWISS-PROT:P02769 (Bos taurus) Bovine serum albumin precursor	164	71244	8	5	5	3	658	1	0	0	395.239	788.464	2	788.464	-0.0002	0	21.48	0.22	K	LVTDLTK	V					2607: Scan 5675 (rt=24.4711) [G:\UserData\Public\Data\2018\201801\20180115\wanghurong-8.raw]
52	1::P02769	SWISS-PROT:P02769 (Bos taurus) Bovine serum albumin precursor	164	71244	8	5	5	3	659	1	0	0	395.239	788.464	2	788.464	0	0	38.62	0.0042	K	LVTDLTK	V					2695: Scan 5784 (rt=24.6682) [G:\UserData\Public\Data\2018\201801\20180115\wanghurong-8.raw]
52	1::P02769	SWISS-PROT:P02769 (Bos taurus) Bovine serum albumin precursor	164	71244	8	5	5	3	6081	1	1	1	554.26	1106.51	2	1106.51	-0.0001	0	51.39	0.00034	K	EACFAVEGPK	L					5462: Scan 9071 (rt=30.6236) [G:\UserData\Public\Data\2018\201801\20180115\wanghurong-8.raw]
52	1::P02769	SWISS-PROT:P02769 (Bos taurus) Bovine serum albumin precursor	164	71244	8	5	5	3	6082	1	1	1	554.261	1106.51	2	1106.51	0.0003	0	57.38	8.5e-05	K	EACFAVEGPK	L					5545: Scan 9169 (rt=30.8008) [G:\UserData\Public\Data\2018\201801\20180115\wanghurong-8.raw]
52	1::P02769	SWISS-PROT:P02769 (Bos taurus) Bovine serum albumin precursor	164	71244	8	5	5	3	6083	1	1	1	554.261	1106.51	2	1106.51	0.0004	0	50.39	0.00042	K	EACFAVEGPK	L					5380: Scan 8970 (rt=30.4393) [G:\UserData\Public\Data\2018\201801\20180115\wanghurong-8.raw]
52	1::P02769	SWISS-PROT:P02769 (Bos taurus) Bovine serum albumin precursor	164	71244	8	5	5	3	13514	1	0	0	756.424	1510.83	2	1510.84	-0.0016	0	4.28	19	K	VPQVSTPTLVEVSR	S					12513: Scan 17097 (rt=44.8722) [G:\UserData\Public\Data\2018\201801\20180115\wanghurong-8.raw]
52	1::P02769	SWISS-PROT:P02769 (Bos taurus) Bovine serum albumin precursor	164	71244	8	5	5	3	5823	1	0	0	547.318	1638.93	3	1638.93	0.0015	1	45.09	0.0013	R	KVPQVSTPTLVEVSR	S					10318: Scan 14602 (rt=40.4391) [G:\UserData\Public\Data\2018\201801\20180115\wanghurong-8.raw]
52	1::P02769	SWISS-PROT:P02769 (Bos taurus) Bovine serum albumin precursor	164	71244	8	5	5	3	9408	1	1	1	643.27	1926.79	3	1926.79	-0.0017	1	8.06	20	K	CCAADDKEACFAVEGPK	L					5601: Scan 9234 (rt=30.9171) [G:\UserData\Public\Data\2018\201801\20180115\wanghurong-8.raw]
53	1::Q04695	SWISS-PROT:Q04695 Tax_Id=9606 Gene_Symbol=KRT17 Keratin, type I cytoskeletal 17	150	48361	17	6	9	4	453	2	0	0	384.176	766.338	2	766.34	-0.0022	0	4.78	28	R	DWYQR	Q					3555: Scan 6818 (rt=26.5266) [G:\UserData\Public\Data\2018\201801\20180115\wanghurong-8.raw]
53	1::Q04695	SWISS-PROT:Q04695 Tax_Id=9606 Gene_Symbol=KRT17 Keratin, type I cytoskeletal 17	150	48361	17	6	9	4	847	1	0	0	404.203	806.392	2	806.392	-0.0004	0	47.15	0.00084	R	LAADDFR	T					4138: Scan 7497 (rt=27.7435) [G:\UserData\Public\Data\2018\201801\20180115\wanghurong-8.raw]
53	1::Q04695	SWISS-PROT:Q04695 Tax_Id=9606 Gene_Symbol=KRT17 Keratin, type I cytoskeletal 17	150	48361	17	6	9	4	848	1	0	0	404.203	806.392	2	806.392	-0.0001	0	45.18	0.0013	R	LAADDFR	T					4038: Scan 7381 (rt=27.5415) [G:\UserData\Public\Data\2018\201801\20180115\wanghurong-8.raw]
53	1::Q04695	SWISS-PROT:Q04695 Tax_Id=9606 Gene_Symbol=KRT17 Keratin, type I cytoskeletal 17	150	48361	17	6	9	4	849	1	0	0	404.205	806.396	2	806.392	0.0037	0	44.6	0.0015	R	LAADDFR	T					3945: Scan 7273 (rt=27.3487) [G:\UserData\Public\Data\2018\201801\20180115\wanghurong-8.raw]
53	1::Q04695	SWISS-PROT:Q04695 Tax_Id=9606 Gene_Symbol=KRT17 Keratin, type I cytoskeletal 17	150	48361	17	6	9	4	877	1	0	0	405.224	808.434	2	808.433	0.0006	0	43.39	0.0016	R	LASYLDK	V					3442: Scan 6686 (rt=26.2958) [G:\UserData\Public\Data\2018\201801\20180115\wanghurong-8.raw]
53	1::Q04695	SWISS-PROT:Q04695 Tax_Id=9606 Gene_Symbol=KRT17 Keratin, type I cytoskeletal 17	150	48361	17	6	9	4	4583	1	0	0	515.301	1028.59	2	1028.59	0.0004	0	25.82	0.11	R	VLDELTLAR	A					11957: Scan 16473 (rt=43.7679) [G:\UserData\Public\Data\2018\201801\20180115\wanghurong-8.raw]
53	1::Q04695	SWISS-PROT:Q04695 Tax_Id=9606 Gene_Symbol=KRT17 Keratin, type I cytoskeletal 17	150	48361	17	6	9	4	4584	1	0	0	515.301	1028.59	2	1028.59	0.0006	0	53.54	0.00019	R	VLDELTLAR	A					12062: Scan 16590 (rt=43.9758) [G:\UserData\Public\Data\2018\201801\20180115\wanghurong-8.raw]
53	1::Q04695	SWISS-PROT:Q04695 Tax_Id=9606 Gene_Symbol=KRT17 Keratin, type I cytoskeletal 17	150	48361	17	6	9	4	4585	1	0	0	515.302	1028.59	2	1028.59	0.0024	0	24.8	0.23	R	VLDELTLAR	A					12172: Scan 16712 (rt=44.192) [G:\UserData\Public\Data\2018\201801\20180115\wanghurong-8.raw]
53	1::Q04695	SWISS-PROT:Q04695 Tax_Id=9606 Gene_Symbol=KRT17 Keratin, type I cytoskeletal 17	150	48361	17	6	9	4	4709	1	0	0	346.176	1035.51	3	1035.53	-0.0198	1	12.48	2.9	K	IRDWYQR	Q					3831: Scan 7136 (rt=27.1055) [G:\UserData\Public\Data\2018\201801\20180115\wanghurong-8.raw]
53	1::Q04695	SWISS-PROT:Q04695 Tax_Id=9606 Gene_Symbol=KRT17 Keratin, type I cytoskeletal 17	150	48361	17	6	9	4	4710	1	0	0	346.182	1035.52	3	1035.53	-0.0013	1	12.64	2.6	K	IRDWYQR	Q					4071: Scan 7419 (rt=27.606) [G:\UserData\Public\Data\2018\201801\20180115\wanghurong-8.raw]
53	1::Q04695	SWISS-PROT:Q04695 Tax_Id=9606 Gene_Symbol=KRT17 Keratin, type I cytoskeletal 17	150	48361	17	6	9	4	4711	1	0	0	346.183	1035.53	3	1035.53	0.003	1	14.09	2	K	IRDWYQR	Q					3921: Scan 7244 (rt=27.295) [G:\UserData\Public\Data\2018\201801\20180115\wanghurong-8.raw]
53	1::Q04695	SWISS-PROT:Q04695 Tax_Id=9606 Gene_Symbol=KRT17 Keratin, type I cytoskeletal 17	150	48361	17	6	9	4	5289	1	0	0	532.811	1063.61	2	1063.6	0.005	1	44.71	0.00081	R	LASYLDKVR	A					5708: Scan 9358 (rt=31.1357) [G:\UserData\Public\Data\2018\201801\20180115\wanghurong-8.raw]
53	1::Q04695	SWISS-PROT:Q04695 Tax_Id=9606 Gene_Symbol=KRT17 Keratin, type I cytoskeletal 17	150	48361	17	6	9	4	6770	5	0	0	571.263	1140.51	2	1140.51	-0.0009	1	0.22	53	R	DQYEKMAEK	N					7217: Scan 11094 (rt=34.2232) [G:\UserData\Public\Data\2018\201801\20180115\wanghurong-8.raw]
53	1::Q04695	SWISS-PROT:Q04695 Tax_Id=9606 Gene_Symbol=KRT17 Keratin, type I cytoskeletal 17	150	48361	17	6	9	4	6771	5	0	0	571.264	1140.51	2	1140.51	0.0008	1	0.27	52	R	DQYEKMAEK	N					7124: Scan 10988 (rt=34.0367) [G:\UserData\Public\Data\2018\201801\20180115\wanghurong-8.raw]
53	1::Q04695	SWISS-PROT:Q04695 Tax_Id=9606 Gene_Symbol=KRT17 Keratin, type I cytoskeletal 17	150	48361	17	6	9	4	7026	3	0	0	579.261	1156.51	2	1156.51	0.0014	1	0.61	46	R	DQYEKMAEK	N	Oxidation (M)	0.000001000.0			528: Scan 2543 (rt=16.8015) [G:\UserData\Public\Data\2018\201801\20180115\wanghurong-8.raw]
53	1::Q04695	SWISS-PROT:Q04695 Tax_Id=9606 Gene_Symbol=KRT17 Keratin, type I cytoskeletal 17	150	48361	17	6	9	4	15444	1	1	1	811.887	1621.76	2	1621.77	-0.0114	1	3.28	40	M	TTSIRQFTSSSSIK	G	Phospho (ST)	0.00200000000000.0			4525: Scan 7962 (rt=28.6243) [G:\UserData\Public\Data\2018\201801\20180115\wanghurong-8.raw]
53	1::Q04695	SWISS-PROT:Q04695 Tax_Id=9606 Gene_Symbol=KRT17 Keratin, type I cytoskeletal 17	150	48361	17	6	9	4	25725	1	1	1	830.058	2487.15	3	2487.14	0.0077	2	2.98	61	R	LLEGEDAHLTQYKKEPVTTR	Q	Phospho (ST); Phospho (Y)	0.00000000020300000000.0			24996: Scan 31004 (rt=69.5155) [G:\UserData\Public\Data\2018\201801\20180115\wanghurong-8.raw]
54	2::P05213	sp|P05213|TBA1B_MOUSE Tubulin alpha-1B chain OS=Mus musculus GN=Tuba1b PE=1 SV=2	142	50804	8	5	6	4	5666	1	1	1	543.314	1084.61	2	1084.61	0.0013	0	33.91	0.015	K	EIIDLVLDR	I					20202: Scan 25714 (rt=60.1489) [G:\UserData\Public\Data\2018\201801\20180115\wanghurong-8.raw]
54	2::P05213	sp|P05213|TBA1B_MOUSE Tubulin alpha-1B chain OS=Mus musculus GN=Tuba1b PE=1 SV=2	142	50804	8	5	6	4	11937	1	1	1	470.93	1409.77	3	1409.77	0.0013	0	13.77	1.4	R	QLFHPEQLITGK	E					14026: Scan 18860 (rt=48.0212) [G:\UserData\Public\Data\2018\201801\20180115\wanghurong-8.raw]
54	2::P05213	sp|P05213|TBA1B_MOUSE Tubulin alpha-1B chain OS=Mus musculus GN=Tuba1b PE=1 SV=2	142	50804	8	5	6	4	6630	1	1	1	567.974	1700.9	3	1700.9	0.0022	0	43.71	0.002	R	AVFVDLEPTVIDEVR	T					22770: Scan 28546 (rt=65.1658) [G:\UserData\Public\Data\2018\201801\20180115\wanghurong-8.raw]
54	2::P05213	sp|P05213|TBA1B_MOUSE Tubulin alpha-1B chain OS=Mus musculus GN=Tuba1b PE=1 SV=2	142	50804	8	5	6	4	17440	1	1	1	851.458	1700.9	2	1700.9	0.0036	0	36.31	0.011	R	AVFVDLEPTVIDEVR	T					22827: Scan 28608 (rt=65.2742) [G:\UserData\Public\Data\2018\201801\20180115\wanghurong-8.raw]
54	2::P05213	sp|P05213|TBA1B_MOUSE Tubulin alpha-1B chain OS=Mus musculus GN=Tuba1b PE=1 SV=2	142	50804	8	5	6	4	17831	1	1	1	573.633	1717.88	3	1717.87	0.0009	0	38.11	0.012	R	NLDIERPTYTNLNR	L					9348: Scan 13495 (rt=38.475) [G:\UserData\Public\Data\2018\201801\20180115\wanghurong-8.raw]
54	2::P05213	sp|P05213|TBA1B_MOUSE Tubulin alpha-1B chain OS=Mus musculus GN=Tuba1b PE=1 SV=2	142	50804	8	5	6	4	17832	1	1	1	573.633	1717.88	3	1717.87	0.0013	0	29.09	0.094	R	NLDIERPTYTNLNR	L					9340: Scan 13486 (rt=38.4584) [G:\UserData\Public\Data\2018\201801\20180115\wanghurong-8.raw]
54	2::P05213	sp|P05213|TBA1B_MOUSE Tubulin alpha-1B chain OS=Mus musculus GN=Tuba1b PE=1 SV=2	142	50804	8	5	6	4	18622	1	1	1	586.326	1755.96	3	1755.96	0.0005	0	10.24	3.4	R	IHFPLATYAPVISAEK	A					19704: Scan 25165 (rt=59.1758) [G:\UserData\Public\Data\2018\201801\20180115\wanghurong-8.raw]
54	2::P05213	sp|P05213|TBA1B_MOUSE Tubulin alpha-1B chain OS=Mus musculus GN=Tuba1b PE=1 SV=2	142	50804	8	5	6	4	21608	1	1	1	1004.45	2006.89	2	2006.89	-0.0002	0	42.98	0.005	K	TIGGGDDSFNTFFSETGAGK	H					19461: Scan 24898 (rt=58.702) [G:\UserData\Public\Data\2018\201801\20180115\wanghurong-8.raw]
55	2::A0A075B5J6	tr|A0A075B5J6|A0A075B5J6_MOUSE Protein Gm20730 OS=Mus musculus GN=Gm20730 PE=4 SV=4	136	13348	2	2	1	1	10374	1	1	1	666.314	1330.61	2	1330.62	-0.001	0	85.2	2.1e-07	R	FSGSGSGTDFTLR	I					9270: Scan 13408 (rt=38.3205) [G:\UserData\Public\Data\2018\201801\20180115\wanghurong-8.raw]
55	2::A0A075B5J6	tr|A0A075B5J6|A0A075B5J6_MOUSE Protein Gm20730 OS=Mus musculus GN=Gm20730 PE=4 SV=4	136	13348	2	2	1	1	10375	1	1	1	666.315	1330.62	2	1330.62	0.0008	0	67.91	1.1e-05	R	FSGSGSGTDFTLR	I					9363: Scan 13512 (rt=38.5065) [G:\UserData\Public\Data\2018\201801\20180115\wanghurong-8.raw]
56	2::Q9QXE7	sp|Q9QXE7|TBL1X_MOUSE F-box-like/WD repeat-containing protein TBL1X OS=Mus musculus GN=Tbl1x PE=2 SV=2	135	57451	7	4	6	4	229	1	1	0	373.234	744.453	2	744.453	-0.0005	0	11	5	K	GPIFALK	W					11827: Scan 16320 (rt=43.496) [G:\UserData\Public\Data\2018\201801\20180115\wanghurong-8.raw]
56	2::Q9QXE7	sp|Q9QXE7|TBL1X_MOUSE F-box-like/WD repeat-containing protein TBL1X OS=Mus musculus GN=Tbl1x PE=2 SV=2	135	57451	7	4	6	4	1006	1	1	1	409.214	816.413	2	816.413	0	0	33.97	0.041	R	LWDVER	G					7300: Scan 11187 (rt=34.3835) [G:\UserData\Public\Data\2018\201801\20180115\wanghurong-8.raw]
56	2::Q9QXE7	sp|Q9QXE7|TBL1X_MOUSE F-box-like/WD repeat-containing protein TBL1X OS=Mus musculus GN=Tbl1x PE=2 SV=2	135	57451	7	4	6	4	12713	1	1	0	486.916	1457.73	3	1457.73	0	0	41.05	0.0053	K	TFQGHTNEVNAIK	W					2643: Scan 5719 (rt=24.5511) [G:\UserData\Public\Data\2018\201801\20180115\wanghurong-8.raw]
56	2::Q9QXE7	sp|Q9QXE7|TBL1X_MOUSE F-box-like/WD repeat-containing protein TBL1X OS=Mus musculus GN=Tbl1x PE=2 SV=2	135	57451	7	4	6	4	15084	1	1	0	803.397	1604.78	2	1604.78	-0.0041	0	53.6	0.00034	K	VGASASDGSVCVLDLR	K					13483: Scan 18235 (rt=46.9048) [G:\UserData\Public\Data\2018\201801\20180115\wanghurong-8.raw]
56	2::Q9QXE7	sp|Q9QXE7|TBL1X_MOUSE F-box-like/WD repeat-containing protein TBL1X OS=Mus musculus GN=Tbl1x PE=2 SV=2	135	57451	7	4	6	4	15087	1	1	0	803.399	1604.78	2	1604.78	0.0005	0	24.18	0.3	K	VGASASDGSVCVLDLR	K					13570: Scan 18338 (rt=47.0897) [G:\UserData\Public\Data\2018\201801\20180115\wanghurong-8.raw]
56	2::Q9QXE7	sp|Q9QXE7|TBL1X_MOUSE F-box-like/WD repeat-containing protein TBL1X OS=Mus musculus GN=Tbl1x PE=2 SV=2	135	57451	7	4	6	4	16374	1	1	1	830.901	1659.79	2	1659.79	-0.0012	0	61.04	6.8e-05	K	HQEPVYSVAFSPDGK	Y					9681: Scan 13877 (rt=39.161) [G:\UserData\Public\Data\2018\201801\20180115\wanghurong-8.raw]
56	2::Q9QXE7	sp|Q9QXE7|TBL1X_MOUSE F-box-like/WD repeat-containing protein TBL1X OS=Mus musculus GN=Tbl1x PE=2 SV=2	135	57451	7	4	6	4	18118	1	1	0	867.439	1732.86	2	1732.88	-0.0134	1	0.84	64	K	VGASASDGSVCVLDLRK	-					14442: Scan 19330 (rt=48.8584) [G:\UserData\Public\Data\2018\201801\20180115\wanghurong-8.raw]
57	2::Q5SUS9	tr|Q5SUS9|Q5SUS9_MOUSE RNA-binding protein EWS OS=Mus musculus GN=Ewsr1 PE=1 SV=1	131	69279	6	3	3	2	4458	1	1	1	511.751	1021.49	2	1021.49	0.0001	0	50.97	0.00036	K	AAVEWFDGK	D					11958: Scan 16474 (rt=43.7693) [G:\UserData\Public\Data\2018\201801\20180115\wanghurong-8.raw]
57	2::Q5SUS9	tr|Q5SUS9|Q5SUS9_MOUSE RNA-binding protein EWS OS=Mus musculus GN=Ewsr1 PE=1 SV=1	131	69279	6	3	3	2	4459	1	1	1	511.751	1021.49	2	1021.49	0.0009	0	59.53	5.2e-05	K	AAVEWFDGK	D					11864: Scan 16363 (rt=43.5733) [G:\UserData\Public\Data\2018\201801\20180115\wanghurong-8.raw]
57	2::Q5SUS9	tr|Q5SUS9|Q5SUS9_MOUSE RNA-binding protein EWS OS=Mus musculus GN=Ewsr1 PE=1 SV=1	131	69279	6	3	3	2	4460	1	1	1	511.752	1021.49	2	1021.49	0.0034	0	17.38	0.81	K	AAVEWFDGK	D					11768: Scan 16253 (rt=43.3774) [G:\UserData\Public\Data\2018\201801\20180115\wanghurong-8.raw]
57	2::Q5SUS9	tr|Q5SUS9|Q5SUS9_MOUSE RNA-binding protein EWS OS=Mus musculus GN=Ewsr1 PE=1 SV=1	131	69279	6	3	3	2	12591	1	1	1	725.839	1449.66	2	1449.66	0.0007	0	7.73	11	K	GDATVSYEDPPTAK	A					3405: Scan 6640 (rt=26.2144) [G:\UserData\Public\Data\2018\201801\20180115\wanghurong-8.raw]
57	2::Q5SUS9	tr|Q5SUS9|Q5SUS9_MOUSE RNA-binding protein EWS OS=Mus musculus GN=Ewsr1 PE=1 SV=1	131	69279	6	3	3	2	25757	1	1	1	832.687	2495.04	3	2495.04	-0.0024	0	61.86	7.3e-05	R	QDHPSSMGVYGQESGGFSGPGENR	S	Oxidation (M)	0.000000100000000000000000.0			4748: Scan 8226 (rt=29.0977) [G:\UserData\Public\Data\2018\201801\20180115\wanghurong-8.raw]
57	2::Q5SUS9	tr|Q5SUS9|Q5SUS9_MOUSE RNA-binding protein EWS OS=Mus musculus GN=Ewsr1 PE=1 SV=1	131	69279	6	3	3	2	25758	1	1	1	832.688	2495.04	3	2495.04	0	0	26.75	0.23	R	QDHPSSMGVYGQESGGFSGPGENR	S	Oxidation (M)	0.000000100000000000000000.0			4840: Scan 8333 (rt=29.2907) [G:\UserData\Public\Data\2018\201801\20180115\wanghurong-8.raw]
58	2::A0A075B5P5	tr|A0A075B5P5|A0A075B5P5_MOUSE Protein Ighg3 (Fragment) OS=Mus musculus GN=Ighg3 PE=4 SV=1	115	36743	11	5	7	4	1699	1	1	1	433.752	865.49	2	865.502	-0.0116	0	11.3	1.8	K	ALPAPIER	T					10571: Scan 14887 (rt=40.9489) [G:\UserData\Public\Data\2018\201801\20180115\wanghurong-8.raw]
58	2::A0A075B5P5	tr|A0A075B5P5|A0A075B5P5_MOUSE Protein Ighg3 (Fragment) OS=Mus musculus GN=Ighg3 PE=4 SV=1	115	36743	11	5	7	4	1700	1	1	1	433.759	865.503	2	865.502	0.0007	0	34.14	0.0081	K	ALPAPIER	T					5290: Scan 8861 (rt=30.2463) [G:\UserData\Public\Data\2018\201801\20180115\wanghurong-8.raw]
58	2::A0A075B5P5	tr|A0A075B5P5|A0A075B5P5_MOUSE Protein Ighg3 (Fragment) OS=Mus musculus GN=Ighg3 PE=4 SV=1	115	36743	11	5	7	4	1701	1	1	1	433.76	865.505	2	865.502	0.0025	0	26.09	0.054	K	ALPAPIER	T					5196: Scan 8752 (rt=30.0539) [G:\UserData\Public\Data\2018\201801\20180115\wanghurong-8.raw]
58	2::A0A075B5P5	tr|A0A075B5P5|A0A075B5P5_MOUSE Protein Ighg3 (Fragment) OS=Mus musculus GN=Ighg3 PE=4 SV=1	115	36743	11	5	7	4	6678	1	1	1	568.802	1135.59	2	1135.59	-0.0012	0	40.92	0.0044	K	GYFPEPVTVK	W					12241: Scan 16789 (rt=44.3267) [G:\UserData\Public\Data\2018\201801\20180115\wanghurong-8.raw]
58	2::A0A075B5P5	tr|A0A075B5P5|A0A075B5P5_MOUSE Protein Ighg3 (Fragment) OS=Mus musculus GN=Ighg3 PE=4 SV=1	115	36743	11	5	7	4	7983	1	1	1	605.305	1208.59	2	1208.59	0.0011	0	48.83	0.00082	K	WNYGALSSGVR	T					11969: Scan 16486 (rt=43.7901) [G:\UserData\Public\Data\2018\201801\20180115\wanghurong-8.raw]
58	2::A0A075B5P5	tr|A0A075B5P5|A0A075B5P5_MOUSE Protein Ighg3 (Fragment) OS=Mus musculus GN=Ighg3 PE=4 SV=1	115	36743	11	5	7	4	8233	1	1	1	408.875	1223.6	3	1223.6	-0.0002	0	23.48	0.3	K	EVHTAWTQPR	E					2790: Scan 5909 (rt=24.8972) [G:\UserData\Public\Data\2018\201801\20180115\wanghurong-8.raw]
58	2::A0A075B5P5	tr|A0A075B5P5|A0A075B5P5_MOUSE Protein Ighg3 (Fragment) OS=Mus musculus GN=Ighg3 PE=4 SV=1	115	36743	11	5	7	4	16935	1	1	1	560.628	1678.86	3	1678.86	-0.0003	0	49.38	0.00073	R	VVSALPIQHQDWMR	G					14429: Scan 19313 (rt=48.825) [G:\UserData\Public\Data\2018\201801\20180115\wanghurong-8.raw]
58	2::A0A075B5P5	tr|A0A075B5P5|A0A075B5P5_MOUSE Protein Ighg3 (Fragment) OS=Mus musculus GN=Ighg3 PE=4 SV=1	115	36743	11	5	7	4	20909	1	1	1	965.985	1929.95	2	1929.94	0.0184	0	1.82	68	K	NTPPILDSDGTYFLYSK	L					20506: Scan 26050 (rt=60.7449) [G:\UserData\Public\Data\2018\201801\20180115\wanghurong-8.raw]
58	2::A0A075B5P5	tr|A0A075B5P5|A0A075B5P5_MOUSE Protein Ighg3 (Fragment) OS=Mus musculus GN=Ighg3 PE=4 SV=1	115	36743	11	5	7	4	28160	1	1	1	746.111	2980.42	4	2980.45	-0.0366	0	9.7	12	-	GTTTAPSVYPLVPGCGDTSGSSVTLGCLVK	G					19384: Scan 24812 (rt=58.5484) [G:\UserData\Public\Data\2018\201801\20180115\wanghurong-8.raw]
58	2::A0A075B5P5	tr|A0A075B5P5|A0A075B5P5_MOUSE Protein Ighg3 (Fragment) OS=Mus musculus GN=Ighg3 PE=4 SV=1	115	36743	11	5	7	4	28161	1	1	1	746.111	2980.42	4	2980.45	-0.0362	0	9.72	13	-	GTTTAPSVYPLVPGCGDTSGSSVTLGCLVK	G					19481: Scan 24920 (rt=58.7407) [G:\UserData\Public\Data\2018\201801\20180115\wanghurong-8.raw]
58	2::A0A075B5P5	tr|A0A075B5P5|A0A075B5P5_MOUSE Protein Ighg3 (Fragment) OS=Mus musculus GN=Ighg3 PE=4 SV=1	115	36743	11	5	7	4	28162	1	1	1	746.111	2980.42	4	2980.45	-0.0357	0	6.8	24	-	GTTTAPSVYPLVPGCGDTSGSSVTLGCLVK	G					19582: Scan 25031 (rt=58.9387) [G:\UserData\Public\Data\2018\201801\20180115\wanghurong-8.raw]
59	2::Q8BHJ5	sp|Q8BHJ5|TBL1R_MOUSE F-box-like/WD repeat-containing protein TBL1XR1 OS=Mus musculus GN=Tbl1xr1 PE=1 SV=1	110	56253	7	3	5	3	229	1	0	0	373.234	744.453	2	744.453	-0.0005	0	11	5	K	GPIFALK	W					11827: Scan 16320 (rt=43.496) [G:\UserData\Public\Data\2018\201801\20180115\wanghurong-8.raw]
59	2::Q8BHJ5	sp|Q8BHJ5|TBL1R_MOUSE F-box-like/WD repeat-containing protein TBL1XR1 OS=Mus musculus GN=Tbl1xr1 PE=1 SV=1	110	56253	7	3	5	3	12713	1	0	0	486.916	1457.73	3	1457.73	0	0	41.05	0.0053	K	TFQGHTNEVNAIK	W					2643: Scan 5719 (rt=24.5511) [G:\UserData\Public\Data\2018\201801\20180115\wanghurong-8.raw]
59	2::Q8BHJ5	sp|Q8BHJ5|TBL1R_MOUSE F-box-like/WD repeat-containing protein TBL1XR1 OS=Mus musculus GN=Tbl1xr1 PE=1 SV=1	110	56253	7	3	5	3	15084	1	0	0	803.397	1604.78	2	1604.78	-0.0041	0	53.6	0.00034	K	VGASASDGSVCVLDLR	K					13483: Scan 18235 (rt=46.9048) [G:\UserData\Public\Data\2018\201801\20180115\wanghurong-8.raw]
59	2::Q8BHJ5	sp|Q8BHJ5|TBL1R_MOUSE F-box-like/WD repeat-containing protein TBL1XR1 OS=Mus musculus GN=Tbl1xr1 PE=1 SV=1	110	56253	7	3	5	3	15087	1	0	0	803.399	1604.78	2	1604.78	0.0005	0	24.18	0.3	K	VGASASDGSVCVLDLR	K					13570: Scan 18338 (rt=47.0897) [G:\UserData\Public\Data\2018\201801\20180115\wanghurong-8.raw]
59	2::Q8BHJ5	sp|Q8BHJ5|TBL1R_MOUSE F-box-like/WD repeat-containing protein TBL1XR1 OS=Mus musculus GN=Tbl1xr1 PE=1 SV=1	110	56253	7	3	5	3	18118	1	0	0	867.439	1732.86	2	1732.88	-0.0134	1	0.84	64	K	VGASASDGSVCVLDLRK	-					14442: Scan 19330 (rt=48.8584) [G:\UserData\Public\Data\2018\201801\20180115\wanghurong-8.raw]
59	2::Q8BHJ5	sp|Q8BHJ5|TBL1R_MOUSE F-box-like/WD repeat-containing protein TBL1XR1 OS=Mus musculus GN=Tbl1xr1 PE=1 SV=1	110	56253	7	3	5	3	22321	1	1	1	707.698	2120.07	3	2120.07	-0.0011	0	40.42	0.007	K	LAQQHAAAAAAAAAATNQQGSAK	N					3478: Scan 6730 (rt=26.3727) [G:\UserData\Public\Data\2018\201801\20180115\wanghurong-8.raw]
59	2::Q8BHJ5	sp|Q8BHJ5|TBL1R_MOUSE F-box-like/WD repeat-containing protein TBL1XR1 OS=Mus musculus GN=Tbl1xr1 PE=1 SV=1	110	56253	7	3	5	3	22322	1	1	1	707.699	2120.07	3	2120.07	0.0025	0	15.06	2.3	K	LAQQHAAAAAAAAAATNQQGSAK	N					3388: Scan 6621 (rt=26.18) [G:\UserData\Public\Data\2018\201801\20180115\wanghurong-8.raw]
60	2::Q8BFZ3	sp|Q8BFZ3|ACTBL_MOUSE Beta-actin-like protein 2 OS=Mus musculus GN=Actbl2 PE=1 SV=1	92	42319	4	2	4	2	4323	1	0	0	507.744	1013.47	2	1013.47	0.0002	0	8.19	6.5	R	DLTDYLMK	I	Oxidation (M)	0.00000010.0			12008: Scan 16529 (rt=43.8676) [G:\UserData\Public\Data\2018\201801\20180115\wanghurong-8.raw]
60	2::Q8BFZ3	sp|Q8BFZ3|ACTBL_MOUSE Beta-actin-like protein 2 OS=Mus musculus GN=Actbl2 PE=1 SV=1	92	42319	4	2	4	2	19147	1	0	0	895.95	1789.89	2	1789.88	0.0005	0	83.13	3.7e-07	R	SYELPDGQVITIGNER	F					17671: Scan 22917 (rt=55.1887) [G:\UserData\Public\Data\2018\201801\20180115\wanghurong-8.raw]
60	2::Q8BFZ3	sp|Q8BFZ3|ACTBL_MOUSE Beta-actin-like protein 2 OS=Mus musculus GN=Actbl2 PE=1 SV=1	92	42319	4	2	4	2	9770	2	0	1	652.027	1953.06	3	1953.06	0.0014	0	31.98	0.02	R	VAPDEHPILLTEAPLNPK	I					12957: Scan 17629 (rt=45.8273) [G:\UserData\Public\Data\2018\201801\20180115\wanghurong-8.raw]
60	2::Q8BFZ3	sp|Q8BFZ3|ACTBL_MOUSE Beta-actin-like protein 2 OS=Mus musculus GN=Actbl2 PE=1 SV=1	92	42319	4	2	4	2	22131	2	1	1	697.301	2088.88	3	2088.9	-0.023	2	3.33	42	R	MQKEIVTLAPSTMKIK	I	2 Oxidation (M); 3 Phospho (ST)	0.1000002000221000.0			9486: Scan 13648 (rt=38.748) [G:\UserData\Public\Data\2018\201801\20180115\wanghurong-8.raw]
61	2::P01027	sp|P01027|CO3_MOUSE Complement C3 OS=Mus musculus GN=C3 PE=1 SV=3	92	187905	10	4	9	4	564	1	1	0	388.736	775.458	2	775.459	-0.0008	0	23.13	0.12	K	GVFVLNK	K					8376: Scan 12396 (rt=36.5235) [G:\UserData\Public\Data\2018\201801\20180115\wanghurong-8.raw]
61	2::P01027	sp|P01027|CO3_MOUSE Complement C3 OS=Mus musculus GN=C3 PE=1 SV=3	92	187905	10	4	9	4	786	1	1	0	400.747	799.48	2	799.48	0	0	26.22	0.11	R	VGLVAVDK	G					4558: Scan 7999 (rt=28.6894) [G:\UserData\Public\Data\2018\201801\20180115\wanghurong-8.raw]
61	2::P01027	sp|P01027|CO3_MOUSE Complement C3 OS=Mus musculus GN=C3 PE=1 SV=3	92	187905	10	4	9	4	787	2	1	0	400.748	799.482	2	799.48	0.0017	0	5.37	13	R	VGLVAVDK	G					4657: Scan 8118 (rt=28.9015) [G:\UserData\Public\Data\2018\201801\20180115\wanghurong-8.raw]
61	2::P01027	sp|P01027|CO3_MOUSE Complement C3 OS=Mus musculus GN=C3 PE=1 SV=3	92	187905	10	4	9	4	1216	1	1	0	417.247	832.48	2	832.481	-0.0005	0	29.36	0.034	R	LPYSVVR	N					6429: Scan 10193 (rt=32.6227) [G:\UserData\Public\Data\2018\201801\20180115\wanghurong-8.raw]
61	2::P01027	sp|P01027|CO3_MOUSE Complement C3 OS=Mus musculus GN=C3 PE=1 SV=3	92	187905	10	4	9	4	2998	1	1	1	472.276	942.538	2	942.539	-0.0005	0	25.81	0.11	R	QEALELIK	K					10092: Scan 14349 (rt=39.9908) [G:\UserData\Public\Data\2018\201801\20180115\wanghurong-8.raw]
61	2::P01027	sp|P01027|CO3_MOUSE Complement C3 OS=Mus musculus GN=C3 PE=1 SV=3	92	187905	10	4	9	4	5073	1	1	1	528.28	1054.55	2	1054.54	0.0016	0	58.05	5.9e-05	K	GYTQQLAFK	Q					8040: Scan 12019 (rt=35.8567) [G:\UserData\Public\Data\2018\201801\20180115\wanghurong-8.raw]
61	2::P01027	sp|P01027|CO3_MOUSE Complement C3 OS=Mus musculus GN=C3 PE=1 SV=3	92	187905	10	4	9	4	169	1	1	1	367.22	1098.64	3	1098.64	-0.0007	1	41.02	0.0053	K	RQEALELIK	K					7159: Scan 11026 (rt=34.1019) [G:\UserData\Public\Data\2018\201801\20180115\wanghurong-8.raw]
61	2::P01027	sp|P01027|CO3_MOUSE Complement C3 OS=Mus musculus GN=C3 PE=1 SV=3	92	187905	10	4	9	4	6525	1	1	1	565.798	1129.58	2	1129.58	0.0046	0	30.4	0.054	K	DFDSVPPVVR	W					11060: Scan 15447 (rt=41.9481) [G:\UserData\Public\Data\2018\201801\20180115\wanghurong-8.raw]
61	2::P01027	sp|P01027|CO3_MOUSE Complement C3 OS=Mus musculus GN=C3 PE=1 SV=3	92	187905	10	4	9	4	8631	3	1	1	624.815	1247.61	2	1247.63	-0.0128	0	1.33	44	R	VSIRPAPETAK	K	Phospho (ST)	0.00000000200.0			4858: Scan 8355 (rt=29.3291) [G:\UserData\Public\Data\2018\201801\20180115\wanghurong-8.raw]
61	2::P01027	sp|P01027|CO3_MOUSE Complement C3 OS=Mus musculus GN=C3 PE=1 SV=3	92	187905	10	4	9	4	11855	1	1	1	702.828	1403.64	2	1403.63	0.0158	0	2.17	44	R	GTLSVVAVYHAK	L	Phospho (ST); Phospho (Y)	0.020000003000.0			14142: Scan 18991 (rt=48.252) [G:\UserData\Public\Data\2018\201801\20180115\wanghurong-8.raw]
62	2::P11679	sp|P11679|K2C8_MOUSE Keratin, type II cytoskeletal 8 OS=Mus musculus GN=Krt8 PE=1 SV=4	91	54531	7	3	3	2	5611	1	0	0	361.537	1081.59	3	1081.59	-0.0031	1	42.59	0.0017	K	FASFIDKVR	F					9839: Scan 14056 (rt=39.477) [G:\UserData\Public\Data\2018\201801\20180115\wanghurong-8.raw]
62	2::P11679	sp|P11679|K2C8_MOUSE Keratin, type II cytoskeletal 8 OS=Mus musculus GN=Krt8 PE=1 SV=4	91	54531	7	3	3	2	5612	1	0	0	541.805	1081.59	2	1081.59	0.0028	1	36.46	0.0064	K	FASFIDKVR	F					9863: Scan 14088 (rt=39.5328) [G:\UserData\Public\Data\2018\201801\20180115\wanghurong-8.raw]
62	2::P11679	sp|P11679|K2C8_MOUSE Keratin, type II cytoskeletal 8 OS=Mus musculus GN=Krt8 PE=1 SV=4	91	54531	7	3	3	2	6901	4	0	1	575.312	1148.61	2	1148.59	0.0179	0	0.19	47	K	LVSESSDVVSK	-					9724: Scan 13925 (rt=39.2444) [G:\UserData\Public\Data\2018\201801\20180115\wanghurong-8.raw]
62	2::P11679	sp|P11679|K2C8_MOUSE Keratin, type II cytoskeletal 8 OS=Mus musculus GN=Krt8 PE=1 SV=4	91	54531	7	3	3	2	9872	1	0	0	327.919	1307.65	4	1307.65	-0.0007	2	15.6	2	K	NKYEDEINKR	T					976: Scan 3459 (rt=19.704) [G:\UserData\Public\Data\2018\201801\20180115\wanghurong-8.raw]
62	2::P11679	sp|P11679|K2C8_MOUSE Keratin, type II cytoskeletal 8 OS=Mus musculus GN=Krt8 PE=1 SV=4	91	54531	7	3	3	2	9873	1	0	0	327.919	1307.65	4	1307.65	-0.0003	2	6.63	16	K	NKYEDEINKR	T					998: Scan 3508 (rt=19.8793) [G:\UserData\Public\Data\2018\201801\20180115\wanghurong-8.raw]
62	2::P11679	sp|P11679|K2C8_MOUSE Keratin, type II cytoskeletal 8 OS=Mus musculus GN=Krt8 PE=1 SV=4	91	54531	7	3	3	2	9874	1	0	0	436.89	1307.65	3	1307.65	0.0004	2	33.59	0.032	K	NKYEDEINKR	T					974: Scan 3457 (rt=19.7012) [G:\UserData\Public\Data\2018\201801\20180115\wanghurong-8.raw]
62	2::P11679	sp|P11679|K2C8_MOUSE Keratin, type II cytoskeletal 8 OS=Mus musculus GN=Krt8 PE=1 SV=4	91	54531	7	3	3	2	9875	1	0	0	436.89	1307.65	3	1307.65	0.001	2	23.25	0.34	K	NKYEDEINKR	T					997: Scan 3505 (rt=19.871) [G:\UserData\Public\Data\2018\201801\20180115\wanghurong-8.raw]
63	2::A0A075B5K8	tr|A0A075B5K8|A0A075B5K8_MOUSE Protein Igkv1-99 OS=Mus musculus GN=Igkv1-99 PE=4 SV=4	90	13250	1	1	1	1	9775	1	1	1	652.312	1302.61	2	1302.61	0	0	90.47	6.5e-08	R	FSGSGSGTDFTLK	I					8751: Scan 12822 (rt=37.2851) [G:\UserData\Public\Data\2018\201801\20180115\wanghurong-8.raw]
64	2::A0A0B4J1H7	tr|A0A0B4J1H7|A0A0B4J1H7_MOUSE Protein Igkv1-135 OS=Mus musculus GN=Igkv1-135 PE=4 SV=1	90	13411	2	2	1	1	10095	1	1	1	659.309	1316.6	2	1316.62	-0.0204	0	41.51	0.0048	R	FTGSGSGTDFTLK	I					8841: Scan 12923 (rt=37.462) [G:\UserData\Public\Data\2018\201801\20180115\wanghurong-8.raw]
64	2::A0A0B4J1H7	tr|A0A0B4J1H7|A0A0B4J1H7_MOUSE Protein Igkv1-135 OS=Mus musculus GN=Igkv1-135 PE=4 SV=1	90	13411	2	2	1	1	10096	1	1	1	659.313	1316.61	2	1316.62	-0.0127	0	64.86	2.3e-05	R	FTGSGSGTDFTLK	I					8933: Scan 13027 (rt=37.6477) [G:\UserData\Public\Data\2018\201801\20180115\wanghurong-8.raw]
65	1::Q6ISB0	TREMBL:Q6ISB0 Keratin, hair, basic, 4 - Homo sapiens (Human).	90	65942	6	5	2	2	5611	1	0	0	361.537	1081.59	3	1081.59	-0.0031	1	42.59	0.0017	K	FASFIDKVR	F					9839: Scan 14056 (rt=39.477) [G:\UserData\Public\Data\2018\201801\20180115\wanghurong-8.raw]
65	1::Q6ISB0	TREMBL:Q6ISB0 Keratin, hair, basic, 4 - Homo sapiens (Human).	90	65942	6	5	2	2	5612	1	0	0	541.805	1081.59	2	1081.59	0.0028	1	36.46	0.0064	K	FASFIDKVR	F					9863: Scan 14088 (rt=39.5328) [G:\UserData\Public\Data\2018\201801\20180115\wanghurong-8.raw]
65	1::Q6ISB0	TREMBL:Q6ISB0 Keratin, hair, basic, 4 - Homo sapiens (Human).	90	65942	6	5	2	2	8949	2	0	0	632.35	1262.69	2	1262.69	-0.0013	0	29.87	0.079	K	LGLDIEIATYR	R					17326: Scan 22533 (rt=54.5113) [G:\UserData\Public\Data\2018\201801\20180115\wanghurong-8.raw]
65	1::Q6ISB0	TREMBL:Q6ISB0 Keratin, hair, basic, 4 - Homo sapiens (Human).	90	65942	6	5	2	2	8950	2	0	0	632.351	1262.69	2	1262.69	0	0	35.92	0.012	K	LGLDIEIATYR	R					17608: Scan 22848 (rt=55.0679) [G:\UserData\Public\Data\2018\201801\20180115\wanghurong-8.raw]
65	1::Q6ISB0	TREMBL:Q6ISB0 Keratin, hair, basic, 4 - Homo sapiens (Human).	90	65942	6	5	2	2	8951	2	0	0	632.351	1262.69	2	1262.69	0.001	0	37.75	0.0071	K	LGLDIEIATYR	R					17512: Scan 22741 (rt=54.8788) [G:\UserData\Public\Data\2018\201801\20180115\wanghurong-8.raw]
65	1::Q6ISB0	TREMBL:Q6ISB0 Keratin, hair, basic, 4 - Homo sapiens (Human).	90	65942	6	5	2	2	8952	2	0	0	632.351	1262.69	2	1262.69	0.0013	0	31.05	0.034	K	LGLDIEIATYR	R					17419: Scan 22637 (rt=54.6971) [G:\UserData\Public\Data\2018\201801\20180115\wanghurong-8.raw]
66	2::Q9CPN9	tr|Q9CPN9|Q9CPN9_MOUSE Protein 2210010C04Rik OS=Mus musculus GN=2210010C04Rik PE=1 SV=1	85	27089	15	3	4	1	1389	3	0	1	421.758	841.501	2	841.502	-0.0014	0	8.22	4.2	R	VSTVALPR	S					6019: Scan 9719 (rt=31.7797) [G:\UserData\Public\Data\2018\201801\20180115\wanghurong-8.raw]
66	2::Q9CPN9	tr|Q9CPN9|Q9CPN9_MOUSE Protein 2210010C04Rik OS=Mus musculus GN=2210010C04Rik PE=1 SV=1	85	27089	15	3	4	1	1390	3	0	1	421.758	841.501	2	841.502	-0.0011	0	9.81	2.9	R	VSTVALPR	S					5931: Scan 9615 (rt=31.5982) [G:\UserData\Public\Data\2018\201801\20180115\wanghurong-8.raw]
66	2::Q9CPN9	tr|Q9CPN9|Q9CPN9_MOUSE Protein 2210010C04Rik OS=Mus musculus GN=2210010C04Rik PE=1 SV=1	85	27089	15	3	4	1	1391	3	0	1	421.758	841.501	2	841.502	-0.0011	0	8.35	4	R	VSTVALPR	S					5752: Scan 9406 (rt=31.2187) [G:\UserData\Public\Data\2018\201801\20180115\wanghurong-8.raw]
66	2::Q9CPN9	tr|Q9CPN9|Q9CPN9_MOUSE Protein 2210010C04Rik OS=Mus musculus GN=2210010C04Rik PE=1 SV=1	85	27089	15	3	4	1	1392	2	0	1	421.758	841.501	2	841.502	-0.001	0	10.49	2.5	R	VSTVALPR	S					6204: Scan 9934 (rt=32.1622) [G:\UserData\Public\Data\2018\201801\20180115\wanghurong-8.raw]
66	2::Q9CPN9	tr|Q9CPN9|Q9CPN9_MOUSE Protein 2210010C04Rik OS=Mus musculus GN=2210010C04Rik PE=1 SV=1	85	27089	15	3	4	1	1393	3	0	1	421.758	841.501	2	841.502	-0.0009	0	10.04	2.7	R	VSTVALPR	S					5836: Scan 9507 (rt=31.4071) [G:\UserData\Public\Data\2018\201801\20180115\wanghurong-8.raw]
66	2::Q9CPN9	tr|Q9CPN9|Q9CPN9_MOUSE Protein 2210010C04Rik OS=Mus musculus GN=2210010C04Rik PE=1 SV=1	85	27089	15	3	4	1	1394	3	0	1	421.758	841.501	2	841.502	-0.0009	0	8.13	4	R	VSTVALPR	S					5560: Scan 9186 (rt=30.8286) [G:\UserData\Public\Data\2018\201801\20180115\wanghurong-8.raw]
66	2::Q9CPN9	tr|Q9CPN9|Q9CPN9_MOUSE Protein 2210010C04Rik OS=Mus musculus GN=2210010C04Rik PE=1 SV=1	85	27089	15	3	4	1	1395	3	0	1	421.758	841.502	2	841.502	-0.0005	0	8.74	3.5	R	VSTVALPR	S					6108: Scan 9825 (rt=31.9671) [G:\UserData\Public\Data\2018\201801\20180115\wanghurong-8.raw]
66	2::Q9CPN9	tr|Q9CPN9|Q9CPN9_MOUSE Protein 2210010C04Rik OS=Mus musculus GN=2210010C04Rik PE=1 SV=1	85	27089	15	3	4	1	1396	3	0	1	421.758	841.502	2	841.502	-0.0004	0	8	4.1	R	VSTVALPR	S					5657: Scan 9298 (rt=31.0278) [G:\UserData\Public\Data\2018\201801\20180115\wanghurong-8.raw]
66	2::Q9CPN9	tr|Q9CPN9|Q9CPN9_MOUSE Protein 2210010C04Rik OS=Mus musculus GN=2210010C04Rik PE=1 SV=1	85	27089	15	3	4	1	1398	5	0	1	421.759	841.504	2	841.502	0.0017	0	5.03	8.6	R	VSTVALPR	S					3316: Scan 6532 (rt=26.0152) [G:\UserData\Public\Data\2018\201801\20180115\wanghurong-8.raw]
66	2::Q9CPN9	tr|Q9CPN9|Q9CPN9_MOUSE Protein 2210010C04Rik OS=Mus musculus GN=2210010C04Rik PE=1 SV=1	85	27089	15	3	4	1	2428	2	0	1	457.208	912.401	2	912.407	-0.0055	0	14.77	1.5	K	TAATLNSR	V	Phospho (ST)	0.20000000.0			5707: Scan 9357 (rt=31.1342) [G:\UserData\Public\Data\2018\201801\20180115\wanghurong-8.raw]
66	2::Q9CPN9	tr|Q9CPN9|Q9CPN9_MOUSE Protein 2210010C04Rik OS=Mus musculus GN=2210010C04Rik PE=1 SV=1	85	27089	15	3	4	1	12096	1	1	1	710.865	1419.71	2	1419.71	0.0001	0	38.21	0.0091	K	YVNWIQQTIAAN	-					22097: Scan 27801 (rt=63.8362) [G:\UserData\Public\Data\2018\201801\20180115\wanghurong-8.raw]
66	2::Q9CPN9	tr|Q9CPN9|Q9CPN9_MOUSE Protein 2210010C04Rik OS=Mus musculus GN=2210010C04Rik PE=1 SV=1	85	27089	15	3	4	1	12097	1	1	1	710.865	1419.71	2	1419.71	0.0004	0	36.88	0.012	K	YVNWIQQTIAAN	-					21904: Scan 27588 (rt=63.4601) [G:\UserData\Public\Data\2018\201801\20180115\wanghurong-8.raw]
66	2::Q9CPN9	tr|Q9CPN9|Q9CPN9_MOUSE Protein 2210010C04Rik OS=Mus musculus GN=2210010C04Rik PE=1 SV=1	85	27089	15	3	4	1	12098	1	1	1	710.865	1419.72	2	1419.71	0.0008	0	39.93	0.0061	K	YVNWIQQTIAAN	-					21996: Scan 27689 (rt=63.6396) [G:\UserData\Public\Data\2018\201801\20180115\wanghurong-8.raw]
66	2::Q9CPN9	tr|Q9CPN9|Q9CPN9_MOUSE Protein 2210010C04Rik OS=Mus musculus GN=2210010C04Rik PE=1 SV=1	85	27089	15	3	4	1	12099	1	1	1	710.865	1419.72	2	1419.71	0.0013	0	0.92	51	K	YVNWIQQTIAAN	-					21807: Scan 27481 (rt=63.2702) [G:\UserData\Public\Data\2018\201801\20180115\wanghurong-8.raw]
66	2::Q9CPN9	tr|Q9CPN9|Q9CPN9_MOUSE Protein 2210010C04Rik OS=Mus musculus GN=2210010C04Rik PE=1 SV=1	85	27089	15	3	4	1	28942	1	1	1	817.383	3265.5	4	3265.5	0.003	2	1.68	89	R	HPNYNANTYNNDIMLIKLKTAATLNSR	V	Oxidation (M); 2 Phospho (ST)	0.000000000000010000000020020.0			4689: Scan 8154 (rt=28.9655) [G:\UserData\Public\Data\2018\201801\20180115\wanghurong-8.raw]
67	1::P02662	SWISS-PROT:P02662 Alpha-S1-casein - Bos taurus (Bovine).	84	22960	3	1	1	1	21143	1	1	1	976.48	1950.94	2	1950.95	-0.0003	1	29.79	0.096	K	YKVPQLEIVPNSAEER	L	Phospho (ST)	0.0000000000020000.0			14601: Scan 19507 (rt=49.1707) [G:\UserData\Public\Data\2018\201801\20180115\wanghurong-8.raw]
67	1::P02662	SWISS-PROT:P02662 Alpha-S1-casein - Bos taurus (Bovine).	84	22960	3	1	1	1	21144	1	0	1	651.323	1950.95	3	1950.95	0.0014	1	65.15	2.8e-05	K	YKVPQLEIVPNSAEER	L	Phospho (ST)	0.0000000000020000.0			14637: Scan 19547 (rt=49.2431) [G:\UserData\Public\Data\2018\201801\20180115\wanghurong-8.raw]
67	1::P02662	SWISS-PROT:P02662 Alpha-S1-casein - Bos taurus (Bovine).	84	22960	3	1	1	1	9742	1	0	1	651.324	1950.95	3	1950.95	0.0051	1	21.95	0.97	K	YKVPQLEIVPNSAEER	L	Phospho (ST)	0.0000000000020000.0			14542: Scan 19440 (rt=49.0522) [G:\UserData\Public\Data\2018\201801\20180115\wanghurong-8.raw]
68	2::B7ZC18	tr|B7ZC18|B7ZC18_MOUSE Signal transducer and activator of transcription OS=Mus musculus GN=Stat3 PE=1 SV=1	81	85568	5	3	2	1	23546	1	1	1	1140.57	2279.12	2	2279.12	0.0056	2	0.23	170	R	QKMQQLEQMLTALDQMRR	S	2 Oxidation (M)	0.000000001000000100.0			20426: Scan 25962 (rt=60.589) [G:\UserData\Public\Data\2018\201801\20180115\wanghurong-8.raw]
68	2::B7ZC18	tr|B7ZC18|B7ZC18_MOUSE Signal transducer and activator of transcription OS=Mus musculus GN=Stat3 PE=1 SV=1	81	85568	5	3	2	1	29687	1	1	1	1360.39	4078.15	3	4078.15	-0.001	2	43.33	0.0013	K	GFSFWVWLDNIIDLVKKYILALWNEGYIMGFISK	E					26493: Scan 32674 (rt=72.4955) [G:\UserData\Public\Data\2018\201801\20180115\wanghurong-8.raw]
68	2::B7ZC18	tr|B7ZC18|B7ZC18_MOUSE Signal transducer and activator of transcription OS=Mus musculus GN=Stat3 PE=1 SV=1	81	85568	5	3	2	1	29688	1	1	1	1020.54	4078.15	4	4078.15	0.0014	2	33.02	0.014	K	GFSFWVWLDNIIDLVKKYILALWNEGYIMGFISK	E					26486: Scan 32665 (rt=72.479) [G:\UserData\Public\Data\2018\201801\20180115\wanghurong-8.raw]
68	2::B7ZC18	tr|B7ZC18|B7ZC18_MOUSE Signal transducer and activator of transcription OS=Mus musculus GN=Stat3 PE=1 SV=1	81	85568	5	3	2	1	29690	1	1	1	1365.72	4094.14	3	4094.14	-0.0005	2	3.59	16	K	GFSFWVWLDNIIDLVKKYILALWNEGYIMGFISK	E	Oxidation (M)	0.0000000000000000000000000000100000.0			26431: Scan 32596 (rt=72.3588) [G:\UserData\Public\Data\2018\201801\20180115\wanghurong-8.raw]
68	2::B7ZC18	tr|B7ZC18|B7ZC18_MOUSE Signal transducer and activator of transcription OS=Mus musculus GN=Stat3 PE=1 SV=1	81	85568	5	3	2	1	29691	1	1	1	1024.54	4094.14	4	4094.14	-0.0003	2	34.57	0.012	K	GFSFWVWLDNIIDLVKKYILALWNEGYIMGFISK	E	Oxidation (M)	0.0000000000000000000000000000100000.0			26422: Scan 32585 (rt=72.3377) [G:\UserData\Public\Data\2018\201801\20180115\wanghurong-8.raw]
69	1::Q5D862	SWISS-PROT:Q5D862 Tax_Id=9606 Gene_Symbol=FLG2 Filaggrin-2	80	249296	3	2	2	1	9053	1	1	1	635.359	1268.7	2	1268.7	0.0014	0	40.47	0.0047	R	SVVTVIDVFYK	Y					23782: Scan 29662 (rt=67.1366) [G:\UserData\Public\Data\2018\201801\20180115\wanghurong-8.raw]
69	1::Q5D862	SWISS-PROT:Q5D862 Tax_Id=9606 Gene_Symbol=FLG2 Filaggrin-2	80	249296	3	2	2	1	9054	1	1	1	635.36	1268.71	2	1268.7	0.0036	0	56.32	0.00012	R	SVVTVIDVFYK	Y					23660: Scan 29527 (rt=66.8992) [G:\UserData\Public\Data\2018\201801\20180115\wanghurong-8.raw]
69	1::Q5D862	SWISS-PROT:Q5D862 Tax_Id=9606 Gene_Symbol=FLG2 Filaggrin-2	80	249296	3	2	2	1	25678	1	1	1	620.524	2478.07	4	2478.06	0.0091	1	3.49	56	K	SISNSHLSWSTDSTANKQLSR	H	2 Phospho (ST)	0.002020000000000000000.0			4874: Scan 8374 (rt=29.3617) [G:\UserData\Public\Data\2018\201801\20180115\wanghurong-8.raw]
70	2::P62631	sp|P62631|EF1A2_MOUSE Elongation factor 1-alpha 2 OS=Mus musculus GN=Eef1a2 PE=1 SV=1	80	50764	5	2	4	2	1760	1	1	1	435.774	869.533	2	869.533	-0.0004	0	22.73	0.11	K	QLIVGVNK	M					5010: Scan 8536 (rt=29.6518) [G:\UserData\Public\Data\2018\201801\20180115\wanghurong-8.raw]
70	2::P62631	sp|P62631|EF1A2_MOUSE Elongation factor 1-alpha 2 OS=Mus musculus GN=Eef1a2 PE=1 SV=1	80	50764	5	2	4	2	3585	1	1	1	488.279	974.544	2	974.544	0.0002	0	45.31	0.0012	R	LPLQDVYK	I					9606: Scan 13788 (rt=39.001) [G:\UserData\Public\Data\2018\201801\20180115\wanghurong-8.raw]
70	2::P62631	sp|P62631|EF1A2_MOUSE Elongation factor 1-alpha 2 OS=Mus musculus GN=Eef1a2 PE=1 SV=1	80	50764	5	2	4	2	4514	1	1	1	513.309	1024.6	2	1024.6	0.0002	0	43.49	0.00046	K	IGGIGTVPVGR	V					7994: Scan 11968 (rt=35.7624) [G:\UserData\Public\Data\2018\201801\20180115\wanghurong-8.raw]
70	2::P62631	sp|P62631|EF1A2_MOUSE Elongation factor 1-alpha 2 OS=Mus musculus GN=Eef1a2 PE=1 SV=1	80	50764	5	2	4	2	4515	1	1	1	513.309	1024.6	2	1024.6	0.001	0	21.23	0.078	K	IGGIGTVPVGR	V					8091: Scan 12078 (rt=35.9609) [G:\UserData\Public\Data\2018\201801\20180115\wanghurong-8.raw]
70	2::P62631	sp|P62631|EF1A2_MOUSE Elongation factor 1-alpha 2 OS=Mus musculus GN=Eef1a2 PE=1 SV=1	80	50764	5	2	4	2	22280	1	1	1	706.356	2116.05	3	2116.06	-0.0156	2	0.13	83	R	ERGITIDISLWKFETTK	Y	Phospho (ST)	0.00000000200000000.0			8658: Scan 12718 (rt=37.1046) [G:\UserData\Public\Data\2018\201801\20180115\wanghurong-8.raw]
71	2::Q6IFX3	sp|Q6IFX3|K1C40_MOUSE Keratin, type I cytoskeletal 40 OS=Mus musculus GN=Krt40 PE=2 SV=1	79	51006	4	3	2	1	847	1	0	0	404.203	806.392	2	806.392	-0.0004	0	47.15	0.00084	K	LAADDFR	S					4138: Scan 7497 (rt=27.7435) [G:\UserData\Public\Data\2018\201801\20180115\wanghurong-8.raw]
71	2::Q6IFX3	sp|Q6IFX3|K1C40_MOUSE Keratin, type I cytoskeletal 40 OS=Mus musculus GN=Krt40 PE=2 SV=1	79	51006	4	3	2	1	848	1	0	0	404.203	806.392	2	806.392	-0.0001	0	45.18	0.0013	K	LAADDFR	S					4038: Scan 7381 (rt=27.5415) [G:\UserData\Public\Data\2018\201801\20180115\wanghurong-8.raw]
71	2::Q6IFX3	sp|Q6IFX3|K1C40_MOUSE Keratin, type I cytoskeletal 40 OS=Mus musculus GN=Krt40 PE=2 SV=1	79	51006	4	3	2	1	849	1	0	0	404.205	806.396	2	806.392	0.0037	0	44.6	0.0015	K	LAADDFR	S					3945: Scan 7273 (rt=27.3487) [G:\UserData\Public\Data\2018\201801\20180115\wanghurong-8.raw]
71	2::Q6IFX3	sp|Q6IFX3|K1C40_MOUSE Keratin, type I cytoskeletal 40 OS=Mus musculus GN=Krt40 PE=2 SV=1	79	51006	4	3	2	1	4890	3	1	1	349.521	1045.54	3	1045.54	-0.0006	1	12.17	3.7	R	GLLEKEDSR	L					2929: Scan 6079 (rt=25.2006) [G:\UserData\Public\Data\2018\201801\20180115\wanghurong-8.raw]
72	1::A2A5Y0	TREMBL:A2A5Y0 Tax_Id=10090 Gene_Symbol=Krt31 keratin complex 1, acidic, gene 1	79	48911	5	3	3	1	847	1	0	0	404.203	806.392	2	806.392	-0.0004	0	47.15	0.00084	K	LAADDFR	T					4138: Scan 7497 (rt=27.7435) [G:\UserData\Public\Data\2018\201801\20180115\wanghurong-8.raw]
72	1::A2A5Y0	TREMBL:A2A5Y0 Tax_Id=10090 Gene_Symbol=Krt31 keratin complex 1, acidic, gene 1	79	48911	5	3	3	1	848	1	0	0	404.203	806.392	2	806.392	-0.0001	0	45.18	0.0013	K	LAADDFR	T					4038: Scan 7381 (rt=27.5415) [G:\UserData\Public\Data\2018\201801\20180115\wanghurong-8.raw]
72	1::A2A5Y0	TREMBL:A2A5Y0 Tax_Id=10090 Gene_Symbol=Krt31 keratin complex 1, acidic, gene 1	79	48911	5	3	3	1	849	1	0	0	404.205	806.396	2	806.392	0.0037	0	44.6	0.0015	K	LAADDFR	T					3945: Scan 7273 (rt=27.3487) [G:\UserData\Public\Data\2018\201801\20180115\wanghurong-8.raw]
72	1::A2A5Y0	TREMBL:A2A5Y0 Tax_Id=10090 Gene_Symbol=Krt31 keratin complex 1, acidic, gene 1	79	48911	5	3	3	1	22307	1	1	1	530.492	2117.94	4	2117.93	0.0091	1	1.05	80	R	REVEEWFTTQTEELNK	Q	Phospho (ST)	0.0000000000200000.0			7297: Scan 11184 (rt=34.3793) [G:\UserData\Public\Data\2018\201801\20180115\wanghurong-8.raw]
72	1::A2A5Y0	TREMBL:A2A5Y0 Tax_Id=10090 Gene_Symbol=Krt31 keratin complex 1, acidic, gene 1	79	48911	5	3	3	1	14166	1	1	1	776.37	2326.09	3	2326.05	0.0406	2	4.45	67	K	ETMQFLNDRLASYMEKVR	Q	Oxidation (M); Phospho (ST)	0.000000000002010000.0			6872: Scan 10702 (rt=33.5321) [G:\UserData\Public\Data\2018\201801\20180115\wanghurong-8.raw]
73	2::A1L317	sp|A1L317|K1C24_MOUSE Keratin, type I cytoskeletal 24 OS=Mus musculus GN=Krt24 PE=2 SV=2	79	55033	4	3	2	1	847	1	0	0	404.203	806.392	2	806.392	-0.0004	0	47.15	0.00084	R	LAADDFR	M					4138: Scan 7497 (rt=27.7435) [G:\UserData\Public\Data\2018\201801\20180115\wanghurong-8.raw]
73	2::A1L317	sp|A1L317|K1C24_MOUSE Keratin, type I cytoskeletal 24 OS=Mus musculus GN=Krt24 PE=2 SV=2	79	55033	4	3	2	1	848	1	0	0	404.203	806.392	2	806.392	-0.0001	0	45.18	0.0013	R	LAADDFR	M					4038: Scan 7381 (rt=27.5415) [G:\UserData\Public\Data\2018\201801\20180115\wanghurong-8.raw]
73	2::A1L317	sp|A1L317|K1C24_MOUSE Keratin, type I cytoskeletal 24 OS=Mus musculus GN=Krt24 PE=2 SV=2	79	55033	4	3	2	1	849	1	0	0	404.205	806.396	2	806.392	0.0037	0	44.6	0.0015	R	LAADDFR	M					3945: Scan 7273 (rt=27.3487) [G:\UserData\Public\Data\2018\201801\20180115\wanghurong-8.raw]
73	2::A1L317	sp|A1L317|K1C24_MOUSE Keratin, type I cytoskeletal 24 OS=Mus musculus GN=Krt24 PE=2 SV=2	79	55033	4	3	2	1	1525	5	1	1	426.218	850.421	2	850.411	0.0104	0	2.9	20	R	SEVMELK	R	Oxidation (M)	0.0001000.0			5017: Scan 8544 (rt=29.6667) [G:\UserData\Public\Data\2018\201801\20180115\wanghurong-8.raw]
74	1::Q497I4	TREMBL:Q497I4 Tax_Id=10090 Gene_Symbol=Krt35 Krt35 protein	79	51809	4	3	2	1	847	1	0	0	404.203	806.392	2	806.392	-0.0004	0	47.15	0.00084	K	LAADDFR	T					4138: Scan 7497 (rt=27.7435) [G:\UserData\Public\Data\2018\201801\20180115\wanghurong-8.raw]
74	1::Q497I4	TREMBL:Q497I4 Tax_Id=10090 Gene_Symbol=Krt35 Krt35 protein	79	51809	4	3	2	1	848	1	0	0	404.203	806.392	2	806.392	-0.0001	0	45.18	0.0013	K	LAADDFR	T					4038: Scan 7381 (rt=27.5415) [G:\UserData\Public\Data\2018\201801\20180115\wanghurong-8.raw]
74	1::Q497I4	TREMBL:Q497I4 Tax_Id=10090 Gene_Symbol=Krt35 Krt35 protein	79	51809	4	3	2	1	849	1	0	0	404.205	806.396	2	806.392	0.0037	0	44.6	0.0015	K	LAADDFR	T					3945: Scan 7273 (rt=27.3487) [G:\UserData\Public\Data\2018\201801\20180115\wanghurong-8.raw]
74	1::Q497I4	TREMBL:Q497I4 Tax_Id=10090 Gene_Symbol=Krt35 Krt35 protein	79	51809	4	3	2	1	23166	3	1	1	747.377	2239.11	3	2239.13	-0.0176	2	1.78	61	K	EELLCLKKNHEEEVNSLR	C					16780: Scan 21931 (rt=53.4488) [G:\UserData\Public\Data\2018\201801\20180115\wanghurong-8.raw]
75	1::Q14532	SWISS-PROT:Q14532 Keratin, type I cuticular HA2 (Hair keratin, type I HA2)	79	51769	4	3	2	1	847	1	0	0	404.203	806.392	2	806.392	-0.0004	0	47.15	0.00084	K	LAADDFR	A					4138: Scan 7497 (rt=27.7435) [G:\UserData\Public\Data\2018\201801\20180115\wanghurong-8.raw]
75	1::Q14532	SWISS-PROT:Q14532 Keratin, type I cuticular HA2 (Hair keratin, type I HA2)	79	51769	4	3	2	1	848	1	0	0	404.203	806.392	2	806.392	-0.0001	0	45.18	0.0013	K	LAADDFR	A					4038: Scan 7381 (rt=27.5415) [G:\UserData\Public\Data\2018\201801\20180115\wanghurong-8.raw]
75	1::Q14532	SWISS-PROT:Q14532 Keratin, type I cuticular HA2 (Hair keratin, type I HA2)	79	51769	4	3	2	1	849	1	0	0	404.205	806.396	2	806.392	0.0037	0	44.6	0.0015	K	LAADDFR	A					3945: Scan 7273 (rt=27.3487) [G:\UserData\Public\Data\2018\201801\20180115\wanghurong-8.raw]
75	1::Q14532	SWISS-PROT:Q14532 Keratin, type I cuticular HA2 (Hair keratin, type I HA2)	79	51769	4	3	2	1	2245	1	1	1	452.222	902.429	2	902.426	0.0032	0	1.86	31	R	LASYLTR	V	Phospho (ST)	0.0000020.0			7041: Scan 10894 (rt=33.8703) [G:\UserData\Public\Data\2018\201801\20180115\wanghurong-8.raw]
76	1::O76015	SWISS-PROT:O76015 Keratin, type I cuticular HA8 (Hair keratin, type I HA8)	79	52054	4	3	2	1	847	1	0	0	404.203	806.392	2	806.392	-0.0004	0	47.15	0.00084	K	LAADDFR	I					4138: Scan 7497 (rt=27.7435) [G:\UserData\Public\Data\2018\201801\20180115\wanghurong-8.raw]
76	1::O76015	SWISS-PROT:O76015 Keratin, type I cuticular HA8 (Hair keratin, type I HA8)	79	52054	4	3	2	1	848	1	0	0	404.203	806.392	2	806.392	-0.0001	0	45.18	0.0013	K	LAADDFR	I					4038: Scan 7381 (rt=27.5415) [G:\UserData\Public\Data\2018\201801\20180115\wanghurong-8.raw]
76	1::O76015	SWISS-PROT:O76015 Keratin, type I cuticular HA8 (Hair keratin, type I HA8)	79	52054	4	3	2	1	849	1	0	0	404.205	806.396	2	806.392	0.0037	0	44.6	0.0015	K	LAADDFR	I					3945: Scan 7273 (rt=27.3487) [G:\UserData\Public\Data\2018\201801\20180115\wanghurong-8.raw]
76	1::O76015	SWISS-PROT:O76015 Keratin, type I cuticular HA8 (Hair keratin, type I HA8)	79	52054	4	3	2	1	10763	2	1	1	676.326	2025.96	3	2025.96	-0.0058	1	1	130	R	VLGEMRAQYEAMLETNR	Q	Oxidation (M)	0.00000000000100000.0			7572: Scan 11495 (rt=34.924) [G:\UserData\Public\Data\2018\201801\20180115\wanghurong-8.raw]
77	2::A6BLY7	sp|A6BLY7|K1C28_MOUSE Keratin, type I cytoskeletal 28 OS=Mus musculus GN=Krt28 PE=1 SV=1	79	50771	4	3	2	1	847	1	0	0	404.203	806.392	2	806.392	-0.0004	0	47.15	0.00084	R	LAADDFR	L					4138: Scan 7497 (rt=27.7435) [G:\UserData\Public\Data\2018\201801\20180115\wanghurong-8.raw]
77	2::A6BLY7	sp|A6BLY7|K1C28_MOUSE Keratin, type I cytoskeletal 28 OS=Mus musculus GN=Krt28 PE=1 SV=1	79	50771	4	3	2	1	848	1	0	0	404.203	806.392	2	806.392	-0.0001	0	45.18	0.0013	R	LAADDFR	L					4038: Scan 7381 (rt=27.5415) [G:\UserData\Public\Data\2018\201801\20180115\wanghurong-8.raw]
77	2::A6BLY7	sp|A6BLY7|K1C28_MOUSE Keratin, type I cytoskeletal 28 OS=Mus musculus GN=Krt28 PE=1 SV=1	79	50771	4	3	2	1	849	1	0	0	404.205	806.396	2	806.392	0.0037	0	44.6	0.0015	R	LAADDFR	L					3945: Scan 7273 (rt=27.3487) [G:\UserData\Public\Data\2018\201801\20180115\wanghurong-8.raw]
77	2::A6BLY7	sp|A6BLY7|K1C28_MOUSE Keratin, type I cytoskeletal 28 OS=Mus musculus GN=Krt28 PE=1 SV=1	79	50771	4	3	2	1	21637	7	1	1	1006.49	2010.96	2	2010.94	0.0219	0	0.07	210	K	SATLQQQISNDLGAATSAR	T	Phospho (ST)	0.0000000020000000000.0			17967: Scan 23245 (rt=55.7645) [G:\UserData\Public\Data\2018\201801\20180115\wanghurong-8.raw]
78	2::G3UZ07	tr|G3UZ07|G3UZ07_MOUSE Actin, cytoplasmic 2 (Fragment) OS=Mus musculus GN=Actg1 PE=1 SV=1	77	29347	10	2	4	2	4323	1	0	0	507.744	1013.47	2	1013.47	0.0002	0	8.19	6.5	R	DLTDYLMK	I	Oxidation (M)	0.00000010.0			12008: Scan 16529 (rt=43.8676) [G:\UserData\Public\Data\2018\201801\20180115\wanghurong-8.raw]
78	2::G3UZ07	tr|G3UZ07|G3UZ07_MOUSE Actin, cytoplasmic 2 (Fragment) OS=Mus musculus GN=Actg1 PE=1 SV=1	77	29347	10	2	4	2	5389	3	1	1	537.283	1072.55	2	1072.56	-0.0053	2	0.32	54	-	MRSPSSPRR	N					2697: Scan 5787 (rt=24.6782) [G:\UserData\Public\Data\2018\201801\20180115\wanghurong-8.raw]
78	2::G3UZ07	tr|G3UZ07|G3UZ07_MOUSE Actin, cytoplasmic 2 (Fragment) OS=Mus musculus GN=Actg1 PE=1 SV=1	77	29347	10	2	4	2	5390	3	1	1	537.283	1072.55	2	1072.56	-0.004	2	0.35	52	-	MRSPSSPRR	N					2614: Scan 5683 (rt=24.4864) [G:\UserData\Public\Data\2018\201801\20180115\wanghurong-8.raw]
78	2::G3UZ07	tr|G3UZ07|G3UZ07_MOUSE Actin, cytoplasmic 2 (Fragment) OS=Mus musculus GN=Actg1 PE=1 SV=1	77	29347	10	2	4	2	5732	1	1	1	545.28	1088.55	2	1088.55	-0.0044	2	9.71	5.6	-	MRSPSSPRR	N	Oxidation (M)	0.100000000.0			1988: Scan 4900 (rt=23.048) [G:\UserData\Public\Data\2018\201801\20180115\wanghurong-8.raw]
78	2::G3UZ07	tr|G3UZ07|G3UZ07_MOUSE Actin, cytoplasmic 2 (Fragment) OS=Mus musculus GN=Actg1 PE=1 SV=1	77	29347	10	2	4	2	5733	1	1	1	545.281	1088.55	2	1088.55	-0.004	2	1.78	34	-	MRSPSSPRR	N	Oxidation (M)	0.100000000.0			1794: Scan 4683 (rt=22.6582) [G:\UserData\Public\Data\2018\201801\20180115\wanghurong-8.raw]
78	2::G3UZ07	tr|G3UZ07|G3UZ07_MOUSE Actin, cytoplasmic 2 (Fragment) OS=Mus musculus GN=Actg1 PE=1 SV=1	77	29347	10	2	4	2	5734	1	1	1	545.281	1088.55	2	1088.55	-0.004	2	9.45	5.8	-	MRSPSSPRR	N	Oxidation (M)	0.100000000.0			1892: Scan 4792 (rt=22.8549) [G:\UserData\Public\Data\2018\201801\20180115\wanghurong-8.raw]
78	2::G3UZ07	tr|G3UZ07|G3UZ07_MOUSE Actin, cytoplasmic 2 (Fragment) OS=Mus musculus GN=Actg1 PE=1 SV=1	77	29347	10	2	4	2	6567	2	0	0	566.766	1131.52	2	1131.52	-0.0012	0	0.48	54	R	GYSFTTTAER	E					5445: Scan 9050 (rt=30.5804) [G:\UserData\Public\Data\2018\201801\20180115\wanghurong-8.raw]
78	2::G3UZ07	tr|G3UZ07|G3UZ07_MOUSE Actin, cytoplasmic 2 (Fragment) OS=Mus musculus GN=Actg1 PE=1 SV=1	77	29347	10	2	4	2	6568	1	0	0	566.767	1131.52	2	1131.52	-0.0003	0	23.71	0.23	R	GYSFTTTAER	E					5292: Scan 8863 (rt=30.2491) [G:\UserData\Public\Data\2018\201801\20180115\wanghurong-8.raw]
78	2::G3UZ07	tr|G3UZ07|G3UZ07_MOUSE Actin, cytoplasmic 2 (Fragment) OS=Mus musculus GN=Actg1 PE=1 SV=1	77	29347	10	2	4	2	6569	1	0	0	566.768	1131.52	2	1131.52	0.0012	0	49.83	0.00055	R	GYSFTTTAER	E					5377: Scan 8967 (rt=30.4351) [G:\UserData\Public\Data\2018\201801\20180115\wanghurong-8.raw]
78	2::G3UZ07	tr|G3UZ07|G3UZ07_MOUSE Actin, cytoplasmic 2 (Fragment) OS=Mus musculus GN=Actg1 PE=1 SV=1	77	29347	10	2	4	2	9770	1	0	0	652.027	1953.06	3	1953.06	0.0014	0	43.46	0.0014	R	VAPEEHPVLLTEAPLNPK	A					12957: Scan 17629 (rt=45.8273) [G:\UserData\Public\Data\2018\201801\20180115\wanghurong-8.raw]
79	2::Q792Z1	tr|Q792Z1|Q792Z1_MOUSE MCG140784 OS=Mus musculus GN=Try10 PE=1 SV=1	74	26888	5	2	2	1	7401	1	1	1	588.32	1174.63	2	1174.63	-0.0008	0	41.86	0.0032	K	TLDNDIMLIK	L					15873: Scan 20921 (rt=51.6785) [G:\UserData\Public\Data\2018\201801\20180115\wanghurong-8.raw]
79	2::Q792Z1	tr|Q792Z1|Q792Z1_MOUSE MCG140784 OS=Mus musculus GN=Try10 PE=1 SV=1	74	26888	5	2	2	1	7402	1	1	1	588.321	1174.63	2	1174.63	-0.0001	0	49.24	0.00059	K	TLDNDIMLIK	L					15981: Scan 21039 (rt=51.8831) [G:\UserData\Public\Data\2018\201801\20180115\wanghurong-8.raw]
79	2::Q792Z1	tr|Q792Z1|Q792Z1_MOUSE MCG140784 OS=Mus musculus GN=Try10 PE=1 SV=1	74	26888	5	2	2	1	23085	1	1	1	744.076	2229.21	3	2229.2	0.0024	1	11.92	1.9	K	TLDNDIMLIKLSSPVTLNAR	V	Oxidation (M)	0.00000010000000000000.0			21724: Scan 27390 (rt=63.1084) [G:\UserData\Public\Data\2018\201801\20180115\wanghurong-8.raw]
79	2::Q792Z1	tr|Q792Z1|Q792Z1_MOUSE MCG140784 OS=Mus musculus GN=Try10 PE=1 SV=1	74	26888	5	2	2	1	23086	1	1	1	744.077	2229.21	3	2229.2	0.0038	1	12.22	1.8	K	TLDNDIMLIKLSSPVTLNAR	V	Oxidation (M)	0.00000010000000000000.0			21903: Scan 27587 (rt=63.4586) [G:\UserData\Public\Data\2018\201801\20180115\wanghurong-8.raw]
79	2::Q792Z1	tr|Q792Z1|Q792Z1_MOUSE MCG140784 OS=Mus musculus GN=Try10 PE=1 SV=1	74	26888	5	2	2	1	23087	1	1	1	744.077	2229.21	3	2229.2	0.0039	1	11.95	1.9	K	TLDNDIMLIKLSSPVTLNAR	V	Oxidation (M)	0.00000010000000000000.0			21814: Scan 27489 (rt=63.2852) [G:\UserData\Public\Data\2018\201801\20180115\wanghurong-8.raw]
80	2::Q9QZ82	sp|Q9QZ82|CP11A_MOUSE Cholesterol side-chain cleavage enzyme, mitochondrial OS=Mus musculus GN=Cyp11a1 PE=2 SV=1	68	60447	5	1	4	1	1767	1	1	1	436.254	870.493	2	870.492	0.0006	0	21.8	0.23	R	IEVQNLR	D					4165: Scan 7528 (rt=27.7981) [G:\UserData\Public\Data\2018\201801\20180115\wanghurong-8.raw]
80	2::Q9QZ82	sp|Q9QZ82|CP11A_MOUSE Cholesterol side-chain cleavage enzyme, mitochondrial OS=Mus musculus GN=Cyp11a1 PE=2 SV=1	68	60447	5	1	4	1	5801	1	1	1	546.807	1091.6	2	1091.6	0.0018	0	11.67	2.6	R	YTVNDLVLR	N					13505: Scan 18262 (rt=46.9559) [G:\UserData\Public\Data\2018\201801\20180115\wanghurong-8.raw]
80	2::Q9QZ82	sp|Q9QZ82|CP11A_MOUSE Cholesterol side-chain cleavage enzyme, mitochondrial OS=Mus musculus GN=Cyp11a1 PE=2 SV=1	68	60447	5	1	4	1	5802	1	1	1	546.808	1091.6	2	1091.6	0.0031	0	24.11	0.15	R	YTVNDLVLR	N					13406: Scan 18144 (rt=46.7433) [G:\UserData\Public\Data\2018\201801\20180115\wanghurong-8.raw]
80	2::Q9QZ82	sp|Q9QZ82|CP11A_MOUSE Cholesterol side-chain cleavage enzyme, mitochondrial OS=Mus musculus GN=Cyp11a1 PE=2 SV=1	68	60447	5	1	4	1	558	1	1	1	388.569	1162.68	3	1162.68	0.0023	0	20.4	0.12	R	LHPISVTLQR	Y					8186: Scan 12185 (rt=36.1504) [G:\UserData\Public\Data\2018\201801\20180115\wanghurong-8.raw]
80	2::Q9QZ82	sp|Q9QZ82|CP11A_MOUSE Cholesterol side-chain cleavage enzyme, mitochondrial OS=Mus musculus GN=Cyp11a1 PE=2 SV=1	68	60447	5	1	4	1	12340	1	1	1	717.398	1432.78	2	1432.78	-0.0001	0	56.38	0.00015	K	LGTLESVYIVDPK	D					16040: Scan 21104 (rt=51.9973) [G:\UserData\Public\Data\2018\201801\20180115\wanghurong-8.raw]
81	2::A0A075B5K1	tr|A0A075B5K1|A0A075B5K1_MOUSE Protein Igkv11-125 OS=Mus musculus GN=Igkv11-125 PE=4 SV=4	65	13070	3	1	1	1	17471	1	1	1	852.451	1702.89	2	1702.89	-0.0008	0	65.32	1.9e-05	K	LLIYGASNLEDGVPSR	F					15920: Scan 20972 (rt=51.7662) [G:\UserData\Public\Data\2018\201801\20180115\wanghurong-8.raw]
81	2::A0A075B5K1	tr|A0A075B5K1|A0A075B5K1_MOUSE Protein Igkv11-125 OS=Mus musculus GN=Igkv11-125 PE=4 SV=4	65	13070	3	1	1	1	17472	1	1	1	852.452	1702.89	2	1702.89	0.0004	0	12.79	3.3	K	LLIYGASNLEDGVPSR	F					17641: Scan 22884 (rt=55.1311) [G:\UserData\Public\Data\2018\201801\20180115\wanghurong-8.raw]
81	2::A0A075B5K1	tr|A0A075B5K1|A0A075B5K1_MOUSE Protein Igkv11-125 OS=Mus musculus GN=Igkv11-125 PE=4 SV=4	65	13070	3	1	1	1	17473	1	1	1	568.637	1702.89	3	1702.89	0.0005	0	15.45	1.8	K	LLIYGASNLEDGVPSR	F					17654: Scan 22898 (rt=55.1545) [G:\UserData\Public\Data\2018\201801\20180115\wanghurong-8.raw]
82	2::A0A0A6YW67	tr|A0A0A6YW67|A0A0A6YW67_MOUSE MCG23377, isoform CRA_b OS=Mus musculus GN=Gm8797 PE=4 SV=1	65	8723	4	2	4	2	5329	1	1	1	534.312	1066.61	2	1066.61	-0.005	0	19.81	0.21	K	ESTLHLVLR	L					9749: Scan 13953 (rt=39.2947) [G:\UserData\Public\Data\2018\201801\20180115\wanghurong-8.raw]
82	2::A0A0A6YW67	tr|A0A0A6YW67|A0A0A6YW67_MOUSE MCG23377, isoform CRA_b OS=Mus musculus GN=Gm8797 PE=4 SV=1	65	8723	4	2	4	2	5593	1	1	1	541.281	1080.55	2	1080.55	0.0016	0	34.26	0.024	R	TLSDYNIQK	E					4122: Scan 7479 (rt=27.7144) [G:\UserData\Public\Data\2018\201801\20180115\wanghurong-8.raw]
82	2::A0A0A6YW67	tr|A0A0A6YW67|A0A0A6YW67_MOUSE MCG23377, isoform CRA_b OS=Mus musculus GN=Gm8797 PE=4 SV=1	65	8723	4	2	4	2	10651	1	1	1	673.364	1344.71	2	1344.69	0.0263	1	2.71	30	-	MQIFVKTLTGK	T	Phospho (ST)	0.00000020000.0			6922: Scan 10758 (rt=33.6321) [G:\UserData\Public\Data\2018\201801\20180115\wanghurong-8.raw]
82	2::A0A0A6YW67	tr|A0A0A6YW67|A0A0A6YW67_MOUSE MCG23377, isoform CRA_b OS=Mus musculus GN=Gm8797 PE=4 SV=1	65	8723	4	2	4	2	19118	1	1	1	894.469	1786.92	2	1786.92	0.0029	0	42	0.0045	K	TITLEVEPSDTIENVK	A					14879: Scan 19815 (rt=49.7183) [G:\UserData\Public\Data\2018\201801\20180115\wanghurong-8.raw]
83	1::Q7RTS7	SWISS-PROT:Q7RTS7 Tax_Id=9606 Gene_Symbol=KRT74 Keratin, type II cytoskeletal 74	64	58229	9	2	8	1	5611	1	0	0	361.537	1081.59	3	1081.59	-0.0031	1	42.59	0.0017	K	FASFIDKVR	F					9839: Scan 14056 (rt=39.477) [G:\UserData\Public\Data\2018\201801\20180115\wanghurong-8.raw]
83	1::Q7RTS7	SWISS-PROT:Q7RTS7 Tax_Id=9606 Gene_Symbol=KRT74 Keratin, type II cytoskeletal 74	64	58229	9	2	8	1	5612	1	0	0	541.805	1081.59	2	1081.59	0.0028	1	36.46	0.0064	K	FASFIDKVR	F					9863: Scan 14088 (rt=39.5328) [G:\UserData\Public\Data\2018\201801\20180115\wanghurong-8.raw]
83	1::Q7RTS7	SWISS-PROT:Q7RTS7 Tax_Id=9606 Gene_Symbol=KRT74 Keratin, type II cytoskeletal 74	64	58229	9	2	8	1	10884	4	1	0	679.866	1357.72	2	1357.71	0.0087	0	1.7	42	R	DLDLDSIIAEVR	M					3733: Scan 7021 (rt=26.894) [G:\UserData\Public\Data\2018\201801\20180115\wanghurong-8.raw]
83	1::Q7RTS7	SWISS-PROT:Q7RTS7 Tax_Id=9606 Gene_Symbol=KRT74 Keratin, type II cytoskeletal 74	64	58229	9	2	8	1	12156	3	1	1	712.854	1423.69	2	1423.7	-0.0022	1	1.88	44	K	VELQAKVDSLDK	E	Phospho (ST)	0.000000002000.0			22602: Scan 28359 (rt=64.8308) [G:\UserData\Public\Data\2018\201801\20180115\wanghurong-8.raw]
83	1::Q7RTS7	SWISS-PROT:Q7RTS7 Tax_Id=9606 Gene_Symbol=KRT74 Keratin, type II cytoskeletal 74	64	58229	9	2	8	1	12999	2	1	0	738.888	1475.76	2	1475.76	-0.0005	0	1.08	45	R	FLEQQNQVLETK	W					8424: Scan 12455 (rt=36.6315) [G:\UserData\Public\Data\2018\201801\20180115\wanghurong-8.raw]
83	1::Q7RTS7	SWISS-PROT:Q7RTS7 Tax_Id=9606 Gene_Symbol=KRT74 Keratin, type II cytoskeletal 74	64	58229	9	2	8	1	13031	1	1	1	739.37	1476.72	2	1476.72	0.001	1	2.4	43	K	GNFSVHSAVVPRK	A	Phospho (ST)	0.0000002000000.0			26224: Scan 32357 (rt=71.9338) [G:\UserData\Public\Data\2018\201801\20180115\wanghurong-8.raw]
83	1::Q7RTS7	SWISS-PROT:Q7RTS7 Tax_Id=9606 Gene_Symbol=KRT74 Keratin, type II cytoskeletal 74	64	58229	9	2	8	1	17406	1	0	0	567.571	1699.69	3	1699.71	-0.0218	1	1.68	46	R	MLREYQELMSLK	L	Phospho (ST); Phospho (Y)	0.000030000200.0			15523: Scan 20533 (rt=50.9893) [G:\UserData\Public\Data\2018\201801\20180115\wanghurong-8.raw]
83	1::Q7RTS7	SWISS-PROT:Q7RTS7 Tax_Id=9606 Gene_Symbol=KRT74 Keratin, type II cytoskeletal 74	64	58229	9	2	8	1	18238	1	1	1	580.282	1737.83	3	1737.8	0.0207	1	8.2	14	K	QRASLETAIADAEQR	G	Phospho (ST)	0.000000200000000.0			10536: Scan 14847 (rt=40.8753) [G:\UserData\Public\Data\2018\201801\20180115\wanghurong-8.raw]
83	1::Q7RTS7	SWISS-PROT:Q7RTS7 Tax_Id=9606 Gene_Symbol=KRT74 Keratin, type II cytoskeletal 74	64	58229	9	2	8	1	19178	5	1	1	898.399	2692.18	3	2692.13	0.0469	2	1.34	160	R	MHYEEIALKSKAEAEALYQTK	I	2 Phospho (ST); Phospho (Y)	0.003000000200000000020.0			14760: Scan 19684 (rt=49.4858) [G:\UserData\Public\Data\2018\201801\20180115\wanghurong-8.raw]
84	1::Q6IME9	TREMBL:Q6IME9 Tax_Id=10090 Gene_Symbol=Krt72 Type-II keratin Kb35	64	57228	6	2	5	1	5611	1	0	0	361.537	1081.59	3	1081.59	-0.0031	1	42.59	0.0017	K	FASFIDKVR	F					9839: Scan 14056 (rt=39.477) [G:\UserData\Public\Data\2018\201801\20180115\wanghurong-8.raw]
84	1::Q6IME9	TREMBL:Q6IME9 Tax_Id=10090 Gene_Symbol=Krt72 Type-II keratin Kb35	64	57228	6	2	5	1	5612	1	0	0	541.805	1081.59	2	1081.59	0.0028	1	36.46	0.0064	K	FASFIDKVR	F					9863: Scan 14088 (rt=39.5328) [G:\UserData\Public\Data\2018\201801\20180115\wanghurong-8.raw]
84	1::Q6IME9	TREMBL:Q6IME9 Tax_Id=10090 Gene_Symbol=Krt72 Type-II keratin Kb35	64	57228	6	2	5	1	10710	10	1	1	674.84	1347.67	2	1347.67	-0.0006	1	8.07	9.8	R	LSGSHASVRAGVK	G	Phospho (ST)	0.0000002000000.0			13967: Scan 18793 (rt=47.9027) [G:\UserData\Public\Data\2018\201801\20180115\wanghurong-8.raw]
84	1::Q6IME9	TREMBL:Q6IME9 Tax_Id=10090 Gene_Symbol=Krt72 Type-II keratin Kb35	64	57228	6	2	5	1	12999	2	0	0	738.888	1475.76	2	1475.76	-0.0005	0	1.08	45	R	FLEQQNQVLETK	W					8424: Scan 12455 (rt=36.6315) [G:\UserData\Public\Data\2018\201801\20180115\wanghurong-8.raw]
84	1::Q6IME9	TREMBL:Q6IME9 Tax_Id=10090 Gene_Symbol=Krt72 Type-II keratin Kb35	64	57228	6	2	5	1	17037	2	1	1	561.654	1681.94	3	1681.93	0.0092	2	0.96	20	R	LIQRIHSEIGNMKK	Q	Oxidation (M)	0.00000000000100.0			25260: Scan 31295 (rt=70.0333) [G:\UserData\Public\Data\2018\201801\20180115\wanghurong-8.raw]
84	1::Q6IME9	TREMBL:Q6IME9 Tax_Id=10090 Gene_Symbol=Krt72 Type-II keratin Kb35	64	57228	6	2	5	1	24406	1	0	1	789.015	2364.02	3	2364.04	-0.0212	1	1.42	77	R	LGFSGCSAVISGRLSGSHASVR	A	2 Phospho (ST)	0.0000000000000020000200.0			10789: Scan 15139 (rt=41.3973) [G:\UserData\Public\Data\2018\201801\20180115\wanghurong-8.raw]
85	1::Q14CN4-1	SWISS-PROT:Q14CN4-1 Tax_Id=9606 Gene_Symbol=KRT72 Isoform 1 of Keratin, type II cytoskeletal 72	64	56470	5	2	4	1	5611	1	0	0	361.537	1081.59	3	1081.59	-0.0031	1	42.59	0.0017	K	FASFIDKVR	F					9839: Scan 14056 (rt=39.477) [G:\UserData\Public\Data\2018\201801\20180115\wanghurong-8.raw]
85	1::Q14CN4-1	SWISS-PROT:Q14CN4-1 Tax_Id=9606 Gene_Symbol=KRT72 Isoform 1 of Keratin, type II cytoskeletal 72	64	56470	5	2	4	1	5612	1	0	0	541.805	1081.59	2	1081.59	0.0028	1	36.46	0.0064	K	FASFIDKVR	F					9863: Scan 14088 (rt=39.5328) [G:\UserData\Public\Data\2018\201801\20180115\wanghurong-8.raw]
85	1::Q14CN4-1	SWISS-PROT:Q14CN4-1 Tax_Id=9606 Gene_Symbol=KRT72 Isoform 1 of Keratin, type II cytoskeletal 72	64	56470	5	2	4	1	2075	1	1	1	448.266	1341.78	3	1341.76	0.0172	2	2.18	30	R	SLALSAAARRGGGR	L					4146: Scan 7506 (rt=27.7598) [G:\UserData\Public\Data\2018\201801\20180115\wanghurong-8.raw]
85	1::Q14CN4-1	SWISS-PROT:Q14CN4-1 Tax_Id=9606 Gene_Symbol=KRT72 Isoform 1 of Keratin, type II cytoskeletal 72	64	56470	5	2	4	1	10884	4	0	0	679.866	1357.72	2	1357.71	0.0087	0	1.7	42	R	DLDLDSIIAEVR	A					3733: Scan 7021 (rt=26.894) [G:\UserData\Public\Data\2018\201801\20180115\wanghurong-8.raw]
85	1::Q14CN4-1	SWISS-PROT:Q14CN4-1 Tax_Id=9606 Gene_Symbol=KRT72 Isoform 1 of Keratin, type II cytoskeletal 72	64	56470	5	2	4	1	12999	2	0	0	738.888	1475.76	2	1475.76	-0.0005	0	1.08	45	R	FLEQQNQVLETK	W					8424: Scan 12455 (rt=36.6315) [G:\UserData\Public\Data\2018\201801\20180115\wanghurong-8.raw]
86	2::A0A0A6YX19	tr|A0A0A6YX19|A0A0A6YX19_MOUSE Protein Ighv6-4 (Fragment) OS=Mus musculus GN=Ighv6-4 PE=4 SV=1	64	13517	3	1	2	1	10566	1	1	1	671.338	1340.66	2	1340.68	-0.0225	2	2.56	36	K	GRFTISRDDFK	S					2781: Scan 5895 (rt=24.8736) [G:\UserData\Public\Data\2018\201801\20180115\wanghurong-8.raw]
86	2::A0A0A6YX19	tr|A0A0A6YX19|A0A0A6YX19_MOUSE Protein Ighv6-4 (Fragment) OS=Mus musculus GN=Ighv6-4 PE=4 SV=1	64	13517	3	1	2	1	10699	1	0	0	674.794	1347.57	2	1347.58	-0.0028	0	5.32	19	R	AEDTGIYYCTR	-					4924: Scan 8435 (rt=29.4725) [G:\UserData\Public\Data\2018\201801\20180115\wanghurong-8.raw]
86	2::A0A0A6YX19	tr|A0A0A6YX19|A0A0A6YX19_MOUSE Protein Ighv6-4 (Fragment) OS=Mus musculus GN=Ighv6-4 PE=4 SV=1	64	13517	3	1	2	1	10701	1	0	0	674.796	1347.58	2	1347.58	0.0009	0	63.89	2.5e-05	R	AEDTGIYYCTR	-					5015: Scan 8542 (rt=29.6639) [G:\UserData\Public\Data\2018\201801\20180115\wanghurong-8.raw]
87	2::P62852	sp|P62852|RS25_MOUSE 40S ribosomal protein S25 OS=Mus musculus GN=Rps25 PE=1 SV=1	64	13791	2	2	1	1	5652	1	1	1	542.822	1083.63	2	1083.63	0.0014	0	40.33	0.002	K	LITPAVVSER	L					8936: Scan 13030 (rt=37.6519) [G:\UserData\Public\Data\2018\201801\20180115\wanghurong-8.raw]
87	2::P62852	sp|P62852|RS25_MOUSE 40S ribosomal protein S25 OS=Mus musculus GN=Rps25 PE=1 SV=1	64	13791	2	2	1	1	5653	1	1	1	542.824	1083.63	2	1083.63	0.0039	0	39.72	0.0023	K	LITPAVVSER	L					8810: Scan 12889 (rt=37.4021) [G:\UserData\Public\Data\2018\201801\20180115\wanghurong-8.raw]
88	1::P12763	SWISS-PROT:P12763 (Bos taurus) Alpha-2-HS-glycoprotein precursor	63	39193	3	1	2	1	538	1	1	1	387.697	773.38	2	773.382	-0.0015	0	7.87	7.5	R	AHYDLR	H					6286: Scan 10028 (rt=32.3284) [G:\UserData\Public\Data\2018\201801\20180115\wanghurong-8.raw]
88	1::P12763	SWISS-PROT:P12763 (Bos taurus) Alpha-2-HS-glycoprotein precursor	63	39193	3	1	2	1	539	1	1	1	387.698	773.382	2	773.382	-0.0005	0	6.64	10	R	AHYDLR	H					6399: Scan 10160 (rt=32.5631) [G:\UserData\Public\Data\2018\201801\20180115\wanghurong-8.raw]
88	1::P12763	SWISS-PROT:P12763 (Bos taurus) Alpha-2-HS-glycoprotein precursor	63	39193	3	1	2	1	25851	1	1	1	1260.17	2518.33	2	2518.31	0.0175	0	62.83	2.2e-05	R	AQFVPLPVSVSVEFAVAATDCIAK	E					26032: Scan 32145 (rt=71.555) [G:\UserData\Public\Data\2018\201801\20180115\wanghurong-8.raw]
89	2::E9Q035	tr|E9Q035|E9Q035_MOUSE Protein Gm20425 OS=Mus musculus GN=Gm20425 PE=4 SV=1	63	109894	1	1	1	1	13931	1	1	0	770.36	1538.7	2	1538.7	0.0009	0	62.53	4.7e-05	R	DQYELLCLDNTR	K					15608: Scan 20628 (rt=51.1593) [G:\UserData\Public\Data\2018\201801\20180115\wanghurong-8.raw]
90	2::Q921I1	sp|Q921I1|TRFE_MOUSE Serotransferrin OS=Mus musculus GN=Tf PE=1 SV=1	62	78841	2	1	2	1	231	1	1	1	373.526	1117.56	3	1117.56	-0.0026	0	14.05	2.3	R	LLEACTFHK	H					4631: Scan 8086 (rt=28.8436) [G:\UserData\Public\Data\2018\201801\20180115\wanghurong-8.raw]
90	2::Q921I1	sp|Q921I1|TRFE_MOUSE Serotransferrin OS=Mus musculus GN=Tf PE=1 SV=1	62	78841	2	1	2	1	13931	1	0	0	770.36	1538.7	2	1538.7	0.0009	0	62.53	4.7e-05	R	DQYELLCLDNTR	K					15608: Scan 20628 (rt=51.1593) [G:\UserData\Public\Data\2018\201801\20180115\wanghurong-8.raw]
91	1::Q99456	SWISS-PROT:Q99456 Tax_Id=9606 Gene_Symbol=KRT12 Keratin, type I cytoskeletal 12	62	53592	3	2	3	2	877	1	0	0	405.224	808.434	2	808.433	0.0006	0	43.39	0.0016	R	LASYLDK	V					3442: Scan 6686 (rt=26.2958) [G:\UserData\Public\Data\2018\201801\20180115\wanghurong-8.raw]
91	1::Q99456	SWISS-PROT:Q99456 Tax_Id=9606 Gene_Symbol=KRT12 Keratin, type I cytoskeletal 12	62	53592	3	2	3	2	5289	1	0	0	532.811	1063.61	2	1063.6	0.005	1	44.71	0.00081	R	LASYLDKVR	A					5708: Scan 9358 (rt=31.1357) [G:\UserData\Public\Data\2018\201801\20180115\wanghurong-8.raw]
91	1::Q99456	SWISS-PROT:Q99456 Tax_Id=9606 Gene_Symbol=KRT12 Keratin, type I cytoskeletal 12	62	53592	3	2	3	2	18184	1	1	1	868.926	1735.84	2	1735.83	0.0038	2	2.87	47	K	SQAQSTDSSKDPTKTR	K					9252: Scan 13389 (rt=38.2901) [G:\UserData\Public\Data\2018\201801\20180115\wanghurong-8.raw]
92	2::P01863	sp|P01863|GCAA_MOUSE Ig gamma-2A chain C region, A allele OS=Mus musculus GN=Ighg PE=1 SV=1	61	36936	4	2	3	2	2398	1	1	1	455.753	909.492	2	909.492	-0.0002	0	27.8	0.061	K	DLPAPIER	T					6396: Scan 10157 (rt=32.5589) [G:\UserData\Public\Data\2018\201801\20180115\wanghurong-8.raw]
92	2::P01863	sp|P01863|GCAA_MOUSE Ig gamma-2A chain C region, A allele OS=Mus musculus GN=Ighg PE=1 SV=1	61	36936	4	2	3	2	2399	1	1	1	455.753	909.492	2	909.492	0.0005	0	28.77	0.047	K	DLPAPIER	T					6420: Scan 10183 (rt=32.6048) [G:\UserData\Public\Data\2018\201801\20180115\wanghurong-8.raw]
92	2::P01863	sp|P01863|GCAA_MOUSE Ig gamma-2A chain C region, A allele OS=Mus musculus GN=Ighg PE=1 SV=1	61	36936	4	2	3	2	19204	1	0	0	599.311	1794.91	3	1794.91	0.0018	0	44.95	0.0021	R	VVSALPIQHQDWMSGK	E					13920: Scan 18741 (rt=47.8084) [G:\UserData\Public\Data\2018\201801\20180115\wanghurong-8.raw]
92	2::P01863	sp|P01863|GCAA_MOUSE Ig gamma-2A chain C region, A allele OS=Mus musculus GN=Ighg PE=1 SV=1	61	36936	4	2	3	2	21148	1	1	1	976.93	1951.85	2	1951.85	-0.0058	0	17.93	1.6	K	NTEPVLDSDGSYFMYSK	L					15707: Scan 20738 (rt=51.3535) [G:\UserData\Public\Data\2018\201801\20180115\wanghurong-8.raw]
93	2::Q9JIP6	sp|Q9JIP6|FZD2_MOUSE Frizzled-2 OS=Mus musculus GN=Fzd2 PE=2 SV=1	58	65271	3	2	1	1	5126	1	1	1	529.304	1056.59	2	1056.6	-0.0044	2	34.67	0.014	-	MRARSALPR	S					6969: Scan 10813 (rt=33.7303) [G:\UserData\Public\Data\2018\201801\20180115\wanghurong-8.raw]
93	2::Q9JIP6	sp|Q9JIP6|FZD2_MOUSE Frizzled-2 OS=Mus musculus GN=Fzd2 PE=2 SV=1	58	65271	3	2	1	1	5127	1	1	1	529.304	1056.59	2	1056.6	-0.004	2	37.13	0.008	-	MRARSALPR	S					6881: Scan 10713 (rt=33.5514) [G:\UserData\Public\Data\2018\201801\20180115\wanghurong-8.raw]
93	2::Q9JIP6	sp|Q9JIP6|FZD2_MOUSE Frizzled-2 OS=Mus musculus GN=Fzd2 PE=2 SV=1	58	65271	3	2	1	1	5128	1	1	1	529.305	1056.6	2	1056.6	-0.0016	2	29.8	0.072	-	MRARSALPR	S					6786: Scan 10607 (rt=33.3601) [G:\UserData\Public\Data\2018\201801\20180115\wanghurong-8.raw]
94	2::A0A075B5V1	tr|A0A075B5V1|A0A075B5V1_MOUSE Protein Ighv1-31 OS=Mus musculus GN=Ighv1-31 PE=4 SV=1	58	11073	3	2	2	1	6813	1	1	1	572.77	1143.52	2	1143.52	0.0016	0	9.05	7.4	K	SSSTAYMELR	S					6920: Scan 10755 (rt=33.624) [G:\UserData\Public\Data\2018\201801\20180115\wanghurong-8.raw]
94	2::A0A075B5V1	tr|A0A075B5V1|A0A075B5V1_MOUSE Protein Ighv1-31 OS=Mus musculus GN=Ighv1-31 PE=4 SV=1	58	11073	3	2	2	1	21510	1	1	1	665.369	1993.08	3	1993.08	0.0002	0	34.25	0.011	-	EVQLQQSGPELVKPGASVK	I					8237: Scan 12241 (rt=36.249) [G:\UserData\Public\Data\2018\201801\20180115\wanghurong-8.raw]
94	2::A0A075B5V1	tr|A0A075B5V1|A0A075B5V1_MOUSE Protein Ighv1-31 OS=Mus musculus GN=Ighv1-31 PE=4 SV=1	58	11073	3	2	2	1	21511	1	1	1	665.369	1993.09	3	1993.08	0.001	0	50.35	0.00027	-	EVQLQQSGPELVKPGASVK	I					8350: Scan 12367 (rt=36.4729) [G:\UserData\Public\Data\2018\201801\20180115\wanghurong-8.raw]
95	2::Q0P678	sp|Q0P678|ZCH18_MOUSE Zinc finger CCCH domain-containing protein 18 OS=Mus musculus GN=Zc3h18 PE=1 SV=1	58	105859	6	4	3	1	1413	1	1	1	422.737	843.46	2	843.445	0.0145	0	38.04	0.0076	K	AVEDAIAR	K					12263: Scan 16813 (rt=44.3684) [G:\UserData\Public\Data\2018\201801\20180115\wanghurong-8.raw]
95	2::Q0P678	sp|Q0P678|ZCH18_MOUSE Zinc finger CCCH domain-containing protein 18 OS=Mus musculus GN=Zc3h18 PE=1 SV=1	58	105859	6	4	3	1	1414	1	1	1	422.737	843.46	2	843.445	0.0147	0	33.58	0.021	K	AVEDAIAR	K					12364: Scan 16925 (rt=44.5645) [G:\UserData\Public\Data\2018\201801\20180115\wanghurong-8.raw]
95	2::Q0P678	sp|Q0P678|ZCH18_MOUSE Zinc finger CCCH domain-containing protein 18 OS=Mus musculus GN=Zc3h18 PE=1 SV=1	58	105859	6	4	3	1	1415	1	1	1	422.737	843.46	2	843.445	0.0152	0	36	0.012	K	AVEDAIAR	K					12160: Scan 16699 (rt=44.1689) [G:\UserData\Public\Data\2018\201801\20180115\wanghurong-8.raw]
95	2::Q0P678	sp|Q0P678|ZCH18_MOUSE Zinc finger CCCH domain-containing protein 18 OS=Mus musculus GN=Zc3h18 PE=1 SV=1	58	105859	6	4	3	1	1416	1	1	1	422.738	843.461	2	843.445	0.0159	0	36.88	0.01	K	AVEDAIAR	K					12067: Scan 16595 (rt=43.9829) [G:\UserData\Public\Data\2018\201801\20180115\wanghurong-8.raw]
95	2::Q0P678	sp|Q0P678|ZCH18_MOUSE Zinc finger CCCH domain-containing protein 18 OS=Mus musculus GN=Zc3h18 PE=1 SV=1	58	105859	6	4	3	1	7825	6	0	1	401.211	1200.61	3	1200.6	0.007	1	0.01	53	R	MGSPKPERQR	G	Oxidation (M)	0.1000000000.0			9294: Scan 13435 (rt=38.3716) [G:\UserData\Public\Data\2018\201801\20180115\wanghurong-8.raw]
95	2::Q0P678	sp|Q0P678|ZCH18_MOUSE Zinc finger CCCH domain-containing protein 18 OS=Mus musculus GN=Zc3h18 PE=1 SV=1	58	105859	6	4	3	1	17055	4	1	1	842.908	1683.8	2	1683.81	-0.0062	1	1.87	54	K	VTSVPGKATDTATAGTK	S	Phospho (ST)	0.00200000000000000.0			14298: Scan 19165 (rt=48.5643) [G:\UserData\Public\Data\2018\201801\20180115\wanghurong-8.raw]
96	2::P14106	sp|P14106|C1QB_MOUSE Complement C1q subcomponent subunit B OS=Mus musculus GN=C1qb PE=1 SV=2	56	26929	2	1	2	1	377	1	1	1	382.227	762.439	2	762.439	-0.0001	0	27.06	0.14	K	VAFSALR	T					7650: Scan 11583 (rt=35.0796) [G:\UserData\Public\Data\2018\201801\20180115\wanghurong-8.raw]
96	2::P14106	sp|P14106|C1QB_MOUSE Complement C1q subcomponent subunit B OS=Mus musculus GN=C1qb PE=1 SV=2	56	26929	2	1	2	1	12092	1	1	1	710.347	1418.68	2	1418.68	0.0013	0	55.78	0.00019	K	VITNANENYEPR	N					2892: Scan 6038 (rt=25.1295) [G:\UserData\Public\Data\2018\201801\20180115\wanghurong-8.raw]
97	2::F6Z4B2	tr|F6Z4B2|F6Z4B2_MOUSE Nuclear receptor corepressor 2 (Fragment) OS=Mus musculus GN=Ncor2 PE=1 SV=1	52	165965	14	1	9	1	83	2	1	0	359.204	716.392	2	716.382	0.0107	0	2.14	37	R	GSPVTTR	E					2078: Scan 5003 (rt=23.2313) [G:\UserData\Public\Data\2018\201801\20180115\wanghurong-8.raw]
97	2::F6Z4B2	tr|F6Z4B2|F6Z4B2_MOUSE Nuclear receptor corepressor 2 (Fragment) OS=Mus musculus GN=Ncor2 PE=1 SV=1	52	165965	14	1	9	1	84	5	1	0	359.204	716.393	2	716.382	0.0115	0	1.59	86	R	GSPVTTR	E					3359: Scan 6587 (rt=26.1151) [G:\UserData\Public\Data\2018\201801\20180115\wanghurong-8.raw]
97	2::F6Z4B2	tr|F6Z4B2|F6Z4B2_MOUSE Nuclear receptor corepressor 2 (Fragment) OS=Mus musculus GN=Ncor2 PE=1 SV=1	52	165965	14	1	9	1	2652	1	1	0	464.764	927.513	2	927.514	-0.0009	0	20.52	0.29	R	GSITQGIPR	S					4611: Scan 8063 (rt=28.8036) [G:\UserData\Public\Data\2018\201801\20180115\wanghurong-8.raw]
97	2::F6Z4B2	tr|F6Z4B2|F6Z4B2_MOUSE Nuclear receptor corepressor 2 (Fragment) OS=Mus musculus GN=Ncor2 PE=1 SV=1	52	165965	14	1	9	1	6225	3	1	0	558.307	1114.6	2	1114.59	0.0075	1	5.64	26	R	ADMLRGLSPR	E					7232: Scan 11110 (rt=34.2492) [G:\UserData\Public\Data\2018\201801\20180115\wanghurong-8.raw]
97	2::F6Z4B2	tr|F6Z4B2|F6Z4B2_MOUSE Nuclear receptor corepressor 2 (Fragment) OS=Mus musculus GN=Ncor2 PE=1 SV=1	52	165965	14	1	9	1	289	5	1	0	377.866	1130.58	3	1130.59	-0.0103	1	4.62	18	R	ADMLRGLSPR	E	Oxidation (M)	0.0010000000.0			3027: Scan 6196 (rt=25.4132) [G:\UserData\Public\Data\2018\201801\20180115\wanghurong-8.raw]
97	2::F6Z4B2	tr|F6Z4B2|F6Z4B2_MOUSE Nuclear receptor corepressor 2 (Fragment) OS=Mus musculus GN=Ncor2 PE=1 SV=1	52	165965	14	1	9	1	290	2	1	0	377.872	1130.59	3	1130.59	0.008	1	4.68	20	R	ADMLRGLSPR	E	Oxidation (M)	0.0010000000.0			3272: Scan 6478 (rt=25.9167) [G:\UserData\Public\Data\2018\201801\20180115\wanghurong-8.raw]
97	2::F6Z4B2	tr|F6Z4B2|F6Z4B2_MOUSE Nuclear receptor corepressor 2 (Fragment) OS=Mus musculus GN=Ncor2 PE=1 SV=1	52	165965	14	1	9	1	291	2	1	0	377.872	1130.59	3	1130.59	0.008	1	2.98	27	R	ADMLRGLSPR	E	Oxidation (M)	0.0010000000.0			3356: Scan 6584 (rt=26.1109) [G:\UserData\Public\Data\2018\201801\20180115\wanghurong-8.raw]
97	2::F6Z4B2	tr|F6Z4B2|F6Z4B2_MOUSE Nuclear receptor corepressor 2 (Fragment) OS=Mus musculus GN=Ncor2 PE=1 SV=1	52	165965	14	1	9	1	1018	3	1	1	409.243	1224.71	3	1224.71	-0.0007	0	2.77	34	-	VTSPQKPLDLK	Q					5880: Scan 9557 (rt=31.4932) [G:\UserData\Public\Data\2018\201801\20180115\wanghurong-8.raw]
97	2::F6Z4B2	tr|F6Z4B2|F6Z4B2_MOUSE Nuclear receptor corepressor 2 (Fragment) OS=Mus musculus GN=Ncor2 PE=1 SV=1	52	165965	14	1	9	1	1019	2	1	1	409.243	1224.71	3	1224.71	0	0	3.69	27	-	VTSPQKPLDLK	Q					5786: Scan 9447 (rt=31.2922) [G:\UserData\Public\Data\2018\201801\20180115\wanghurong-8.raw]
97	2::F6Z4B2	tr|F6Z4B2|F6Z4B2_MOUSE Nuclear receptor corepressor 2 (Fragment) OS=Mus musculus GN=Ncor2 PE=1 SV=1	52	165965	14	1	9	1	8673	1	1	0	625.833	1249.65	2	1249.65	0.0009	0	44.33	0.0018	R	GTALGSATSGSITK	G					3252: Scan 6454 (rt=25.8756) [G:\UserData\Public\Data\2018\201801\20180115\wanghurong-8.raw]
97	2::F6Z4B2	tr|F6Z4B2|F6Z4B2_MOUSE Nuclear receptor corepressor 2 (Fragment) OS=Mus musculus GN=Ncor2 PE=1 SV=1	52	165965	14	1	9	1	10167	5	1	0	661.349	1320.68	2	1320.67	0.0129	0	1.6	76	R	TVTSASIEGLMGR	A					10496: Scan 14803 (rt=40.7964) [G:\UserData\Public\Data\2018\201801\20180115\wanghurong-8.raw]
97	2::F6Z4B2	tr|F6Z4B2|F6Z4B2_MOUSE Nuclear receptor corepressor 2 (Fragment) OS=Mus musculus GN=Ncor2 PE=1 SV=1	52	165965	14	1	9	1	10206	3	1	0	662.343	1322.67	2	1322.7	-0.0253	2	1.31	48	R	KLTSTPREIAK	S	Phospho (ST)	0.00002000000.0			9117: Scan 13237 (rt=38.0188) [G:\UserData\Public\Data\2018\201801\20180115\wanghurong-8.raw]
97	2::F6Z4B2	tr|F6Z4B2|F6Z4B2_MOUSE Nuclear receptor corepressor 2 (Fragment) OS=Mus musculus GN=Ncor2 PE=1 SV=1	52	165965	14	1	9	1	11704	1	1	0	465.585	1393.73	3	1393.73	0.0008	0	19.68	0.66	R	SLAPPSSSHTAIAR	T					2606: Scan 5674 (rt=24.4697) [G:\UserData\Public\Data\2018\201801\20180115\wanghurong-8.raw]
97	2::F6Z4B2	tr|F6Z4B2|F6Z4B2_MOUSE Nuclear receptor corepressor 2 (Fragment) OS=Mus musculus GN=Ncor2 PE=1 SV=1	52	165965	14	1	9	1	12138	3	1	0	712.318	1422.62	2	1422.65	-0.0284	1	0.23	69	R	IVGEDSPSRLDR	A	Phospho (ST)	0.000002000000.0			11351: Scan 15776 (rt=42.5296) [G:\UserData\Public\Data\2018\201801\20180115\wanghurong-8.raw]
98	2::F8VQL9	tr|F8VQL9|F8VQL9_MOUSE Nuclear receptor corepressor 2 OS=Mus musculus GN=Ncor2 PE=1 SV=1	52	273926	13	1	9	1	83	2	0	0	359.204	716.392	2	716.382	0.0107	0	2.14	37	R	GSPVTTR	E					2078: Scan 5003 (rt=23.2313) [G:\UserData\Public\Data\2018\201801\20180115\wanghurong-8.raw]
98	2::F8VQL9	tr|F8VQL9|F8VQL9_MOUSE Nuclear receptor corepressor 2 OS=Mus musculus GN=Ncor2 PE=1 SV=1	52	273926	13	1	9	1	84	5	0	0	359.204	716.393	2	716.382	0.0115	0	1.59	86	R	GSPVTTR	E					3359: Scan 6587 (rt=26.1151) [G:\UserData\Public\Data\2018\201801\20180115\wanghurong-8.raw]
98	2::F8VQL9	tr|F8VQL9|F8VQL9_MOUSE Nuclear receptor corepressor 2 OS=Mus musculus GN=Ncor2 PE=1 SV=1	52	273926	13	1	9	1	2652	1	0	0	464.764	927.513	2	927.514	-0.0009	0	20.52	0.29	R	GSITQGIPR	S					4611: Scan 8063 (rt=28.8036) [G:\UserData\Public\Data\2018\201801\20180115\wanghurong-8.raw]
98	2::F8VQL9	tr|F8VQL9|F8VQL9_MOUSE Nuclear receptor corepressor 2 OS=Mus musculus GN=Ncor2 PE=1 SV=1	52	273926	13	1	9	1	6225	3	0	0	558.307	1114.6	2	1114.59	0.0075	1	5.64	26	R	ADMLRGLSPR	E					7232: Scan 11110 (rt=34.2492) [G:\UserData\Public\Data\2018\201801\20180115\wanghurong-8.raw]
98	2::F8VQL9	tr|F8VQL9|F8VQL9_MOUSE Nuclear receptor corepressor 2 OS=Mus musculus GN=Ncor2 PE=1 SV=1	52	273926	13	1	9	1	289	5	0	0	377.866	1130.58	3	1130.59	-0.0103	1	4.62	18	R	ADMLRGLSPR	E	Oxidation (M)	0.0010000000.0			3027: Scan 6196 (rt=25.4132) [G:\UserData\Public\Data\2018\201801\20180115\wanghurong-8.raw]
98	2::F8VQL9	tr|F8VQL9|F8VQL9_MOUSE Nuclear receptor corepressor 2 OS=Mus musculus GN=Ncor2 PE=1 SV=1	52	273926	13	1	9	1	290	2	0	0	377.872	1130.59	3	1130.59	0.008	1	4.68	20	R	ADMLRGLSPR	E	Oxidation (M)	0.0010000000.0			3272: Scan 6478 (rt=25.9167) [G:\UserData\Public\Data\2018\201801\20180115\wanghurong-8.raw]
98	2::F8VQL9	tr|F8VQL9|F8VQL9_MOUSE Nuclear receptor corepressor 2 OS=Mus musculus GN=Ncor2 PE=1 SV=1	52	273926	13	1	9	1	291	2	0	0	377.872	1130.59	3	1130.59	0.008	1	2.98	27	R	ADMLRGLSPR	E	Oxidation (M)	0.0010000000.0			3356: Scan 6584 (rt=26.1109) [G:\UserData\Public\Data\2018\201801\20180115\wanghurong-8.raw]
98	2::F8VQL9	tr|F8VQL9|F8VQL9_MOUSE Nuclear receptor corepressor 2 OS=Mus musculus GN=Ncor2 PE=1 SV=1	52	273926	13	1	9	1	8673	1	0	0	625.833	1249.65	2	1249.65	0.0009	0	44.33	0.0018	R	GTALGSATSGSITK	G					3252: Scan 6454 (rt=25.8756) [G:\UserData\Public\Data\2018\201801\20180115\wanghurong-8.raw]
98	2::F8VQL9	tr|F8VQL9|F8VQL9_MOUSE Nuclear receptor corepressor 2 OS=Mus musculus GN=Ncor2 PE=1 SV=1	52	273926	13	1	9	1	10167	5	0	0	661.349	1320.68	2	1320.67	0.0129	0	1.6	76	R	TVTSASIEGLMGR	A					10496: Scan 14803 (rt=40.7964) [G:\UserData\Public\Data\2018\201801\20180115\wanghurong-8.raw]
98	2::F8VQL9	tr|F8VQL9|F8VQL9_MOUSE Nuclear receptor corepressor 2 OS=Mus musculus GN=Ncor2 PE=1 SV=1	52	273926	13	1	9	1	10206	3	0	0	662.343	1322.67	2	1322.7	-0.0253	2	1.31	48	R	KLTSTPREIAK	S	Phospho (ST)	0.00002000000.0			9117: Scan 13237 (rt=38.0188) [G:\UserData\Public\Data\2018\201801\20180115\wanghurong-8.raw]
98	2::F8VQL9	tr|F8VQL9|F8VQL9_MOUSE Nuclear receptor corepressor 2 OS=Mus musculus GN=Ncor2 PE=1 SV=1	52	273926	13	1	9	1	11704	1	0	0	465.585	1393.73	3	1393.73	0.0008	0	19.68	0.66	R	SLAPPSSSHTAIAR	T					2606: Scan 5674 (rt=24.4697) [G:\UserData\Public\Data\2018\201801\20180115\wanghurong-8.raw]
98	2::F8VQL9	tr|F8VQL9|F8VQL9_MOUSE Nuclear receptor corepressor 2 OS=Mus musculus GN=Ncor2 PE=1 SV=1	52	273926	13	1	9	1	12138	3	0	0	712.318	1422.62	2	1422.65	-0.0284	1	0.23	69	R	IVGEDSPSRLDR	A	Phospho (ST)	0.000002000000.0			11351: Scan 15776 (rt=42.5296) [G:\UserData\Public\Data\2018\201801\20180115\wanghurong-8.raw]
98	2::F8VQL9	tr|F8VQL9|F8VQL9_MOUSE Nuclear receptor corepressor 2 OS=Mus musculus GN=Ncor2 PE=1 SV=1	52	273926	13	1	9	1	13303	1	1	1	748.38	2242.12	3	2242.11	0.0076	2	1.92	96	K	FMQHPKNFGLIASFLERK	T	Phospho (ST)	0.000000000000200000.0			16729: Scan 21873 (rt=53.3472) [G:\UserData\Public\Data\2018\201801\20180115\wanghurong-8.raw]
99	2::P52430	sp|P52430|PON1_MOUSE Serum paraoxonase/arylesterase 1 OS=Mus musculus GN=Pon1 PE=1 SV=2	52	39711	6	1	5	1	3586	1	1	1	488.28	974.545	2	974.547	-0.0018	0	14.37	2.4	K	ILLMDLNK	K	Oxidation (M)	0.00010000.0			15129: Scan 20091 (rt=50.2076) [G:\UserData\Public\Data\2018\201801\20180115\wanghurong-8.raw]
99	2::P52430	sp|P52430|PON1_MOUSE Serum paraoxonase/arylesterase 1 OS=Mus musculus GN=Pon1 PE=1 SV=2	52	39711	6	1	5	1	6016	9	1	1	552.33	1102.64	2	1102.64	0.0024	1	0.55	30	K	ILLMDLNKK	E	Oxidation (M)	0.000100000.0			24840: Scan 30830 (rt=69.2064) [G:\UserData\Public\Data\2018\201801\20180115\wanghurong-8.raw]
99	2::P52430	sp|P52430|PON1_MOUSE Serum paraoxonase/arylesterase 1 OS=Mus musculus GN=Pon1 PE=1 SV=2	52	39711	6	1	5	1	8879	1	1	1	630.812	1259.61	2	1259.61	0.0032	0	11.55	4.4	K	HANWTLTPLK	V	Phospho (ST)	0.0000200000.0			12384: Scan 16947 (rt=44.6036) [G:\UserData\Public\Data\2018\201801\20180115\wanghurong-8.raw]
99	2::P52430	sp|P52430|PON1_MOUSE Serum paraoxonase/arylesterase 1 OS=Mus musculus GN=Pon1 PE=1 SV=2	52	39711	6	1	5	1	8881	1	1	1	630.814	1259.61	2	1259.61	0.0067	0	13.57	2.8	K	HANWTLTPLK	V	Phospho (ST)	0.0000200000.0			12279: Scan 16831 (rt=44.4011) [G:\UserData\Public\Data\2018\201801\20180115\wanghurong-8.raw]
99	2::P52430	sp|P52430|PON1_MOUSE Serum paraoxonase/arylesterase 1 OS=Mus musculus GN=Pon1 PE=1 SV=2	52	39711	6	1	5	1	1945	1	1	1	440.583	1318.73	3	1318.73	-0.001	0	58.99	4.4e-05	K	YVYIAELLAHK	I					19804: Scan 25275 (rt=59.3705) [G:\UserData\Public\Data\2018\201801\20180115\wanghurong-8.raw]
99	2::P52430	sp|P52430|PON1_MOUSE Serum paraoxonase/arylesterase 1 OS=Mus musculus GN=Pon1 PE=1 SV=2	52	39711	6	1	5	1	18690	2	1	1	588.317	1761.93	3	1761.95	-0.0184	1	12.02	3.3	K	LLIGTVFHKALYCDL	-					19275: Scan 24692 (rt=58.331) [G:\UserData\Public\Data\2018\201801\20180115\wanghurong-8.raw]
100	2::A0A075B5N1	tr|A0A075B5N1|A0A075B5N1_MOUSE Ig kappa chain V-I region S107A OS=Mus musculus GN=Igkv7-33 PE=1 SV=4	51	13736	2	2	1	1	4178	1	1	1	503.788	1005.56	2	1005.56	0	0	39.39	0.0038	K	LLIYGASNR	Y					7865: Scan 11823 (rt=35.5037) [G:\UserData\Public\Data\2018\201801\20180115\wanghurong-8.raw]
100	2::A0A075B5N1	tr|A0A075B5N1|A0A075B5N1_MOUSE Ig kappa chain V-I region S107A OS=Mus musculus GN=Igkv7-33 PE=1 SV=4	51	13736	2	2	1	1	4179	1	1	1	503.788	1005.56	2	1005.56	0.0003	0	40.02	0.0033	K	LLIYGASNR	Y					7961: Scan 11932 (rt=35.7004) [G:\UserData\Public\Data\2018\201801\20180115\wanghurong-8.raw]
101	2::D3Z2J5	tr|D3Z2J5|D3Z2J5_MOUSE Nuclear receptor corepressor 2 (Fragment) OS=Mus musculus GN=Ncor2 PE=1 SV=1	48	109144	9	1	7	1	83	2	0	0	359.204	716.392	2	716.382	0.0107	0	2.14	37	R	GSPVTTR	E					2078: Scan 5003 (rt=23.2313) [G:\UserData\Public\Data\2018\201801\20180115\wanghurong-8.raw]
101	2::D3Z2J5	tr|D3Z2J5|D3Z2J5_MOUSE Nuclear receptor corepressor 2 (Fragment) OS=Mus musculus GN=Ncor2 PE=1 SV=1	48	109144	9	1	7	1	84	5	0	0	359.204	716.393	2	716.382	0.0115	0	1.59	86	R	GSPVTTR	E					3359: Scan 6587 (rt=26.1151) [G:\UserData\Public\Data\2018\201801\20180115\wanghurong-8.raw]
101	2::D3Z2J5	tr|D3Z2J5|D3Z2J5_MOUSE Nuclear receptor corepressor 2 (Fragment) OS=Mus musculus GN=Ncor2 PE=1 SV=1	48	109144	9	1	7	1	2652	1	0	0	464.764	927.513	2	927.514	-0.0009	0	20.52	0.29	R	GSITQGIPR	S					4611: Scan 8063 (rt=28.8036) [G:\UserData\Public\Data\2018\201801\20180115\wanghurong-8.raw]
101	2::D3Z2J5	tr|D3Z2J5|D3Z2J5_MOUSE Nuclear receptor corepressor 2 (Fragment) OS=Mus musculus GN=Ncor2 PE=1 SV=1	48	109144	9	1	7	1	8673	1	0	0	625.833	1249.65	2	1249.65	0.0009	0	44.33	0.0018	R	GTALGSATSGSITK	G					3252: Scan 6454 (rt=25.8756) [G:\UserData\Public\Data\2018\201801\20180115\wanghurong-8.raw]
101	2::D3Z2J5	tr|D3Z2J5|D3Z2J5_MOUSE Nuclear receptor corepressor 2 (Fragment) OS=Mus musculus GN=Ncor2 PE=1 SV=1	48	109144	9	1	7	1	10167	5	0	0	661.349	1320.68	2	1320.67	0.0129	0	1.6	76	R	TVTSASIEGLMGR	A					10496: Scan 14803 (rt=40.7964) [G:\UserData\Public\Data\2018\201801\20180115\wanghurong-8.raw]
101	2::D3Z2J5	tr|D3Z2J5|D3Z2J5_MOUSE Nuclear receptor corepressor 2 (Fragment) OS=Mus musculus GN=Ncor2 PE=1 SV=1	48	109144	9	1	7	1	10206	3	0	0	662.343	1322.67	2	1322.7	-0.0253	2	1.31	48	R	KLTSTPREIAK	S	Phospho (ST)	0.00002000000.0			9117: Scan 13237 (rt=38.0188) [G:\UserData\Public\Data\2018\201801\20180115\wanghurong-8.raw]
101	2::D3Z2J5	tr|D3Z2J5|D3Z2J5_MOUSE Nuclear receptor corepressor 2 (Fragment) OS=Mus musculus GN=Ncor2 PE=1 SV=1	48	109144	9	1	7	1	12138	3	0	0	712.318	1422.62	2	1422.65	-0.0284	1	0.23	69	R	IVGEDSPSRLDR	A	Phospho (ST)	0.000002000000.0			11351: Scan 15776 (rt=42.5296) [G:\UserData\Public\Data\2018\201801\20180115\wanghurong-8.raw]
101	2::D3Z2J5	tr|D3Z2J5|D3Z2J5_MOUSE Nuclear receptor corepressor 2 (Fragment) OS=Mus musculus GN=Ncor2 PE=1 SV=1	48	109144	9	1	7	1	25775	1	1	1	1250.12	2498.22	2	2498.25	-0.0282	2	2.32	51	K	MPGPGLRHRASPAVTATVLSQEK	E	Oxidation (M); Phospho (ST)	0.10000000000000000002000.0			19658: Scan 25115 (rt=59.0878) [G:\UserData\Public\Data\2018\201801\20180115\wanghurong-8.raw]
101	2::D3Z2J5	tr|D3Z2J5|D3Z2J5_MOUSE Nuclear receptor corepressor 2 (Fragment) OS=Mus musculus GN=Ncor2 PE=1 SV=1	48	109144	9	1	7	1	25777	4	1	1	1250.12	2498.22	2	2498.25	-0.0264	2	1.81	58	K	MPGPGLRHRASPAVTATVLSQEK	E	Oxidation (M); Phospho (ST)	0.10000000000000000002000.0			19759: Scan 25226 (rt=59.2862) [G:\UserData\Public\Data\2018\201801\20180115\wanghurong-8.raw]
102	2::Q8C050	sp|Q8C050|KS6A5_MOUSE Ribosomal protein S6 kinase alpha-5 OS=Mus musculus GN=Rps6ka5 PE=1 SV=2	48	97150	10	2	4	1	187	1	1	0	367.731	733.448	2	733.449	-0.0005	0	38.27	0.0017	K	LGIIYR	D					7737: Scan 11680 (rt=35.2506) [G:\UserData\Public\Data\2018\201801\20180115\wanghurong-8.raw]
102	2::Q8C050	sp|Q8C050|KS6A5_MOUSE Ribosomal protein S6 kinase alpha-5 OS=Mus musculus GN=Rps6ka5 PE=1 SV=2	48	97150	10	2	4	1	188	1	1	0	367.731	733.448	2	733.449	-0.0003	0	29.54	0.013	K	LGIIYR	D					7867: Scan 11825 (rt=35.5063) [G:\UserData\Public\Data\2018\201801\20180115\wanghurong-8.raw]
102	2::Q8C050	sp|Q8C050|KS6A5_MOUSE Ribosomal protein S6 kinase alpha-5 OS=Mus musculus GN=Rps6ka5 PE=1 SV=2	48	97150	10	2	4	1	2572	3	1	1	462.756	923.497	2	923.486	0.011	0	0.19	38	K	VIDFGFAR	L					4287: Scan 7677 (rt=28.0906) [G:\UserData\Public\Data\2018\201801\20180115\wanghurong-8.raw]
102	2::Q8C050	sp|Q8C050|KS6A5_MOUSE Ribosomal protein S6 kinase alpha-5 OS=Mus musculus GN=Rps6ka5 PE=1 SV=2	48	97150	10	2	4	1	29153	3	1	1	1131.89	3392.65	3	3392.63	0.0165	2	3.24	45	K	RNAAVIDPLQFHMGVDRPGVTNVARSAMMK	D	2 Oxidation (M); Phospho (ST)	0.000000000000100000000000020100.0			26241: Scan 32376 (rt=71.9684) [G:\UserData\Public\Data\2018\201801\20180115\wanghurong-8.raw]
102	2::Q8C050	sp|Q8C050|KS6A5_MOUSE Ribosomal protein S6 kinase alpha-5 OS=Mus musculus GN=Rps6ka5 PE=1 SV=2	48	97150	10	2	4	1	29184	2	1	1	1131.89	3392.65	3	3392.63	0.0195	2	0.81	77	K	RNAAVIDPLQFHMGVDRPGVTNVARSAMMK	D	2 Oxidation (M); Phospho (ST)	0.000000000000100000000000020100.0			15196: Scan 20166 (rt=50.341) [G:\UserData\Public\Data\2018\201801\20180115\wanghurong-8.raw]
102	2::Q8C050	sp|Q8C050|KS6A5_MOUSE Ribosomal protein S6 kinase alpha-5 OS=Mus musculus GN=Rps6ka5 PE=1 SV=2	48	97150	10	2	4	1	29196	3	1	1	1131.89	3392.65	3	3392.63	0.0204	2	0.96	75	K	RNAAVIDPLQFHMGVDRPGVTNVARSAMMK	D	2 Oxidation (M); Phospho (ST)	0.000000000000100000000000020100.0			26092: Scan 32211 (rt=71.6747) [G:\UserData\Public\Data\2018\201801\20180115\wanghurong-8.raw]
102	2::Q8C050	sp|Q8C050|KS6A5_MOUSE Ribosomal protein S6 kinase alpha-5 OS=Mus musculus GN=Rps6ka5 PE=1 SV=2	48	97150	10	2	4	1	29235	1	1	1	1131.89	3392.65	3	3392.63	0.024	2	0.36	86	K	RNAAVIDPLQFHMGVDRPGVTNVARSAMMK	D	2 Oxidation (M); Phospho (ST)	0.000000000000100000000000020100.0			25550: Scan 31615 (rt=70.6047) [G:\UserData\Public\Data\2018\201801\20180115\wanghurong-8.raw]
102	2::Q8C050	sp|Q8C050|KS6A5_MOUSE Ribosomal protein S6 kinase alpha-5 OS=Mus musculus GN=Rps6ka5 PE=1 SV=2	48	97150	10	2	4	1	29243	1	1	1	1131.89	3392.66	3	3392.63	0.0288	2	1.2	68	K	RNAAVIDPLQFHMGVDRPGVTNVARSAMMK	D	2 Oxidation (M); Phospho (ST)	0.000000000000100000000000020100.0			25955: Scan 32060 (rt=71.3983) [G:\UserData\Public\Data\2018\201801\20180115\wanghurong-8.raw]
102	2::Q8C050	sp|Q8C050|KS6A5_MOUSE Ribosomal protein S6 kinase alpha-5 OS=Mus musculus GN=Rps6ka5 PE=1 SV=2	48	97150	10	2	4	1	29244	3	1	1	1131.89	3392.66	3	3392.63	0.0309	2	0.62	77	K	RNAAVIDPLQFHMGVDRPGVTNVARSAMMK	D	2 Oxidation (M); Phospho (ST)	0.000000000000100000000000020100.0			24452: Scan 30401 (rt=68.4407) [G:\UserData\Public\Data\2018\201801\20180115\wanghurong-8.raw]
102	2::Q8C050	sp|Q8C050|KS6A5_MOUSE Ribosomal protein S6 kinase alpha-5 OS=Mus musculus GN=Rps6ka5 PE=1 SV=2	48	97150	10	2	4	1	26064	1	1	1	1284.55	3850.62	3	3850.66	-0.0411	0	3.15	120	R	YNEWLQDGSQLSSNPLMTPDILGSSGAAVHTCVK	A	Oxidation (M); 2 Phospho (ST)	0.0000000000000000100000022000000000.0			1840: Scan 4734 (rt=22.7511) [G:\UserData\Public\Data\2018\201801\20180115\wanghurong-8.raw]
103	2::Q3TBL6	sp|Q3TBL6|TP8L3_MOUSE Tumor necrosis factor alpha-induced protein 8-like protein 3 OS=Mus musculus GN=Tnfaip8l3 PE=2 SV=1	48	23399	3	2	2	1	187	1	0	1	367.731	733.448	2	733.449	-0.0005	0	38.27	0.0017	K	IGILYR	N					7737: Scan 11680 (rt=35.2506) [G:\UserData\Public\Data\2018\201801\20180115\wanghurong-8.raw]
103	2::Q3TBL6	sp|Q3TBL6|TP8L3_MOUSE Tumor necrosis factor alpha-induced protein 8-like protein 3 OS=Mus musculus GN=Tnfaip8l3 PE=2 SV=1	48	23399	3	2	2	1	188	1	0	1	367.731	733.448	2	733.449	-0.0003	0	29.54	0.013	K	IGILYR	N					7867: Scan 11825 (rt=35.5063) [G:\UserData\Public\Data\2018\201801\20180115\wanghurong-8.raw]
103	2::Q3TBL6	sp|Q3TBL6|TP8L3_MOUSE Tumor necrosis factor alpha-induced protein 8-like protein 3 OS=Mus musculus GN=Tnfaip8l3 PE=2 SV=1	48	23399	3	2	2	1	17750	1	1	1	858.449	2572.33	3	2572.31	0.0153	2	3.23	60	K	LLHECKDLVHELVQRHLTPR	T	Phospho (ST)	0.00000000000000000200.0			16573: Scan 21700 (rt=53.0431) [G:\UserData\Public\Data\2018\201801\20180115\wanghurong-8.raw]
104	2::Q8CAH8	tr|Q8CAH8|Q8CAH8_MOUSE cGMP-dependent protein kinase OS=Mus musculus GN=Prkg2 PE=1 SV=1	48	87888	3	2	2	1	187	1	0	0	367.731	733.448	2	733.449	-0.0005	0	38.27	0.0017	R	LGIIYR	D					7737: Scan 11680 (rt=35.2506) [G:\UserData\Public\Data\2018\201801\20180115\wanghurong-8.raw]
104	2::Q8CAH8	tr|Q8CAH8|Q8CAH8_MOUSE cGMP-dependent protein kinase OS=Mus musculus GN=Prkg2 PE=1 SV=1	48	87888	3	2	2	1	188	1	0	0	367.731	733.448	2	733.449	-0.0003	0	29.54	0.013	R	LGIIYR	D					7867: Scan 11825 (rt=35.5063) [G:\UserData\Public\Data\2018\201801\20180115\wanghurong-8.raw]
104	2::Q8CAH8	tr|Q8CAH8|Q8CAH8_MOUSE cGMP-dependent protein kinase OS=Mus musculus GN=Prkg2 PE=1 SV=1	48	87888	3	2	2	1	26040	2	0	1	855.728	2564.16	3	2564.2	-0.0391	2	0.35	120	K	AITNVKTWALDREVFQNIMR	R	2 Phospho (ST)	0.00200020000000000000.0			7818: Scan 11772 (rt=35.4153) [G:\UserData\Public\Data\2018\201801\20180115\wanghurong-8.raw]
105	2::Q9Z2B9	sp|Q9Z2B9|KS6A4_MOUSE Ribosomal protein S6 kinase alpha-4 OS=Mus musculus GN=Rps6ka4 PE=1 SV=2	48	86169	3	2	2	1	187	1	0	0	367.731	733.448	2	733.449	-0.0005	0	38.27	0.0017	K	LGIIYR	D					7737: Scan 11680 (rt=35.2506) [G:\UserData\Public\Data\2018\201801\20180115\wanghurong-8.raw]
105	2::Q9Z2B9	sp|Q9Z2B9|KS6A4_MOUSE Ribosomal protein S6 kinase alpha-4 OS=Mus musculus GN=Rps6ka4 PE=1 SV=2	48	86169	3	2	2	1	188	1	0	0	367.731	733.448	2	733.449	-0.0003	0	29.54	0.013	K	LGIIYR	D					7867: Scan 11825 (rt=35.5063) [G:\UserData\Public\Data\2018\201801\20180115\wanghurong-8.raw]
105	2::Q9Z2B9	sp|Q9Z2B9|KS6A4_MOUSE Ribosomal protein S6 kinase alpha-4 OS=Mus musculus GN=Rps6ka4 PE=1 SV=2	48	86169	3	2	2	1	3584	3	1	1	488.271	1461.79	3	1461.79	-0.0036	1	0.34	84	R	QSGQEFAVKILSR	R					6023: Scan 9723 (rt=31.7853) [G:\UserData\Public\Data\2018\201801\20180115\wanghurong-8.raw]
106	2::Q8VE73	sp|Q8VE73|CUL7_MOUSE Cullin-7 OS=Mus musculus GN=Cul7 PE=1 SV=2	48	193824	7	2	2	1	3180	3	1	1	318.197	951.568	3	951.587	-0.0181	0	0.7	12	K	TLHLTVLR	I					5910: Scan 9590 (rt=31.5514) [G:\UserData\Public\Data\2018\201801\20180115\wanghurong-8.raw]
106	2::Q8VE73	sp|Q8VE73|CUL7_MOUSE Cullin-7 OS=Mus musculus GN=Cul7 PE=1 SV=2	48	193824	7	2	2	1	3181	1	1	1	318.197	951.569	3	951.587	-0.0171	0	34.69	0.003	K	TLHLTVLR	I					5443: Scan 9048 (rt=30.5776) [G:\UserData\Public\Data\2018\201801\20180115\wanghurong-8.raw]
106	2::Q8VE73	sp|Q8VE73|CUL7_MOUSE Cullin-7 OS=Mus musculus GN=Cul7 PE=1 SV=2	48	193824	7	2	2	1	3182	1	1	1	318.197	951.57	3	951.587	-0.0165	0	34.94	0.0028	K	TLHLTVLR	I					5714: Scan 9364 (rt=31.1441) [G:\UserData\Public\Data\2018\201801\20180115\wanghurong-8.raw]
106	2::Q8VE73	sp|Q8VE73|CUL7_MOUSE Cullin-7 OS=Mus musculus GN=Cul7 PE=1 SV=2	48	193824	7	2	2	1	3183	3	1	1	318.198	951.571	3	951.587	-0.0155	0	1.37	5.9	K	TLHLTVLR	I					5171: Scan 8723 (rt=30.0012) [G:\UserData\Public\Data\2018\201801\20180115\wanghurong-8.raw]
106	2::Q8VE73	sp|Q8VE73|CUL7_MOUSE Cullin-7 OS=Mus musculus GN=Cul7 PE=1 SV=2	48	193824	7	2	2	1	5084	4	1	1	528.314	1054.61	2	1054.59	0.0191	1	2.78	10	R	LLFSLVKR	Y	Phospho (ST)	0.00020000.0			10811: Scan 15165 (rt=41.4437) [G:\UserData\Public\Data\2018\201801\20180115\wanghurong-8.raw]
106	2::Q8VE73	sp|Q8VE73|CUL7_MOUSE Cullin-7 OS=Mus musculus GN=Cul7 PE=1 SV=2	48	193824	7	2	2	1	5085	5	1	1	528.314	1054.61	2	1054.59	0.0194	1	3.05	9.6	R	LLFSLVKR	Y	Phospho (ST)	0.00020000.0			10898: Scan 15268 (rt=41.6294) [G:\UserData\Public\Data\2018\201801\20180115\wanghurong-8.raw]
106	2::Q8VE73	sp|Q8VE73|CUL7_MOUSE Cullin-7 OS=Mus musculus GN=Cul7 PE=1 SV=2	48	193824	7	2	2	1	5086	4	1	1	528.314	1054.61	2	1054.59	0.0197	1	2.97	9.2	R	LLFSLVKR	Y	Phospho (ST)	0.00020000.0			10992: Scan 15372 (rt=41.8134) [G:\UserData\Public\Data\2018\201801\20180115\wanghurong-8.raw]
107	2::D3YW52	tr|D3YW52|D3YW52_MOUSE Alpha-2-macroglobulin OS=Mus musculus GN=Pzp PE=1 SV=1	47	168602	3	1	3	1	5709	1	1	1	544.784	1087.55	2	1087.56	-0.0009	0	47.47	0.001	K	VPDTITEWK	A					9779: Scan 13990 (rt=39.362) [G:\UserData\Public\Data\2018\201801\20180115\wanghurong-8.raw]
107	2::D3YW52	tr|D3YW52|D3YW52_MOUSE Alpha-2-macroglobulin OS=Mus musculus GN=Pzp PE=1 SV=1	47	168602	3	1	3	1	7402	2	0	1	588.321	1174.63	2	1174.63	-0.0007	0	3.78	21	K	DLTFYYLIK	A					15981: Scan 21039 (rt=51.8831) [G:\UserData\Public\Data\2018\201801\20180115\wanghurong-8.raw]
107	2::D3YW52	tr|D3YW52|D3YW52_MOUSE Alpha-2-macroglobulin OS=Mus musculus GN=Pzp PE=1 SV=1	47	168602	3	1	3	1	15640	2	1	1	815.885	1629.76	2	1629.79	-0.0309	1	2.84	42	R	DLSSSDLSTASKIVK	W	Phospho (ST)	0.000000000020000.0			26178: Scan 32307 (rt=71.8471) [G:\UserData\Public\Data\2018\201801\20180115\wanghurong-8.raw]
108	2::Q99M74	sp|Q99M74|KRT82_MOUSE Keratin, type II cuticular Hb2 OS=Mus musculus GN=Krt82 PE=2 SV=2	47	58700	7	3	4	1	8949	2	0	0	632.35	1262.69	2	1262.69	-0.0013	0	29.87	0.079	K	LGLDIEIATYR	R					17326: Scan 22533 (rt=54.5113) [G:\UserData\Public\Data\2018\201801\20180115\wanghurong-8.raw]
108	2::Q99M74	sp|Q99M74|KRT82_MOUSE Keratin, type II cuticular Hb2 OS=Mus musculus GN=Krt82 PE=2 SV=2	47	58700	7	3	4	1	8950	2	0	0	632.351	1262.69	2	1262.69	0	0	35.92	0.012	K	LGLDIEIATYR	R					17608: Scan 22848 (rt=55.0679) [G:\UserData\Public\Data\2018\201801\20180115\wanghurong-8.raw]
108	2::Q99M74	sp|Q99M74|KRT82_MOUSE Keratin, type II cuticular Hb2 OS=Mus musculus GN=Krt82 PE=2 SV=2	47	58700	7	3	4	1	8951	2	0	0	632.351	1262.69	2	1262.69	0.001	0	37.75	0.0071	K	LGLDIEIATYR	R					17512: Scan 22741 (rt=54.8788) [G:\UserData\Public\Data\2018\201801\20180115\wanghurong-8.raw]
108	2::Q99M74	sp|Q99M74|KRT82_MOUSE Keratin, type II cuticular Hb2 OS=Mus musculus GN=Krt82 PE=2 SV=2	47	58700	7	3	4	1	8952	2	0	0	632.351	1262.69	2	1262.69	0.0013	0	31.05	0.034	K	LGLDIEIATYR	R					17419: Scan 22637 (rt=54.6971) [G:\UserData\Public\Data\2018\201801\20180115\wanghurong-8.raw]
108	2::Q99M74	sp|Q99M74|KRT82_MOUSE Keratin, type II cuticular Hb2 OS=Mus musculus GN=Krt82 PE=2 SV=2	47	58700	7	3	4	1	11944	4	1	1	706.327	1410.64	2	1410.65	-0.0095	1	2.62	40	-	MSCRNFQLSPR	C	Oxidation (M)	0.10000000000.0			8739: Scan 12809 (rt=37.2631) [G:\UserData\Public\Data\2018\201801\20180115\wanghurong-8.raw]
108	2::Q99M74	sp|Q99M74|KRT82_MOUSE Keratin, type II cuticular Hb2 OS=Mus musculus GN=Krt82 PE=2 SV=2	47	58700	7	3	4	1	20389	4	1	1	945.404	1888.79	2	1888.83	-0.0352	0	1.94	51	K	GAVLYEPCVMGTPMLR	T	Oxidation (M); Phospho (ST)	0.0000000000020100.0			13775: Scan 18574 (rt=47.5101) [G:\UserData\Public\Data\2018\201801\20180115\wanghurong-8.raw]
108	2::Q99M74	sp|Q99M74|KRT82_MOUSE Keratin, type II cuticular Hb2 OS=Mus musculus GN=Krt82 PE=2 SV=2	47	58700	7	3	4	1	13333	1	0	1	749.414	2245.22	3	2245.18	0.0396	2	0.14	62	K	LAGLEEALQKAKQDMACLLK	Q	Oxidation (M)	0.00000000000000100000.0			8236: Scan 12240 (rt=36.2475) [G:\UserData\Public\Data\2018\201801\20180115\wanghurong-8.raw]
[truncated: 744 more rows]
