# Supplementary material for: HDAC3 maintains oocyte meiosis arrest by repressing amphiregulin expression before the LH surge
Source: Nat Commun. 2019 Dec 16;10:5719. doi: 10.1038/s41467-019-13671-8 (PMC6915726; doi:10.1038/s41467-019-13671-8)
Supplement: Supplementary file 7 — Supplementary Data5 [file 41467_2019_13671_MOESM7_ESM.xlsx]

## Sheet: Supplementary Data5
Header	--------------------------------------------------------
Search title	Mouse & Contaminant
Timestamp	2018-01-15T04:16:30Z
User	Chen Jian
Email
Report URI	http://10.2.43.250/mascot/cgi/master_results.pl?file=../data/20180115/F013914.dat
Peak list data path	G:\UserData\Public\Data\2018\201801\20180115\wanghurong-7.raw
Peak list format	Mascot generic
Search type	MIS
Mascot version	2.5.1
Database	1::contaminants 2::Uniprot_Mouse
Fasta file	1::contaminants_20120713.fasta 2::Uniprot_Mouse_2015-06.fasta
Total sequences	45537
Total residues	20259242
Sequences after taxonomy filter	45537
Number of queries	17255
Decoy	--------------------------------------------------------
Number of matches above identity threshold in search of real database	1302
Number of matches above identity threshold in search of decoy database	16
Number of matches above homology threshold in search of real database	1732
Number of matches above homology threshold in search of decoy database	56
Fixed modifications	--------------------------------------------------------
Identifier	Name	Delta	Neutral loss
1	Carbamidomethyl (C)	57.0215
Variable modifications	--------------------------------------------------------
Identifier	Name	Delta	Neutral loss(es)
1	Oxidation (M)	15.9949	0	63.9983
2	Phospho (ST)	79.9663	0	97.9769
3	Phospho (Y)	79.9663
Search Parameters	--------------------------------------------------------
Taxonomy filter	All entries
Enzyme	Trypsin
Maximum Missed Cleavages	2
Fixed modifications	Carbamidomethyl (C)
Variable modifications	Oxidation (M),Phospho (ST),Phospho (Y)
Peptide Mass Tolerance	20
Peptide Mass Tolerance Units	ppm
Fragment Mass Tolerance	0.02
Fragment Mass Tolerance Units	Da
Mass values	Monoisotopic
Instrument type	ESI-TRAP
Decoy database also searched	1
_DISTILLER_MDRO_VERSION	2.5.0.0
_DISTILLER_RAWFILE	{1}G:\UserData\Public\Data\2018\201801\20180115\wanghurong-7.raw
Format parameters	--------------------------------------------------------
Significance threshold	0.05
Max. number of hits	0
Use MudPIT protein scoring	1
Ions score cut-off	0
Include same-set proteins	0
Include sub-set proteins	1
Include unassigned	0
Require bold red	0
Use homology threshold	1
Group protein families	1
Re-score using Percolator	0
Show duplicate peptides	1
Protein hits	--------------------------------------------------------
prot_hit_num	prot_family_member	prot_acc	prot_desc	prot_score	prot_mass	prot_matches	prot_matches_sig	prot_sequences	prot_sequences_sig	pep_query	pep_rank	pep_isbold	pep_isunique	pep_exp_mz	pep_exp_mr	pep_exp_z	pep_calc_mr	pep_delta	pep_miss	pep_score	pep_expect	pep_res_before	pep_seq	pep_res_after	pep_var_mod	pep_var_mod_pos	pep_summed_mod_pos	pep_local_mod_pos	pep_scan_title
1	1	1::P04264	SWISS-PROT:P04264 Tax_Id=9606 Gene_Symbol=KRT1 Keratin, type II cytoskeletal 1	12920	66149	440	343	43	41	18	1	1	1	352.695	703.376	2	703.375	0.0008	0	26.03	0.089	R	LDSELK	N					106: Scan 2283 (rt=17.6478) [G:\UserData\Public\Data\2018\201801\20180115\wanghurong-7.raw]
1	1	1::P04264	SWISS-PROT:P04264 Tax_Id=9606 Gene_Symbol=KRT1 Keratin, type II cytoskeletal 1	12920	66149	440	343	43	41	19	1	1	1	352.695	703.376	2	703.375	0.0009	0	22.56	0.099	R	LDSELK	N					112: Scan 2320 (rt=17.8263) [G:\UserData\Public\Data\2018\201801\20180115\wanghurong-7.raw]
1	1	1::P04264	SWISS-PROT:P04264 Tax_Id=9606 Gene_Symbol=KRT1 Keratin, type II cytoskeletal 1	12920	66149	440	343	43	41	721	1	1	1	416.747	831.479	2	831.481	-0.0021	0	30.86	0.033	K	SISISVAR	G					2520: Scan 6926 (rt=31.6357) [G:\UserData\Public\Data\2018\201801\20180115\wanghurong-7.raw]
1	1	1::P04264	SWISS-PROT:P04264 Tax_Id=9606 Gene_Symbol=KRT1 Keratin, type II cytoskeletal 1	12920	66149	440	343	43	41	722	1	1	1	416.747	831.48	2	831.481	-0.0017	0	49.13	0.00049	K	SISISVAR	G					2397: Scan 6720 (rt=31.08) [G:\UserData\Public\Data\2018\201801\20180115\wanghurong-7.raw]
1	1	1::P04264	SWISS-PROT:P04264 Tax_Id=9606 Gene_Symbol=KRT1 Keratin, type II cytoskeletal 1	12920	66149	440	343	43	41	723	1	1	1	416.747	831.48	2	831.481	-0.0014	0	56.45	9e-05	K	SISISVAR	G					2486: Scan 6862 (rt=31.4554) [G:\UserData\Public\Data\2018\201801\20180115\wanghurong-7.raw]
1	1	1::P04264	SWISS-PROT:P04264 Tax_Id=9606 Gene_Symbol=KRT1 Keratin, type II cytoskeletal 1	12920	66149	440	343	43	41	724	1	1	1	416.747	831.48	2	831.481	-0.0013	0	45.53	0.00059	K	SISISVAR	G					2441: Scan 6790 (rt=31.2658) [G:\UserData\Public\Data\2018\201801\20180115\wanghurong-7.raw]
1	1	1::P04264	SWISS-PROT:P04264 Tax_Id=9606 Gene_Symbol=KRT1 Keratin, type II cytoskeletal 1	12920	66149	440	343	43	41	725	1	1	1	416.748	831.481	2	831.481	-0.0004	0	14.74	0.14	K	SISISVAR	G					1406: Scan 5170 (rt=27.2762) [G:\UserData\Public\Data\2018\201801\20180115\wanghurong-7.raw]
1	1	1::P04264	SWISS-PROT:P04264 Tax_Id=9606 Gene_Symbol=KRT1 Keratin, type II cytoskeletal 1	12920	66149	440	343	43	41	726	1	1	1	416.748	831.482	2	831.481	0.0002	0	3.67	0.65	K	SISISVAR	G					1532: Scan 5367 (rt=27.7816) [G:\UserData\Public\Data\2018\201801\20180115\wanghurong-7.raw]
1	1	1::P04264	SWISS-PROT:P04264 Tax_Id=9606 Gene_Symbol=KRT1 Keratin, type II cytoskeletal 1	12920	66149	440	343	43	41	727	1	1	1	416.748	831.482	2	831.481	0.0002	0	11.87	0.53	K	SISISVAR	G					1489: Scan 5297 (rt=27.5887) [G:\UserData\Public\Data\2018\201801\20180115\wanghurong-7.raw]
1	1	1::P04264	SWISS-PROT:P04264 Tax_Id=9606 Gene_Symbol=KRT1 Keratin, type II cytoskeletal 1	12920	66149	440	343	43	41	728	1	1	1	416.748	831.482	2	831.481	0.0008	0	48.89	0.00047	K	SISISVAR	G					2350: Scan 6647 (rt=30.899) [G:\UserData\Public\Data\2018\201801\20180115\wanghurong-7.raw]
1	1	1::P04264	SWISS-PROT:P04264 Tax_Id=9606 Gene_Symbol=KRT1 Keratin, type II cytoskeletal 1	12920	66149	440	343	43	41	729	1	1	1	416.749	831.483	2	831.481	0.0013	0	50.8	0.0003	K	SISISVAR	G					2315: Scan 6580 (rt=30.7229) [G:\UserData\Public\Data\2018\201801\20180115\wanghurong-7.raw]
1	1	1::P04264	SWISS-PROT:P04264 Tax_Id=9606 Gene_Symbol=KRT1 Keratin, type II cytoskeletal 1	12920	66149	440	343	43	41	730	1	1	1	416.749	831.484	2	831.481	0.0021	0	27.45	0.061	K	SISISVAR	G					2216: Scan 6427 (rt=30.3649) [G:\UserData\Public\Data\2018\201801\20180115\wanghurong-7.raw]
1	1	1::P04264	SWISS-PROT:P04264 Tax_Id=9606 Gene_Symbol=KRT1 Keratin, type II cytoskeletal 1	12920	66149	440	343	43	41	1106	1	1	1	437.752	873.49	2	873.492	-0.0018	0	51.62	0.00034	R	SLVNLGGSK	S					2207: Scan 6416 (rt=30.3423) [G:\UserData\Public\Data\2018\201801\20180115\wanghurong-7.raw]
1	1	1::P04264	SWISS-PROT:P04264 Tax_Id=9606 Gene_Symbol=KRT1 Keratin, type II cytoskeletal 1	12920	66149	440	343	43	41	1107	1	1	1	437.753	873.491	2	873.492	-0.0004	0	40.26	0.0047	R	SLVNLGGSK	S					2099: Scan 6258 (rt=29.9866) [G:\UserData\Public\Data\2018\201801\20180115\wanghurong-7.raw]
1	1	1::P04264	SWISS-PROT:P04264 Tax_Id=9606 Gene_Symbol=KRT1 Keratin, type II cytoskeletal 1	12920	66149	440	343	43	41	1108	1	1	1	437.753	873.492	2	873.492	-0.0002	0	51.13	0.00035	R	SLVNLGGSK	S					2154: Scan 6336 (rt=30.1604) [G:\UserData\Public\Data\2018\201801\20180115\wanghurong-7.raw]
1	1	1::P04264	SWISS-PROT:P04264 Tax_Id=9606 Gene_Symbol=KRT1 Keratin, type II cytoskeletal 1	12920	66149	440	343	43	41	1442	1	1	1	304.82	911.438	3	911.448	-0.0093	0	2.51	0.58	K	SISISVAR	G	Phospho (ST)	0.00002000.0			2156: Scan 6338 (rt=30.1631) [G:\UserData\Public\Data\2018\201801\20180115\wanghurong-7.raw]
1	1	1::P04264	SWISS-PROT:P04264 Tax_Id=9606 Gene_Symbol=KRT1 Keratin, type II cytoskeletal 1	12920	66149	440	343	43	41	1476	1	1	1	305.522	913.546	3	913.546	0	2	4.88	0.9	R	RRVDQLK	S					18: Scan 1446 (rt=13.3027) [G:\UserData\Public\Data\2018\201801\20180115\wanghurong-7.raw]
1	1	1::P04264	SWISS-PROT:P04264 Tax_Id=9606 Gene_Symbol=KRT1 Keratin, type II cytoskeletal 1	12920	66149	440	343	43	41	1477	3	1	1	305.523	913.546	3	913.546	0.0002	2	4.6	1.3	R	RRVDQLK	S					14: Scan 1329 (rt=12.6461) [G:\UserData\Public\Data\2018\201801\20180115\wanghurong-7.raw]
1	1	1::P04264	SWISS-PROT:P04264 Tax_Id=9606 Gene_Symbol=KRT1 Keratin, type II cytoskeletal 1	12920	66149	440	343	43	41	1478	4	1	1	305.523	913.546	3	913.546	0.0007	2	4.46	2.7	R	RRVDQLK	S					15: Scan 1361 (rt=12.8274) [G:\UserData\Public\Data\2018\201801\20180115\wanghurong-7.raw]
1	1	1::P04264	SWISS-PROT:P04264 Tax_Id=9606 Gene_Symbol=KRT1 Keratin, type II cytoskeletal 1	12920	66149	440	343	43	41	2187	1	1	0	487.268	972.522	2	972.524	-0.0016	0	21.51	0.28	K	IEISELNR	V					2454: Scan 6812 (rt=31.3218) [G:\UserData\Public\Data\2018\201801\20180115\wanghurong-7.raw]
1	1	1::P04264	SWISS-PROT:P04264 Tax_Id=9606 Gene_Symbol=KRT1 Keratin, type II cytoskeletal 1	12920	66149	440	343	43	41	2188	1	1	0	487.269	972.523	2	972.524	-0.001	0	62.64	2.7e-05	K	IEISELNR	V					3112: Scan 7873 (rt=33.9418) [G:\UserData\Public\Data\2018\201801\20180115\wanghurong-7.raw]
1	1	1::P04264	SWISS-PROT:P04264 Tax_Id=9606 Gene_Symbol=KRT1 Keratin, type II cytoskeletal 1	12920	66149	440	343	43	41	2189	1	1	0	487.269	972.523	2	972.524	-0.0005	0	62.63	2.9e-05	K	IEISELNR	V					3037: Scan 7776 (rt=33.7653) [G:\UserData\Public\Data\2018\201801\20180115\wanghurong-7.raw]
1	1	1::P04264	SWISS-PROT:P04264 Tax_Id=9606 Gene_Symbol=KRT1 Keratin, type II cytoskeletal 1	12920	66149	440	343	43	41	2191	1	1	0	487.269	972.524	2	972.524	0.0002	0	36.37	0.0091	K	IEISELNR	V					2049: Scan 6185 (rt=29.8153) [G:\UserData\Public\Data\2018\201801\20180115\wanghurong-7.raw]
1	1	1::P04264	SWISS-PROT:P04264 Tax_Id=9606 Gene_Symbol=KRT1 Keratin, type II cytoskeletal 1	12920	66149	440	343	43	41	2192	1	1	0	487.269	972.524	2	972.524	0.0002	0	64.94	1.7e-05	K	IEISELNR	V					3189: Scan 7968 (rt=34.1202) [G:\UserData\Public\Data\2018\201801\20180115\wanghurong-7.raw]
1	1	1::P04264	SWISS-PROT:P04264 Tax_Id=9606 Gene_Symbol=KRT1 Keratin, type II cytoskeletal 1	12920	66149	440	343	43	41	2193	1	1	0	487.269	972.524	2	972.524	0.0005	0	48.39	0.00076	K	IEISELNR	V					2974: Scan 7685 (rt=33.5743) [G:\UserData\Public\Data\2018\201801\20180115\wanghurong-7.raw]
1	1	1::P04264	SWISS-PROT:P04264 Tax_Id=9606 Gene_Symbol=KRT1 Keratin, type II cytoskeletal 1	12920	66149	440	343	43	41	2194	1	1	0	487.269	972.524	2	972.524	0.0005	0	27.76	0.087	K	IEISELNR	V					2889: Scan 7549 (rt=33.2057) [G:\UserData\Public\Data\2018\201801\20180115\wanghurong-7.raw]
1	1	1::P04264	SWISS-PROT:P04264 Tax_Id=9606 Gene_Symbol=KRT1 Keratin, type II cytoskeletal 1	12920	66149	440	343	43	41	2195	1	1	0	487.269	972.524	2	972.524	0.0005	0	5.95	0.28	K	IEISELNR	V					3306: Scan 8129 (rt=34.4786) [G:\UserData\Public\Data\2018\201801\20180115\wanghurong-7.raw]
1	1	1::P04264	SWISS-PROT:P04264 Tax_Id=9606 Gene_Symbol=KRT1 Keratin, type II cytoskeletal 1	12920	66149	440	343	43	41	2197	1	1	0	487.27	972.525	2	972.524	0.0007	0	8.71	0.24	K	IEISELNR	V					315: Scan 3105 (rt=21.2057) [G:\UserData\Public\Data\2018\201801\20180115\wanghurong-7.raw]
1	1	1::P04264	SWISS-PROT:P04264 Tax_Id=9606 Gene_Symbol=KRT1 Keratin, type II cytoskeletal 1	12920	66149	440	343	43	41	2198	3	1	0	487.27	972.525	2	972.524	0.0008	0	10.17	1.2	K	IEISELNR	V					3359: Scan 8209 (rt=34.6599) [G:\UserData\Public\Data\2018\201801\20180115\wanghurong-7.raw]
1	1	1::P04264	SWISS-PROT:P04264 Tax_Id=9606 Gene_Symbol=KRT1 Keratin, type II cytoskeletal 1	12920	66149	440	343	43	41	2199	1	1	0	487.27	972.525	2	972.524	0.0008	0	45.9	0.0013	K	IEISELNR	V					3247: Scan 8050 (rt=34.3012) [G:\UserData\Public\Data\2018\201801\20180115\wanghurong-7.raw]
1	1	1::P04264	SWISS-PROT:P04264 Tax_Id=9606 Gene_Symbol=KRT1 Keratin, type II cytoskeletal 1	12920	66149	440	343	43	41	2200	1	1	0	487.27	972.525	2	972.524	0.0009	0	36.24	0.012	K	IEISELNR	V					498: Scan 3569 (rt=22.7814) [G:\UserData\Public\Data\2018\201801\20180115\wanghurong-7.raw]
1	1	1::P04264	SWISS-PROT:P04264 Tax_Id=9606 Gene_Symbol=KRT1 Keratin, type II cytoskeletal 1	12920	66149	440	343	43	41	2472	1	1	1	500.226	998.438	2	998.438	0	0	31.32	0.0022	K	DVDGAYMTK	V					590: Scan 3786 (rt=23.5817) [G:\UserData\Public\Data\2018\201801\20180115\wanghurong-7.raw]
1	1	1::P04264	SWISS-PROT:P04264 Tax_Id=9606 Gene_Symbol=KRT1 Keratin, type II cytoskeletal 1	12920	66149	440	343	43	41	2473	1	1	1	500.226	998.438	2	998.438	0.0006	0	13.84	0.073	K	DVDGAYMTK	V					521: Scan 3606 (rt=22.888) [G:\UserData\Public\Data\2018\201801\20180115\wanghurong-7.raw]
1	1	1::P04264	SWISS-PROT:P04264 Tax_Id=9606 Gene_Symbol=KRT1 Keratin, type II cytoskeletal 1	12920	66149	440	343	43	41	2474	1	1	1	500.227	998.439	2	998.438	0.0009	0	26.49	0.0059	K	DVDGAYMTK	V					605: Scan 3830 (rt=23.7624) [G:\UserData\Public\Data\2018\201801\20180115\wanghurong-7.raw]
1	1	1::P04264	SWISS-PROT:P04264 Tax_Id=9606 Gene_Symbol=KRT1 Keratin, type II cytoskeletal 1	12920	66149	440	343	43	41	2988	1	1	1	517.262	1032.51	2	1032.51	0.0012	0	49.92	2.1e-05	R	TLLEGEESR	M					747: Scan 4085 (rt=24.4591) [G:\UserData\Public\Data\2018\201801\20180115\wanghurong-7.raw]
1	1	1::P04264	SWISS-PROT:P04264 Tax_Id=9606 Gene_Symbol=KRT1 Keratin, type II cytoskeletal 1	12920	66149	440	343	43	41	2989	1	1	1	517.263	1032.51	2	1032.51	0.002	0	58.85	3.9e-06	R	TLLEGEESR	M					786: Scan 4153 (rt=24.6378) [G:\UserData\Public\Data\2018\201801\20180115\wanghurong-7.raw]
1	1	1::P04264	SWISS-PROT:P04264 Tax_Id=9606 Gene_Symbol=KRT1 Keratin, type II cytoskeletal 1	12920	66149	440	343	43	41	2990	1	1	1	517.263	1032.51	2	1032.51	0.0029	0	36.28	0.0004	R	TLLEGEESR	M					705: Scan 4011 (rt=24.2835) [G:\UserData\Public\Data\2018\201801\20180115\wanghurong-7.raw]
1	1	1::P04264	SWISS-PROT:P04264 Tax_Id=9606 Gene_Symbol=KRT1 Keratin, type II cytoskeletal 1	12920	66149	440	343	43	41	3456	1	1	1	358.536	1072.59	3	1072.59	-0.0003	1	36.85	0.011	R	LRSEIDNVK	K					206: Scan 2687 (rt=19.3874) [G:\UserData\Public\Data\2018\201801\20180115\wanghurong-7.raw]
1	1	1::P04264	SWISS-PROT:P04264 Tax_Id=9606 Gene_Symbol=KRT1 Keratin, type II cytoskeletal 1	12920	66149	440	343	43	41	3457	1	1	1	358.537	1072.59	3	1072.59	0.0003	1	38.72	0.0029	R	LRSEIDNVK	K					214: Scan 2726 (rt=19.5622) [G:\UserData\Public\Data\2018\201801\20180115\wanghurong-7.raw]
1	1	1::P04264	SWISS-PROT:P04264 Tax_Id=9606 Gene_Symbol=KRT1 Keratin, type II cytoskeletal 1	12920	66149	440	343	43	41	3458	1	1	1	537.302	1072.59	2	1072.59	0.001	1	22.61	0.16	R	LRSEIDNVK	K					209: Scan 2703 (rt=19.4566) [G:\UserData\Public\Data\2018\201801\20180115\wanghurong-7.raw]
1	1	1::P04264	SWISS-PROT:P04264 Tax_Id=9606 Gene_Symbol=KRT1 Keratin, type II cytoskeletal 1	12920	66149	440	343	43	41	4380	1	1	1	563.275	1124.54	2	1124.53	0.0007	0	59.72	4.5e-05	K	AEAESLYQSK	Y					463: Scan 3499 (rt=22.5683) [G:\UserData\Public\Data\2018\201801\20180115\wanghurong-7.raw]
1	1	1::P04264	SWISS-PROT:P04264 Tax_Id=9606 Gene_Symbol=KRT1 Keratin, type II cytoskeletal 1	12920	66149	440	343	43	41	4381	1	1	1	563.275	1124.54	2	1124.53	0.0011	0	64.33	1.5e-05	K	AEAESLYQSK	Y					487: Scan 3553 (rt=22.7448) [G:\UserData\Public\Data\2018\201801\20180115\wanghurong-7.raw]
1	1	1::P04264	SWISS-PROT:P04264 Tax_Id=9606 Gene_Symbol=KRT1 Keratin, type II cytoskeletal 1	12920	66149	440	343	43	41	4382	1	1	1	563.275	1124.54	2	1124.53	0.0015	0	35.5	0.0011	K	AEAESLYQSK	Y					446: Scan 3452 (rt=22.3964) [G:\UserData\Public\Data\2018\201801\20180115\wanghurong-7.raw]
1	1	1::P04264	SWISS-PROT:P04264 Tax_Id=9606 Gene_Symbol=KRT1 Keratin, type II cytoskeletal 1	12920	66149	440	343	43	41	4623	1	1	1	571.263	1140.51	2	1140.51	-0.0002	0	53.2	0.00027	R	DYQELMNTK	L					3071: Scan 7819 (rt=33.842) [G:\UserData\Public\Data\2018\201801\20180115\wanghurong-7.raw]
1	1	1::P04264	SWISS-PROT:P04264 Tax_Id=9606 Gene_Symbol=KRT1 Keratin, type II cytoskeletal 1	12920	66149	440	343	43	41	4624	1	1	1	571.263	1140.51	2	1140.51	0.0002	0	53.38	0.00026	R	DYQELMNTK	L					3145: Scan 7916 (rt=34.0231) [G:\UserData\Public\Data\2018\201801\20180115\wanghurong-7.raw]
1	1	1::P04264	SWISS-PROT:P04264 Tax_Id=9606 Gene_Symbol=KRT1 Keratin, type II cytoskeletal 1	12920	66149	440	343	43	41	4625	1	1	1	571.264	1140.51	2	1140.51	0.0005	0	50.73	0.00047	R	DYQELMNTK	L					2953: Scan 7649 (rt=33.4728) [G:\UserData\Public\Data\2018\201801\20180115\wanghurong-7.raw]
1	1	1::P04264	SWISS-PROT:P04264 Tax_Id=9606 Gene_Symbol=KRT1 Keratin, type II cytoskeletal 1	12920	66149	440	343	43	41	4627	1	1	1	571.264	1140.51	2	1140.51	0.0006	0	47.87	0.00091	R	DYQELMNTK	L					4950: Scan 10467 (rt=39.7047) [G:\UserData\Public\Data\2018\201801\20180115\wanghurong-7.raw]
1	1	1::P04264	SWISS-PROT:P04264 Tax_Id=9606 Gene_Symbol=KRT1 Keratin, type II cytoskeletal 1	12920	66149	440	343	43	41	4628	1	1	1	571.264	1140.51	2	1140.51	0.0008	0	53.44	0.00025	R	DYQELMNTK	L					3006: Scan 7726 (rt=33.6572) [G:\UserData\Public\Data\2018\201801\20180115\wanghurong-7.raw]
1	1	1::P04264	SWISS-PROT:P04264 Tax_Id=9606 Gene_Symbol=KRT1 Keratin, type II cytoskeletal 1	12920	66149	440	343	43	41	4630	1	1	1	571.266	1140.52	2	1140.51	0.0047	0	10.9	0.59	R	DYQELMNTK	L					4897: Scan 10388 (rt=39.5204) [G:\UserData\Public\Data\2018\201801\20180115\wanghurong-7.raw]
1	1	1::P04264	SWISS-PROT:P04264 Tax_Id=9606 Gene_Symbol=KRT1 Keratin, type II cytoskeletal 1	12920	66149	440	343	43	41	4872	1	1	1	579.261	1156.51	2	1156.51	0.0004	0	36.63	0.002	R	DYQELMNTK	L	Oxidation (M)	0.000001000.0			704: Scan 4010 (rt=24.2821) [G:\UserData\Public\Data\2018\201801\20180115\wanghurong-7.raw]
1	1	1::P04264	SWISS-PROT:P04264 Tax_Id=9606 Gene_Symbol=KRT1 Keratin, type II cytoskeletal 1	12920	66149	440	343	43	41	4879	1	1	1	579.261	1156.51	2	1156.51	0.0011	0	10.56	0.1	R	DYQELMNTK	L	Oxidation (M)	0.000001000.0			532: Scan 3624 (rt=22.9441) [G:\UserData\Public\Data\2018\201801\20180115\wanghurong-7.raw]
1	1	1::P04264	SWISS-PROT:P04264 Tax_Id=9606 Gene_Symbol=KRT1 Keratin, type II cytoskeletal 1	12920	66149	440	343	43	41	4882	1	1	1	579.261	1156.51	2	1156.51	0.0014	0	20.43	0.032	R	DYQELMNTK	L	Oxidation (M)	0.000001000.0			668: Scan 3942 (rt=24.1008) [G:\UserData\Public\Data\2018\201801\20180115\wanghurong-7.raw]
1	1	1::P04264	SWISS-PROT:P04264 Tax_Id=9606 Gene_Symbol=KRT1 Keratin, type II cytoskeletal 1	12920	66149	440	343	43	41	5293	1	1	1	590.304	1178.59	2	1178.59	-0.0001	0	76.65	1.2e-06	K	YEELQITAGR	H					3568: Scan 8516 (rt=35.3446) [G:\UserData\Public\Data\2018\201801\20180115\wanghurong-7.raw]
1	1	1::P04264	SWISS-PROT:P04264 Tax_Id=9606 Gene_Symbol=KRT1 Keratin, type II cytoskeletal 1	12920	66149	440	343	43	41	5294	1	1	1	393.872	1178.59	3	1178.59	-0.0001	0	40.77	0.003	K	YEELQITAGR	H					3512: Scan 8438 (rt=35.1757) [G:\UserData\Public\Data\2018\201801\20180115\wanghurong-7.raw]
1	1	1::P04264	SWISS-PROT:P04264 Tax_Id=9606 Gene_Symbol=KRT1 Keratin, type II cytoskeletal 1	12920	66149	440	343	43	41	5295	1	1	1	590.304	1178.59	2	1178.59	0.0001	0	75.28	1.6e-06	K	YEELQITAGR	H					3507: Scan 8431 (rt=35.1617) [G:\UserData\Public\Data\2018\201801\20180115\wanghurong-7.raw]
1	1	1::P04264	SWISS-PROT:P04264 Tax_Id=9606 Gene_Symbol=KRT1 Keratin, type II cytoskeletal 1	12920	66149	440	343	43	41	5296	1	1	1	590.304	1178.59	2	1178.59	0.0002	0	78.53	7.5e-07	K	YEELQITAGR	H					3352: Scan 8198 (rt=34.6365) [G:\UserData\Public\Data\2018\201801\20180115\wanghurong-7.raw]
1	1	1::P04264	SWISS-PROT:P04264 Tax_Id=9606 Gene_Symbol=KRT1 Keratin, type II cytoskeletal 1	12920	66149	440	343	43	41	5297	1	1	1	393.872	1178.59	3	1178.59	0.0004	0	31.47	0.011	K	YEELQITAGR	H					3353: Scan 8200 (rt=34.6393) [G:\UserData\Public\Data\2018\201801\20180115\wanghurong-7.raw]
1	1	1::P04264	SWISS-PROT:P04264 Tax_Id=9606 Gene_Symbol=KRT1 Keratin, type II cytoskeletal 1	12920	66149	440	343	43	41	5298	1	1	1	590.304	1178.59	2	1178.59	0.0005	0	76.45	1.2e-06	K	YEELQITAGR	H					3405: Scan 8278 (rt=34.8137) [G:\UserData\Public\Data\2018\201801\20180115\wanghurong-7.raw]
1	1	1::P04264	SWISS-PROT:P04264 Tax_Id=9606 Gene_Symbol=KRT1 Keratin, type II cytoskeletal 1	12920	66149	440	343	43	41	5299	1	1	1	590.304	1178.59	2	1178.59	0.0005	0	30.09	0.0034	K	YEELQITAGR	H					3300: Scan 8122 (rt=34.4645) [G:\UserData\Public\Data\2018\201801\20180115\wanghurong-7.raw]
1	1	1::P04264	SWISS-PROT:P04264 Tax_Id=9606 Gene_Symbol=KRT1 Keratin, type II cytoskeletal 1	12920	66149	440	343	43	41	5300	1	1	1	393.872	1178.59	3	1178.59	0.0005	0	41.79	0.0023	K	YEELQITAGR	H					3457: Scan 8360 (rt=34.9947) [G:\UserData\Public\Data\2018\201801\20180115\wanghurong-7.raw]
1	1	1::P04264	SWISS-PROT:P04264 Tax_Id=9606 Gene_Symbol=KRT1 Keratin, type II cytoskeletal 1	12920	66149	440	343	43	41	5301	1	1	1	393.872	1178.59	3	1178.59	0.0005	0	42.82	0.0016	K	YEELQITAGR	H					3406: Scan 8279 (rt=34.8151) [G:\UserData\Public\Data\2018\201801\20180115\wanghurong-7.raw]
1	1	1::P04264	SWISS-PROT:P04264 Tax_Id=9606 Gene_Symbol=KRT1 Keratin, type II cytoskeletal 1	12920	66149	440	343	43	41	5303	1	1	1	590.304	1178.59	2	1178.59	0.0007	0	58.3	2.9e-05	K	YEELQITAGR	H					3882: Scan 8950 (rt=36.2788) [G:\UserData\Public\Data\2018\201801\20180115\wanghurong-7.raw]
1	1	1::P04264	SWISS-PROT:P04264 Tax_Id=9606 Gene_Symbol=KRT1 Keratin, type II cytoskeletal 1	12920	66149	440	343	43	41	5304	1	1	1	590.304	1178.59	2	1178.59	0.0008	0	78.73	7.5e-07	K	YEELQITAGR	H					3453: Scan 8355 (rt=34.9838) [G:\UserData\Public\Data\2018\201801\20180115\wanghurong-7.raw]
1	1	1::P04264	SWISS-PROT:P04264 Tax_Id=9606 Gene_Symbol=KRT1 Keratin, type II cytoskeletal 1	12920	66149	440	343	43	41	5305	1	1	1	590.304	1178.59	2	1178.59	0.0009	0	4.36	0.39	K	YEELQITAGR	H					4763: Scan 10188 (rt=39.0373) [G:\UserData\Public\Data\2018\201801\20180115\wanghurong-7.raw]
1	1	1::P04264	SWISS-PROT:P04264 Tax_Id=9606 Gene_Symbol=KRT1 Keratin, type II cytoskeletal 1	12920	66149	440	343	43	41	5308	1	1	1	590.304	1178.59	2	1178.59	0.0013	0	40.47	0.0038	K	YEELQITAGR	H					4146: Scan 9282 (rt=36.9091) [G:\UserData\Public\Data\2018\201801\20180115\wanghurong-7.raw]
1	1	1::P04264	SWISS-PROT:P04264 Tax_Id=9606 Gene_Symbol=KRT1 Keratin, type II cytoskeletal 1	12920	66149	440	343	43	41	5310	1	1	1	590.305	1178.59	2	1178.59	0.0015	0	0.51	0.89	K	YEELQITAGR	H					4836: Scan 10304 (rt=39.3377) [G:\UserData\Public\Data\2018\201801\20180115\wanghurong-7.raw]
1	1	1::P04264	SWISS-PROT:P04264 Tax_Id=9606 Gene_Symbol=KRT1 Keratin, type II cytoskeletal 1	12920	66149	440	343	43	41	5313	1	1	1	590.305	1178.6	2	1178.59	0.0021	0	23.85	0.22	K	YEELQITAGR	H					4586: Scan 9908 (rt=38.3509) [G:\UserData\Public\Data\2018\201801\20180115\wanghurong-7.raw]
1	1	1::P04264	SWISS-PROT:P04264 Tax_Id=9606 Gene_Symbol=KRT1 Keratin, type II cytoskeletal 1	12920	66149	440	343	43	41	5314	1	1	1	590.305	1178.6	2	1178.59	0.0025	0	14.01	0.048	K	YEELQITAGR	H					3895: Scan 8971 (rt=36.3202) [G:\UserData\Public\Data\2018\201801\20180115\wanghurong-7.raw]
1	1	1::P04264	SWISS-PROT:P04264 Tax_Id=9606 Gene_Symbol=KRT1 Keratin, type II cytoskeletal 1	12920	66149	440	343	43	41	5315	1	1	1	590.305	1178.6	2	1178.59	0.0031	0	25.61	0.098	K	YEELQITAGR	H					4411: Scan 9651 (rt=37.7467) [G:\UserData\Public\Data\2018\201801\20180115\wanghurong-7.raw]
1	1	1::P04264	SWISS-PROT:P04264 Tax_Id=9606 Gene_Symbol=KRT1 Keratin, type II cytoskeletal 1	12920	66149	440	343	43	41	5317	1	1	1	590.307	1178.6	2	1178.59	0.006	0	11.5	0.17	K	YEELQITAGR	H					4455: Scan 9723 (rt=37.9275) [G:\UserData\Public\Data\2018\201801\20180115\wanghurong-7.raw]
1	1	1::P04264	SWISS-PROT:P04264 Tax_Id=9606 Gene_Symbol=KRT1 Keratin, type II cytoskeletal 1	12920	66149	440	343	43	41	5682	1	1	1	401.235	1200.68	3	1200.68	0.0009	2	46.84	0.00042	R	LRSEIDNVKK	Q					69: Scan 2056 (rt=16.536) [G:\UserData\Public\Data\2018\201801\20180115\wanghurong-7.raw]
1	1	1::P04264	SWISS-PROT:P04264 Tax_Id=9606 Gene_Symbol=KRT1 Keratin, type II cytoskeletal 1	12920	66149	440	343	43	41	5683	1	1	1	401.235	1200.68	3	1200.68	0.001	2	4.66	0.36	R	LRSEIDNVKK	Q					60: Scan 2017 (rt=16.3632) [G:\UserData\Public\Data\2018\201801\20180115\wanghurong-7.raw]
1	1	1::P04264	SWISS-PROT:P04264 Tax_Id=9606 Gene_Symbol=KRT1 Keratin, type II cytoskeletal 1	12920	66149	440	343	43	41	5684	1	1	1	401.235	1200.68	3	1200.68	0.0011	2	39.9	0.0025	R	LRSEIDNVKK	Q					72: Scan 2090 (rt=16.7106) [G:\UserData\Public\Data\2018\201801\20180115\wanghurong-7.raw]
1	1	1::P04264	SWISS-PROT:P04264 Tax_Id=9606 Gene_Symbol=KRT1 Keratin, type II cytoskeletal 1	12920	66149	440	343	43	41	5686	1	1	1	601.349	1200.68	2	1200.68	0.0016	2	10.37	0.24	R	LRSEIDNVKK	Q					71: Scan 2081 (rt=16.663) [G:\UserData\Public\Data\2018\201801\20180115\wanghurong-7.raw]
1	1	1::P04264	SWISS-PROT:P04264 Tax_Id=9606 Gene_Symbol=KRT1 Keratin, type II cytoskeletal 1	12920	66149	440	343	43	41	6721	1	1	1	633.322	1264.63	2	1264.63	-0.0006	0	83.32	5e-08	R	TNAENEFVTIK	K					4216: Scan 9378 (rt=37.1341) [G:\UserData\Public\Data\2018\201801\20180115\wanghurong-7.raw]
1	1	1::P04264	SWISS-PROT:P04264 Tax_Id=9606 Gene_Symbol=KRT1 Keratin, type II cytoskeletal 1	12920	66149	440	343	43	41	6722	1	1	1	422.55	1264.63	3	1264.63	-0.0003	0	39.08	0.00022	R	TNAENEFVTIK	K					4140: Scan 9275 (rt=36.8952) [G:\UserData\Public\Data\2018\201801\20180115\wanghurong-7.raw]
1	1	1::P04264	SWISS-PROT:P04264 Tax_Id=9606 Gene_Symbol=KRT1 Keratin, type II cytoskeletal 1	12920	66149	440	343	43	41	6723	1	1	1	633.322	1264.63	2	1264.63	0	0	77.04	1.1e-07	R	TNAENEFVTIK	K					4018: Scan 9121 (rt=36.6073) [G:\UserData\Public\Data\2018\201801\20180115\wanghurong-7.raw]
1	1	1::P04264	SWISS-PROT:P04264 Tax_Id=9606 Gene_Symbol=KRT1 Keratin, type II cytoskeletal 1	12920	66149	440	343	43	41	6724	1	1	1	633.322	1264.63	2	1264.63	0.0002	0	21.82	0.022	R	TNAENEFVTIK	K					3821: Scan 8862 (rt=36.0631) [G:\UserData\Public\Data\2018\201801\20180115\wanghurong-7.raw]
1	1	1::P04264	SWISS-PROT:P04264 Tax_Id=9606 Gene_Symbol=KRT1 Keratin, type II cytoskeletal 1	12920	66149	440	343	43	41	6725	1	1	1	633.323	1264.63	2	1264.63	0.0007	0	77.48	1.1e-07	R	TNAENEFVTIK	K					4166: Scan 9306 (rt=36.9588) [G:\UserData\Public\Data\2018\201801\20180115\wanghurong-7.raw]
1	1	1::P04264	SWISS-PROT:P04264 Tax_Id=9606 Gene_Symbol=KRT1 Keratin, type II cytoskeletal 1	12920	66149	440	343	43	41	6726	1	1	1	422.551	1264.63	3	1264.63	0.0007	0	43.88	7.7e-05	R	TNAENEFVTIK	K					4073: Scan 9184 (rt=36.7158) [G:\UserData\Public\Data\2018\201801\20180115\wanghurong-7.raw]
1	1	1::P04264	SWISS-PROT:P04264 Tax_Id=9606 Gene_Symbol=KRT1 Keratin, type II cytoskeletal 1	12920	66149	440	343	43	41	6727	1	1	1	633.323	1264.63	2	1264.63	0.0009	0	77.24	1.2e-07	R	TNAENEFVTIK	K					4101: Scan 9218 (rt=36.7812) [G:\UserData\Public\Data\2018\201801\20180115\wanghurong-7.raw]
1	1	1::P04264	SWISS-PROT:P04264 Tax_Id=9606 Gene_Symbol=KRT1 Keratin, type II cytoskeletal 1	12920	66149	440	343	43	41	6728	1	1	1	633.323	1264.63	2	1264.63	0.002	0	4.14	0.54	R	TNAENEFVTIK	K					3874: Scan 8938 (rt=36.2487) [G:\UserData\Public\Data\2018\201801\20180115\wanghurong-7.raw]
1	1	1::P04264	SWISS-PROT:P04264 Tax_Id=9606 Gene_Symbol=KRT1 Keratin, type II cytoskeletal 1	12920	66149	440	343	43	41	6894	1	1	1	639.358	1276.7	2	1276.7	-0.0013	0	28.93	0.0067	K	LALDLEIATYR	T					13621: Scan 23057 (rt=65.9637) [G:\UserData\Public\Data\2018\201801\20180115\wanghurong-7.raw]
1	1	1::P04264	SWISS-PROT:P04264 Tax_Id=9606 Gene_Symbol=KRT1 Keratin, type II cytoskeletal 1	12920	66149	440	343	43	41	6895	1	1	1	426.575	1276.7	3	1276.7	-0.0003	0	10.48	0.1	K	LALDLEIATYR	T					11310: Scan 19894 (rt=60.0604) [G:\UserData\Public\Data\2018\201801\20180115\wanghurong-7.raw]
1	1	1::P04264	SWISS-PROT:P04264 Tax_Id=9606 Gene_Symbol=KRT1 Keratin, type II cytoskeletal 1	12920	66149	440	343	43	41	6896	1	1	1	639.359	1276.7	2	1276.7	0.0001	0	53.34	3e-05	K	LALDLEIATYR	T					16149: Scan 26270 (rt=71.8486) [G:\UserData\Public\Data\2018\201801\20180115\wanghurong-7.raw]
1	1	1::P04264	SWISS-PROT:P04264 Tax_Id=9606 Gene_Symbol=KRT1 Keratin, type II cytoskeletal 1	12920	66149	440	343	43	41	6897	1	1	1	639.359	1276.7	2	1276.7	0.0001	0	49.4	2.3e-05	K	LALDLEIATYR	T					16065: Scan 26170 (rt=71.6685) [G:\UserData\Public\Data\2018\201801\20180115\wanghurong-7.raw]
1	1	1::P04264	SWISS-PROT:P04264 Tax_Id=9606 Gene_Symbol=KRT1 Keratin, type II cytoskeletal 1	12920	66149	440	343	43	41	6898	1	1	1	426.575	1276.7	3	1276.7	0.0002	0	31	0.0023	K	LALDLEIATYR	T					10876: Scan 19248 (rt=58.7466) [G:\UserData\Public\Data\2018\201801\20180115\wanghurong-7.raw]
1	1	1::P04264	SWISS-PROT:P04264 Tax_Id=9606 Gene_Symbol=KRT1 Keratin, type II cytoskeletal 1	12920	66149	440	343	43	41	6899	1	1	1	426.575	1276.7	3	1276.7	0.0002	0	41.51	0.0007	K	LALDLEIATYR	T					10944: Scan 19348 (rt=58.939) [G:\UserData\Public\Data\2018\201801\20180115\wanghurong-7.raw]
1	1	1::P04264	SWISS-PROT:P04264 Tax_Id=9606 Gene_Symbol=KRT1 Keratin, type II cytoskeletal 1	12920	66149	440	343	43	41	6900	1	1	1	639.359	1276.7	2	1276.7	0.0003	0	2.84	0.54	K	LALDLEIATYR	T					10021: Scan 18025 (rt=56.2723) [G:\UserData\Public\Data\2018\201801\20180115\wanghurong-7.raw]
1	1	1::P04264	SWISS-PROT:P04264 Tax_Id=9606 Gene_Symbol=KRT1 Keratin, type II cytoskeletal 1	12920	66149	440	343	43	41	6901	1	1	1	639.359	1276.7	2	1276.7	0.0004	0	52.02	2e-05	K	LALDLEIATYR	T					10517: Scan 18730 (rt=57.6559) [G:\UserData\Public\Data\2018\201801\20180115\wanghurong-7.raw]
1	1	1::P04264	SWISS-PROT:P04264 Tax_Id=9606 Gene_Symbol=KRT1 Keratin, type II cytoskeletal 1	12920	66149	440	343	43	41	6902	1	1	1	639.359	1276.7	2	1276.7	0.0004	0	22.27	0.011	K	LALDLEIATYR	T					17233: Scan 29600 (rt=83.9723) [G:\UserData\Public\Data\2018\201801\20180115\wanghurong-7.raw]
1	1	1::P04264	SWISS-PROT:P04264 Tax_Id=9606 Gene_Symbol=KRT1 Keratin, type II cytoskeletal 1	12920	66149	440	343	43	41	6903	1	1	1	639.359	1276.7	2	1276.7	0.0004	0	76.82	2e-07	K	LALDLEIATYR	T					11088: Scan 19555 (rt=59.3212) [G:\UserData\Public\Data\2018\201801\20180115\wanghurong-7.raw]
1	1	1::P04264	SWISS-PROT:P04264 Tax_Id=9606 Gene_Symbol=KRT1 Keratin, type II cytoskeletal 1	12920	66149	440	343	43	41	6904	1	1	1	639.359	1276.7	2	1276.7	0.0004	0	85.6	2.7e-08	K	LALDLEIATYR	T					11019: Scan 19457 (rt=59.1353) [G:\UserData\Public\Data\2018\201801\20180115\wanghurong-7.raw]
1	1	1::P04264	SWISS-PROT:P04264 Tax_Id=9606 Gene_Symbol=KRT1 Keratin, type II cytoskeletal 1	12920	66149	440	343	43	41	6905	1	1	1	639.359	1276.7	2	1276.7	0.0005	0	69.8	5.7e-07	K	LALDLEIATYR	T					15547: Scan 25585 (rt=70.6045) [G:\UserData\Public\Data\2018\201801\20180115\wanghurong-7.raw]
1	1	1::P04264	SWISS-PROT:P04264 Tax_Id=9606 Gene_Symbol=KRT1 Keratin, type II cytoskeletal 1	12920	66149	440	343	43	41	6906	1	1	1	426.575	1276.7	3	1276.7	0.0005	0	55.14	1.1e-05	K	LALDLEIATYR	T					11013: Scan 19446 (rt=59.116) [G:\UserData\Public\Data\2018\201801\20180115\wanghurong-7.raw]
1	1	1::P04264	SWISS-PROT:P04264 Tax_Id=9606 Gene_Symbol=KRT1 Keratin, type II cytoskeletal 1	12920	66149	440	343	43	41	6907	1	1	1	639.359	1276.7	2	1276.7	0.0006	0	93.98	4.9e-09	K	LALDLEIATYR	T					10952: Scan 19358 (rt=58.957) [G:\UserData\Public\Data\2018\201801\20180115\wanghurong-7.raw]
1	1	1::P04264	SWISS-PROT:P04264 Tax_Id=9606 Gene_Symbol=KRT1 Keratin, type II cytoskeletal 1	12920	66149	440	343	43	41	6908	1	1	1	639.359	1276.7	2	1276.7	0.0006	0	79.47	7e-08	K	LALDLEIATYR	T					15197: Scan 25161 (rt=69.8413) [G:\UserData\Public\Data\2018\201801\20180115\wanghurong-7.raw]
1	1	1::P04264	SWISS-PROT:P04264 Tax_Id=9606 Gene_Symbol=KRT1 Keratin, type II cytoskeletal 1	12920	66149	440	343	43	41	6909	1	1	1	639.359	1276.7	2	1276.7	0.0006	0	88.27	1.8e-08	K	LALDLEIATYR	T					10834: Scan 19183 (rt=58.6015) [G:\UserData\Public\Data\2018\201801\20180115\wanghurong-7.raw]
1	1	1::P04264	SWISS-PROT:P04264 Tax_Id=9606 Gene_Symbol=KRT1 Keratin, type II cytoskeletal 1	12920	66149	440	343	43	41	6910	1	1	1	639.359	1276.7	2	1276.7	0.0007	0	51.07	0.00029	K	LALDLEIATYR	T					15976: Scan 26067 (rt=71.475) [G:\UserData\Public\Data\2018\201801\20180115\wanghurong-7.raw]
1	1	1::P04264	SWISS-PROT:P04264 Tax_Id=9606 Gene_Symbol=KRT1 Keratin, type II cytoskeletal 1	12920	66149	440	343	43	41	6911	1	1	1	639.359	1276.7	2	1276.7	0.0007	0	85.04	2.7e-08	K	LALDLEIATYR	T					11794: Scan 20575 (rt=61.3461) [G:\UserData\Public\Data\2018\201801\20180115\wanghurong-7.raw]
1	1	1::P04264	SWISS-PROT:P04264 Tax_Id=9606 Gene_Symbol=KRT1 Keratin, type II cytoskeletal 1	12920	66149	440	343	43	41	6912	1	1	1	639.359	1276.7	2	1276.7	0.0007	0	46.66	0.00038	K	LALDLEIATYR	T					13467: Scan 22849 (rt=65.5841) [G:\UserData\Public\Data\2018\201801\20180115\wanghurong-7.raw]
1	1	1::P04264	SWISS-PROT:P04264 Tax_Id=9606 Gene_Symbol=KRT1 Keratin, type II cytoskeletal 1	12920	66149	440	343	43	41	6913	1	1	1	639.359	1276.7	2	1276.7	0.0007	0	80.51	7.5e-08	K	LALDLEIATYR	T					11306: Scan 19887 (rt=60.0505) [G:\UserData\Public\Data\2018\201801\20180115\wanghurong-7.raw]
1	1	1::P04264	SWISS-PROT:P04264 Tax_Id=9606 Gene_Symbol=KRT1 Keratin, type II cytoskeletal 1	12920	66149	440	343	43	41	6914	1	1	1	639.359	1276.7	2	1276.7	0.0008	0	75.25	2.3e-07	K	LALDLEIATYR	T					11939: Scan 20771 (rt=61.7115) [G:\UserData\Public\Data\2018\201801\20180115\wanghurong-7.raw]
1	1	1::P04264	SWISS-PROT:P04264 Tax_Id=9606 Gene_Symbol=KRT1 Keratin, type II cytoskeletal 1	12920	66149	440	343	43	41	6915	1	1	1	639.359	1276.7	2	1276.7	0.0008	0	72.14	5.6e-07	K	LALDLEIATYR	T					11579: Scan 20274 (rt=60.7861) [G:\UserData\Public\Data\2018\201801\20180115\wanghurong-7.raw]
1	1	1::P04264	SWISS-PROT:P04264 Tax_Id=9606 Gene_Symbol=KRT1 Keratin, type II cytoskeletal 1	12920	66149	440	343	43	41	6916	1	1	1	639.359	1276.7	2	1276.7	0.0008	0	87.55	2e-08	K	LALDLEIATYR	T					10885: Scan 19264 (rt=58.7836) [G:\UserData\Public\Data\2018\201801\20180115\wanghurong-7.raw]
1	1	1::P04264	SWISS-PROT:P04264 Tax_Id=9606 Gene_Symbol=KRT1 Keratin, type II cytoskeletal 1	12920	66149	440	343	43	41	6917	1	1	1	639.359	1276.7	2	1276.7	0.0008	0	73.43	8.7e-07	K	LALDLEIATYR	T					13075: Scan 22327 (rt=64.6297) [G:\UserData\Public\Data\2018\201801\20180115\wanghurong-7.raw]
1	1	1::P04264	SWISS-PROT:P04264 Tax_Id=9606 Gene_Symbol=KRT1 Keratin, type II cytoskeletal 1	12920	66149	440	343	43	41	6918	1	1	1	639.359	1276.7	2	1276.7	0.0008	0	25.28	0.0043	K	LALDLEIATYR	T					16405: Scan 26595 (rt=72.5218) [G:\UserData\Public\Data\2018\201801\20180115\wanghurong-7.raw]
1	1	1::P04264	SWISS-PROT:P04264 Tax_Id=9606 Gene_Symbol=KRT1 Keratin, type II cytoskeletal 1	12920	66149	440	343	43	41	6919	1	1	1	639.359	1276.7	2	1276.7	0.0008	0	59.88	6.2e-06	K	LALDLEIATYR	T					11718: Scan 20472 (rt=61.1554) [G:\UserData\Public\Data\2018\201801\20180115\wanghurong-7.raw]
1	1	1::P04264	SWISS-PROT:P04264 Tax_Id=9606 Gene_Symbol=KRT1 Keratin, type II cytoskeletal 1	12920	66149	440	343	43	41	6920	1	1	1	639.359	1276.7	2	1276.7	0.0009	0	80.85	6.6e-08	K	LALDLEIATYR	T					11250: Scan 19804 (rt=59.8617) [G:\UserData\Public\Data\2018\201801\20180115\wanghurong-7.raw]
1	1	1::P04264	SWISS-PROT:P04264 Tax_Id=9606 Gene_Symbol=KRT1 Keratin, type II cytoskeletal 1	12920	66149	440	343	43	41	6921	1	1	1	639.359	1276.7	2	1276.7	0.0009	0	33.69	0.00074	K	LALDLEIATYR	T					16294: Scan 26439 (rt=72.1699) [G:\UserData\Public\Data\2018\201801\20180115\wanghurong-7.raw]
1	1	1::P04264	SWISS-PROT:P04264 Tax_Id=9606 Gene_Symbol=KRT1 Keratin, type II cytoskeletal 1	12920	66149	440	343	43	41	6922	1	1	1	639.359	1276.7	2	1276.7	0.0009	0	59.64	6.9e-06	K	LALDLEIATYR	T					12435: Scan 21469 (rt=63.0344) [G:\UserData\Public\Data\2018\201801\20180115\wanghurong-7.raw]
1	1	1::P04264	SWISS-PROT:P04264 Tax_Id=9606 Gene_Symbol=KRT1 Keratin, type II cytoskeletal 1	12920	66149	440	343	43	41	6923	1	1	1	639.359	1276.7	2	1276.7	0.0009	0	83.08	3.9e-08	K	LALDLEIATYR	T					10787: Scan 19108 (rt=58.4292) [G:\UserData\Public\Data\2018\201801\20180115\wanghurong-7.raw]
1	1	1::P04264	SWISS-PROT:P04264 Tax_Id=9606 Gene_Symbol=KRT1 Keratin, type II cytoskeletal 1	12920	66149	440	343	43	41	6924	1	1	1	639.359	1276.7	2	1276.7	0.001	0	58.43	7.3e-06	K	LALDLEIATYR	T					11865: Scan 20669 (rt=61.5255) [G:\UserData\Public\Data\2018\201801\20180115\wanghurong-7.raw]
1	1	1::P04264	SWISS-PROT:P04264 Tax_Id=9606 Gene_Symbol=KRT1 Keratin, type II cytoskeletal 1	12920	66149	440	343	43	41	6925	1	1	1	639.359	1276.7	2	1276.7	0.001	0	73.24	3.2e-07	K	LALDLEIATYR	T					11514: Scan 20176 (rt=60.6012) [G:\UserData\Public\Data\2018\201801\20180115\wanghurong-7.raw]
1	1	1::P04264	SWISS-PROT:P04264 Tax_Id=9606 Gene_Symbol=KRT1 Keratin, type II cytoskeletal 1	12920	66149	440	343	43	41	6926	1	1	1	639.359	1276.7	2	1276.7	0.001	0	37.4	0.0014	K	LALDLEIATYR	T					14511: Scan 24224 (rt=68.0869) [G:\UserData\Public\Data\2018\201801\20180115\wanghurong-7.raw]
1	1	1::P04264	SWISS-PROT:P04264 Tax_Id=9606 Gene_Symbol=KRT1 Keratin, type II cytoskeletal 1	12920	66149	440	343	43	41	6927	1	1	1	639.359	1276.7	2	1276.7	0.001	0	53.45	3.2e-05	K	LALDLEIATYR	T					12588: Scan 21672 (rt=63.4058) [G:\UserData\Public\Data\2018\201801\20180115\wanghurong-7.raw]
1	1	1::P04264	SWISS-PROT:P04264 Tax_Id=9606 Gene_Symbol=KRT1 Keratin, type II cytoskeletal 1	12920	66149	440	343	43	41	6928	1	1	1	639.359	1276.7	2	1276.7	0.001	0	86.61	2.2e-08	K	LALDLEIATYR	T					11443: Scan 20078 (rt=60.4249) [G:\UserData\Public\Data\2018\201801\20180115\wanghurong-7.raw]
1	1	1::P04264	SWISS-PROT:P04264 Tax_Id=9606 Gene_Symbol=KRT1 Keratin, type II cytoskeletal 1	12920	66149	440	343	43	41	6929	1	1	1	639.359	1276.7	2	1276.7	0.001	0	49.66	0.00019	K	LALDLEIATYR	T					13845: Scan 23358 (rt=66.5238) [G:\UserData\Public\Data\2018\201801\20180115\wanghurong-7.raw]
1	1	1::P04264	SWISS-PROT:P04264 Tax_Id=9606 Gene_Symbol=KRT1 Keratin, type II cytoskeletal 1	12920	66149	440	343	43	41	6930	1	1	1	639.359	1276.7	2	1276.7	0.001	0	10.53	0.14	K	LALDLEIATYR	T					17251: Scan 29682 (rt=84.3366) [G:\UserData\Public\Data\2018\201801\20180115\wanghurong-7.raw]
1	1	1::P04264	SWISS-PROT:P04264 Tax_Id=9606 Gene_Symbol=KRT1 Keratin, type II cytoskeletal 1	12920	66149	440	343	43	41	6931	1	1	1	639.359	1276.7	2	1276.7	0.001	0	86.1	2.6e-08	K	LALDLEIATYR	T					11365: Scan 19975 (rt=60.2336) [G:\UserData\Public\Data\2018\201801\20180115\wanghurong-7.raw]
1	1	1::P04264	SWISS-PROT:P04264 Tax_Id=9606 Gene_Symbol=KRT1 Keratin, type II cytoskeletal 1	12920	66149	440	343	43	41	6932	1	1	1	639.359	1276.7	2	1276.7	0.001	0	88.23	1.3e-08	K	LALDLEIATYR	T					12013: Scan 20871 (rt=61.8985) [G:\UserData\Public\Data\2018\201801\20180115\wanghurong-7.raw]
1	1	1::P04264	SWISS-PROT:P04264 Tax_Id=9606 Gene_Symbol=KRT1 Keratin, type II cytoskeletal 1	12920	66149	440	343	43	41	6933	1	1	1	639.359	1276.7	2	1276.7	0.0011	0	53.34	1.3e-05	K	LALDLEIATYR	T					10449: Scan 18635 (rt=57.4716) [G:\UserData\Public\Data\2018\201801\20180115\wanghurong-7.raw]
1	1	1::P04264	SWISS-PROT:P04264 Tax_Id=9606 Gene_Symbol=KRT1 Keratin, type II cytoskeletal 1	12920	66149	440	343	43	41	6934	1	1	1	639.359	1276.7	2	1276.7	0.0011	0	50.12	4.5e-05	K	LALDLEIATYR	T					12519: Scan 21574 (rt=63.2254) [G:\UserData\Public\Data\2018\201801\20180115\wanghurong-7.raw]
1	1	1::P04264	SWISS-PROT:P04264 Tax_Id=9606 Gene_Symbol=KRT1 Keratin, type II cytoskeletal 1	12920	66149	440	343	43	41	6935	1	1	1	639.359	1276.7	2	1276.7	0.0011	0	63.66	4.3e-06	K	LALDLEIATYR	T					12362: Scan 21364 (rt=62.8412) [G:\UserData\Public\Data\2018\201801\20180115\wanghurong-7.raw]
1	1	1::P04264	SWISS-PROT:P04264 Tax_Id=9606 Gene_Symbol=KRT1 Keratin, type II cytoskeletal 1	12920	66149	440	343	43	41	6936	1	1	1	639.359	1276.7	2	1276.7	0.0011	0	87.65	1.9e-08	K	LALDLEIATYR	T					12164: Scan 21078 (rt=62.2836) [G:\UserData\Public\Data\2018\201801\20180115\wanghurong-7.raw]
1	1	1::P04264	SWISS-PROT:P04264 Tax_Id=9606 Gene_Symbol=KRT1 Keratin, type II cytoskeletal 1	12920	66149	440	343	43	41	6937	1	1	1	426.575	1276.7	3	1276.7	0.0011	0	26.32	0.018	K	LALDLEIATYR	T					11142: Scan 19637 (rt=59.4893) [G:\UserData\Public\Data\2018\201801\20180115\wanghurong-7.raw]
1	1	1::P04264	SWISS-PROT:P04264 Tax_Id=9606 Gene_Symbol=KRT1 Keratin, type II cytoskeletal 1	12920	66149	440	343	43	41	6938	1	1	1	639.359	1276.7	2	1276.7	0.0011	0	84.12	3.9e-08	K	LALDLEIATYR	T					11194: Scan 19720 (rt=59.6794) [G:\UserData\Public\Data\2018\201801\20180115\wanghurong-7.raw]
1	1	1::P04264	SWISS-PROT:P04264 Tax_Id=9606 Gene_Symbol=KRT1 Keratin, type II cytoskeletal 1	12920	66149	440	343	43	41	6939	1	1	1	639.359	1276.7	2	1276.7	0.0011	0	87.5	8.5e-09	K	LALDLEIATYR	T					12090: Scan 20976 (rt=62.0956) [G:\UserData\Public\Data\2018\201801\20180115\wanghurong-7.raw]
1	1	1::P04264	SWISS-PROT:P04264 Tax_Id=9606 Gene_Symbol=KRT1 Keratin, type II cytoskeletal 1	12920	66149	440	343	43	41	6940	1	1	1	639.359	1276.7	2	1276.7	0.0012	0	57.72	5.2e-06	K	LALDLEIATYR	T					12997: Scan 22223 (rt=64.4407) [G:\UserData\Public\Data\2018\201801\20180115\wanghurong-7.raw]
1	1	1::P04264	SWISS-PROT:P04264 Tax_Id=9606 Gene_Symbol=KRT1 Keratin, type II cytoskeletal 1	12920	66149	440	343	43	41	6941	1	1	1	639.359	1276.7	2	1276.7	0.0012	0	58.41	3.9e-06	K	LALDLEIATYR	T					16364: Scan 26528 (rt=72.3433) [G:\UserData\Public\Data\2018\201801\20180115\wanghurong-7.raw]
1	1	1::P04264	SWISS-PROT:P04264 Tax_Id=9606 Gene_Symbol=KRT1 Keratin, type II cytoskeletal 1	12920	66149	440	343	43	41	6942	1	1	1	639.359	1276.7	2	1276.7	0.0012	0	76.88	1.5e-07	K	LALDLEIATYR	T					11652: Scan 20377 (rt=60.9752) [G:\UserData\Public\Data\2018\201801\20180115\wanghurong-7.raw]
1	1	1::P04264	SWISS-PROT:P04264 Tax_Id=9606 Gene_Symbol=KRT1 Keratin, type II cytoskeletal 1	12920	66149	440	343	43	41	6943	1	1	1	426.575	1276.7	3	1276.7	0.0012	0	20.22	0.013	K	LALDLEIATYR	T					11199: Scan 19725 (rt=59.6865) [G:\UserData\Public\Data\2018\201801\20180115\wanghurong-7.raw]
1	1	1::P04264	SWISS-PROT:P04264 Tax_Id=9606 Gene_Symbol=KRT1 Keratin, type II cytoskeletal 1	12920	66149	440	343	43	41	6944	1	1	1	639.359	1276.7	2	1276.7	0.0012	0	59.02	1.1e-05	K	LALDLEIATYR	T					12237: Scan 21176 (rt=62.4737) [G:\UserData\Public\Data\2018\201801\20180115\wanghurong-7.raw]
1	1	1::P04264	SWISS-PROT:P04264 Tax_Id=9606 Gene_Symbol=KRT1 Keratin, type II cytoskeletal 1	12920	66149	440	343	43	41	6945	1	1	1	426.575	1276.7	3	1276.7	0.0012	0	40.97	0.00028	K	LALDLEIATYR	T					11084: Scan 19549 (rt=59.3086) [G:\UserData\Public\Data\2018\201801\20180115\wanghurong-7.raw]
1	1	1::P04264	SWISS-PROT:P04264 Tax_Id=9606 Gene_Symbol=KRT1 Keratin, type II cytoskeletal 1	12920	66149	440	343	43	41	6946	1	1	1	639.359	1276.7	2	1276.7	0.0012	0	31.48	0.0011	K	LALDLEIATYR	T					17243: Scan 29644 (rt=84.1549) [G:\UserData\Public\Data\2018\201801\20180115\wanghurong-7.raw]
1	1	1::P04264	SWISS-PROT:P04264 Tax_Id=9606 Gene_Symbol=KRT1 Keratin, type II cytoskeletal 1	12920	66149	440	343	43	41	6947	1	1	1	639.359	1276.7	2	1276.7	0.0013	0	50.42	0.00028	K	LALDLEIATYR	T					13766: Scan 23253 (rt=66.3356) [G:\UserData\Public\Data\2018\201801\20180115\wanghurong-7.raw]
1	1	1::P04264	SWISS-PROT:P04264 Tax_Id=9606 Gene_Symbol=KRT1 Keratin, type II cytoskeletal 1	12920	66149	440	343	43	41	6948	1	1	1	639.359	1276.7	2	1276.7	0.0013	0	42.49	0.0013	K	LALDLEIATYR	T					14181: Scan 23801 (rt=67.3245) [G:\UserData\Public\Data\2018\201801\20180115\wanghurong-7.raw]
1	1	1::P04264	SWISS-PROT:P04264 Tax_Id=9606 Gene_Symbol=KRT1 Keratin, type II cytoskeletal 1	12920	66149	440	343	43	41	6949	1	1	1	639.359	1276.7	2	1276.7	0.0013	0	83.06	6.4e-08	K	LALDLEIATYR	T					15728: Scan 25792 (rt=70.9772) [G:\UserData\Public\Data\2018\201801\20180115\wanghurong-7.raw]
1	1	1::P04264	SWISS-PROT:P04264 Tax_Id=9606 Gene_Symbol=KRT1 Keratin, type II cytoskeletal 1	12920	66149	440	343	43	41	6950	1	1	1	639.359	1276.7	2	1276.7	0.0013	0	58.21	4.3e-05	K	LALDLEIATYR	T					14260: Scan 23909 (rt=67.5218) [G:\UserData\Public\Data\2018\201801\20180115\wanghurong-7.raw]
1	1	1::P04264	SWISS-PROT:P04264 Tax_Id=9606 Gene_Symbol=KRT1 Keratin, type II cytoskeletal 1	12920	66149	440	343	43	41	6951	1	1	1	639.359	1276.7	2	1276.7	0.0013	0	71.02	2.6e-06	K	LALDLEIATYR	T					13150: Scan 22426 (rt=64.819) [G:\UserData\Public\Data\2018\201801\20180115\wanghurong-7.raw]
1	1	1::P04264	SWISS-PROT:P04264 Tax_Id=9606 Gene_Symbol=KRT1 Keratin, type II cytoskeletal 1	12920	66149	440	343	43	41	6952	1	1	1	639.359	1276.7	2	1276.7	0.0014	0	59.97	3.8e-05	K	LALDLEIATYR	T					14342: Scan 24014 (rt=67.7113) [G:\UserData\Public\Data\2018\201801\20180115\wanghurong-7.raw]
1	1	1::P04264	SWISS-PROT:P04264 Tax_Id=9606 Gene_Symbol=KRT1 Keratin, type II cytoskeletal 1	12920	66149	440	343	43	41	6953	1	1	1	639.359	1276.7	2	1276.7	0.0014	0	36.85	0.0013	K	LALDLEIATYR	T					13316: Scan 22637 (rt=65.1988) [G:\UserData\Public\Data\2018\201801\20180115\wanghurong-7.raw]
1	1	1::P04264	SWISS-PROT:P04264 Tax_Id=9606 Gene_Symbol=KRT1 Keratin, type II cytoskeletal 1	12920	66149	440	343	43	41	6954	1	1	1	639.359	1276.7	2	1276.7	0.0014	0	81.71	6.2e-08	K	LALDLEIATYR	T					11145: Scan 19642 (rt=59.5007) [G:\UserData\Public\Data\2018\201801\20180115\wanghurong-7.raw]
1	1	1::P04264	SWISS-PROT:P04264 Tax_Id=9606 Gene_Symbol=KRT1 Keratin, type II cytoskeletal 1	12920	66149	440	343	43	41	6955	1	1	1	639.359	1276.7	2	1276.7	0.0015	0	19.65	0.1	K	LALDLEIATYR	T					14910: Scan 24774 (rt=69.1101) [G:\UserData\Public\Data\2018\201801\20180115\wanghurong-7.raw]
1	1	1::P04264	SWISS-PROT:P04264 Tax_Id=9606 Gene_Symbol=KRT1 Keratin, type II cytoskeletal 1	12920	66149	440	343	43	41	6956	1	1	1	639.359	1276.7	2	1276.7	0.0015	0	75.52	1.1e-06	K	LALDLEIATYR	T					13232: Scan 22530 (rt=65.0051) [G:\UserData\Public\Data\2018\201801\20180115\wanghurong-7.raw]
1	1	1::P04264	SWISS-PROT:P04264 Tax_Id=9606 Gene_Symbol=KRT1 Keratin, type II cytoskeletal 1	12920	66149	440	343	43	41	6957	1	1	1	639.359	1276.7	2	1276.7	0.0015	0	76.53	2.8e-07	K	LALDLEIATYR	T					12297: Scan 21265 (rt=62.6546) [G:\UserData\Public\Data\2018\201801\20180115\wanghurong-7.raw]
1	1	1::P04264	SWISS-PROT:P04264 Tax_Id=9606 Gene_Symbol=KRT1 Keratin, type II cytoskeletal 1	12920	66149	440	343	43	41	6958	1	1	1	639.359	1276.7	2	1276.7	0.0016	0	60.65	3.6e-06	K	LALDLEIATYR	T					15289: Scan 25270 (rt=70.0382) [G:\UserData\Public\Data\2018\201801\20180115\wanghurong-7.raw]
1	1	1::P04264	SWISS-PROT:P04264 Tax_Id=9606 Gene_Symbol=KRT1 Keratin, type II cytoskeletal 1	12920	66149	440	343	43	41	6959	1	1	1	639.359	1276.7	2	1276.7	0.0017	0	53.16	0.00012	K	LALDLEIATYR	T					12926: Scan 22119 (rt=64.2511) [G:\UserData\Public\Data\2018\201801\20180115\wanghurong-7.raw]
1	1	1::P04264	SWISS-PROT:P04264 Tax_Id=9606 Gene_Symbol=KRT1 Keratin, type II cytoskeletal 1	12920	66149	440	343	43	41	6960	1	1	1	639.359	1276.7	2	1276.7	0.0017	0	48.16	0.00013	K	LALDLEIATYR	T					14422: Scan 24118 (rt=67.8968) [G:\UserData\Public\Data\2018\201801\20180115\wanghurong-7.raw]
1	1	1::P04264	SWISS-PROT:P04264 Tax_Id=9606 Gene_Symbol=KRT1 Keratin, type II cytoskeletal 1	12920	66149	440	343	43	41	6961	1	1	1	639.36	1276.7	2	1276.7	0.0017	0	26.83	0.016	K	LALDLEIATYR	T					13695: Scan 23153 (rt=66.1471) [G:\UserData\Public\Data\2018\201801\20180115\wanghurong-7.raw]
1	1	1::P04264	SWISS-PROT:P04264 Tax_Id=9606 Gene_Symbol=KRT1 Keratin, type II cytoskeletal 1	12920	66149	440	343	43	41	6962	1	1	1	639.36	1276.7	2	1276.7	0.0018	0	16.59	0.032	K	LALDLEIATYR	T					10594: Scan 18829 (rt=57.8386) [G:\UserData\Public\Data\2018\201801\20180115\wanghurong-7.raw]
1	1	1::P04264	SWISS-PROT:P04264 Tax_Id=9606 Gene_Symbol=KRT1 Keratin, type II cytoskeletal 1	12920	66149	440	343	43	41	6963	1	1	1	639.36	1276.7	2	1276.7	0.0018	0	61.03	6.7e-06	K	LALDLEIATYR	T					12655: Scan 21764 (rt=63.5834) [G:\UserData\Public\Data\2018\201801\20180115\wanghurong-7.raw]
1	1	1::P04264	SWISS-PROT:P04264 Tax_Id=9606 Gene_Symbol=KRT1 Keratin, type II cytoskeletal 1	12920	66149	440	343	43	41	6964	1	1	1	639.36	1276.7	2	1276.7	0.0019	0	65.53	4.1e-06	K	LALDLEIATYR	T					12852: Scan 22020 (rt=64.0664) [G:\UserData\Public\Data\2018\201801\20180115\wanghurong-7.raw]
1	1	1::P04264	SWISS-PROT:P04264 Tax_Id=9606 Gene_Symbol=KRT1 Keratin, type II cytoskeletal 1	12920	66149	440	343	43	41	6965	1	1	1	639.36	1276.7	2	1276.7	0.0019	0	23.83	0.16	K	LALDLEIATYR	T					14627: Scan 24382 (rt=68.3865) [G:\UserData\Public\Data\2018\201801\20180115\wanghurong-7.raw]
1	1	1::P04264	SWISS-PROT:P04264 Tax_Id=9606 Gene_Symbol=KRT1 Keratin, type II cytoskeletal 1	12920	66149	440	343	43	41	6966	1	1	1	639.36	1276.7	2	1276.7	0.002	0	45.19	0.0011	K	LALDLEIATYR	T					13927: Scan 23467 (rt=66.7198) [G:\UserData\Public\Data\2018\201801\20180115\wanghurong-7.raw]
1	1	1::P04264	SWISS-PROT:P04264 Tax_Id=9606 Gene_Symbol=KRT1 Keratin, type II cytoskeletal 1	12920	66149	440	343	43	41	6967	1	1	1	639.36	1276.7	2	1276.7	0.0021	0	66.12	8.7e-07	K	LALDLEIATYR	T					15632: Scan 25687 (rt=70.792) [G:\UserData\Public\Data\2018\201801\20180115\wanghurong-7.raw]
1	1	1::P04264	SWISS-PROT:P04264 Tax_Id=9606 Gene_Symbol=KRT1 Keratin, type II cytoskeletal 1	12920	66149	440	343	43	41	6968	1	1	1	639.36	1276.71	2	1276.7	0.0026	0	37.05	0.0072	K	LALDLEIATYR	T					14016: Scan 23577 (rt=66.9183) [G:\UserData\Public\Data\2018\201801\20180115\wanghurong-7.raw]
1	1	1::P04264	SWISS-PROT:P04264 Tax_Id=9606 Gene_Symbol=KRT1 Keratin, type II cytoskeletal 1	12920	66149	440	343	43	41	6969	1	1	1	639.36	1276.71	2	1276.7	0.0027	0	36.76	0.0078	K	LALDLEIATYR	T					14717: Scan 24506 (rt=68.624) [G:\UserData\Public\Data\2018\201801\20180115\wanghurong-7.raw]
1	1	1::P04264	SWISS-PROT:P04264 Tax_Id=9606 Gene_Symbol=KRT1 Keratin, type II cytoskeletal 1	12920	66149	440	343	43	41	7286	1	1	1	650.767	1299.52	2	1299.52	-0.002	0	22.61	0.0076	K	NMQDMVEDYR	N					2462: Scan 6826 (rt=31.3647) [G:\UserData\Public\Data\2018\201801\20180115\wanghurong-7.raw]
1	1	1::P04264	SWISS-PROT:P04264 Tax_Id=9606 Gene_Symbol=KRT1 Keratin, type II cytoskeletal 1	12920	66149	440	343	43	41	7287	1	1	1	650.768	1299.52	2	1299.52	-0.0014	0	7.74	0.19	K	NMQDMVEDYR	N					2419: Scan 6757 (rt=31.1875) [G:\UserData\Public\Data\2018\201801\20180115\wanghurong-7.raw]
1	1	1::P04264	SWISS-PROT:P04264 Tax_Id=9606 Gene_Symbol=KRT1 Keratin, type II cytoskeletal 1	12920	66149	440	343	43	41	7288	1	1	1	650.768	1299.52	2	1299.52	-0.0006	0	68.87	6.7e-07	K	NMQDMVEDYR	N					4847: Scan 10320 (rt=39.3747) [G:\UserData\Public\Data\2018\201801\20180115\wanghurong-7.raw]
1	1	1::P04264	SWISS-PROT:P04264 Tax_Id=9606 Gene_Symbol=KRT1 Keratin, type II cytoskeletal 1	12920	66149	440	343	43	41	7289	1	1	1	650.768	1299.52	2	1299.52	-0.0005	0	72.62	1.8e-07	K	NMQDMVEDYR	N					3090: Scan 7843 (rt=33.8831) [G:\UserData\Public\Data\2018\201801\20180115\wanghurong-7.raw]
1	1	1::P04264	SWISS-PROT:P04264 Tax_Id=9606 Gene_Symbol=KRT1 Keratin, type II cytoskeletal 1	12920	66149	440	343	43	41	7290	1	1	1	650.768	1299.52	2	1299.52	-0.0004	0	76.1	1.4e-07	K	NMQDMVEDYR	N					4908: Scan 10403 (rt=39.5534) [G:\UserData\Public\Data\2018\201801\20180115\wanghurong-7.raw]
1	1	1::P04264	SWISS-PROT:P04264 Tax_Id=9606 Gene_Symbol=KRT1 Keratin, type II cytoskeletal 1	12920	66149	440	343	43	41	7291	1	1	1	650.768	1299.52	2	1299.52	-0.0004	0	3.02	0.52	K	NMQDMVEDYR	N					4713: Scan 10098 (rt=38.7672) [G:\UserData\Public\Data\2018\201801\20180115\wanghurong-7.raw]
1	1	1::P04264	SWISS-PROT:P04264 Tax_Id=9606 Gene_Symbol=KRT1 Keratin, type II cytoskeletal 1	12920	66149	440	343	43	41	7292	1	1	1	650.768	1299.52	2	1299.52	-0.0004	0	15.05	0.049	K	NMQDMVEDYR	N					2047: Scan 6183 (rt=29.8125) [G:\UserData\Public\Data\2018\201801\20180115\wanghurong-7.raw]
1	1	1::P04264	SWISS-PROT:P04264 Tax_Id=9606 Gene_Symbol=KRT1 Keratin, type II cytoskeletal 1	12920	66149	440	343	43	41	7293	1	1	1	650.768	1299.52	2	1299.52	-0.0001	0	15.14	0.038	K	NMQDMVEDYR	N					3755: Scan 8768 (rt=35.8528) [G:\UserData\Public\Data\2018\201801\20180115\wanghurong-7.raw]
1	1	1::P04264	SWISS-PROT:P04264 Tax_Id=9606 Gene_Symbol=KRT1 Keratin, type II cytoskeletal 1	12920	66149	440	343	43	41	7294	1	1	1	650.768	1299.52	2	1299.52	0	0	1.82	0.67	K	NMQDMVEDYR	N					3631: Scan 8602 (rt=35.5221) [G:\UserData\Public\Data\2018\201801\20180115\wanghurong-7.raw]
1	1	1::P04264	SWISS-PROT:P04264 Tax_Id=9606 Gene_Symbol=KRT1 Keratin, type II cytoskeletal 1	12920	66149	440	343	43	41	7295	1	1	1	650.769	1299.52	2	1299.52	0.0001	0	63.84	1e-06	K	NMQDMVEDYR	N					3164: Scan 7940 (rt=34.0682) [G:\UserData\Public\Data\2018\201801\20180115\wanghurong-7.raw]
1	1	1::P04264	SWISS-PROT:P04264 Tax_Id=9606 Gene_Symbol=KRT1 Keratin, type II cytoskeletal 1	12920	66149	440	343	43	41	7296	1	1	1	434.181	1299.52	3	1299.52	0.0001	0	13.34	0.27	K	NMQDMVEDYR	N					4833: Scan 10301 (rt=39.3334) [G:\UserData\Public\Data\2018\201801\20180115\wanghurong-7.raw]
1	1	1::P04264	SWISS-PROT:P04264 Tax_Id=9606 Gene_Symbol=KRT1 Keratin, type II cytoskeletal 1	12920	66149	440	343	43	41	7297	1	1	1	650.769	1299.52	2	1299.52	0.0002	0	72.82	2.5e-07	K	NMQDMVEDYR	N					3997: Scan 9097 (rt=36.5613) [G:\UserData\Public\Data\2018\201801\20180115\wanghurong-7.raw]
1	1	1::P04264	SWISS-PROT:P04264 Tax_Id=9606 Gene_Symbol=KRT1 Keratin, type II cytoskeletal 1	12920	66149	440	343	43	41	7298	1	1	1	650.769	1299.52	2	1299.52	0.0003	0	75.8	1.5e-07	K	NMQDMVEDYR	N					4952: Scan 10477 (rt=39.7369) [G:\UserData\Public\Data\2018\201801\20180115\wanghurong-7.raw]
1	1	1::P04264	SWISS-PROT:P04264 Tax_Id=9606 Gene_Symbol=KRT1 Keratin, type II cytoskeletal 1	12920	66149	440	343	43	41	7299	1	1	1	650.769	1299.52	2	1299.52	0.0005	0	17.27	0.024	K	NMQDMVEDYR	N					3016: Scan 7744 (rt=33.7034) [G:\UserData\Public\Data\2018\201801\20180115\wanghurong-7.raw]
1	1	1::P04264	SWISS-PROT:P04264 Tax_Id=9606 Gene_Symbol=KRT1 Keratin, type II cytoskeletal 1	12920	66149	440	343	43	41	7300	1	1	1	650.769	1299.52	2	1299.52	0.0006	0	11.36	0.086	K	NMQDMVEDYR	N					4301: Scan 9490 (rt=37.3834) [G:\UserData\Public\Data\2018\201801\20180115\wanghurong-7.raw]
1	1	1::P04264	SWISS-PROT:P04264 Tax_Id=9606 Gene_Symbol=KRT1 Keratin, type II cytoskeletal 1	12920	66149	440	343	43	41	7301	1	1	1	650.769	1299.52	2	1299.52	0.0007	0	23.53	0.011	K	NMQDMVEDYR	N					3813: Scan 8848 (rt=36.031) [G:\UserData\Public\Data\2018\201801\20180115\wanghurong-7.raw]
1	1	1::P04264	SWISS-PROT:P04264 Tax_Id=9606 Gene_Symbol=KRT1 Keratin, type II cytoskeletal 1	12920	66149	440	343	43	41	7302	1	1	1	434.182	1299.52	3	1299.52	0.0008	0	41.79	0.00018	K	NMQDMVEDYR	N					4892: Scan 10380 (rt=39.5032) [G:\UserData\Public\Data\2018\201801\20180115\wanghurong-7.raw]
1	1	1::P04264	SWISS-PROT:P04264 Tax_Id=9606 Gene_Symbol=KRT1 Keratin, type II cytoskeletal 1	12920	66149	440	343	43	41	7303	1	1	1	650.769	1299.52	2	1299.52	0.0015	0	57.7	3.9e-06	K	NMQDMVEDYR	N					4797: Scan 10247 (rt=39.2044) [G:\UserData\Public\Data\2018\201801\20180115\wanghurong-7.raw]
1	1	1::P04264	SWISS-PROT:P04264 Tax_Id=9606 Gene_Symbol=KRT1 Keratin, type II cytoskeletal 1	12920	66149	440	343	43	41	7304	1	1	1	650.769	1299.52	2	1299.52	0.0017	0	43.16	9e-05	K	NMQDMVEDYR	N					4787: Scan 10229 (rt=39.1414) [G:\UserData\Public\Data\2018\201801\20180115\wanghurong-7.raw]
1	1	1::P04264	SWISS-PROT:P04264 Tax_Id=9606 Gene_Symbol=KRT1 Keratin, type II cytoskeletal 1	12920	66149	440	343	43	41	7335	1	1	1	434.905	1301.69	3	1301.69	-0.0005	1	28.68	0.069	R	NSKIEISELNR	V					2062: Scan 6203 (rt=29.8526) [G:\UserData\Public\Data\2018\201801\20180115\wanghurong-7.raw]
1	1	1::P04264	SWISS-PROT:P04264 Tax_Id=9606 Gene_Symbol=KRT1 Keratin, type II cytoskeletal 1	12920	66149	440	343	43	41	7336	1	1	1	651.855	1301.7	2	1301.69	0.0013	1	0.77	0.84	R	NSKIEISELNR	V					2094: Scan 6251 (rt=29.9691) [G:\UserData\Public\Data\2018\201801\20180115\wanghurong-7.raw]
1	1	1::P04264	SWISS-PROT:P04264 Tax_Id=9606 Gene_Symbol=KRT1 Keratin, type II cytoskeletal 1	12920	66149	440	343	43	41	7337	1	1	1	434.906	1301.7	3	1301.69	0.0017	1	31.32	0.037	R	NSKIEISELNR	V					2125: Scan 6289 (rt=30.0474) [G:\UserData\Public\Data\2018\201801\20180115\wanghurong-7.raw]
1	1	1::P04264	SWISS-PROT:P04264 Tax_Id=9606 Gene_Symbol=KRT1 Keratin, type II cytoskeletal 1	12920	66149	440	343	43	41	7338	1	1	0	434.91	1301.71	3	1301.71	-0.0001	0	54.06	8.5e-06	R	SLDLDSIIAEVK	A					14820: Scan 24648 (rt=68.8799) [G:\UserData\Public\Data\2018\201801\20180115\wanghurong-7.raw]
1	1	1::P04264	SWISS-PROT:P04264 Tax_Id=9606 Gene_Symbol=KRT1 Keratin, type II cytoskeletal 1	12920	66149	440	343	43	41	7339	1	1	0	651.861	1301.71	2	1301.71	0.0001	0	83.39	2.6e-08	R	SLDLDSIIAEVK	A					9240: Scan 16906 (rt=54.0308) [G:\UserData\Public\Data\2018\201801\20180115\wanghurong-7.raw]
1	1	1::P04264	SWISS-PROT:P04264 Tax_Id=9606 Gene_Symbol=KRT1 Keratin, type II cytoskeletal 1	12920	66149	440	343	43	41	7340	1	1	0	434.91	1301.71	3	1301.71	0.0001	0	55.05	6.9e-06	R	SLDLDSIIAEVK	A					14742: Scan 24538 (rt=68.6823) [G:\UserData\Public\Data\2018\201801\20180115\wanghurong-7.raw]
1	1	1::P04264	SWISS-PROT:P04264 Tax_Id=9606 Gene_Symbol=KRT1 Keratin, type II cytoskeletal 1	12920	66149	440	343	43	41	7341	1	1	0	651.861	1301.71	2	1301.71	0.0001	0	9.12	0.14	R	SLDLDSIIAEVK	A					13013: Scan 22248 (rt=64.4839) [G:\UserData\Public\Data\2018\201801\20180115\wanghurong-7.raw]
1	1	1::P04264	SWISS-PROT:P04264 Tax_Id=9606 Gene_Symbol=KRT1 Keratin, type II cytoskeletal 1	12920	66149	440	343	43	41	7342	1	1	0	651.861	1301.71	2	1301.71	0.0004	0	89.7	5.7e-09	R	SLDLDSIIAEVK	A					9313: Scan 17006 (rt=54.2188) [G:\UserData\Public\Data\2018\201801\20180115\wanghurong-7.raw]
1	1	1::P04264	SWISS-PROT:P04264 Tax_Id=9606 Gene_Symbol=KRT1 Keratin, type II cytoskeletal 1	12920	66149	440	343	43	41	7343	1	1	0	651.861	1301.71	2	1301.71	0.0005	0	90.13	4.2e-09	R	SLDLDSIIAEVK	A					14773: Scan 24583 (rt=68.7612) [G:\UserData\Public\Data\2018\201801\20180115\wanghurong-7.raw]
1	1	1::P04264	SWISS-PROT:P04264 Tax_Id=9606 Gene_Symbol=KRT1 Keratin, type II cytoskeletal 1	12920	66149	440	343	43	41	7344	1	1	0	651.861	1301.71	2	1301.71	0.0006	0	90.16	4.2e-09	R	SLDLDSIIAEVK	A					14851: Scan 24688 (rt=68.954) [G:\UserData\Public\Data\2018\201801\20180115\wanghurong-7.raw]
1	1	1::P04264	SWISS-PROT:P04264 Tax_Id=9606 Gene_Symbol=KRT1 Keratin, type II cytoskeletal 1	12920	66149	440	343	43	41	7345	1	1	0	651.862	1301.71	2	1301.71	0.0008	0	61.85	2e-06	R	SLDLDSIIAEVK	A					14930: Scan 24800 (rt=69.155) [G:\UserData\Public\Data\2018\201801\20180115\wanghurong-7.raw]
1	1	1::P04264	SWISS-PROT:P04264 Tax_Id=9606 Gene_Symbol=KRT1 Keratin, type II cytoskeletal 1	12920	66149	440	343	43	41	7346	1	1	0	651.862	1301.71	2	1301.71	0.001	0	11.47	0.084	R	SLDLDSIIAEVK	A					13392: Scan 22745 (rt=65.3942) [G:\UserData\Public\Data\2018\201801\20180115\wanghurong-7.raw]
1	1	1::P04264	SWISS-PROT:P04264 Tax_Id=9606 Gene_Symbol=KRT1 Keratin, type II cytoskeletal 1	12920	66149	440	343	43	41	7347	1	1	0	651.862	1301.71	2	1301.71	0.0012	0	52.07	2.2e-05	R	SLDLDSIIAEVK	A					15261: Scan 25237 (rt=69.9802) [G:\UserData\Public\Data\2018\201801\20180115\wanghurong-7.raw]
1	1	1::P04264	SWISS-PROT:P04264 Tax_Id=9606 Gene_Symbol=KRT1 Keratin, type II cytoskeletal 1	12920	66149	440	343	43	41	7348	1	1	0	651.862	1301.71	2	1301.71	0.0012	0	7.58	0.19	R	SLDLDSIIAEVK	A					9173: Scan 16807 (rt=53.839) [G:\UserData\Public\Data\2018\201801\20180115\wanghurong-7.raw]
1	1	1::P04264	SWISS-PROT:P04264 Tax_Id=9606 Gene_Symbol=KRT1 Keratin, type II cytoskeletal 1	12920	66149	440	343	43	41	7349	1	1	0	651.862	1301.71	2	1301.71	0.0013	0	16.73	0.027	R	SLDLDSIIAEVK	A					13172: Scan 22453 (rt=64.8654) [G:\UserData\Public\Data\2018\201801\20180115\wanghurong-7.raw]
1	1	1::P04264	SWISS-PROT:P04264 Tax_Id=9606 Gene_Symbol=KRT1 Keratin, type II cytoskeletal 1	12920	66149	440	343	43	41	7350	1	1	0	651.862	1301.71	2	1301.71	0.0013	0	57.12	5.5e-06	R	SLDLDSIIAEVK	A					15519: Scan 25550 (rt=70.5434) [G:\UserData\Public\Data\2018\201801\20180115\wanghurong-7.raw]
1	1	1::P04264	SWISS-PROT:P04264 Tax_Id=9606 Gene_Symbol=KRT1 Keratin, type II cytoskeletal 1	12920	66149	440	343	43	41	7351	1	1	0	434.91	1301.71	3	1301.71	0.0013	0	23.14	0.0068	R	SLDLDSIIAEVK	A					14662: Scan 24435 (rt=68.4922) [G:\UserData\Public\Data\2018\201801\20180115\wanghurong-7.raw]
1	1	1::P04264	SWISS-PROT:P04264 Tax_Id=9606 Gene_Symbol=KRT1 Keratin, type II cytoskeletal 1	12920	66149	440	343	43	41	7353	1	1	0	651.862	1301.71	2	1301.71	0.0013	0	18.74	0.017	R	SLDLDSIIAEVK	A					9387: Scan 17105 (rt=54.4013) [G:\UserData\Public\Data\2018\201801\20180115\wanghurong-7.raw]
1	1	1::P04264	SWISS-PROT:P04264 Tax_Id=9606 Gene_Symbol=KRT1 Keratin, type II cytoskeletal 1	12920	66149	440	343	43	41	7354	1	1	0	651.862	1301.71	2	1301.71	0.0014	0	84.68	2.9e-08	R	SLDLDSIIAEVK	A					14691: Scan 24474 (rt=68.5653) [G:\UserData\Public\Data\2018\201801\20180115\wanghurong-7.raw]
1	1	1::P04264	SWISS-PROT:P04264 Tax_Id=9606 Gene_Symbol=KRT1 Keratin, type II cytoskeletal 1	12920	66149	440	343	43	41	7356	1	1	0	651.862	1301.71	2	1301.71	0.0014	0	46.43	0.0001	R	SLDLDSIIAEVK	A					13090: Scan 22348 (rt=64.6676) [G:\UserData\Public\Data\2018\201801\20180115\wanghurong-7.raw]
1	1	1::P04264	SWISS-PROT:P04264 Tax_Id=9606 Gene_Symbol=KRT1 Keratin, type II cytoskeletal 1	12920	66149	440	343	43	41	7357	1	1	0	651.862	1301.71	2	1301.71	0.0016	0	17.48	0.023	R	SLDLDSIIAEVK	A					15081: Scan 25009 (rt=69.5598) [G:\UserData\Public\Data\2018\201801\20180115\wanghurong-7.raw]
1	1	1::P04264	SWISS-PROT:P04264 Tax_Id=9606 Gene_Symbol=KRT1 Keratin, type II cytoskeletal 1	12920	66149	440	343	43	41	7358	1	1	0	434.911	1301.71	3	1301.71	0.0018	0	9.19	0.26	R	SLDLDSIIAEVK	A					14900: Scan 24757 (rt=69.0758) [G:\UserData\Public\Data\2018\201801\20180115\wanghurong-7.raw]
1	1	1::P04264	SWISS-PROT:P04264 Tax_Id=9606 Gene_Symbol=KRT1 Keratin, type II cytoskeletal 1	12920	66149	440	343	43	41	7359	1	1	0	651.862	1301.71	2	1301.71	0.0022	0	37.81	0.00082	R	SLDLDSIIAEVK	A					14621: Scan 24374 (rt=68.3709) [G:\UserData\Public\Data\2018\201801\20180115\wanghurong-7.raw]
1	1	1::P04264	SWISS-PROT:P04264 Tax_Id=9606 Gene_Symbol=KRT1 Keratin, type II cytoskeletal 1	12920	66149	440	343	43	41	7360	1	1	0	651.862	1301.71	2	1301.71	0.0024	0	3.54	0.49	R	SLDLDSIIAEVK	A					15171: Scan 25131 (rt=69.7873) [G:\UserData\Public\Data\2018\201801\20180115\wanghurong-7.raw]
1	1	1::P04264	SWISS-PROT:P04264 Tax_Id=9606 Gene_Symbol=KRT1 Keratin, type II cytoskeletal 1	12920	66149	440	343	43	41	7361	1	1	0	651.863	1301.71	2	1301.71	0.0031	0	76.16	7.2e-08	R	SLDLDSIIAEVK	A					15355: Scan 25347 (rt=70.175) [G:\UserData\Public\Data\2018\201801\20180115\wanghurong-7.raw]
1	1	1::P04264	SWISS-PROT:P04264 Tax_Id=9606 Gene_Symbol=KRT1 Keratin, type II cytoskeletal 1	12920	66149	440	343	43	41	7460	1	1	0	327.919	1307.65	4	1307.65	-0.0002	2	24.29	0.048	R	NKYEDEINKR	T					202: Scan 2668 (rt=19.2991) [G:\UserData\Public\Data\2018\201801\20180115\wanghurong-7.raw]
1	1	1::P04264	SWISS-PROT:P04264 Tax_Id=9606 Gene_Symbol=KRT1 Keratin, type II cytoskeletal 1	12920	66149	440	343	43	41	7461	1	1	0	327.919	1307.65	4	1307.65	-0.0001	2	9.06	0.14	R	NKYEDEINKR	T					172: Scan 2569 (rt=18.9489) [G:\UserData\Public\Data\2018\201801\20180115\wanghurong-7.raw]
1	1	1::P04264	SWISS-PROT:P04264 Tax_Id=9606 Gene_Symbol=KRT1 Keratin, type II cytoskeletal 1	12920	66149	440	343	43	41	7462	1	1	0	436.89	1307.65	3	1307.65	0.0002	2	60.29	2.2e-06	R	NKYEDEINKR	T					199: Scan 2660 (rt=19.271) [G:\UserData\Public\Data\2018\201801\20180115\wanghurong-7.raw]
1	1	1::P04264	SWISS-PROT:P04264 Tax_Id=9606 Gene_Symbol=KRT1 Keratin, type II cytoskeletal 1	12920	66149	440	343	43	41	7463	1	1	0	436.89	1307.65	3	1307.65	0.0003	2	59.15	2.8e-06	R	NKYEDEINKR	T					183: Scan 2607 (rt=19.0929) [G:\UserData\Public\Data\2018\201801\20180115\wanghurong-7.raw]
1	1	1::P04264	SWISS-PROT:P04264 Tax_Id=9606 Gene_Symbol=KRT1 Keratin, type II cytoskeletal 1	12920	66149	440	343	43	41	7464	1	1	0	327.919	1307.65	4	1307.65	0.0008	2	53.85	5.2e-05	R	NKYEDEINKR	T					189: Scan 2618 (rt=19.1244) [G:\UserData\Public\Data\2018\201801\20180115\wanghurong-7.raw]
1	1	1::P04264	SWISS-PROT:P04264 Tax_Id=9606 Gene_Symbol=KRT1 Keratin, type II cytoskeletal 1	12920	66149	440	343	43	41	7465	1	1	0	654.831	1307.65	2	1307.65	0.0014	2	17.54	0.023	R	NKYEDEINKR	T					176: Scan 2589 (rt=19.0334) [G:\UserData\Public\Data\2018\201801\20180115\wanghurong-7.raw]
1	1	1::P04264	SWISS-PROT:P04264 Tax_Id=9606 Gene_Symbol=KRT1 Keratin, type II cytoskeletal 1	12920	66149	440	343	43	41	7466	1	1	0	654.832	1307.65	2	1307.65	0.0014	2	31.39	0.0024	R	NKYEDEINKR	T					193: Scan 2641 (rt=19.2062) [G:\UserData\Public\Data\2018\201801\20180115\wanghurong-7.raw]
1	1	1::P04264	SWISS-PROT:P04264 Tax_Id=9606 Gene_Symbol=KRT1 Keratin, type II cytoskeletal 1	12920	66149	440	343	43	41	7467	1	1	0	436.89	1307.65	3	1307.65	0.0021	2	1.69	0.69	R	NKYEDEINKR	T					171: Scan 2562 (rt=18.9125) [G:\UserData\Public\Data\2018\201801\20180115\wanghurong-7.raw]
1	1	1::P04264	SWISS-PROT:P04264 Tax_Id=9606 Gene_Symbol=KRT1 Keratin, type II cytoskeletal 1	12920	66149	440	343	43	41	7600	1	1	1	658.765	1315.52	2	1315.52	-0.0021	0	30.33	0.0024	K	NMQDMVEDYR	N	Oxidation (M)	0.0000100000.0			2426: Scan 6766 (rt=31.209) [G:\UserData\Public\Data\2018\201801\20180115\wanghurong-7.raw]
1	1	1::P04264	SWISS-PROT:P04264 Tax_Id=9606 Gene_Symbol=KRT1 Keratin, type II cytoskeletal 1	12920	66149	440	343	43	41	7601	1	1	1	658.765	1315.52	2	1315.52	-0.002	0	23.49	0.0063	K	NMQDMVEDYR	N	Oxidation (M)	0.0000100000.0			2466: Scan 6833 (rt=31.3787) [G:\UserData\Public\Data\2018\201801\20180115\wanghurong-7.raw]
1	1	1::P04264	SWISS-PROT:P04264 Tax_Id=9606 Gene_Symbol=KRT1 Keratin, type II cytoskeletal 1	12920	66149	440	343	43	41	7602	2	1	1	658.765	1315.52	2	1315.52	-0.0016	0	0.19	1	K	NMQDMVEDYR	N	Oxidation (M)	0.0000100000.0			2952: Scan 7648 (rt=33.4714) [G:\UserData\Public\Data\2018\201801\20180115\wanghurong-7.raw]
1	1	1::P04264	SWISS-PROT:P04264 Tax_Id=9606 Gene_Symbol=KRT1 Keratin, type II cytoskeletal 1	12920	66149	440	343	43	41	7603	1	1	1	658.765	1315.52	2	1315.52	-0.0012	0	11.88	0.077	K	NMQDMVEDYR	N	Oxidation (M)	0.0000100000.0			2504: Scan 6896 (rt=31.5511) [G:\UserData\Public\Data\2018\201801\20180115\wanghurong-7.raw]
1	1	1::P04264	SWISS-PROT:P04264 Tax_Id=9606 Gene_Symbol=KRT1 Keratin, type II cytoskeletal 1	12920	66149	440	343	43	41	7604	1	1	1	658.765	1315.52	2	1315.52	-0.0011	0	13.03	0.06	K	NMQDMVEDYR	N	Oxidation (M)	0.0000100000.0			2533: Scan 6959 (rt=31.7242) [G:\UserData\Public\Data\2018\201801\20180115\wanghurong-7.raw]
1	1	1::P04264	SWISS-PROT:P04264 Tax_Id=9606 Gene_Symbol=KRT1 Keratin, type II cytoskeletal 1	12920	66149	440	343	43	41	7607	1	1	1	658.765	1315.52	2	1315.52	-0.0007	0	42.9	0.00014	K	NMQDMVEDYR	N	Oxidation (M)	0.0000100000.0			2236: Scan 6458 (rt=30.4352) [G:\UserData\Public\Data\2018\201801\20180115\wanghurong-7.raw]
1	1	1::P04264	SWISS-PROT:P04264 Tax_Id=9606 Gene_Symbol=KRT1 Keratin, type II cytoskeletal 1	12920	66149	440	343	43	41	7610	1	1	1	658.766	1315.52	2	1315.52	-0.0007	0	17.19	0.038	K	NMQDMVEDYR	N	Oxidation (M)	0.0100000000.0			1586: Scan 5464 (rt=28.0295) [G:\UserData\Public\Data\2018\201801\20180115\wanghurong-7.raw]
1	1	1::P04264	SWISS-PROT:P04264 Tax_Id=9606 Gene_Symbol=KRT1 Keratin, type II cytoskeletal 1	12920	66149	440	343	43	41	7611	1	1	1	658.766	1315.52	2	1315.52	-0.0006	0	10.27	0.11	K	NMQDMVEDYR	N	Oxidation (M)	0.0000100000.0			2609: Scan 7093 (rt=32.0763) [G:\UserData\Public\Data\2018\201801\20180115\wanghurong-7.raw]
1	1	1::P04264	SWISS-PROT:P04264 Tax_Id=9606 Gene_Symbol=KRT1 Keratin, type II cytoskeletal 1	12920	66149	440	343	43	41	7612	1	1	1	658.766	1315.52	2	1315.52	-0.0005	0	5.97	0.59	K	NMQDMVEDYR	N	Oxidation (M)	0.0000100000.0			2566: Scan 7022 (rt=31.8956) [G:\UserData\Public\Data\2018\201801\20180115\wanghurong-7.raw]
1	1	1::P04264	SWISS-PROT:P04264 Tax_Id=9606 Gene_Symbol=KRT1 Keratin, type II cytoskeletal 1	12920	66149	440	343	43	41	7614	1	1	1	658.766	1315.52	2	1315.52	-0.0004	0	18.91	0.017	K	NMQDMVEDYR	N	Oxidation (M)	0.0000100000.0			2063: Scan 6204 (rt=29.854) [G:\UserData\Public\Data\2018\201801\20180115\wanghurong-7.raw]
1	1	1::P04264	SWISS-PROT:P04264 Tax_Id=9606 Gene_Symbol=KRT1 Keratin, type II cytoskeletal 1	12920	66149	440	343	43	41	7615	1	1	1	658.766	1315.52	2	1315.52	-0.0002	0	13.42	0.055	K	NMQDMVEDYR	N	Oxidation (M)	0.0000100000.0			2382: Scan 6700 (rt=31.0352) [G:\UserData\Public\Data\2018\201801\20180115\wanghurong-7.raw]
1	1	1::P04264	SWISS-PROT:P04264 Tax_Id=9606 Gene_Symbol=KRT1 Keratin, type II cytoskeletal 1	12920	66149	440	343	43	41	7616	1	1	1	658.766	1315.52	2	1315.52	0	0	3.91	0.43	K	NMQDMVEDYR	N	Oxidation (M)	0.0100000000.0			2006: Scan 6126 (rt=29.6811) [G:\UserData\Public\Data\2018\201801\20180115\wanghurong-7.raw]
1	1	1::P04264	SWISS-PROT:P04264 Tax_Id=9606 Gene_Symbol=KRT1 Keratin, type II cytoskeletal 1	12920	66149	440	343	43	41	7617	1	1	1	658.766	1315.52	2	1315.52	0.0002	0	1.95	0.81	K	NMQDMVEDYR	N	Oxidation (M)	0.0000100000.0			3581: Scan 8537 (rt=35.3908) [G:\UserData\Public\Data\2018\201801\20180115\wanghurong-7.raw]
1	1	1::P04264	SWISS-PROT:P04264 Tax_Id=9606 Gene_Symbol=KRT1 Keratin, type II cytoskeletal 1	12920	66149	440	343	43	41	7619	1	1	1	658.766	1315.52	2	1315.52	0.0004	0	29.47	0.0017	K	NMQDMVEDYR	N	Oxidation (M)	0.0000100000.0			2343: Scan 6636 (rt=30.876) [G:\UserData\Public\Data\2018\201801\20180115\wanghurong-7.raw]
1	1	1::P04264	SWISS-PROT:P04264 Tax_Id=9606 Gene_Symbol=KRT1 Keratin, type II cytoskeletal 1	12920	66149	440	343	43	41	7621	1	1	1	658.766	1315.52	2	1315.52	0.0005	0	1.21	0.77	K	NMQDMVEDYR	N	Oxidation (M)	0.0000100000.0			2654: Scan 7172 (rt=32.2534) [G:\UserData\Public\Data\2018\201801\20180115\wanghurong-7.raw]
1	1	1::P04264	SWISS-PROT:P04264 Tax_Id=9606 Gene_Symbol=KRT1 Keratin, type II cytoskeletal 1	12920	66149	440	343	43	41	7622	1	1	1	658.766	1315.52	2	1315.52	0.0005	0	50.42	1.9e-05	K	NMQDMVEDYR	N	Oxidation (M)	0.0000100000.0			2326: Scan 6602 (rt=30.7779) [G:\UserData\Public\Data\2018\201801\20180115\wanghurong-7.raw]
1	1	1::P04264	SWISS-PROT:P04264 Tax_Id=9606 Gene_Symbol=KRT1 Keratin, type II cytoskeletal 1	12920	66149	440	343	43	41	7623	1	1	1	658.766	1315.52	2	1315.52	0.0005	0	52.46	1.2e-05	K	NMQDMVEDYR	N	Oxidation (M)	0.0000100000.0			2284: Scan 6533 (rt=30.6065) [G:\UserData\Public\Data\2018\201801\20180115\wanghurong-7.raw]
1	1	1::P04264	SWISS-PROT:P04264 Tax_Id=9606 Gene_Symbol=KRT1 Keratin, type II cytoskeletal 1	12920	66149	440	343	43	41	7624	1	1	1	658.766	1315.52	2	1315.52	0.0007	0	11.64	0.081	K	NMQDMVEDYR	N	Oxidation (M)	0.0100000000.0			2180: Scan 6377 (rt=30.2521) [G:\UserData\Public\Data\2018\201801\20180115\wanghurong-7.raw]
1	1	1::P04264	SWISS-PROT:P04264 Tax_Id=9606 Gene_Symbol=KRT1 Keratin, type II cytoskeletal 1	12920	66149	440	343	43	41	7626	1	1	1	658.766	1315.52	2	1315.52	0.001	0	23.12	0.0068	K	NMQDMVEDYR	N	Oxidation (M)	0.0000100000.0			3215: Scan 8001 (rt=34.188) [G:\UserData\Public\Data\2018\201801\20180115\wanghurong-7.raw]
1	1	1::P04264	SWISS-PROT:P04264 Tax_Id=9606 Gene_Symbol=KRT1 Keratin, type II cytoskeletal 1	12920	66149	440	343	43	41	7627	1	1	1	658.767	1315.52	2	1315.52	0.0016	0	29	0.0019	K	NMQDMVEDYR	N	Oxidation (M)	0.0000100000.0			2130: Scan 6298 (rt=30.0676) [G:\UserData\Public\Data\2018\201801\20180115\wanghurong-7.raw]
1	1	1::P04264	SWISS-PROT:P04264 Tax_Id=9606 Gene_Symbol=KRT1 Keratin, type II cytoskeletal 1	12920	66149	440	343	43	41	7628	1	1	1	658.767	1315.52	2	1315.52	0.0016	0	1.52	0.72	K	NMQDMVEDYR	N	Oxidation (M)	0.0000100000.0			2783: Scan 7386 (rt=32.7959) [G:\UserData\Public\Data\2018\201801\20180115\wanghurong-7.raw]
1	1	1::P04264	SWISS-PROT:P04264 Tax_Id=9606 Gene_Symbol=KRT1 Keratin, type II cytoskeletal 1	12920	66149	440	343	43	41	7629	1	1	1	658.767	1315.52	2	1315.52	0.0027	0	11.67	0.22	K	NMQDMVEDYR	N	Oxidation (M)	0.0000100000.0			3136: Scan 7904 (rt=34.0005) [G:\UserData\Public\Data\2018\201801\20180115\wanghurong-7.raw]
1	1	1::P04264	SWISS-PROT:P04264 Tax_Id=9606 Gene_Symbol=KRT1 Keratin, type II cytoskeletal 1	12920	66149	440	343	43	41	7942	1	1	1	447.56	1339.66	3	1339.66	-0.0024	1	48.53	2.8e-05	K	SKAEAESLYQSK	Y					259: Scan 2890 (rt=20.2496) [G:\UserData\Public\Data\2018\201801\20180115\wanghurong-7.raw]
1	1	1::P04264	SWISS-PROT:P04264 Tax_Id=9606 Gene_Symbol=KRT1 Keratin, type II cytoskeletal 1	12920	66149	440	343	43	41	7943	1	1	1	670.838	1339.66	2	1339.66	-0.0013	1	88.28	1.9e-08	K	SKAEAESLYQSK	Y					256: Scan 2882 (rt=20.2222) [G:\UserData\Public\Data\2018\201801\20180115\wanghurong-7.raw]
1	1	1::P04264	SWISS-PROT:P04264 Tax_Id=9606 Gene_Symbol=KRT1 Keratin, type II cytoskeletal 1	12920	66149	440	343	43	41	7945	1	1	1	447.562	1339.66	3	1339.66	0.0009	1	34.21	0.00066	K	SKAEAESLYQSK	Y					243: Scan 2843 (rt=20.0719) [G:\UserData\Public\Data\2018\201801\20180115\wanghurong-7.raw]
1	1	1::P04264	SWISS-PROT:P04264 Tax_Id=9606 Gene_Symbol=KRT1 Keratin, type II cytoskeletal 1	12920	66149	440	343	43	41	7947	1	1	1	447.562	1339.66	3	1339.66	0.0011	1	23.06	0.0069	K	SKAEAESLYQSK	Y					276: Scan 2934 (rt=20.4222) [G:\UserData\Public\Data\2018\201801\20180115\wanghurong-7.raw]
1	1	1::P04264	SWISS-PROT:P04264 Tax_Id=9606 Gene_Symbol=KRT1 Keratin, type II cytoskeletal 1	12920	66149	440	343	43	41	7948	1	1	1	670.839	1339.66	2	1339.66	0.0016	1	21.3	0.032	K	SKAEAESLYQSK	Y					273: Scan 2928 (rt=20.4011) [G:\UserData\Public\Data\2018\201801\20180115\wanghurong-7.raw]
1	1	1::P04264	SWISS-PROT:P04264 Tax_Id=9606 Gene_Symbol=KRT1 Keratin, type II cytoskeletal 1	12920	66149	440	343	43	41	7949	1	1	1	670.839	1339.66	2	1339.66	0.0022	1	19.27	0.031	K	SKAEAESLYQSK	Y					241: Scan 2838 (rt=20.0522) [G:\UserData\Public\Data\2018\201801\20180115\wanghurong-7.raw]
1	1	1::P04264	SWISS-PROT:P04264 Tax_Id=9606 Gene_Symbol=KRT1 Keratin, type II cytoskeletal 1	12920	66149	440	343	43	41	8181	1	1	1	453.236	1356.69	3	1356.69	-0.0011	0	63.66	6.2e-06	K	LNDLEDALQQAK	E					6292: Scan 12531 (rt=44.5037) [G:\UserData\Public\Data\2018\201801\20180115\wanghurong-7.raw]
1	1	1::P04264	SWISS-PROT:P04264 Tax_Id=9606 Gene_Symbol=KRT1 Keratin, type II cytoskeletal 1	12920	66149	440	343	43	41	8182	1	1	1	453.236	1356.69	3	1356.69	-0.0008	0	54.81	3.7e-05	K	LNDLEDALQQAK	E					6350: Scan 12618 (rt=44.6828) [G:\UserData\Public\Data\2018\201801\20180115\wanghurong-7.raw]
1	1	1::P04264	SWISS-PROT:P04264 Tax_Id=9606 Gene_Symbol=KRT1 Keratin, type II cytoskeletal 1	12920	66149	440	343	43	41	8183	1	1	1	453.237	1356.69	3	1356.69	-0.0006	0	8.75	0.15	K	LNDLEDALQQAK	E					7381: Scan 14254 (rt=48.5145) [G:\UserData\Public\Data\2018\201801\20180115\wanghurong-7.raw]
1	1	1::P04264	SWISS-PROT:P04264 Tax_Id=9606 Gene_Symbol=KRT1 Keratin, type II cytoskeletal 1	12920	66149	440	343	43	41	8184	1	1	1	453.237	1356.69	3	1356.69	-0.0005	0	14.41	0.048	K	LNDLEDALQQAK	E					6403: Scan 12694 (rt=44.8583) [G:\UserData\Public\Data\2018\201801\20180115\wanghurong-7.raw]
1	1	1::P04264	SWISS-PROT:P04264 Tax_Id=9606 Gene_Symbol=KRT1 Keratin, type II cytoskeletal 1	12920	66149	440	343	43	41	8185	1	1	1	679.351	1356.69	2	1356.69	-0.0002	0	91.67	9.5e-09	K	LNDLEDALQQAK	E					3994: Scan 9094 (rt=36.5572) [G:\UserData\Public\Data\2018\201801\20180115\wanghurong-7.raw]
1	1	1::P04264	SWISS-PROT:P04264 Tax_Id=9606 Gene_Symbol=KRT1 Keratin, type II cytoskeletal 1	12920	66149	440	343	43	41	8186	1	1	1	679.351	1356.69	2	1356.69	-0.0002	0	65.43	1.3e-06	K	LNDLEDALQQAK	E					4086: Scan 9200 (rt=36.7462) [G:\UserData\Public\Data\2018\201801\20180115\wanghurong-7.raw]
1	1	1::P04264	SWISS-PROT:P04264 Tax_Id=9606 Gene_Symbol=KRT1 Keratin, type II cytoskeletal 1	12920	66149	440	343	43	41	8187	1	1	1	679.351	1356.69	2	1356.69	-0.0001	0	87.62	2.2e-08	K	LNDLEDALQQAK	E					6297: Scan 12539 (rt=44.5245) [G:\UserData\Public\Data\2018\201801\20180115\wanghurong-7.raw]
1	1	1::P04264	SWISS-PROT:P04264 Tax_Id=9606 Gene_Symbol=KRT1 Keratin, type II cytoskeletal 1	12920	66149	440	343	43	41	8188	1	1	1	679.351	1356.69	2	1356.69	0	0	78.57	1.2e-07	K	LNDLEDALQQAK	E					6359: Scan 12629 (rt=44.7022) [G:\UserData\Public\Data\2018\201801\20180115\wanghurong-7.raw]
1	1	1::P04264	SWISS-PROT:P04264 Tax_Id=9606 Gene_Symbol=KRT1 Keratin, type II cytoskeletal 1	12920	66149	440	343	43	41	8189	1	1	1	453.237	1356.69	3	1356.69	0.0002	0	14	0.065	K	LNDLEDALQQAK	E					7325: Scan 14172 (rt=48.3208) [G:\UserData\Public\Data\2018\201801\20180115\wanghurong-7.raw]
1	1	1::P04264	SWISS-PROT:P04264 Tax_Id=9606 Gene_Symbol=KRT1 Keratin, type II cytoskeletal 1	12920	66149	440	343	43	41	8190	1	1	1	453.237	1356.69	3	1356.69	0.0002	0	22.47	0.026	K	LNDLEDALQQAK	E					4077: Scan 9189 (rt=36.7267) [G:\UserData\Public\Data\2018\201801\20180115\wanghurong-7.raw]
1	1	1::P04264	SWISS-PROT:P04264 Tax_Id=9606 Gene_Symbol=KRT1 Keratin, type II cytoskeletal 1	12920	66149	440	343	43	41	8191	1	1	1	679.352	1356.69	2	1356.69	0.0003	0	42.9	0.0018	K	LNDLEDALQQAK	E					7302: Scan 14138 (rt=48.2428) [G:\UserData\Public\Data\2018\201801\20180115\wanghurong-7.raw]
1	1	1::P04264	SWISS-PROT:P04264 Tax_Id=9606 Gene_Symbol=KRT1 Keratin, type II cytoskeletal 1	12920	66149	440	343	43	41	8192	1	1	1	679.352	1356.69	2	1356.69	0.0005	0	88.94	7.2e-08	K	LNDLEDALQQAK	E					6233: Scan 12450 (rt=44.3417) [G:\UserData\Public\Data\2018\201801\20180115\wanghurong-7.raw]
1	1	1::P04264	SWISS-PROT:P04264 Tax_Id=9606 Gene_Symbol=KRT1 Keratin, type II cytoskeletal 1	12920	66149	440	343	43	41	8194	1	1	1	679.352	1356.69	2	1356.69	0.0013	0	63.88	1.1e-06	K	LNDLEDALQQAK	E					2726: Scan 7294 (rt=32.5642) [G:\UserData\Public\Data\2018\201801\20180115\wanghurong-7.raw]
1	1	1::P04264	SWISS-PROT:P04264 Tax_Id=9606 Gene_Symbol=KRT1 Keratin, type II cytoskeletal 1	12920	66149	440	343	43	41	1377	1	1	1	453.237	1356.69	3	1356.69	0.0014	0	8.94	0.14	K	LNDLEDALQQAK	E					6230: Scan 12443 (rt=44.3239) [G:\UserData\Public\Data\2018\201801\20180115\wanghurong-7.raw]
1	1	1::P04264	SWISS-PROT:P04264 Tax_Id=9606 Gene_Symbol=KRT1 Keratin, type II cytoskeletal 1	12920	66149	440	343	43	41	8195	1	1	1	679.352	1356.69	2	1356.69	0.0014	0	76.29	1.4e-07	K	LNDLEDALQQAK	E					7352: Scan 14215 (rt=48.4213) [G:\UserData\Public\Data\2018\201801\20180115\wanghurong-7.raw]
1	1	1::P04264	SWISS-PROT:P04264 Tax_Id=9606 Gene_Symbol=KRT1 Keratin, type II cytoskeletal 1	12920	66149	440	343	43	41	8196	1	1	1	679.352	1356.69	2	1356.69	0.0015	0	62.5	1.4e-05	K	LNDLEDALQQAK	E					6406: Scan 12700 (rt=44.8798) [G:\UserData\Public\Data\2018\201801\20180115\wanghurong-7.raw]
1	1	1::P04264	SWISS-PROT:P04264 Tax_Id=9606 Gene_Symbol=KRT1 Keratin, type II cytoskeletal 1	12920	66149	440	343	43	41	8197	1	1	1	679.352	1356.69	2	1356.69	0.0016	0	63.35	2.4e-06	K	LNDLEDALQQAK	E					7414: Scan 14298 (rt=48.6007) [G:\UserData\Public\Data\2018\201801\20180115\wanghurong-7.raw]
1	1	1::P04264	SWISS-PROT:P04264 Tax_Id=9606 Gene_Symbol=KRT1 Keratin, type II cytoskeletal 1	12920	66149	440	343	43	41	8198	1	1	1	679.352	1356.69	2	1356.69	0.0018	0	80.51	5.9e-08	K	LNDLEDALQQAK	E					2690: Scan 7227 (rt=32.3886) [G:\UserData\Public\Data\2018\201801\20180115\wanghurong-7.raw]
1	1	1::P04264	SWISS-PROT:P04264 Tax_Id=9606 Gene_Symbol=KRT1 Keratin, type II cytoskeletal 1	12920	66149	440	343	43	41	8591	1	1	1	692.346	1382.68	2	1382.68	-0.0045	0	18.55	0.018	K	SLNNQFASFIDK	V					8805: Scan 16310 (rt=52.8663) [G:\UserData\Public\Data\2018\201801\20180115\wanghurong-7.raw]
1	1	1::P04264	SWISS-PROT:P04264 Tax_Id=9606 Gene_Symbol=KRT1 Keratin, type II cytoskeletal 1	12920	66149	440	343	43	41	8592	1	1	1	692.346	1382.68	2	1382.68	-0.0045	0	11.13	0.09	K	SLNNQFASFIDK	V					8808: Scan 16314 (rt=52.8719) [G:\UserData\Public\Data\2018\201801\20180115\wanghurong-7.raw]
1	1	1::P04264	SWISS-PROT:P04264 Tax_Id=9606 Gene_Symbol=KRT1 Keratin, type II cytoskeletal 1	12920	66149	440	343	43	41	8593	1	1	1	692.348	1382.68	2	1382.68	-0.0021	0	20.26	0.013	K	SLNNQFASFIDK	V					8154: Scan 15385 (rt=50.9082) [G:\UserData\Public\Data\2018\201801\20180115\wanghurong-7.raw]
1	1	1::P04264	SWISS-PROT:P04264 Tax_Id=9606 Gene_Symbol=KRT1 Keratin, type II cytoskeletal 1	12920	66149	440	343	43	41	8594	1	1	1	692.348	1382.68	2	1382.68	-0.0019	0	91.34	2.3e-08	K	SLNNQFASFIDK	V					9081: Scan 16688 (rt=53.6129) [G:\UserData\Public\Data\2018\201801\20180115\wanghurong-7.raw]
1	1	1::P04264	SWISS-PROT:P04264 Tax_Id=9606 Gene_Symbol=KRT1 Keratin, type II cytoskeletal 1	12920	66149	440	343	43	41	8595	1	1	1	692.348	1382.68	2	1382.68	-0.0016	0	91.38	3.3e-08	K	SLNNQFASFIDK	V					8933: Scan 16491 (rt=53.2283) [G:\UserData\Public\Data\2018\201801\20180115\wanghurong-7.raw]
1	1	1::P04264	SWISS-PROT:P04264 Tax_Id=9606 Gene_Symbol=KRT1 Keratin, type II cytoskeletal 1	12920	66149	440	343	43	41	8596	1	1	1	692.348	1382.68	2	1382.68	-0.0014	0	91.36	3.3e-08	K	SLNNQFASFIDK	V					9010: Scan 16587 (rt=53.4218) [G:\UserData\Public\Data\2018\201801\20180115\wanghurong-7.raw]
1	1	1::P04264	SWISS-PROT:P04264 Tax_Id=9606 Gene_Symbol=KRT1 Keratin, type II cytoskeletal 1	12920	66149	440	343	43	41	8597	1	1	1	692.348	1382.68	2	1382.68	-0.0014	0	13.92	0.049	K	SLNNQFASFIDK	V					8750: Scan 16231 (rt=52.6917) [G:\UserData\Public\Data\2018\201801\20180115\wanghurong-7.raw]
1	1	1::P04264	SWISS-PROT:P04264 Tax_Id=9606 Gene_Symbol=KRT1 Keratin, type II cytoskeletal 1	12920	66149	440	343	43	41	8598	1	1	1	692.348	1382.68	2	1382.68	-0.0012	0	43.59	9.3e-05	K	SLNNQFASFIDK	V					8000: Scan 15186 (rt=50.5435) [G:\UserData\Public\Data\2018\201801\20180115\wanghurong-7.raw]
1	1	1::P04264	SWISS-PROT:P04264 Tax_Id=9606 Gene_Symbol=KRT1 Keratin, type II cytoskeletal 1	12920	66149	440	343	43	41	8599	1	1	1	692.349	1382.68	2	1382.68	-0.0004	0	78.22	4.6e-08	K	SLNNQFASFIDK	V					8070: Scan 15285 (rt=50.7296) [G:\UserData\Public\Data\2018\201801\20180115\wanghurong-7.raw]
1	1	1::P04264	SWISS-PROT:P04264 Tax_Id=9606 Gene_Symbol=KRT1 Keratin, type II cytoskeletal 1	12920	66149	440	343	43	41	8601	1	1	1	692.349	1382.68	2	1382.68	0.0005	0	4.17	0.41	K	SLNNQFASFIDK	V					9223: Scan 16885 (rt=53.9873) [G:\UserData\Public\Data\2018\201801\20180115\wanghurong-7.raw]
1	1	1::P04264	SWISS-PROT:P04264 Tax_Id=9606 Gene_Symbol=KRT1 Keratin, type II cytoskeletal 1	12920	66149	440	343	43	41	8602	1	1	1	692.349	1382.68	2	1382.68	0.0006	0	61.22	1.4e-05	K	SLNNQFASFIDK	V					9152: Scan 16782 (rt=53.7957) [G:\UserData\Public\Data\2018\201801\20180115\wanghurong-7.raw]
1	1	1::P04264	SWISS-PROT:P04264 Tax_Id=9606 Gene_Symbol=KRT1 Keratin, type II cytoskeletal 1	12920	66149	440	343	43	41	8603	1	1	1	692.349	1382.68	2	1382.68	0.0011	0	26.09	0.0036	K	SLNNQFASFIDK	V					8606: Scan 16007 (rt=52.1414) [G:\UserData\Public\Data\2018\201801\20180115\wanghurong-7.raw]
1	1	1::P04264	SWISS-PROT:P04264 Tax_Id=9606 Gene_Symbol=KRT1 Keratin, type II cytoskeletal 1	12920	66149	440	343	43	41	8605	1	1	1	692.35	1382.68	2	1382.68	0.0016	0	26.43	0.0081	K	SLNNQFASFIDK	V					7202: Scan 13995 (rt=47.9293) [G:\UserData\Public\Data\2018\201801\20180115\wanghurong-7.raw]
1	1	1::P04264	SWISS-PROT:P04264 Tax_Id=9606 Gene_Symbol=KRT1 Keratin, type II cytoskeletal 1	12920	66149	440	343	43	41	8764	1	1	1	465.248	1392.72	3	1392.72	-0.0015	1	80.11	3.3e-08	R	TNAENEFVTIKK	D					1955: Scan 6039 (rt=29.4483) [G:\UserData\Public\Data\2018\201801\20180115\wanghurong-7.raw]
1	1	1::P04264	SWISS-PROT:P04264 Tax_Id=9606 Gene_Symbol=KRT1 Keratin, type II cytoskeletal 1	12920	66149	440	343	43	41	8765	1	1	1	465.248	1392.72	3	1392.72	-0.0012	1	79.87	6.8e-08	R	TNAENEFVTIKK	D					1994: Scan 6107 (rt=29.6266) [G:\UserData\Public\Data\2018\201801\20180115\wanghurong-7.raw]
1	1	1::P04264	SWISS-PROT:P04264 Tax_Id=9606 Gene_Symbol=KRT1 Keratin, type II cytoskeletal 1	12920	66149	440	343	43	41	8766	1	1	1	697.37	1392.73	2	1392.72	0.0005	1	9.13	0.14	R	TNAENEFVTIKK	D					2005: Scan 6124 (rt=29.6722) [G:\UserData\Public\Data\2018\201801\20180115\wanghurong-7.raw]
1	1	1::P04264	SWISS-PROT:P04264 Tax_Id=9606 Gene_Symbol=KRT1 Keratin, type II cytoskeletal 1	12920	66149	440	343	43	41	8767	1	1	1	697.37	1392.73	2	1392.72	0.0008	1	65.45	1.6e-05	R	TNAENEFVTIKK	D					1962: Scan 6054 (rt=29.4944) [G:\UserData\Public\Data\2018\201801\20180115\wanghurong-7.raw]
1	1	1::P04264	SWISS-PROT:P04264 Tax_Id=9606 Gene_Symbol=KRT1 Keratin, type II cytoskeletal 1	12920	66149	440	343	43	41	9167	1	1	1	474.584	1420.73	3	1420.73	0.0002	1	16.59	0.028	K	RTNAENEFVTIK	K					2380: Scan 6695 (rt=31.0156) [G:\UserData\Public\Data\2018\201801\20180115\wanghurong-7.raw]
1	1	1::P04264	SWISS-PROT:P04264 Tax_Id=9606 Gene_Symbol=KRT1 Keratin, type II cytoskeletal 1	12920	66149	440	343	43	41	9822	1	1	1	738.374	1474.73	2	1474.74	-0.008	0	15.04	0.1	K	WELLQQVDTSTR	T					8936: Scan 16494 (rt=53.2325) [G:\UserData\Public\Data\2018\201801\20180115\wanghurong-7.raw]
1	1	1::P04264	SWISS-PROT:P04264 Tax_Id=9606 Gene_Symbol=KRT1 Keratin, type II cytoskeletal 1	12920	66149	440	343	43	41	9825	1	1	1	738.378	1474.74	2	1474.74	-0.001	0	80.26	3.6e-08	K	WELLQQVDTSTR	T					8511: Scan 15873 (rt=51.884) [G:\UserData\Public\Data\2018\201801\20180115\wanghurong-7.raw]
1	1	1::P04264	SWISS-PROT:P04264 Tax_Id=9606 Gene_Symbol=KRT1 Keratin, type II cytoskeletal 1	12920	66149	440	343	43	41	9826	1	1	1	738.378	1474.74	2	1474.74	-0.0006	0	58.22	3.5e-06	K	WELLQQVDTSTR	T					7851: Scan 14979 (rt=50.1342) [G:\UserData\Public\Data\2018\201801\20180115\wanghurong-7.raw]
1	1	1::P04264	SWISS-PROT:P04264 Tax_Id=9606 Gene_Symbol=KRT1 Keratin, type II cytoskeletal 1	12920	66149	440	343	43	41	9827	1	1	1	738.378	1474.74	2	1474.74	-0.0006	0	80.55	3.8e-08	K	WELLQQVDTSTR	T					8580: Scan 15963 (rt=52.053) [G:\UserData\Public\Data\2018\201801\20180115\wanghurong-7.raw]
1	1	1::P04264	SWISS-PROT:P04264 Tax_Id=9606 Gene_Symbol=KRT1 Keratin, type II cytoskeletal 1	12920	66149	440	343	43	41	9828	1	1	1	738.378	1474.74	2	1474.74	-0.0005	0	80.49	3.3e-08	K	WELLQQVDTSTR	T					7791: Scan 14893 (rt=49.958) [G:\UserData\Public\Data\2018\201801\20180115\wanghurong-7.raw]
1	1	1::P04264	SWISS-PROT:P04264 Tax_Id=9606 Gene_Symbol=KRT1 Keratin, type II cytoskeletal 1	12920	66149	440	343	43	41	9829	1	1	1	738.378	1474.74	2	1474.74	-0.0005	0	80.26	3.6e-08	K	WELLQQVDTSTR	T					8425: Scan 15767 (rt=51.6925) [G:\UserData\Public\Data\2018\201801\20180115\wanghurong-7.raw]
1	1	1::P04264	SWISS-PROT:P04264 Tax_Id=9606 Gene_Symbol=KRT1 Keratin, type II cytoskeletal 1	12920	66149	440	343	43	41	9830	1	1	1	738.378	1474.74	2	1474.74	0.0002	0	39.43	0.004	K	WELLQQVDTSTR	T					8634: Scan 16045 (rt=52.2257) [G:\UserData\Public\Data\2018\201801\20180115\wanghurong-7.raw]
1	1	1::P04264	SWISS-PROT:P04264 Tax_Id=9606 Gene_Symbol=KRT1 Keratin, type II cytoskeletal 1	12920	66149	440	343	43	41	9831	1	1	1	738.378	1474.74	2	1474.74	0.0003	0	83.24	2e-08	K	WELLQQVDTSTR	T					8354: Scan 15671 (rt=51.5055) [G:\UserData\Public\Data\2018\201801\20180115\wanghurong-7.raw]
1	1	1::P04264	SWISS-PROT:P04264 Tax_Id=9606 Gene_Symbol=KRT1 Keratin, type II cytoskeletal 1	12920	66149	440	343	43	41	9832	1	1	1	492.588	1474.74	3	1474.74	0.0005	0	38.61	0.00032	K	WELLQQVDTSTR	T					7768: Scan 14858 (rt=49.8867) [G:\UserData\Public\Data\2018\201801\20180115\wanghurong-7.raw]
1	1	1::P04264	SWISS-PROT:P04264 Tax_Id=9606 Gene_Symbol=KRT1 Keratin, type II cytoskeletal 1	12920	66149	440	343	43	41	9833	1	1	1	492.588	1474.74	3	1474.74	0.0005	0	50.04	2.7e-05	K	WELLQQVDTSTR	T					8490: Scan 15846 (rt=51.8324) [G:\UserData\Public\Data\2018\201801\20180115\wanghurong-7.raw]
1	1	1::P04264	SWISS-PROT:P04264 Tax_Id=9606 Gene_Symbol=KRT1 Keratin, type II cytoskeletal 1	12920	66149	440	343	43	41	9834	1	1	1	492.588	1474.74	3	1474.74	0.0007	0	48.91	3.3e-05	K	WELLQQVDTSTR	T					8409: Scan 15743 (rt=51.6453) [G:\UserData\Public\Data\2018\201801\20180115\wanghurong-7.raw]
1	1	1::P04264	SWISS-PROT:P04264 Tax_Id=9606 Gene_Symbol=KRT1 Keratin, type II cytoskeletal 1	12920	66149	440	343	43	41	9835	1	1	1	738.379	1474.74	2	1474.74	0.0008	0	86.59	8.1e-09	K	WELLQQVDTSTR	T					7744: Scan 14819 (rt=49.774) [G:\UserData\Public\Data\2018\201801\20180115\wanghurong-7.raw]
1	1	1::P04264	SWISS-PROT:P04264 Tax_Id=9606 Gene_Symbol=KRT1 Keratin, type II cytoskeletal 1	12920	66149	440	343	43	41	9836	1	1	1	492.588	1474.74	3	1474.74	0.0012	0	23.24	0.0075	K	WELLQQVDTSTR	T					8336: Scan 15649 (rt=51.4625) [G:\UserData\Public\Data\2018\201801\20180115\wanghurong-7.raw]
1	1	1::P04264	SWISS-PROT:P04264 Tax_Id=9606 Gene_Symbol=KRT1 Keratin, type II cytoskeletal 1	12920	66149	440	343	43	41	9837	1	1	1	492.588	1474.74	3	1474.74	0.0017	0	44.25	0.0002	K	WELLQQVDTSTR	T					7731: Scan 14793 (rt=49.7009) [G:\UserData\Public\Data\2018\201801\20180115\wanghurong-7.raw]
1	1	1::P04264	SWISS-PROT:P04264 Tax_Id=9606 Gene_Symbol=KRT1 Keratin, type II cytoskeletal 1	12920	66149	440	343	43	41	9838	1	1	1	738.379	1474.74	2	1474.74	0.0018	0	67.71	5.4e-07	K	WELLQQVDTSTR	T					7708: Scan 14754 (rt=49.6032) [G:\UserData\Public\Data\2018\201801\20180115\wanghurong-7.raw]
1	1	1::P04264	SWISS-PROT:P04264 Tax_Id=9606 Gene_Symbol=KRT1 Keratin, type II cytoskeletal 1	12920	66149	440	343	43	41	9839	1	1	1	738.38	1474.74	2	1474.74	0.0028	0	8.02	0.18	K	WELLQQVDTSTR	T					7663: Scan 14680 (rt=49.4194) [G:\UserData\Public\Data\2018\201801\20180115\wanghurong-7.raw]
1	1	1::P04264	SWISS-PROT:P04264 Tax_Id=9606 Gene_Symbol=KRT1 Keratin, type II cytoskeletal 1	12920	66149	440	343	43	41	9840	1	1	1	738.38	1474.74	2	1474.74	0.0032	0	62.73	1.9e-06	K	WELLQQVDTSTR	T					8185: Scan 15424 (rt=50.98) [G:\UserData\Public\Data\2018\201801\20180115\wanghurong-7.raw]
1	1	1::P04264	SWISS-PROT:P04264 Tax_Id=9606 Gene_Symbol=KRT1 Keratin, type II cytoskeletal 1	12920	66149	440	343	43	41	9841	1	1	1	738.38	1474.74	2	1474.74	0.0034	0	68.09	6.8e-07	K	WELLQQVDTSTR	T					8099: Scan 15318 (rt=50.7892) [G:\UserData\Public\Data\2018\201801\20180115\wanghurong-7.raw]
1	1	1::P04264	SWISS-PROT:P04264 Tax_Id=9606 Gene_Symbol=KRT1 Keratin, type II cytoskeletal 1	12920	66149	440	343	43	41	9844	1	1	0	492.599	1474.78	3	1474.78	-0.0028	0	53.53	9.6e-06	R	FLEQQNQVLQTK	W					3072: Scan 7820 (rt=33.8434) [G:\UserData\Public\Data\2018\201801\20180115\wanghurong-7.raw]
1	1	1::P04264	SWISS-PROT:P04264 Tax_Id=9606 Gene_Symbol=KRT1 Keratin, type II cytoskeletal 1	12920	66149	440	343	43	41	9845	1	1	0	492.599	1474.78	3	1474.78	-0.0021	0	55.36	7e-06	R	FLEQQNQVLQTK	W					3147: Scan 7918 (rt=34.0259) [G:\UserData\Public\Data\2018\201801\20180115\wanghurong-7.raw]
1	1	1::P04264	SWISS-PROT:P04264 Tax_Id=9606 Gene_Symbol=KRT1 Keratin, type II cytoskeletal 1	12920	66149	440	343	43	41	9846	1	1	0	738.396	1474.78	2	1474.78	-0.0009	0	75.44	8.4e-08	R	FLEQQNQVLQTK	W					3106: Scan 7866 (rt=33.9283) [G:\UserData\Public\Data\2018\201801\20180115\wanghurong-7.raw]
1	1	1::P04264	SWISS-PROT:P04264 Tax_Id=9606 Gene_Symbol=KRT1 Keratin, type II cytoskeletal 1	12920	66149	440	343	43	41	9847	1	1	0	738.396	1474.78	2	1474.78	-0.0005	0	75.51	8.3e-08	R	FLEQQNQVLQTK	W					3183: Scan 7961 (rt=34.1067) [G:\UserData\Public\Data\2018\201801\20180115\wanghurong-7.raw]
1	1	1::P04264	SWISS-PROT:P04264 Tax_Id=9606 Gene_Symbol=KRT1 Keratin, type II cytoskeletal 1	12920	66149	440	343	43	41	9848	1	1	0	738.396	1474.78	2	1474.78	-0.0003	0	75.47	8.4e-08	R	FLEQQNQVLQTK	W					3031: Scan 7765 (rt=33.7443) [G:\UserData\Public\Data\2018\201801\20180115\wanghurong-7.raw]
1	1	1::P04264	SWISS-PROT:P04264 Tax_Id=9606 Gene_Symbol=KRT1 Keratin, type II cytoskeletal 1	12920	66149	440	343	43	41	9850	1	1	0	738.396	1474.78	2	1474.78	0.0001	0	74.96	9.4e-08	R	FLEQQNQVLQTK	W					3969: Scan 9067 (rt=36.5119) [G:\UserData\Public\Data\2018\201801\20180115\wanghurong-7.raw]
1	1	1::P04264	SWISS-PROT:P04264 Tax_Id=9606 Gene_Symbol=KRT1 Keratin, type II cytoskeletal 1	12920	66149	440	343	43	41	9851	1	1	0	738.396	1474.78	2	1474.78	0.0003	0	53.74	9.1e-06	R	FLEQQNQVLQTK	W					4056: Scan 9166 (rt=36.6865) [G:\UserData\Public\Data\2018\201801\20180115\wanghurong-7.raw]
1	1	1::P04264	SWISS-PROT:P04264 Tax_Id=9606 Gene_Symbol=KRT1 Keratin, type II cytoskeletal 1	12920	66149	440	343	43	41	9852	1	1	0	738.397	1474.78	2	1474.78	0.0007	0	78.41	5.5e-08	R	FLEQQNQVLQTK	W					3241: Scan 8042 (rt=34.2818) [G:\UserData\Public\Data\2018\201801\20180115\wanghurong-7.raw]
1	1	1::P04264	SWISS-PROT:P04264 Tax_Id=9606 Gene_Symbol=KRT1 Keratin, type II cytoskeletal 1	12920	66149	440	343	43	41	9853	1	1	0	492.6	1474.78	3	1474.78	0.001	0	23.79	0.0059	R	FLEQQNQVLQTK	W					3222: Scan 8011 (rt=34.2059) [G:\UserData\Public\Data\2018\201801\20180115\wanghurong-7.raw]
1	1	1::P04264	SWISS-PROT:P04264 Tax_Id=9606 Gene_Symbol=KRT1 Keratin, type II cytoskeletal 1	12920	66149	440	343	43	41	10296	1	1	1	762.398	1522.78	2	1522.78	0	1	20.74	0.063	R	LLRDYQELMNTK	L					5301: Scan 11018 (rt=40.9704) [G:\UserData\Public\Data\2018\201801\20180115\wanghurong-7.raw]
1	1	1::P04264	SWISS-PROT:P04264 Tax_Id=9606 Gene_Symbol=KRT1 Keratin, type II cytoskeletal 1	12920	66149	440	343	43	41	2650	1	1	1	508.601	1522.78	3	1522.78	0.0004	1	17.34	0.029	R	LLRDYQELMNTK	L					6221: Scan 12431 (rt=44.3031) [G:\UserData\Public\Data\2018\201801\20180115\wanghurong-7.raw]
1	1	1::P04264	SWISS-PROT:P04264 Tax_Id=9606 Gene_Symbol=KRT1 Keratin, type II cytoskeletal 1	12920	66149	440	343	43	41	10297	1	1	1	508.601	1522.78	3	1522.78	0.0005	1	4.11	0.41	R	LLRDYQELMNTK	L					5522: Scan 11338 (rt=41.6424) [G:\UserData\Public\Data\2018\201801\20180115\wanghurong-7.raw]
1	1	1::P04264	SWISS-PROT:P04264 Tax_Id=9606 Gene_Symbol=KRT1 Keratin, type II cytoskeletal 1	12920	66149	440	343	43	41	10300	1	1	1	508.602	1522.78	3	1522.78	0.0017	1	21.14	0.01	R	LLRDYQELMNTK	L					6282: Scan 12519 (rt=44.4828) [G:\UserData\Public\Data\2018\201801\20180115\wanghurong-7.raw]
1	1	1::P04264	SWISS-PROT:P04264 Tax_Id=9606 Gene_Symbol=KRT1 Keratin, type II cytoskeletal 1	12920	66149	440	343	43	41	10303	1	1	1	508.602	1522.78	3	1522.78	0.0026	1	39.03	0.00043	R	LLRDYQELMNTK	L					5314: Scan 11044 (rt=41.0406) [G:\UserData\Public\Data\2018\201801\20180115\wanghurong-7.raw]
1	1	1::P04264	SWISS-PROT:P04264 Tax_Id=9606 Gene_Symbol=KRT1 Keratin, type II cytoskeletal 1	12920	66149	440	343	43	41	10304	1	1	1	508.602	1522.78	3	1522.78	0.0031	1	38.62	0.00049	R	LLRDYQELMNTK	L					5276: Scan 10974 (rt=40.8578) [G:\UserData\Public\Data\2018\201801\20180115\wanghurong-7.raw]
1	1	1::P04264	SWISS-PROT:P04264 Tax_Id=9606 Gene_Symbol=KRT1 Keratin, type II cytoskeletal 1	12920	66149	440	343	43	41	10543	1	1	1	513.932	1538.78	3	1538.78	-0.0012	1	29.23	0.0018	R	LLRDYQELMNTK	L	Oxidation (M)	0.000000001000.0			2421: Scan 6759 (rt=31.1903) [G:\UserData\Public\Data\2018\201801\20180115\wanghurong-7.raw]
1	1	1::P04264	SWISS-PROT:P04264 Tax_Id=9606 Gene_Symbol=KRT1 Keratin, type II cytoskeletal 1	12920	66149	440	343	43	41	10544	1	1	1	513.933	1538.78	3	1538.78	0.0009	1	41.52	0.00013	R	LLRDYQELMNTK	L	Oxidation (M)	0.000000001000.0			2378: Scan 6692 (rt=31.0114) [G:\UserData\Public\Data\2018\201801\20180115\wanghurong-7.raw]
1	1	1::P04264	SWISS-PROT:P04264 Tax_Id=9606 Gene_Symbol=KRT1 Keratin, type II cytoskeletal 1	12920	66149	440	343	43	41	11273	1	1	1	800.421	1598.83	2	1598.83	0.0005	1	5.03	0.34	K	NKLNDLEDALQQAK	E					7221: Scan 14024 (rt=47.9824) [G:\UserData\Public\Data\2018\201801\20180115\wanghurong-7.raw]
1	1	1::P04264	SWISS-PROT:P04264 Tax_Id=9606 Gene_Symbol=KRT1 Keratin, type II cytoskeletal 1	12920	66149	440	343	43	41	11274	1	1	1	533.95	1598.83	3	1598.83	0.0006	1	43.06	9.2e-05	K	NKLNDLEDALQQAK	E					7262: Scan 14084 (rt=48.1188) [G:\UserData\Public\Data\2018\201801\20180115\wanghurong-7.raw]
1	1	1::P04264	SWISS-PROT:P04264 Tax_Id=9606 Gene_Symbol=KRT1 Keratin, type II cytoskeletal 1	12920	66149	440	343	43	41	11659	1	1	1	546.958	1637.85	3	1637.85	0.0011	1	78.56	5.4e-07	K	SLNNQFASFIDKVR	F					10691: Scan 18969 (rt=58.1321) [G:\UserData\Public\Data\2018\201801\20180115\wanghurong-7.raw]
1	1	1::P04264	SWISS-PROT:P04264 Tax_Id=9606 Gene_Symbol=KRT1 Keratin, type II cytoskeletal 1	12920	66149	440	343	43	41	11660	1	1	1	546.959	1637.85	3	1637.85	0.0013	1	26.49	0.006	K	SLNNQFASFIDKVR	F					10807: Scan 19137 (rt=58.4986) [G:\UserData\Public\Data\2018\201801\20180115\wanghurong-7.raw]
1	1	1::P04264	SWISS-PROT:P04264 Tax_Id=9606 Gene_Symbol=KRT1 Keratin, type II cytoskeletal 1	12920	66149	440	343	43	41	11661	1	1	1	546.959	1637.85	3	1637.85	0.0013	1	76.4	7.4e-08	K	SLNNQFASFIDKVR	F					10755: Scan 19059 (rt=58.3142) [G:\UserData\Public\Data\2018\201801\20180115\wanghurong-7.raw]
1	1	1::P04264	SWISS-PROT:P04264 Tax_Id=9606 Gene_Symbol=KRT1 Keratin, type II cytoskeletal 1	12920	66149	440	343	43	41	11662	1	1	1	819.935	1637.86	2	1637.85	0.0028	1	5.79	0.29	K	SLNNQFASFIDKVR	F					10660: Scan 18924 (rt=58.0373) [G:\UserData\Public\Data\2018\201801\20180115\wanghurong-7.raw]
1	1	1::P04264	SWISS-PROT:P04264 Tax_Id=9606 Gene_Symbol=KRT1 Keratin, type II cytoskeletal 1	12920	66149	440	343	43	41	11783	1	1	1	829.398	1656.78	2	1656.79	-0.0037	0	66.41	3.3e-06	R	SGGGFSSGSAGIINYQR	R					4760: Scan 10180 (rt=39.0063) [G:\UserData\Public\Data\2018\201801\20180115\wanghurong-7.raw]
1	1	1::P04264	SWISS-PROT:P04264 Tax_Id=9606 Gene_Symbol=KRT1 Keratin, type II cytoskeletal 1	12920	66149	440	343	43	41	11784	1	1	1	829.4	1656.79	2	1656.79	-0.0005	0	108.94	6.1e-11	R	SGGGFSSGSAGIINYQR	R					4795: Scan 10241 (rt=39.1779) [G:\UserData\Public\Data\2018\201801\20180115\wanghurong-7.raw]
1	1	1::P04264	SWISS-PROT:P04264 Tax_Id=9606 Gene_Symbol=KRT1 Keratin, type II cytoskeletal 1	12920	66149	440	343	43	41	11785	1	1	1	553.269	1656.79	3	1656.79	-0.0001	0	51.62	0.00028	R	SGGGFSSGSAGIINYQR	R					4766: Scan 10194 (rt=39.0502) [G:\UserData\Public\Data\2018\201801\20180115\wanghurong-7.raw]
1	1	1::P04264	SWISS-PROT:P04264 Tax_Id=9606 Gene_Symbol=KRT1 Keratin, type II cytoskeletal 1	12920	66149	440	343	43	41	11786	1	1	1	829.4	1656.79	2	1656.79	0	0	114.87	2e-11	R	SGGGFSSGSAGIINYQR	R					4839: Scan 10309 (rt=39.3509) [G:\UserData\Public\Data\2018\201801\20180115\wanghurong-7.raw]
1	1	1::P04264	SWISS-PROT:P04264 Tax_Id=9606 Gene_Symbol=KRT1 Keratin, type II cytoskeletal 1	12920	66149	440	343	43	41	11788	1	1	1	553.269	1656.79	3	1656.79	0.0007	0	61.82	7.5e-06	R	SGGGFSSGSAGIINYQR	R					4810: Scan 10262 (rt=39.234) [G:\UserData\Public\Data\2018\201801\20180115\wanghurong-7.raw]
1	1	1::P04264	SWISS-PROT:P04264 Tax_Id=9606 Gene_Symbol=KRT1 Keratin, type II cytoskeletal 1	12920	66149	440	343	43	41	12114	1	1	1	858.928	1715.84	2	1715.84	-0.0022	0	99.2	5e-10	K	QISNLQQSISDAEQR	G					5050: Scan 10629 (rt=40.1054) [G:\UserData\Public\Data\2018\201801\20180115\wanghurong-7.raw]
1	1	1::P04264	SWISS-PROT:P04264 Tax_Id=9606 Gene_Symbol=KRT1 Keratin, type II cytoskeletal 1	12920	66149	440	343	43	41	12115	1	1	1	858.928	1715.84	2	1715.84	-0.002	0	123.49	2.6e-12	K	QISNLQQSISDAEQR	G					2565: Scan 7020 (rt=31.889) [G:\UserData\Public\Data\2018\201801\20180115\wanghurong-7.raw]
1	1	1::P04264	SWISS-PROT:P04264 Tax_Id=9606 Gene_Symbol=KRT1 Keratin, type II cytoskeletal 1	12920	66149	440	343	43	41	12116	1	1	1	572.955	1715.84	3	1715.84	-0.001	0	67.8	1.8e-06	K	QISNLQQSISDAEQR	G					2562: Scan 7013 (rt=31.8715) [G:\UserData\Public\Data\2018\201801\20180115\wanghurong-7.raw]
1	1	1::P04264	SWISS-PROT:P04264 Tax_Id=9606 Gene_Symbol=KRT1 Keratin, type II cytoskeletal 1	12920	66149	440	343	43	41	12117	1	1	1	858.929	1715.84	2	1715.84	-0.0008	0	104.88	1.5e-10	K	QISNLQQSISDAEQR	G					5106: Scan 10711 (rt=40.28) [G:\UserData\Public\Data\2018\201801\20180115\wanghurong-7.raw]
1	1	1::P04264	SWISS-PROT:P04264 Tax_Id=9606 Gene_Symbol=KRT1 Keratin, type II cytoskeletal 1	12920	66149	440	343	43	41	12118	1	1	1	858.929	1715.84	2	1715.84	-0.0008	0	100.21	4.3e-10	K	QISNLQQSISDAEQR	G					2603: Scan 7086 (rt=32.0627) [G:\UserData\Public\Data\2018\201801\20180115\wanghurong-7.raw]
1	1	1::P04264	SWISS-PROT:P04264 Tax_Id=9606 Gene_Symbol=KRT1 Keratin, type II cytoskeletal 1	12920	66149	440	343	43	41	4714	1	1	1	572.955	1715.84	3	1715.84	-0.0008	0	4.67	0.36	K	QISNLQQSISDAEQR	G					5473: Scan 11273 (rt=41.5117) [G:\UserData\Public\Data\2018\201801\20180115\wanghurong-7.raw]
1	1	1::P04264	SWISS-PROT:P04264 Tax_Id=9606 Gene_Symbol=KRT1 Keratin, type II cytoskeletal 1	12920	66149	440	343	43	41	12119	1	1	1	858.929	1715.84	2	1715.84	-0.0007	0	109.83	5e-11	K	QISNLQQSISDAEQR	G					4993: Scan 10550 (rt=39.9221) [G:\UserData\Public\Data\2018\201801\20180115\wanghurong-7.raw]
1	1	1::P04264	SWISS-PROT:P04264 Tax_Id=9606 Gene_Symbol=KRT1 Keratin, type II cytoskeletal 1	12920	66149	440	343	43	41	12120	1	1	1	572.955	1715.84	3	1715.84	-0.0005	0	0.94	0.81	K	QISNLQQSISDAEQR	G					3561: Scan 8507 (rt=35.328) [G:\UserData\Public\Data\2018\201801\20180115\wanghurong-7.raw]
1	1	1::P04264	SWISS-PROT:P04264 Tax_Id=9606 Gene_Symbol=KRT1 Keratin, type II cytoskeletal 1	12920	66149	440	343	43	41	12121	1	1	1	572.955	1715.84	3	1715.84	-0.0004	0	62.67	4.3e-06	K	QISNLQQSISDAEQR	G					5021: Scan 10589 (rt=40.0112) [G:\UserData\Public\Data\2018\201801\20180115\wanghurong-7.raw]
1	1	1::P04264	SWISS-PROT:P04264 Tax_Id=9606 Gene_Symbol=KRT1 Keratin, type II cytoskeletal 1	12920	66149	440	343	43	41	12122	1	1	1	572.955	1715.84	3	1715.84	0	0	61.78	4.9e-06	K	QISNLQQSISDAEQR	G					5082: Scan 10676 (rt=40.1966) [G:\UserData\Public\Data\2018\201801\20180115\wanghurong-7.raw]
1	1	1::P04264	SWISS-PROT:P04264 Tax_Id=9606 Gene_Symbol=KRT1 Keratin, type II cytoskeletal 1	12920	66149	440	343	43	41	12123	1	1	1	572.955	1715.84	3	1715.84	0.0001	0	4.55	0.38	K	QISNLQQSISDAEQR	G					3515: Scan 8442 (rt=35.1855) [G:\UserData\Public\Data\2018\201801\20180115\wanghurong-7.raw]
1	1	1::P04264	SWISS-PROT:P04264 Tax_Id=9606 Gene_Symbol=KRT1 Keratin, type II cytoskeletal 1	12920	66149	440	343	43	41	12125	1	1	1	572.955	1715.84	3	1715.84	0.0005	0	62.84	5.5e-06	K	QISNLQQSISDAEQR	G					2601: Scan 7079 (rt=32.0452) [G:\UserData\Public\Data\2018\201801\20180115\wanghurong-7.raw]
1	1	1::P04264	SWISS-PROT:P04264 Tax_Id=9606 Gene_Symbol=KRT1 Keratin, type II cytoskeletal 1	12920	66149	440	343	43	41	12126	1	1	1	572.956	1715.84	3	1715.84	0.001	0	27	0.0044	K	QISNLQQSISDAEQR	G					4063: Scan 9173 (rt=36.6964) [G:\UserData\Public\Data\2018\201801\20180115\wanghurong-7.raw]
1	1	1::P04264	SWISS-PROT:P04264 Tax_Id=9606 Gene_Symbol=KRT1 Keratin, type II cytoskeletal 1	12920	66149	440	343	43	41	12127	1	1	1	572.956	1715.85	3	1715.84	0.0012	0	2.9	0.96	K	QISNLQQSISDAEQR	G					4799: Scan 10249 (rt=39.2073) [G:\UserData\Public\Data\2018\201801\20180115\wanghurong-7.raw]
1	1	1::P04264	SWISS-PROT:P04264 Tax_Id=9606 Gene_Symbol=KRT1 Keratin, type II cytoskeletal 1	12920	66149	440	343	43	41	12128	1	1	1	572.956	1715.85	3	1715.84	0.0017	0	53.74	1.4e-05	K	QISNLQQSISDAEQR	G					4130: Scan 9262 (rt=36.869) [G:\UserData\Public\Data\2018\201801\20180115\wanghurong-7.raw]
1	1	1::P04264	SWISS-PROT:P04264 Tax_Id=9606 Gene_Symbol=KRT1 Keratin, type II cytoskeletal 1	12920	66149	440	343	43	41	12129	1	1	1	572.956	1715.85	3	1715.84	0.0019	0	44.85	9.9e-05	K	QISNLQQSISDAEQR	G					4980: Scan 10521 (rt=39.831) [G:\UserData\Public\Data\2018\201801\20180115\wanghurong-7.raw]
1	1	1::P04264	SWISS-PROT:P04264 Tax_Id=9606 Gene_Symbol=KRT1 Keratin, type II cytoskeletal 1	12920	66149	440	343	43	41	12130	1	1	1	572.956	1715.85	3	1715.84	0.002	0	9.72	0.12	K	QISNLQQSISDAEQR	G					2646: Scan 7158 (rt=32.2181) [G:\UserData\Public\Data\2018\201801\20180115\wanghurong-7.raw]
1	1	1::P04264	SWISS-PROT:P04264 Tax_Id=9606 Gene_Symbol=KRT1 Keratin, type II cytoskeletal 1	12920	66149	440	343	43	41	12133	1	1	1	572.956	1715.85	3	1715.84	0.0031	0	55.09	3.2e-05	K	QISNLQQSISDAEQR	G					4189: Scan 9341 (rt=37.0435) [G:\UserData\Public\Data\2018\201801\20180115\wanghurong-7.raw]
1	1	1::P04264	SWISS-PROT:P04264 Tax_Id=9606 Gene_Symbol=KRT1 Keratin, type II cytoskeletal 1	12920	66149	440	343	43	41	12134	1	1	1	858.931	1715.85	2	1715.84	0.0032	0	40.91	0.00015	K	QISNLQQSISDAEQR	G					9199: Scan 16850 (rt=53.9216) [G:\UserData\Public\Data\2018\201801\20180115\wanghurong-7.raw]
1	1	1::P04264	SWISS-PROT:P04264 Tax_Id=9606 Gene_Symbol=KRT1 Keratin, type II cytoskeletal 1	12920	66149	440	343	43	41	12135	1	1	1	858.933	1715.85	2	1715.84	0.0067	0	41.25	0.00015	K	QISNLQQSISDAEQR	G					4141: Scan 9277 (rt=36.902) [G:\UserData\Public\Data\2018\201801\20180115\wanghurong-7.raw]
1	1	1::P04264	SWISS-PROT:P04264 Tax_Id=9606 Gene_Symbol=KRT1 Keratin, type II cytoskeletal 1	12920	66149	440	343	43	41	12483	1	1	1	883.37	1764.73	2	1764.73	-0.0022	0	174.37	8.4e-17	R	FSSCGGGGGSFGAGGGFGSR	S					3697: Scan 8690 (rt=35.6978) [G:\UserData\Public\Data\2018\201801\20180115\wanghurong-7.raw]
1	1	1::P04264	SWISS-PROT:P04264 Tax_Id=9606 Gene_Symbol=KRT1 Keratin, type II cytoskeletal 1	12920	66149	440	343	43	41	12484	1	1	1	883.37	1764.73	2	1764.73	-0.0021	0	5.52	0.3	R	FSSCGGGGGSFGAGGGFGSR	S					4702: Scan 10081 (rt=38.7262) [G:\UserData\Public\Data\2018\201801\20180115\wanghurong-7.raw]
1	1	1::P04264	SWISS-PROT:P04264 Tax_Id=9606 Gene_Symbol=KRT1 Keratin, type II cytoskeletal 1	12920	66149	440	343	43	41	12485	1	1	1	883.37	1764.73	2	1764.73	-0.002	0	5.57	0.3	R	FSSCGGGGGSFGAGGGFGSR	S					5122: Scan 10734 (rt=40.3246) [G:\UserData\Public\Data\2018\201801\20180115\wanghurong-7.raw]
1	1	1::P04264	SWISS-PROT:P04264 Tax_Id=9606 Gene_Symbol=KRT1 Keratin, type II cytoskeletal 1	12920	66149	440	343	43	41	12487	1	1	1	883.37	1764.73	2	1764.73	-0.0017	0	11.89	0.24	R	FSSCGGGGGSFGAGGGFGSR	S					5061: Scan 10646 (rt=40.1409) [G:\UserData\Public\Data\2018\201801\20180115\wanghurong-7.raw]
1	1	1::P04264	SWISS-PROT:P04264 Tax_Id=9606 Gene_Symbol=KRT1 Keratin, type II cytoskeletal 1	12920	66149	440	343	43	41	12488	1	1	1	883.37	1764.73	2	1764.73	-0.0016	0	112.06	3.3e-11	R	FSSCGGGGGSFGAGGGFGSR	S					3564: Scan 8512 (rt=35.3389) [G:\UserData\Public\Data\2018\201801\20180115\wanghurong-7.raw]
1	1	1::P04264	SWISS-PROT:P04264 Tax_Id=9606 Gene_Symbol=KRT1 Keratin, type II cytoskeletal 1	12920	66149	440	343	43	41	12489	1	1	1	883.37	1764.73	2	1764.73	-0.0013	0	152.42	9e-15	R	FSSCGGGGGSFGAGGGFGSR	S					3629: Scan 8600 (rt=35.5193) [G:\UserData\Public\Data\2018\201801\20180115\wanghurong-7.raw]
1	1	1::P04264	SWISS-PROT:P04264 Tax_Id=9606 Gene_Symbol=KRT1 Keratin, type II cytoskeletal 1	12920	66149	440	343	43	41	12490	1	1	1	883.37	1764.73	2	1764.73	-0.0013	0	8.26	0.17	R	FSSCGGGGGSFGAGGGFGSR	S					5006: Scan 10566 (rt=39.9587) [G:\UserData\Public\Data\2018\201801\20180115\wanghurong-7.raw]
1	1	1::P04264	SWISS-PROT:P04264 Tax_Id=9606 Gene_Symbol=KRT1 Keratin, type II cytoskeletal 1	12920	66149	440	343	43	41	12491	1	1	1	883.37	1764.73	2	1764.73	-0.0013	0	49.96	3.7e-05	R	FSSCGGGGGSFGAGGGFGSR	S					4330: Scan 9529 (rt=37.4596) [G:\UserData\Public\Data\2018\201801\20180115\wanghurong-7.raw]
1	1	1::P04264	SWISS-PROT:P04264 Tax_Id=9606 Gene_Symbol=KRT1 Keratin, type II cytoskeletal 1	12920	66149	440	343	43	41	12492	1	1	1	883.37	1764.73	2	1764.73	-0.0012	0	3.12	0.51	R	FSSCGGGGGSFGAGGGFGSR	S					4869: Scan 10346 (rt=39.4273) [G:\UserData\Public\Data\2018\201801\20180115\wanghurong-7.raw]
1	1	1::P04264	SWISS-PROT:P04264 Tax_Id=9606 Gene_Symbol=KRT1 Keratin, type II cytoskeletal 1	12920	66149	440	343	43	41	12494	1	1	1	883.37	1764.73	2	1764.73	-0.0012	0	91.78	5.4e-09	R	FSSCGGGGGSFGAGGGFGSR	S					4094: Scan 9209 (rt=36.7646) [G:\UserData\Public\Data\2018\201801\20180115\wanghurong-7.raw]
1	1	1::P04264	SWISS-PROT:P04264 Tax_Id=9606 Gene_Symbol=KRT1 Keratin, type II cytoskeletal 1	12920	66149	440	343	43	41	12496	1	1	1	883.37	1764.73	2	1764.73	-0.0011	0	114.68	4.1e-11	R	FSSCGGGGGSFGAGGGFGSR	S					3764: Scan 8780 (rt=35.8777) [G:\UserData\Public\Data\2018\201801\20180115\wanghurong-7.raw]
1	1	1::P04264	SWISS-PROT:P04264 Tax_Id=9606 Gene_Symbol=KRT1 Keratin, type II cytoskeletal 1	12920	66149	440	343	43	41	12498	1	1	1	883.37	1764.73	2	1764.73	-0.001	0	76.4	3.5e-07	R	FSSCGGGGGSFGAGGGFGSR	S					4268: Scan 9444 (rt=37.2836) [G:\UserData\Public\Data\2018\201801\20180115\wanghurong-7.raw]
1	1	1::P04264	SWISS-PROT:P04264 Tax_Id=9606 Gene_Symbol=KRT1 Keratin, type II cytoskeletal 1	12920	66149	440	343	43	41	12499	1	1	1	883.371	1764.73	2	1764.73	-0.0009	0	7.05	0.22	R	FSSCGGGGGSFGAGGGFGSR	S					4927: Scan 10431 (rt=39.6049) [G:\UserData\Public\Data\2018\201801\20180115\wanghurong-7.raw]
1	1	1::P04264	SWISS-PROT:P04264 Tax_Id=9606 Gene_Symbol=KRT1 Keratin, type II cytoskeletal 1	12920	66149	440	343	43	41	12500	1	1	1	883.371	1764.73	2	1764.73	-0.0008	0	7.79	0.19	R	FSSCGGGGGSFGAGGGFGSR	S					4648: Scan 10004 (rt=38.5483) [G:\UserData\Public\Data\2018\201801\20180115\wanghurong-7.raw]
1	1	1::P04264	SWISS-PROT:P04264 Tax_Id=9606 Gene_Symbol=KRT1 Keratin, type II cytoskeletal 1	12920	66149	440	343	43	41	12501	1	1	1	589.25	1764.73	3	1764.73	-0.0008	0	45.71	0.00014	R	FSSCGGGGGSFGAGGGFGSR	S					3624: Scan 8593 (rt=35.5039) [G:\UserData\Public\Data\2018\201801\20180115\wanghurong-7.raw]
1	1	1::P04264	SWISS-PROT:P04264 Tax_Id=9606 Gene_Symbol=KRT1 Keratin, type II cytoskeletal 1	12920	66149	440	343	43	41	12502	1	1	1	883.371	1764.73	2	1764.73	-0.0005	0	21.21	0.025	R	FSSCGGGGGSFGAGGGFGSR	S					4528: Scan 9833 (rt=38.1838) [G:\UserData\Public\Data\2018\201801\20180115\wanghurong-7.raw]
1	1	1::P04264	SWISS-PROT:P04264 Tax_Id=9606 Gene_Symbol=KRT1 Keratin, type II cytoskeletal 1	12920	66149	440	343	43	41	12503	1	1	1	883.371	1764.73	2	1764.73	-0.0005	0	64.75	9.4e-07	R	FSSCGGGGGSFGAGGGFGSR	S					4156: Scan 9294 (rt=36.934) [G:\UserData\Public\Data\2018\201801\20180115\wanghurong-7.raw]
1	1	1::P04264	SWISS-PROT:P04264 Tax_Id=9606 Gene_Symbol=KRT1 Keratin, type II cytoskeletal 1	12920	66149	440	343	43	41	12504	1	1	1	883.371	1764.73	2	1764.73	-0.0005	0	125.04	3.7e-12	R	FSSCGGGGGSFGAGGGFGSR	S					3817: Scan 8854 (rt=36.0477) [G:\UserData\Public\Data\2018\201801\20180115\wanghurong-7.raw]
1	1	1::P04264	SWISS-PROT:P04264 Tax_Id=9606 Gene_Symbol=KRT1 Keratin, type II cytoskeletal 1	12920	66149	440	343	43	41	12505	1	1	1	883.371	1764.73	2	1764.73	-0.0005	0	20.23	0.013	R	FSSCGGGGGSFGAGGGFGSR	S					4591: Scan 9916 (rt=38.366) [G:\UserData\Public\Data\2018\201801\20180115\wanghurong-7.raw]
1	1	1::P04264	SWISS-PROT:P04264 Tax_Id=9606 Gene_Symbol=KRT1 Keratin, type II cytoskeletal 1	12920	66149	440	343	43	41	12506	1	1	1	883.371	1764.73	2	1764.73	-0.0005	0	21.19	0.01	R	FSSCGGGGGSFGAGGGFGSR	S					4482: Scan 9759 (rt=38.0056) [G:\UserData\Public\Data\2018\201801\20180115\wanghurong-7.raw]
1	1	1::P04264	SWISS-PROT:P04264 Tax_Id=9606 Gene_Symbol=KRT1 Keratin, type II cytoskeletal 1	12920	66149	440	343	43	41	12507	1	1	1	883.371	1764.73	2	1764.73	-0.0003	0	22.07	0.014	R	FSSCGGGGGSFGAGGGFGSR	S					17247: Scan 29662 (rt=84.2393) [G:\UserData\Public\Data\2018\201801\20180115\wanghurong-7.raw]
1	1	1::P04264	SWISS-PROT:P04264 Tax_Id=9606 Gene_Symbol=KRT1 Keratin, type II cytoskeletal 1	12920	66149	440	343	43	41	12509	1	1	1	883.371	1764.73	2	1764.73	-0.0001	0	104.28	3.6e-10	R	FSSCGGGGGSFGAGGGFGSR	S					3865: Scan 8926 (rt=36.2238) [G:\UserData\Public\Data\2018\201801\20180115\wanghurong-7.raw]
1	1	1::P04264	SWISS-PROT:P04264 Tax_Id=9606 Gene_Symbol=KRT1 Keratin, type II cytoskeletal 1	12920	66149	440	343	43	41	12510	1	1	1	883.371	1764.73	2	1764.73	0	0	52.88	1.1e-05	R	FSSCGGGGGSFGAGGGFGSR	S					4431: Scan 9683 (rt=37.8193) [G:\UserData\Public\Data\2018\201801\20180115\wanghurong-7.raw]
1	1	1::P04264	SWISS-PROT:P04264 Tax_Id=9606 Gene_Symbol=KRT1 Keratin, type II cytoskeletal 1	12920	66149	440	343	43	41	12511	1	1	1	883.371	1764.73	2	1764.73	0.0001	0	55.84	5.8e-06	R	FSSCGGGGGSFGAGGGFGSR	S					4381: Scan 9607 (rt=37.643) [G:\UserData\Public\Data\2018\201801\20180115\wanghurong-7.raw]
1	1	1::P04264	SWISS-PROT:P04264 Tax_Id=9606 Gene_Symbol=KRT1 Keratin, type II cytoskeletal 1	12920	66149	440	343	43	41	12512	1	1	1	883.371	1764.73	2	1764.73	0.0002	0	7.16	0.21	R	FSSCGGGGGSFGAGGGFGSR	S					17163: Scan 29450 (rt=83.4799) [G:\UserData\Public\Data\2018\201801\20180115\wanghurong-7.raw]
1	1	1::P04264	SWISS-PROT:P04264 Tax_Id=9606 Gene_Symbol=KRT1 Keratin, type II cytoskeletal 1	12920	66149	440	343	43	41	12513	1	1	1	883.371	1764.73	2	1764.73	0.0003	0	9.39	0.13	R	FSSCGGGGGSFGAGGGFGSR	S					15556: Scan 25595 (rt=70.6225) [G:\UserData\Public\Data\2018\201801\20180115\wanghurong-7.raw]
1	1	1::P04264	SWISS-PROT:P04264 Tax_Id=9606 Gene_Symbol=KRT1 Keratin, type II cytoskeletal 1	12920	66149	440	343	43	41	12514	1	1	1	883.371	1764.73	2	1764.73	0.0003	0	131.96	5.4e-13	R	FSSCGGGGGSFGAGGGFGSR	S					3925: Scan 9015 (rt=36.409) [G:\UserData\Public\Data\2018\201801\20180115\wanghurong-7.raw]
1	1	1::P04264	SWISS-PROT:P04264 Tax_Id=9606 Gene_Symbol=KRT1 Keratin, type II cytoskeletal 1	12920	66149	440	343	43	41	12515	1	1	1	883.371	1764.73	2	1764.73	0.0005	0	67.95	5.5e-07	R	FSSCGGGGGSFGAGGGFGSR	S					4206: Scan 9365 (rt=37.1074) [G:\UserData\Public\Data\2018\201801\20180115\wanghurong-7.raw]
1	1	1::P04264	SWISS-PROT:P04264 Tax_Id=9606 Gene_Symbol=KRT1 Keratin, type II cytoskeletal 1	12920	66149	440	343	43	41	12516	1	1	1	589.25	1764.73	3	1764.73	0.0005	0	19.69	0.021	R	FSSCGGGGGSFGAGGGFGSR	S					4039: Scan 9145 (rt=36.649) [G:\UserData\Public\Data\2018\201801\20180115\wanghurong-7.raw]
1	1	1::P04264	SWISS-PROT:P04264 Tax_Id=9606 Gene_Symbol=KRT1 Keratin, type II cytoskeletal 1	12920	66149	440	343	43	41	12517	1	1	1	883.371	1764.73	2	1764.73	0.0005	0	5.97	0.27	R	FSSCGGGGGSFGAGGGFGSR	S					4771: Scan 10202 (rt=39.0704) [G:\UserData\Public\Data\2018\201801\20180115\wanghurong-7.raw]
1	1	1::P04264	SWISS-PROT:P04264 Tax_Id=9606 Gene_Symbol=KRT1 Keratin, type II cytoskeletal 1	12920	66149	440	343	43	41	12518	1	1	1	589.25	1764.73	3	1764.73	0.0008	0	42.26	0.00025	R	FSSCGGGGGSFGAGGGFGSR	S					3758: Scan 8772 (rt=35.8624) [G:\UserData\Public\Data\2018\201801\20180115\wanghurong-7.raw]
1	1	1::P04264	SWISS-PROT:P04264 Tax_Id=9606 Gene_Symbol=KRT1 Keratin, type II cytoskeletal 1	12920	66149	440	343	43	41	12519	1	1	1	589.25	1764.73	3	1764.73	0.0008	0	46.07	0.00015	R	FSSCGGGGGSFGAGGGFGSR	S					3692: Scan 8684 (rt=35.6856) [G:\UserData\Public\Data\2018\201801\20180115\wanghurong-7.raw]
1	1	1::P04264	SWISS-PROT:P04264 Tax_Id=9606 Gene_Symbol=KRT1 Keratin, type II cytoskeletal 1	12920	66149	440	343	43	41	12520	1	1	1	589.25	1764.73	3	1764.73	0.0012	0	12.92	0.089	R	FSSCGGGGGSFGAGGGFGSR	S					4285: Scan 9465 (rt=37.325) [G:\UserData\Public\Data\2018\201801\20180115\wanghurong-7.raw]
1	1	1::P04264	SWISS-PROT:P04264 Tax_Id=9606 Gene_Symbol=KRT1 Keratin, type II cytoskeletal 1	12920	66149	440	343	43	41	12521	1	1	1	589.25	1764.73	3	1764.73	0.002	0	13.38	0.056	R	FSSCGGGGGSFGAGGGFGSR	S					3922: Scan 9010 (rt=36.3982) [G:\UserData\Public\Data\2018\201801\20180115\wanghurong-7.raw]
1	1	1::P04264	SWISS-PROT:P04264 Tax_Id=9606 Gene_Symbol=KRT1 Keratin, type II cytoskeletal 1	12920	66149	440	343	43	41	12522	1	1	1	589.25	1764.73	3	1764.73	0.0023	0	28.72	0.0059	R	FSSCGGGGGSFGAGGGFGSR	S					3824: Scan 8865 (rt=36.0673) [G:\UserData\Public\Data\2018\201801\20180115\wanghurong-7.raw]
1	1	1::P04264	SWISS-PROT:P04264 Tax_Id=9606 Gene_Symbol=KRT1 Keratin, type II cytoskeletal 1	12920	66149	440	343	43	41	12524	1	1	1	883.373	1764.73	2	1764.73	0.0032	0	36.99	0.00034	R	FSSCGGGGGSFGAGGGFGSR	S					4008: Scan 9110 (rt=36.5871) [G:\UserData\Public\Data\2018\201801\20180115\wanghurong-7.raw]
1	1	1::P04264	SWISS-PROT:P04264 Tax_Id=9606 Gene_Symbol=KRT1 Keratin, type II cytoskeletal 1	12920	66149	440	343	43	41	12527	6	1	1	589.252	1764.73	3	1764.73	0.0055	0	5.05	1.1	R	FSSCGGGGGSFGAGGGFGSR	S					4670: Scan 10034 (rt=38.612) [G:\UserData\Public\Data\2018\201801\20180115\wanghurong-7.raw]
1	1	1::P04264	SWISS-PROT:P04264 Tax_Id=9606 Gene_Symbol=KRT1 Keratin, type II cytoskeletal 1	12920	66149	440	343	43	41	13086	1	1	1	615.653	1843.94	3	1843.94	-0.0008	1	3.56	0.46	K	KQISNLQQSISDAEQR	G					1317: Scan 5041 (rt=26.9974) [G:\UserData\Public\Data\2018\201801\20180115\wanghurong-7.raw]
1	1	1::P04264	SWISS-PROT:P04264 Tax_Id=9606 Gene_Symbol=KRT1 Keratin, type II cytoskeletal 1	12920	66149	440	343	43	41	13087	1	1	1	615.654	1843.94	3	1843.94	0.001	1	81.94	5.3e-08	K	KQISNLQQSISDAEQR	G					3150: Scan 7922 (rt=34.0352) [G:\UserData\Public\Data\2018\201801\20180115\wanghurong-7.raw]
1	1	1::P04264	SWISS-PROT:P04264 Tax_Id=9606 Gene_Symbol=KRT1 Keratin, type II cytoskeletal 1	12920	66149	440	343	43	41	13088	1	1	1	615.654	1843.94	3	1843.94	0.0011	1	90.53	9.4e-09	K	KQISNLQQSISDAEQR	G					3081: Scan 7831 (rt=33.8626) [G:\UserData\Public\Data\2018\201801\20180115\wanghurong-7.raw]
1	1	1::P04264	SWISS-PROT:P04264 Tax_Id=9606 Gene_Symbol=KRT1 Keratin, type II cytoskeletal 1	12920	66149	440	343	43	41	6116	1	1	1	615.655	1843.94	3	1843.94	0.0056	1	22.19	0.0096	K	KQISNLQQSISDAEQR	G					3010: Scan 7734 (rt=33.6761) [G:\UserData\Public\Data\2018\201801\20180115\wanghurong-7.raw]
1	1	1::P04264	SWISS-PROT:P04264 Tax_Id=9606 Gene_Symbol=KRT1 Keratin, type II cytoskeletal 1	12920	66149	440	343	43	41	13718	1	1	1	648.001	1940.98	3	1940.98	0.0023	1	38.93	0.00022	K	LNDLEDALQQAKEDLAR	L					12866: Scan 22038 (rt=64.102) [G:\UserData\Public\Data\2018\201801\20180115\wanghurong-7.raw]
1	1	1::P04264	SWISS-PROT:P04264 Tax_Id=9606 Gene_Symbol=KRT1 Keratin, type II cytoskeletal 1	12920	66149	440	343	43	41	13719	1	1	1	648.002	1940.98	3	1940.98	0.0027	1	20.61	0.012	K	LNDLEDALQQAKEDLAR	L					12780: Scan 21932 (rt=63.908) [G:\UserData\Public\Data\2018\201801\20180115\wanghurong-7.raw]
1	1	1::P04264	SWISS-PROT:P04264 Tax_Id=9606 Gene_Symbol=KRT1 Keratin, type II cytoskeletal 1	12920	66149	440	343	43	41	13951	1	1	1	665.327	1992.96	3	1992.97	-0.0117	0	15.08	0.074	R	THNLEPYFESFINNLR	R					13762: Scan 23246 (rt=66.3217) [G:\UserData\Public\Data\2018\201801\20180115\wanghurong-7.raw]
1	1	1::P04264	SWISS-PROT:P04264 Tax_Id=9606 Gene_Symbol=KRT1 Keratin, type II cytoskeletal 1	12920	66149	440	343	43	41	13953	1	1	1	665.328	1992.96	3	1992.97	-0.0079	0	47.6	0.00029	R	THNLEPYFESFINNLR	R					13844: Scan 23357 (rt=66.5224) [G:\UserData\Public\Data\2018\201801\20180115\wanghurong-7.raw]
1	1	1::P04264	SWISS-PROT:P04264 Tax_Id=9606 Gene_Symbol=KRT1 Keratin, type II cytoskeletal 1	12920	66149	440	343	43	41	13954	1	1	1	665.329	1992.97	3	1992.97	-0.0032	0	58.2	3.5e-06	R	THNLEPYFESFINNLR	R					15459: Scan 25474 (rt=70.4045) [G:\UserData\Public\Data\2018\201801\20180115\wanghurong-7.raw]
1	1	1::P04264	SWISS-PROT:P04264 Tax_Id=9606 Gene_Symbol=KRT1 Keratin, type II cytoskeletal 1	12920	66149	440	343	43	41	13955	1	1	1	997.492	1992.97	2	1992.97	-0.0007	0	87.99	5.6e-09	R	THNLEPYFESFINNLR	R					15344: Scan 25334 (rt=70.1529) [G:\UserData\Public\Data\2018\201801\20180115\wanghurong-7.raw]
1	1	1::P04264	SWISS-PROT:P04264 Tax_Id=9606 Gene_Symbol=KRT1 Keratin, type II cytoskeletal 1	12920	66149	440	343	43	41	13956	1	1	1	665.331	1992.97	3	1992.97	0.0002	0	74.44	1e-07	R	THNLEPYFESFINNLR	R					15416: Scan 25424 (rt=70.3156) [G:\UserData\Public\Data\2018\201801\20180115\wanghurong-7.raw]
1	1	1::P04264	SWISS-PROT:P04264 Tax_Id=9606 Gene_Symbol=KRT1 Keratin, type II cytoskeletal 1	12920	66149	440	343	43	41	13957	1	1	1	665.331	1992.97	3	1992.97	0.0011	0	85.98	8.7e-09	R	THNLEPYFESFINNLR	R					15334: Scan 25323 (rt=70.1337) [G:\UserData\Public\Data\2018\201801\20180115\wanghurong-7.raw]
1	1	1::P04264	SWISS-PROT:P04264 Tax_Id=9606 Gene_Symbol=KRT1 Keratin, type II cytoskeletal 1	12920	66149	440	343	43	41	13958	1	1	1	997.493	1992.97	2	1992.97	0.0013	0	42.43	0.0001	R	THNLEPYFESFINNLR	R					15252: Scan 25227 (rt=69.9624) [G:\UserData\Public\Data\2018\201801\20180115\wanghurong-7.raw]
1	1	1::P04264	SWISS-PROT:P04264 Tax_Id=9606 Gene_Symbol=KRT1 Keratin, type II cytoskeletal 1	12920	66149	440	343	43	41	13959	1	1	1	665.331	1992.97	3	1992.97	0.0016	0	67.16	5e-07	R	THNLEPYFESFINNLR	R					15243: Scan 25217 (rt=69.9444) [G:\UserData\Public\Data\2018\201801\20180115\wanghurong-7.raw]
1	1	1::P04264	SWISS-PROT:P04264 Tax_Id=9606 Gene_Symbol=KRT1 Keratin, type II cytoskeletal 1	12920	66149	440	343	43	41	13960	1	1	1	665.331	1992.97	3	1992.97	0.0018	0	27.8	0.0035	R	THNLEPYFESFINNLR	R					10571: Scan 18800 (rt=57.7811) [G:\UserData\Public\Data\2018\201801\20180115\wanghurong-7.raw]
1	1	1::P04264	SWISS-PROT:P04264 Tax_Id=9606 Gene_Symbol=KRT1 Keratin, type II cytoskeletal 1	12920	66149	440	343	43	41	14569	1	1	1	538.275	2149.07	4	2149.07	0.0024	1	28.12	0.0031	R	THNLEPYFESFINNLRR	R					14120: Scan 23719 (rt=67.1781) [G:\UserData\Public\Data\2018\201801\20180115\wanghurong-7.raw]
1	1	1::P04264	SWISS-PROT:P04264 Tax_Id=9606 Gene_Symbol=KRT1 Keratin, type II cytoskeletal 1	12920	66149	440	343	43	41	14644	1	1	1	728.714	2183.12	3	2183.12	0.001	2	50.19	2e-05	K	NKLNDLEDALQQAKEDLAR	L					12851: Scan 22019 (rt=64.065) [G:\UserData\Public\Data\2018\201801\20180115\wanghurong-7.raw]
1	1	1::P04264	SWISS-PROT:P04264 Tax_Id=9606 Gene_Symbol=KRT1 Keratin, type II cytoskeletal 1	12920	66149	440	343	43	41	14645	1	1	1	546.787	2183.12	4	2183.12	0.0023	2	75.3	8.7e-08	K	NKLNDLEDALQQAKEDLAR	L					12868: Scan 22040 (rt=64.1049) [G:\UserData\Public\Data\2018\201801\20180115\wanghurong-7.raw]
1	1	1::P04264	SWISS-PROT:P04264 Tax_Id=9606 Gene_Symbol=KRT1 Keratin, type II cytoskeletal 1	12920	66149	440	343	43	41	14975	1	1	1	762.713	2285.12	3	2285.12	0.0004	1	4.31	0.4	K	AEAESLYQSKYEELQITAGR	H					6509: Scan 12891 (rt=45.491) [G:\UserData\Public\Data\2018\201801\20180115\wanghurong-7.raw]
1	1	1::P04264	SWISS-PROT:P04264 Tax_Id=9606 Gene_Symbol=KRT1 Keratin, type II cytoskeletal 1	12920	66149	440	343	43	41	14976	1	1	1	762.713	2285.12	3	2285.12	0.0009	1	47.63	6.6e-05	K	AEAESLYQSKYEELQITAGR	H					6552: Scan 12968 (rt=45.6671) [G:\UserData\Public\Data\2018\201801\20180115\wanghurong-7.raw]
1	1	1::P04264	SWISS-PROT:P04264 Tax_Id=9606 Gene_Symbol=KRT1 Keratin, type II cytoskeletal 1	12920	66149	440	343	43	41	15255	1	1	1	1192.48	2382.94	2	2382.94	-0.0002	0	189.77	1.6e-18	R	GGGGGGYGSGGSSYGSGGGSYGSGGGGGGGR	G					407: Scan 3359 (rt=22.0929) [G:\UserData\Public\Data\2018\201801\20180115\wanghurong-7.raw]
1	1	1::P04264	SWISS-PROT:P04264 Tax_Id=9606 Gene_Symbol=KRT1 Keratin, type II cytoskeletal 1	12920	66149	440	343	43	41	15256	1	1	1	795.322	2382.95	3	2382.94	0.0005	0	86.37	8e-09	R	GGGGGGYGSGGSSYGSGGGSYGSGGGGGGGR	G					430: Scan 3398 (rt=22.1879) [G:\UserData\Public\Data\2018\201801\20180115\wanghurong-7.raw]
1	1	1::P04264	SWISS-PROT:P04264 Tax_Id=9606 Gene_Symbol=KRT1 Keratin, type II cytoskeletal 1	12920	66149	440	343	43	41	15257	1	1	1	795.322	2382.95	3	2382.94	0.0006	0	117.74	9.1e-12	R	GGGGGGYGSGGSSYGSGGGSYGSGGGGGGGR	G					378: Scan 3319 (rt=22.0191) [G:\UserData\Public\Data\2018\201801\20180115\wanghurong-7.raw]
1	1	1::P04264	SWISS-PROT:P04264 Tax_Id=9606 Gene_Symbol=KRT1 Keratin, type II cytoskeletal 1	12920	66149	440	343	43	41	15258	1	1	1	795.322	2382.95	3	2382.94	0.001	0	9.79	0.12	R	GGGGGGYGSGGSSYGSGGGSYGSGGGGGGGR	G					461: Scan 3493 (rt=22.543) [G:\UserData\Public\Data\2018\201801\20180115\wanghurong-7.raw]
1	1	1::P04264	SWISS-PROT:P04264 Tax_Id=9606 Gene_Symbol=KRT1 Keratin, type II cytoskeletal 1	12920	66149	440	343	43	41	15260	1	1	1	596.744	2382.95	4	2382.94	0.0026	0	3.53	0.47	R	GGGGGGYGSGGSSYGSGGGSYGSGGGGGGGR	G					399: Scan 3348 (rt=22.0679) [G:\UserData\Public\Data\2018\201801\20180115\wanghurong-7.raw]
1	1	1::P04264	SWISS-PROT:P04264 Tax_Id=9606 Gene_Symbol=KRT1 Keratin, type II cytoskeletal 1	12920	66149	440	343	43	41	15261	1	1	1	795.323	2382.95	3	2382.94	0.0028	0	9.35	0.13	R	GGGGGGYGSGGSSYGSGGGSYGSGGGGGGGR	G					445: Scan 3446 (rt=22.3658) [G:\UserData\Public\Data\2018\201801\20180115\wanghurong-7.raw]
1	1	1::P04264	SWISS-PROT:P04264 Tax_Id=9606 Gene_Symbol=KRT1 Keratin, type II cytoskeletal 1	12920	66149	440	343	43	41	15621	1	1	1	855.726	2564.16	3	2564.16	-0.0028	0	22.67	0.0075	R	MSGECAPNVSVSVSTSHTTISGGGSR	G					3698: Scan 8691 (rt=35.6992) [G:\UserData\Public\Data\2018\201801\20180115\wanghurong-7.raw]
1	1	1::P04264	SWISS-PROT:P04264 Tax_Id=9606 Gene_Symbol=KRT1 Keratin, type II cytoskeletal 1	12920	66149	440	343	43	41	15622	1	1	1	855.726	2564.16	3	2564.16	-0.0024	0	107.01	9.3e-11	R	MSGECAPNVSVSVSTSHTTISGGGSR	G					3298: Scan 8119 (rt=34.4561) [G:\UserData\Public\Data\2018\201801\20180115\wanghurong-7.raw]
1	1	1::P04264	SWISS-PROT:P04264 Tax_Id=9606 Gene_Symbol=KRT1 Keratin, type II cytoskeletal 1	12920	66149	440	343	43	41	15623	1	1	1	855.726	2564.16	3	2564.16	-0.0023	0	39.04	0.00024	R	MSGECAPNVSVSVSTSHTTISGGGSR	G					3632: Scan 8603 (rt=35.5236) [G:\UserData\Public\Data\2018\201801\20180115\wanghurong-7.raw]
1	1	1::P04264	SWISS-PROT:P04264 Tax_Id=9606 Gene_Symbol=KRT1 Keratin, type II cytoskeletal 1	12920	66149	440	343	43	41	15624	1	1	1	855.726	2564.16	3	2564.16	-0.0021	0	95.95	1.2e-09	R	MSGECAPNVSVSVSTSHTTISGGGSR	G					3400: Scan 8272 (rt=34.8015) [G:\UserData\Public\Data\2018\201801\20180115\wanghurong-7.raw]
1	1	1::P04264	SWISS-PROT:P04264 Tax_Id=9606 Gene_Symbol=KRT1 Keratin, type II cytoskeletal 1	12920	66149	440	343	43	41	15625	1	1	1	855.726	2564.16	3	2564.16	-0.002	0	112.34	3.4e-11	R	MSGECAPNVSVSVSTSHTTISGGGSR	G					3350: Scan 8195 (rt=34.6283) [G:\UserData\Public\Data\2018\201801\20180115\wanghurong-7.raw]
1	1	1::P04264	SWISS-PROT:P04264 Tax_Id=9606 Gene_Symbol=KRT1 Keratin, type II cytoskeletal 1	12920	66149	440	343	43	41	15626	1	1	1	855.726	2564.16	3	2564.16	-0.0019	0	86.84	8.5e-09	R	MSGECAPNVSVSVSTSHTTISGGGSR	G					3506: Scan 8430 (rt=35.1603) [G:\UserData\Public\Data\2018\201801\20180115\wanghurong-7.raw]
1	1	1::P04264	SWISS-PROT:P04264 Tax_Id=9606 Gene_Symbol=KRT1 Keratin, type II cytoskeletal 1	12920	66149	440	343	43	41	15627	1	1	1	855.727	2564.16	3	2564.16	-0.0016	0	59.41	3e-06	R	MSGECAPNVSVSVSTSHTTISGGGSR	G					3565: Scan 8513 (rt=35.3404) [G:\UserData\Public\Data\2018\201801\20180115\wanghurong-7.raw]
1	1	1::P04264	SWISS-PROT:P04264 Tax_Id=9606 Gene_Symbol=KRT1 Keratin, type II cytoskeletal 1	12920	66149	440	343	43	41	15628	1	1	1	855.727	2564.16	3	2564.16	-0.0012	0	20.67	0.022	R	MSGECAPNVSVSVSTSHTTISGGGSR	G					3820: Scan 8861 (rt=36.0617) [G:\UserData\Public\Data\2018\201801\20180115\wanghurong-7.raw]
1	1	1::P04264	SWISS-PROT:P04264 Tax_Id=9606 Gene_Symbol=KRT1 Keratin, type II cytoskeletal 1	12920	66149	440	343	43	41	15629	1	1	1	855.727	2564.16	3	2564.16	-0.0012	0	84.24	1.3e-08	R	MSGECAPNVSVSVSTSHTTISGGGSR	G					3238: Scan 8038 (rt=34.2721) [G:\UserData\Public\Data\2018\201801\20180115\wanghurong-7.raw]
1	1	1::P04264	SWISS-PROT:P04264 Tax_Id=9606 Gene_Symbol=KRT1 Keratin, type II cytoskeletal 1	12920	66149	440	343	43	41	15630	1	1	1	855.727	2564.16	3	2564.16	-0.0012	0	78.15	4.7e-08	R	MSGECAPNVSVSVSTSHTTISGGGSR	G					3452: Scan 8354 (rt=34.9825) [G:\UserData\Public\Data\2018\201801\20180115\wanghurong-7.raw]
1	1	1::P04264	SWISS-PROT:P04264 Tax_Id=9606 Gene_Symbol=KRT1 Keratin, type II cytoskeletal 1	12920	66149	440	343	43	41	15631	1	1	1	855.727	2564.16	3	2564.16	-0.001	0	36.49	0.00038	R	MSGECAPNVSVSVSTSHTTISGGGSR	G					3765: Scan 8781 (rt=35.8791) [G:\UserData\Public\Data\2018\201801\20180115\wanghurong-7.raw]
1	1	1::P04264	SWISS-PROT:P04264 Tax_Id=9606 Gene_Symbol=KRT1 Keratin, type II cytoskeletal 1	12920	66149	440	343	43	41	15635	1	1	1	855.727	2564.16	3	2564.16	0.0005	0	7.61	0.19	R	MSGECAPNVSVSVSTSHTTISGGGSR	G					3867: Scan 8929 (rt=36.232) [G:\UserData\Public\Data\2018\201801\20180115\wanghurong-7.raw]
1	1	1::P04264	SWISS-PROT:P04264 Tax_Id=9606 Gene_Symbol=KRT1 Keratin, type II cytoskeletal 1	12920	66149	440	343	43	41	15636	1	1	1	855.727	2564.16	3	2564.16	0.0006	0	16.69	0.027	R	MSGECAPNVSVSVSTSHTTISGGGSR	G					3926: Scan 9016 (rt=36.4104) [G:\UserData\Public\Data\2018\201801\20180115\wanghurong-7.raw]
1	1	1::P04264	SWISS-PROT:P04264 Tax_Id=9606 Gene_Symbol=KRT1 Keratin, type II cytoskeletal 1	12920	66149	440	343	43	41	15638	1	1	1	642.047	2564.16	4	2564.16	0.0008	0	23	0.007	R	MSGECAPNVSVSVSTSHTTISGGGSR	G					3347: Scan 8191 (rt=34.6186) [G:\UserData\Public\Data\2018\201801\20180115\wanghurong-7.raw]
1	1	1::P04264	SWISS-PROT:P04264 Tax_Id=9606 Gene_Symbol=KRT1 Keratin, type II cytoskeletal 1	12920	66149	440	343	43	41	15661	1	1	1	861.058	2580.15	3	2580.15	-0.0023	0	10.21	0.27	R	MSGECAPNVSVSVSTSHTTISGGGSR	G	Oxidation (M)	0.10000000000000000000000000.0			2983: Scan 7699 (rt=33.6077) [G:\UserData\Public\Data\2018\201801\20180115\wanghurong-7.raw]
1	1	1::P04264	SWISS-PROT:P04264 Tax_Id=9606 Gene_Symbol=KRT1 Keratin, type II cytoskeletal 1	12920	66149	440	343	43	41	15662	1	1	1	861.058	2580.15	3	2580.15	-0.0018	0	37.6	0.00035	R	MSGECAPNVSVSVSTSHTTISGGGSR	G	Oxidation (M)	0.10000000000000000000000000.0			2936: Scan 7627 (rt=33.4293) [G:\UserData\Public\Data\2018\201801\20180115\wanghurong-7.raw]
1	1	1::P04264	SWISS-PROT:P04264 Tax_Id=9606 Gene_Symbol=KRT1 Keratin, type II cytoskeletal 1	12920	66149	440	343	43	41	15663	1	1	1	861.058	2580.15	3	2580.15	-0.0013	0	100.05	2.2e-09	R	MSGECAPNVSVSVSTSHTTISGGGSR	G	Oxidation (M)	0.10000000000000000000000000.0			2771: Scan 7363 (rt=32.7408) [G:\UserData\Public\Data\2018\201801\20180115\wanghurong-7.raw]
1	1	1::P04264	SWISS-PROT:P04264 Tax_Id=9606 Gene_Symbol=KRT1 Keratin, type II cytoskeletal 1	12920	66149	440	343	43	41	15664	1	1	1	861.058	2580.15	3	2580.15	-0.001	0	86.86	1.6e-08	R	MSGECAPNVSVSVSTSHTTISGGGSR	G	Oxidation (M)	0.10000000000000000000000000.0			2814: Scan 7434 (rt=32.9129) [G:\UserData\Public\Data\2018\201801\20180115\wanghurong-7.raw]
1	1	1::P04264	SWISS-PROT:P04264 Tax_Id=9606 Gene_Symbol=KRT1 Keratin, type II cytoskeletal 1	12920	66149	440	343	43	41	15665	1	1	1	861.058	2580.15	3	2580.15	-0.0009	0	10.23	0.19	R	MSGECAPNVSVSVSTSHTTISGGGSR	G	Oxidation (M)	0.10000000000000000000000000.0			3286: Scan 8104 (rt=34.4204) [G:\UserData\Public\Data\2018\201801\20180115\wanghurong-7.raw]
1	1	1::P04264	SWISS-PROT:P04264 Tax_Id=9606 Gene_Symbol=KRT1 Keratin, type II cytoskeletal 1	12920	66149	440	343	43	41	15666	1	1	1	861.058	2580.15	3	2580.15	-0.0008	0	70.24	4.4e-07	R	MSGECAPNVSVSVSTSHTTISGGGSR	G	Oxidation (M)	0.10000000000000000000000000.0			2867: Scan 7511 (rt=33.0876) [G:\UserData\Public\Data\2018\201801\20180115\wanghurong-7.raw]
1	1	1::P04264	SWISS-PROT:P04264 Tax_Id=9606 Gene_Symbol=KRT1 Keratin, type II cytoskeletal 1	12920	66149	440	343	43	41	15667	1	1	1	861.059	2580.15	3	2580.15	-0.0005	0	90.4	6.4e-09	R	MSGECAPNVSVSVSTSHTTISGGGSR	G	Oxidation (M)	0.10000000000000000000000000.0			2727: Scan 7296 (rt=32.5711) [G:\UserData\Public\Data\2018\201801\20180115\wanghurong-7.raw]
1	1	1::P04264	SWISS-PROT:P04264 Tax_Id=9606 Gene_Symbol=KRT1 Keratin, type II cytoskeletal 1	12920	66149	440	343	43	41	15668	1	1	1	861.059	2580.15	3	2580.15	-0.0005	0	63.63	1.6e-06	R	MSGECAPNVSVSVSTSHTTISGGGSR	G	Oxidation (M)	0.10000000000000000000000000.0			2903: Scan 7569 (rt=33.2589) [G:\UserData\Public\Data\2018\201801\20180115\wanghurong-7.raw]
1	1	1::P04264	SWISS-PROT:P04264 Tax_Id=9606 Gene_Symbol=KRT1 Keratin, type II cytoskeletal 1	12920	66149	440	343	43	41	15669	1	1	1	646.046	2580.16	4	2580.15	0.0018	0	4.91	0.35	R	MSGECAPNVSVSVSTSHTTISGGGSR	G	Oxidation (M)	0.10000000000000000000000000.0			2731: Scan 7300 (rt=32.5767) [G:\UserData\Public\Data\2018\201801\20180115\wanghurong-7.raw]
1	1	1::P04264	SWISS-PROT:P04264 Tax_Id=9606 Gene_Symbol=KRT1 Keratin, type II cytoskeletal 1	12920	66149	440	343	43	41	15671	1	1	1	861.059	2580.16	3	2580.15	0.0023	0	94.95	2.5e-09	R	MSGECAPNVSVSVSTSHTTISGGGSR	G	Oxidation (M)	0.10000000000000000000000000.0			2692: Scan 7230 (rt=32.3969) [G:\UserData\Public\Data\2018\201801\20180115\wanghurong-7.raw]
1	1	1::P04264	SWISS-PROT:P04264 Tax_Id=9606 Gene_Symbol=KRT1 Keratin, type II cytoskeletal 1	12920	66149	440	343	43	41	15819	1	1	1	661.589	2642.33	4	2642.33	0.0008	2	20.77	0.024	K	QISNLQQSISDAEQRGENALKDAK	N					10132: Scan 18178 (rt=56.5768) [G:\UserData\Public\Data\2018\201801\20180115\wanghurong-7.raw]
1	1	1::P04264	SWISS-PROT:P04264 Tax_Id=9606 Gene_Symbol=KRT1 Keratin, type II cytoskeletal 1	12920	66149	440	343	43	41	16523	1	1	1	978.177	2931.51	3	2931.51	0.0004	1	3.6	0.46	R	FLEQQNQVLQTKWELLQQVDTSTR	T					12008: Scan 20865 (rt=61.8899) [G:\UserData\Public\Data\2018\201801\20180115\wanghurong-7.raw]
1	1	1::P04264	SWISS-PROT:P04264 Tax_Id=9606 Gene_Symbol=KRT1 Keratin, type II cytoskeletal 1	12920	66149	440	343	43	41	16524	1	1	1	978.177	2931.51	3	2931.51	0.0008	1	62.35	7.4e-06	R	FLEQQNQVLQTKWELLQQVDTSTR	T					11937: Scan 20768 (rt=61.7073) [G:\UserData\Public\Data\2018\201801\20180115\wanghurong-7.raw]
1	1	1::P04264	SWISS-PROT:P04264 Tax_Id=9606 Gene_Symbol=KRT1 Keratin, type II cytoskeletal 1	12920	66149	440	343	43	41	16525	1	1	1	978.178	2931.51	3	2931.51	0.0024	1	10.46	0.1	R	FLEQQNQVLQTKWELLQQVDTSTR	T					11867: Scan 20672 (rt=61.5337) [G:\UserData\Public\Data\2018\201801\20180115\wanghurong-7.raw]
1	1	1::P04264	SWISS-PROT:P04264 Tax_Id=9606 Gene_Symbol=KRT1 Keratin, type II cytoskeletal 1	12920	66149	440	343	43	41	16804	1	1	1	1104.77	3311.3	3	3311.3	-0.0019	0	211.85	1.4e-20	R	GSYGSGGSSYGSGGGSYGSGGGGGGHGSYGSGSSSGGYR	G					868: Scan 4308 (rt=25.0548) [G:\UserData\Public\Data\2018\201801\20180115\wanghurong-7.raw]
1	1	1::P04264	SWISS-PROT:P04264 Tax_Id=9606 Gene_Symbol=KRT1 Keratin, type II cytoskeletal 1	12920	66149	440	343	43	41	16805	1	1	1	1104.77	3311.3	3	3311.3	0.0011	0	25.71	0.0039	R	GSYGSGGSSYGSGGGSYGSGGGGGGHGSYGSGSSSGGYR	G					957: Scan 4456 (rt=25.4321) [G:\UserData\Public\Data\2018\201801\20180115\wanghurong-7.raw]
1	1	1::P04264	SWISS-PROT:P04264 Tax_Id=9606 Gene_Symbol=KRT1 Keratin, type II cytoskeletal 1	12920	66149	440	343	43	41	16806	1	1	1	1104.77	3311.3	3	3311.3	0.0011	0	56.97	6e-06	R	GSYGSGGSSYGSGGGSYGSGGGGGGHGSYGSGSSSGGYR	G					909: Scan 4378 (rt=25.2386) [G:\UserData\Public\Data\2018\201801\20180115\wanghurong-7.raw]
1	1	1::P04264	SWISS-PROT:P04264 Tax_Id=9606 Gene_Symbol=KRT1 Keratin, type II cytoskeletal 1	12920	66149	440	343	43	41	16807	1	1	1	828.833	3311.3	4	3311.3	0.0019	0	29.7	0.0081	R	GSYGSGGSSYGSGGGSYGSGGGGGGHGSYGSGSSSGGYR	G					906: Scan 4375 (rt=25.2343) [G:\UserData\Public\Data\2018\201801\20180115\wanghurong-7.raw]
1	1	1::P04264	SWISS-PROT:P04264 Tax_Id=9606 Gene_Symbol=KRT1 Keratin, type II cytoskeletal 1	12920	66149	440	343	43	41	16808	1	1	1	828.833	3311.3	4	3311.3	0.0026	0	77.66	5.2e-08	R	GSYGSGGSSYGSGGGSYGSGGGGGGHGSYGSGSSSGGYR	G					869: Scan 4309 (rt=25.0562) [G:\UserData\Public\Data\2018\201801\20180115\wanghurong-7.raw]
1	1	1::P04264	SWISS-PROT:P04264 Tax_Id=9606 Gene_Symbol=KRT1 Keratin, type II cytoskeletal 1	12920	66149	440	343	43	41	17194	1	1	1	1509.74	4526.18	3	4526.19	-0.0101	0	68.19	4e-07	K	LDNLQQEIDFLTALYQAELSQMQTQISETNVILSMDNNR	S					16019: Scan 26117 (rt=71.574) [G:\UserData\Public\Data\2018\201801\20180115\wanghurong-7.raw]
1	1	1::P04264	SWISS-PROT:P04264 Tax_Id=9606 Gene_Symbol=KRT1 Keratin, type II cytoskeletal 1	12920	66149	440	343	43	41	17195	1	1	1	1132.55	4526.18	4	4526.19	-0.01	0	85.91	8.8e-09	K	LDNLQQEIDFLTALYQAELSQMQTQISETNVILSMDNNR	S					16023: Scan 26121 (rt=71.5798) [G:\UserData\Public\Data\2018\201801\20180115\wanghurong-7.raw]
1	1	1::P04264	SWISS-PROT:P04264 Tax_Id=9606 Gene_Symbol=KRT1 Keratin, type II cytoskeletal 1	12920	66149	440	343	43	41	17199	1	1	1	1515.08	4542.22	3	4542.19	0.0354	0	98.53	5.8e-10	K	LDNLQQEIDFLTALYQAELSQMQTQISETNVILSMDNNR	S	Oxidation (M)	0.000000000000000000000100000000000000000.0			15985: Scan 26077 (rt=71.4938) [G:\UserData\Public\Data\2018\201801\20180115\wanghurong-7.raw]
1	1	1::P04264	SWISS-PROT:P04264 Tax_Id=9606 Gene_Symbol=KRT1 Keratin, type II cytoskeletal 1	12920	66149	440	343	43	41	17200	1	1	1	1136.57	4542.23	4	4542.19	0.0415	0	100.42	3.8e-10	K	LDNLQQEIDFLTALYQAELSQMQTQISETNVILSMDNNR	S	Oxidation (M)	0.000000000000000000000100000000000000000.0			15983: Scan 26075 (rt=71.4909) [G:\UserData\Public\Data\2018\201801\20180115\wanghurong-7.raw]
1	2	1::P35908	SWISS-PROT:P35908 Tax_Id=9606 Gene_Symbol=KRT2 Keratin, type II cytoskeletal 2 epidermal	6149	66110	264	207	43	40	665	1	0	0	414.218	826.422	2	826.423	-0.0007	0	51.97	0.00021	K	FASFIDK	V					3915: Scan 8999 (rt=36.3752) [G:\UserData\Public\Data\2018\201801\20180115\wanghurong-7.raw]
1	2	1::P35908	SWISS-PROT:P35908 Tax_Id=9606 Gene_Symbol=KRT2 Keratin, type II cytoskeletal 2 epidermal	6149	66110	264	207	43	40	666	1	0	0	414.219	826.423	2	826.423	0	0	29.49	0.037	K	FASFIDK	V					3855: Scan 8913 (rt=36.1973) [G:\UserData\Public\Data\2018\201801\20180115\wanghurong-7.raw]
1	2	1::P35908	SWISS-PROT:P35908 Tax_Id=9606 Gene_Symbol=KRT2 Keratin, type II cytoskeletal 2 epidermal	6149	66110	264	207	43	40	667	1	0	0	414.219	826.423	2	826.423	0.0002	0	17.17	0.11	K	FASFIDK	V					4100: Scan 9216 (rt=36.7745) [G:\UserData\Public\Data\2018\201801\20180115\wanghurong-7.raw]
1	2	1::P35908	SWISS-PROT:P35908 Tax_Id=9606 Gene_Symbol=KRT2 Keratin, type II cytoskeletal 2 epidermal	6149	66110	264	207	43	40	668	1	0	0	414.219	826.423	2	826.423	0.0003	0	9.78	0.16	K	FASFIDK	V					4207: Scan 9366 (rt=37.1088) [G:\UserData\Public\Data\2018\201801\20180115\wanghurong-7.raw]
1	2	1::P35908	SWISS-PROT:P35908 Tax_Id=9606 Gene_Symbol=KRT2 Keratin, type II cytoskeletal 2 epidermal	6149	66110	264	207	43	40	710	2	0	1	416.25	830.485	2	830.486	-0.0008	0	2.19	1.2	R	SLVGLGGTK	S					2002: Scan 6119 (rt=29.661) [G:\UserData\Public\Data\2018\201801\20180115\wanghurong-7.raw]
1	2	1::P35908	SWISS-PROT:P35908 Tax_Id=9606 Gene_Symbol=KRT2 Keratin, type II cytoskeletal 2 epidermal	6149	66110	264	207	43	40	711	1	0	1	416.25	830.486	2	830.486	-0.0004	0	60.05	3.9e-05	R	SLVGLGGTK	S					1924: Scan 5993 (rt=29.337) [G:\UserData\Public\Data\2018\201801\20180115\wanghurong-7.raw]
1	2	1::P35908	SWISS-PROT:P35908 Tax_Id=9606 Gene_Symbol=KRT2 Keratin, type II cytoskeletal 2 epidermal	6149	66110	264	207	43	40	712	1	0	1	416.25	830.486	2	830.486	-0.0002	0	60.47	3.6e-05	R	SLVGLGGTK	S					1877: Scan 5919 (rt=29.1589) [G:\UserData\Public\Data\2018\201801\20180115\wanghurong-7.raw]
1	2	1::P35908	SWISS-PROT:P35908 Tax_Id=9606 Gene_Symbol=KRT2 Keratin, type II cytoskeletal 2 epidermal	6149	66110	264	207	43	40	713	1	0	1	416.25	830.486	2	830.486	-0.0001	0	47.36	0.00033	R	SLVGLGGTK	S					1966: Scan 6062 (rt=29.5141) [G:\UserData\Public\Data\2018\201801\20180115\wanghurong-7.raw]
1	2	1::P35908	SWISS-PROT:P35908 Tax_Id=9606 Gene_Symbol=KRT2 Keratin, type II cytoskeletal 2 epidermal	6149	66110	264	207	43	40	714	1	0	1	416.25	830.486	2	830.486	0.0003	0	26.32	0.0071	R	SLVGLGGTK	S					1822: Scan 5839 (rt=28.9797) [G:\UserData\Public\Data\2018\201801\20180115\wanghurong-7.raw]
1	2	1::P35908	SWISS-PROT:P35908 Tax_Id=9606 Gene_Symbol=KRT2 Keratin, type II cytoskeletal 2 epidermal	6149	66110	264	207	43	40	2187	1	0	0	487.268	972.522	2	972.524	-0.0016	0	21.51	0.28	K	IEISELNR	V					2454: Scan 6812 (rt=31.3218) [G:\UserData\Public\Data\2018\201801\20180115\wanghurong-7.raw]
1	2	1::P35908	SWISS-PROT:P35908 Tax_Id=9606 Gene_Symbol=KRT2 Keratin, type II cytoskeletal 2 epidermal	6149	66110	264	207	43	40	2188	1	0	0	487.269	972.523	2	972.524	-0.001	0	62.64	2.7e-05	K	IEISELNR	V					3112: Scan 7873 (rt=33.9418) [G:\UserData\Public\Data\2018\201801\20180115\wanghurong-7.raw]
1	2	1::P35908	SWISS-PROT:P35908 Tax_Id=9606 Gene_Symbol=KRT2 Keratin, type II cytoskeletal 2 epidermal	6149	66110	264	207	43	40	2189	1	0	0	487.269	972.523	2	972.524	-0.0005	0	62.63	2.9e-05	K	IEISELNR	V					3037: Scan 7776 (rt=33.7653) [G:\UserData\Public\Data\2018\201801\20180115\wanghurong-7.raw]
1	2	1::P35908	SWISS-PROT:P35908 Tax_Id=9606 Gene_Symbol=KRT2 Keratin, type II cytoskeletal 2 epidermal	6149	66110	264	207	43	40	2191	1	0	0	487.269	972.524	2	972.524	0.0002	0	36.37	0.0091	K	IEISELNR	V					2049: Scan 6185 (rt=29.8153) [G:\UserData\Public\Data\2018\201801\20180115\wanghurong-7.raw]
1	2	1::P35908	SWISS-PROT:P35908 Tax_Id=9606 Gene_Symbol=KRT2 Keratin, type II cytoskeletal 2 epidermal	6149	66110	264	207	43	40	2192	1	0	0	487.269	972.524	2	972.524	0.0002	0	64.94	1.7e-05	K	IEISELNR	V					3189: Scan 7968 (rt=34.1202) [G:\UserData\Public\Data\2018\201801\20180115\wanghurong-7.raw]
1	2	1::P35908	SWISS-PROT:P35908 Tax_Id=9606 Gene_Symbol=KRT2 Keratin, type II cytoskeletal 2 epidermal	6149	66110	264	207	43	40	2193	1	0	0	487.269	972.524	2	972.524	0.0005	0	48.39	0.00076	K	IEISELNR	V					2974: Scan 7685 (rt=33.5743) [G:\UserData\Public\Data\2018\201801\20180115\wanghurong-7.raw]
1	2	1::P35908	SWISS-PROT:P35908 Tax_Id=9606 Gene_Symbol=KRT2 Keratin, type II cytoskeletal 2 epidermal	6149	66110	264	207	43	40	2194	1	0	0	487.269	972.524	2	972.524	0.0005	0	27.76	0.087	K	IEISELNR	V					2889: Scan 7549 (rt=33.2057) [G:\UserData\Public\Data\2018\201801\20180115\wanghurong-7.raw]
1	2	1::P35908	SWISS-PROT:P35908 Tax_Id=9606 Gene_Symbol=KRT2 Keratin, type II cytoskeletal 2 epidermal	6149	66110	264	207	43	40	2195	1	0	0	487.269	972.524	2	972.524	0.0005	0	5.95	0.28	K	IEISELNR	V					3306: Scan 8129 (rt=34.4786) [G:\UserData\Public\Data\2018\201801\20180115\wanghurong-7.raw]
1	2	1::P35908	SWISS-PROT:P35908 Tax_Id=9606 Gene_Symbol=KRT2 Keratin, type II cytoskeletal 2 epidermal	6149	66110	264	207	43	40	2197	1	0	0	487.27	972.525	2	972.524	0.0007	0	8.71	0.24	K	IEISELNR	V					315: Scan 3105 (rt=21.2057) [G:\UserData\Public\Data\2018\201801\20180115\wanghurong-7.raw]
1	2	1::P35908	SWISS-PROT:P35908 Tax_Id=9606 Gene_Symbol=KRT2 Keratin, type II cytoskeletal 2 epidermal	6149	66110	264	207	43	40	2198	3	0	0	487.27	972.525	2	972.524	0.0008	0	10.17	1.2	K	IEISELNR	V					3359: Scan 8209 (rt=34.6599) [G:\UserData\Public\Data\2018\201801\20180115\wanghurong-7.raw]
1	2	1::P35908	SWISS-PROT:P35908 Tax_Id=9606 Gene_Symbol=KRT2 Keratin, type II cytoskeletal 2 epidermal	6149	66110	264	207	43	40	2199	1	0	0	487.27	972.525	2	972.524	0.0008	0	45.9	0.0013	K	IEISELNR	V					3247: Scan 8050 (rt=34.3012) [G:\UserData\Public\Data\2018\201801\20180115\wanghurong-7.raw]
1	2	1::P35908	SWISS-PROT:P35908 Tax_Id=9606 Gene_Symbol=KRT2 Keratin, type II cytoskeletal 2 epidermal	6149	66110	264	207	43	40	2200	1	0	0	487.27	972.525	2	972.524	0.0009	0	36.24	0.012	K	IEISELNR	V					498: Scan 3569 (rt=22.7814) [G:\UserData\Public\Data\2018\201801\20180115\wanghurong-7.raw]
1	2	1::P35908	SWISS-PROT:P35908 Tax_Id=9606 Gene_Symbol=KRT2 Keratin, type II cytoskeletal 2 epidermal	6149	66110	264	207	43	40	3001	1	0	1	519.266	1036.52	2	1036.52	-0.0022	0	55.29	5.5e-05	R	YLDGLTAER	T					2439: Scan 6788 (rt=31.263) [G:\UserData\Public\Data\2018\201801\20180115\wanghurong-7.raw]
1	2	1::P35908	SWISS-PROT:P35908 Tax_Id=9606 Gene_Symbol=KRT2 Keratin, type II cytoskeletal 2 epidermal	6149	66110	264	207	43	40	3002	1	0	1	519.267	1036.52	2	1036.52	-0.0001	0	53.32	6.7e-05	R	YLDGLTAER	T					3274: Scan 8084 (rt=34.3714) [G:\UserData\Public\Data\2018\201801\20180115\wanghurong-7.raw]
1	2	1::P35908	SWISS-PROT:P35908 Tax_Id=9606 Gene_Symbol=KRT2 Keratin, type II cytoskeletal 2 epidermal	6149	66110	264	207	43	40	3003	1	0	1	519.267	1036.52	2	1036.52	-0.0001	0	51.02	4.2e-05	R	YLDGLTAER	T					3138: Scan 7906 (rt=34.0033) [G:\UserData\Public\Data\2018\201801\20180115\wanghurong-7.raw]
1	2	1::P35908	SWISS-PROT:P35908 Tax_Id=9606 Gene_Symbol=KRT2 Keratin, type II cytoskeletal 2 epidermal	6149	66110	264	207	43	40	3004	1	0	1	519.267	1036.52	2	1036.52	0.0001	0	55.19	5.3e-05	R	YLDGLTAER	T					2020: Scan 6144 (rt=29.7229) [G:\UserData\Public\Data\2018\201801\20180115\wanghurong-7.raw]
1	2	1::P35908	SWISS-PROT:P35908 Tax_Id=9606 Gene_Symbol=KRT2 Keratin, type II cytoskeletal 2 epidermal	6149	66110	264	207	43	40	3005	1	0	1	519.267	1036.52	2	1036.52	0.0001	0	55.67	5.4e-05	R	YLDGLTAER	T					2077: Scan 6223 (rt=29.9002) [G:\UserData\Public\Data\2018\201801\20180115\wanghurong-7.raw]
1	2	1::P35908	SWISS-PROT:P35908 Tax_Id=9606 Gene_Symbol=KRT2 Keratin, type II cytoskeletal 2 epidermal	6149	66110	264	207	43	40	3006	1	0	1	519.267	1036.52	2	1036.52	0.0002	0	66.18	9.6e-06	R	YLDGLTAER	T					3218: Scan 8004 (rt=34.1921) [G:\UserData\Public\Data\2018\201801\20180115\wanghurong-7.raw]
1	2	1::P35908	SWISS-PROT:P35908 Tax_Id=9606 Gene_Symbol=KRT2 Keratin, type II cytoskeletal 2 epidermal	6149	66110	264	207	43	40	3017	1	0	1	521.283	1040.55	2	1040.55	0.001	0	2.83	0.54	K	VDPEIQNVK	A					775: Scan 4133 (rt=24.5797) [G:\UserData\Public\Data\2018\201801\20180115\wanghurong-7.raw]
1	2	1::P35908	SWISS-PROT:P35908 Tax_Id=9606 Gene_Symbol=KRT2 Keratin, type II cytoskeletal 2 epidermal	6149	66110	264	207	43	40	3419	1	0	1	534.755	1067.5	2	1067.5	-0.0006	0	40.02	0.00037	K	DVDNAYMIK	V					2942: Scan 7636 (rt=33.4462) [G:\UserData\Public\Data\2018\201801\20180115\wanghurong-7.raw]
1	2	1::P35908	SWISS-PROT:P35908 Tax_Id=9606 Gene_Symbol=KRT2 Keratin, type II cytoskeletal 2 epidermal	6149	66110	264	207	43	40	3421	1	0	1	534.755	1067.5	2	1067.5	0.0003	0	47.44	3.9e-05	K	DVDNAYMIK	V					2992: Scan 7709 (rt=33.6256) [G:\UserData\Public\Data\2018\201801\20180115\wanghurong-7.raw]
1	2	1::P35908	SWISS-PROT:P35908 Tax_Id=9606 Gene_Symbol=KRT2 Keratin, type II cytoskeletal 2 epidermal	6149	66110	264	207	43	40	3422	1	0	1	534.755	1067.5	2	1067.5	0.0004	0	29.41	0.002	K	DVDNAYMIK	V					2905: Scan 7572 (rt=33.2631) [G:\UserData\Public\Data\2018\201801\20180115\wanghurong-7.raw]
1	2	1::P35908	SWISS-PROT:P35908 Tax_Id=9606 Gene_Symbol=KRT2 Keratin, type II cytoskeletal 2 epidermal	6149	66110	264	207	43	40	3596	1	0	0	541.803	1081.59	2	1081.59	-0.0016	1	30.79	0.0042	K	FASFIDKVR	F					4622: Scan 9968 (rt=38.4685) [G:\UserData\Public\Data\2018\201801\20180115\wanghurong-7.raw]
1	2	1::P35908	SWISS-PROT:P35908 Tax_Id=9606 Gene_Symbol=KRT2 Keratin, type II cytoskeletal 2 epidermal	6149	66110	264	207	43	40	68	1	0	0	361.538	1081.59	3	1081.59	-0.001	1	24.79	0.0047	K	FASFIDKVR	F					4581: Scan 9902 (rt=38.3367) [G:\UserData\Public\Data\2018\201801\20180115\wanghurong-7.raw]
1	2	1::P35908	SWISS-PROT:P35908 Tax_Id=9606 Gene_Symbol=KRT2 Keratin, type II cytoskeletal 2 epidermal	6149	66110	264	207	43	40	3597	1	0	0	361.538	1081.59	3	1081.59	-0.0007	1	52.8	1.1e-05	K	FASFIDKVR	F					4639: Scan 9992 (rt=38.5237) [G:\UserData\Public\Data\2018\201801\20180115\wanghurong-7.raw]
1	2	1::P35908	SWISS-PROT:P35908 Tax_Id=9606 Gene_Symbol=KRT2 Keratin, type II cytoskeletal 2 epidermal	6149	66110	264	207	43	40	3598	1	0	0	541.803	1081.59	2	1081.59	-0.0002	1	61.18	1.8e-06	K	FASFIDKVR	F					4680: Scan 10047 (rt=38.642) [G:\UserData\Public\Data\2018\201801\20180115\wanghurong-7.raw]
1	2	1::P35908	SWISS-PROT:P35908 Tax_Id=9606 Gene_Symbol=KRT2 Keratin, type II cytoskeletal 2 epidermal	6149	66110	264	207	43	40	3639	1	0	1	542.753	1083.49	2	1083.49	0.0008	0	16.65	0.03	K	DVDNAYMIK	V	Oxidation (M)	0.000000100.0			1506: Scan 5330 (rt=27.693) [G:\UserData\Public\Data\2018\201801\20180115\wanghurong-7.raw]
1	2	1::P35908	SWISS-PROT:P35908 Tax_Id=9606 Gene_Symbol=KRT2 Keratin, type II cytoskeletal 2 epidermal	6149	66110	264	207	43	40	3642	1	0	1	542.753	1083.49	2	1083.49	0.0014	0	4.16	0.43	K	DVDNAYMIK	V	Oxidation (M)	0.000000100.0			1592: Scan 5471 (rt=28.0432) [G:\UserData\Public\Data\2018\201801\20180115\wanghurong-7.raw]
1	2	1::P35908	SWISS-PROT:P35908 Tax_Id=9606 Gene_Symbol=KRT2 Keratin, type II cytoskeletal 2 epidermal	6149	66110	264	207	43	40	3644	1	0	1	542.753	1083.49	2	1083.49	0.0016	0	11.87	0.077	K	DVDNAYMIK	V	Oxidation (M)	0.000000100.0			1552: Scan 5403 (rt=27.872) [G:\UserData\Public\Data\2018\201801\20180115\wanghurong-7.raw]
1	2	1::P35908	SWISS-PROT:P35908 Tax_Id=9606 Gene_Symbol=KRT2 Keratin, type II cytoskeletal 2 epidermal	6149	66110	264	207	43	40	4065	1	0	0	554.275	1106.54	2	1106.54	0.0002	0	52.96	1.6e-05	K	AQYEEIAQR	S					595: Scan 3799 (rt=23.6359) [G:\UserData\Public\Data\2018\201801\20180115\wanghurong-7.raw]
1	2	1::P35908	SWISS-PROT:P35908 Tax_Id=9606 Gene_Symbol=KRT2 Keratin, type II cytoskeletal 2 epidermal	6149	66110	264	207	43	40	4066	1	0	0	554.275	1106.54	2	1106.54	0.0003	0	55.31	6.5e-06	K	AQYEEIAQR	S					610: Scan 3843 (rt=23.8058) [G:\UserData\Public\Data\2018\201801\20180115\wanghurong-7.raw]
1	2	1::P35908	SWISS-PROT:P35908 Tax_Id=9606 Gene_Symbol=KRT2 Keratin, type II cytoskeletal 2 epidermal	6149	66110	264	207	43	40	4067	1	0	0	554.276	1106.54	2	1106.54	0.0013	0	16.68	0.027	K	AQYEEIAQR	S					586: Scan 3763 (rt=23.4622) [G:\UserData\Public\Data\2018\201801\20180115\wanghurong-7.raw]
1	2	1::P35908	SWISS-PROT:P35908 Tax_Id=9606 Gene_Symbol=KRT2 Keratin, type II cytoskeletal 2 epidermal	6149	66110	264	207	43	40	4068	1	0	0	554.276	1106.54	2	1106.54	0.0013	0	2.32	0.6	K	AQYEEIAQR	S					637: Scan 3897 (rt=23.988) [G:\UserData\Public\Data\2018\201801\20180115\wanghurong-7.raw]
1	2	1::P35908	SWISS-PROT:P35908 Tax_Id=9606 Gene_Symbol=KRT2 Keratin, type II cytoskeletal 2 epidermal	6149	66110	264	207	43	40	4444	1	0	1	566.256	1130.5	2	1130.5	-0.0051	0	22.36	0.022	R	STSSFSCLSR	H					1452: Scan 5239 (rt=27.4411) [G:\UserData\Public\Data\2018\201801\20180115\wanghurong-7.raw]
1	2	1::P35908	SWISS-PROT:P35908 Tax_Id=9606 Gene_Symbol=KRT2 Keratin, type II cytoskeletal 2 epidermal	6149	66110	264	207	43	40	4445	1	0	1	566.257	1130.5	2	1130.5	-0.0035	0	22.23	0.0082	R	STSSFSCLSR	H					1394: Scan 5153 (rt=27.2389) [G:\UserData\Public\Data\2018\201801\20180115\wanghurong-7.raw]
1	2	1::P35908	SWISS-PROT:P35908 Tax_Id=9606 Gene_Symbol=KRT2 Keratin, type II cytoskeletal 2 epidermal	6149	66110	264	207	43	40	4446	1	0	1	566.257	1130.5	2	1130.5	-0.0027	0	32.07	0.0014	R	STSSFSCLSR	H					1493: Scan 5306 (rt=27.6159) [G:\UserData\Public\Data\2018\201801\20180115\wanghurong-7.raw]
1	2	1::P35908	SWISS-PROT:P35908 Tax_Id=9606 Gene_Symbol=KRT2 Keratin, type II cytoskeletal 2 epidermal	6149	66110	264	207	43	40	4447	1	0	1	566.257	1130.5	2	1130.5	-0.0025	0	25.62	0.004	R	STSSFSCLSR	H					1403: Scan 5165 (rt=27.2653) [G:\UserData\Public\Data\2018\201801\20180115\wanghurong-7.raw]
1	2	1::P35908	SWISS-PROT:P35908 Tax_Id=9606 Gene_Symbol=KRT2 Keratin, type II cytoskeletal 2 epidermal	6149	66110	264	207	43	40	4449	1	0	1	566.259	1130.5	2	1130.5	0.0003	0	24.19	0.053	R	STSSFSCLSR	H					1674: Scan 5600 (rt=28.3759) [G:\UserData\Public\Data\2018\201801\20180115\wanghurong-7.raw]
1	2	1::P35908	SWISS-PROT:P35908 Tax_Id=9606 Gene_Symbol=KRT2 Keratin, type II cytoskeletal 2 epidermal	6149	66110	264	207	43	40	4450	1	0	1	566.259	1130.5	2	1130.5	0.0005	0	64.25	5e-06	R	STSSFSCLSR	H					1585: Scan 5462 (rt=28.0228) [G:\UserData\Public\Data\2018\201801\20180115\wanghurong-7.raw]
1	2	1::P35908	SWISS-PROT:P35908 Tax_Id=9606 Gene_Symbol=KRT2 Keratin, type II cytoskeletal 2 epidermal	6149	66110	264	207	43	40	4451	1	0	1	566.259	1130.5	2	1130.5	0.0009	0	64.35	5.2e-06	R	STSSFSCLSR	H					1630: Scan 5531 (rt=28.198) [G:\UserData\Public\Data\2018\201801\20180115\wanghurong-7.raw]
1	2	1::P35908	SWISS-PROT:P35908 Tax_Id=9606 Gene_Symbol=KRT2 Keratin, type II cytoskeletal 2 epidermal	6149	66110	264	207	43	40	4452	1	0	1	566.26	1130.5	2	1130.5	0.0019	0	57.21	2.1e-05	R	STSSFSCLSR	H					1546: Scan 5394 (rt=27.852) [G:\UserData\Public\Data\2018\201801\20180115\wanghurong-7.raw]
1	2	1::P35908	SWISS-PROT:P35908 Tax_Id=9606 Gene_Symbol=KRT2 Keratin, type II cytoskeletal 2 epidermal	6149	66110	264	207	43	40	4572	1	0	1	570.274	1138.53	2	1138.53	0.0007	0	45.68	5.7e-05	R	DYQELMNVK	L					4048: Scan 9155 (rt=36.667) [G:\UserData\Public\Data\2018\201801\20180115\wanghurong-7.raw]
1	2	1::P35908	SWISS-PROT:P35908 Tax_Id=9606 Gene_Symbol=KRT2 Keratin, type II cytoskeletal 2 epidermal	6149	66110	264	207	43	40	4574	1	0	1	570.275	1138.54	2	1138.53	0.0034	0	34.17	0.00062	R	DYQELMNVK	L					5086: Scan 10682 (rt=40.209) [G:\UserData\Public\Data\2018\201801\20180115\wanghurong-7.raw]
1	2	1::P35908	SWISS-PROT:P35908 Tax_Id=9606 Gene_Symbol=KRT2 Keratin, type II cytoskeletal 2 epidermal	6149	66110	264	207	43	40	4575	1	0	1	570.275	1138.54	2	1138.53	0.0034	0	40.21	0.00017	R	DYQELMNVK	L					5026: Scan 10595 (rt=40.0236) [G:\UserData\Public\Data\2018\201801\20180115\wanghurong-7.raw]
1	2	1::P35908	SWISS-PROT:P35908 Tax_Id=9606 Gene_Symbol=KRT2 Keratin, type II cytoskeletal 2 epidermal	6149	66110	264	207	43	40	4576	1	0	1	570.276	1138.54	2	1138.53	0.0043	0	38.82	0.00023	R	DYQELMNVK	L					4982: Scan 10523 (rt=39.8338) [G:\UserData\Public\Data\2018\201801\20180115\wanghurong-7.raw]
1	2	1::P35908	SWISS-PROT:P35908 Tax_Id=9606 Gene_Symbol=KRT2 Keratin, type II cytoskeletal 2 epidermal	6149	66110	264	207	43	40	4856	2	0	1	578.271	1154.53	2	1154.53	-0.001	0	14.66	1.5	R	DYQELMNVK	L	Oxidation (M)	0.000001000.0			1753: Scan 5730 (rt=28.7002) [G:\UserData\Public\Data\2018\201801\20180115\wanghurong-7.raw]
1	2	1::P35908	SWISS-PROT:P35908 Tax_Id=9606 Gene_Symbol=KRT2 Keratin, type II cytoskeletal 2 epidermal	6149	66110	264	207	43	40	4860	1	0	1	578.272	1154.53	2	1154.53	0.0008	0	23.58	0.0061	R	DYQELMNVK	L	Oxidation (M)	0.000001000.0			3338: Scan 8180 (rt=34.5934) [G:\UserData\Public\Data\2018\201801\20180115\wanghurong-7.raw]
1	2	1::P35908	SWISS-PROT:P35908 Tax_Id=9606 Gene_Symbol=KRT2 Keratin, type II cytoskeletal 2 epidermal	6149	66110	264	207	43	40	4863	1	0	1	578.272	1154.53	2	1154.53	0.0015	0	24.27	0.0053	R	DYQELMNVK	L	Oxidation (M)	0.000001000.0			1792: Scan 5792 (rt=28.869) [G:\UserData\Public\Data\2018\201801\20180115\wanghurong-7.raw]
1	2	1::P35908	SWISS-PROT:P35908 Tax_Id=9606 Gene_Symbol=KRT2 Keratin, type II cytoskeletal 2 epidermal	6149	66110	264	207	43	40	5468	1	0	1	597.31	1192.61	2	1192.61	-0.0025	0	43.48	8.4e-05	K	YEELQVTVGR	H					4317: Scan 9512 (rt=37.4222) [G:\UserData\Public\Data\2018\201801\20180115\wanghurong-7.raw]
1	2	1::P35908	SWISS-PROT:P35908 Tax_Id=9606 Gene_Symbol=KRT2 Keratin, type II cytoskeletal 2 epidermal	6149	66110	264	207	43	40	5471	1	0	1	398.543	1192.61	3	1192.61	-0.0004	0	33.84	0.0018	K	YEELQVTVGR	H					3789: Scan 8816 (rt=35.9507) [G:\UserData\Public\Data\2018\201801\20180115\wanghurong-7.raw]
1	2	1::P35908	SWISS-PROT:P35908 Tax_Id=9606 Gene_Symbol=KRT2 Keratin, type II cytoskeletal 2 epidermal	6149	66110	264	207	43	40	5472	1	0	1	398.544	1192.61	3	1192.61	0.0001	0	33.42	0.00089	K	YEELQVTVGR	H					3893: Scan 8968 (rt=36.3121) [G:\UserData\Public\Data\2018\201801\20180115\wanghurong-7.raw]
1	2	1::P35908	SWISS-PROT:P35908 Tax_Id=9606 Gene_Symbol=KRT2 Keratin, type II cytoskeletal 2 epidermal	6149	66110	264	207	43	40	5473	1	0	1	597.312	1192.61	2	1192.61	0.0003	0	97.05	1.2e-09	K	YEELQVTVGR	H					3818: Scan 8857 (rt=36.0519) [G:\UserData\Public\Data\2018\201801\20180115\wanghurong-7.raw]
1	2	1::P35908	SWISS-PROT:P35908 Tax_Id=9606 Gene_Symbol=KRT2 Keratin, type II cytoskeletal 2 epidermal	6149	66110	264	207	43	40	5474	1	0	1	398.544	1192.61	3	1192.61	0.0003	0	47.53	0.0001	K	YEELQVTVGR	H					3843: Scan 8891 (rt=36.1308) [G:\UserData\Public\Data\2018\201801\20180115\wanghurong-7.raw]
1	2	1::P35908	SWISS-PROT:P35908 Tax_Id=9606 Gene_Symbol=KRT2 Keratin, type II cytoskeletal 2 epidermal	6149	66110	264	207	43	40	5475	1	0	1	597.312	1192.61	2	1192.61	0.0003	0	69.22	3.9e-07	K	YEELQVTVGR	H					3761: Scan 8776 (rt=35.8681) [G:\UserData\Public\Data\2018\201801\20180115\wanghurong-7.raw]
1	2	1::P35908	SWISS-PROT:P35908 Tax_Id=9606 Gene_Symbol=KRT2 Keratin, type II cytoskeletal 2 epidermal	6149	66110	264	207	43	40	5476	1	0	1	597.312	1192.61	2	1192.61	0.0004	0	31.18	0.0012	K	YEELQVTVGR	H					4673: Scan 10038 (rt=38.6216) [G:\UserData\Public\Data\2018\201801\20180115\wanghurong-7.raw]
1	2	1::P35908	SWISS-PROT:P35908 Tax_Id=9606 Gene_Symbol=KRT2 Keratin, type II cytoskeletal 2 epidermal	6149	66110	264	207	43	40	5478	1	0	1	597.312	1192.61	2	1192.61	0.0009	0	84.67	1.7e-08	K	YEELQVTVGR	H					3868: Scan 8931 (rt=36.2349) [G:\UserData\Public\Data\2018\201801\20180115\wanghurong-7.raw]
1	2	1::P35908	SWISS-PROT:P35908 Tax_Id=9606 Gene_Symbol=KRT2 Keratin, type II cytoskeletal 2 epidermal	6149	66110	264	207	43	40	5479	1	0	1	597.312	1192.61	2	1192.61	0.001	0	35.16	0.0005	K	YEELQVTVGR	H					4616: Scan 9959 (rt=38.4479) [G:\UserData\Public\Data\2018\201801\20180115\wanghurong-7.raw]
1	2	1::P35908	SWISS-PROT:P35908 Tax_Id=9606 Gene_Symbol=KRT2 Keratin, type II cytoskeletal 2 epidermal	6149	66110	264	207	43	40	5480	1	0	1	597.312	1192.61	2	1192.61	0.001	0	28.97	0.0019	K	YEELQVTVGR	H					4554: Scan 9868 (rt=38.2652) [G:\UserData\Public\Data\2018\201801\20180115\wanghurong-7.raw]
1	2	1::P35908	SWISS-PROT:P35908 Tax_Id=9606 Gene_Symbol=KRT2 Keratin, type II cytoskeletal 2 epidermal	6149	66110	264	207	43	40	5481	1	0	1	597.312	1192.61	2	1192.61	0.0012	0	42.94	9.4e-05	K	YEELQVTVGR	H					4174: Scan 9321 (rt=36.9962) [G:\UserData\Public\Data\2018\201801\20180115\wanghurong-7.raw]
1	2	1::P35908	SWISS-PROT:P35908 Tax_Id=9606 Gene_Symbol=KRT2 Keratin, type II cytoskeletal 2 epidermal	6149	66110	264	207	43	40	5482	1	0	1	597.312	1192.61	2	1192.61	0.0012	0	58.07	3.6e-06	K	YEELQVTVGR	H					4038: Scan 9144 (rt=36.6476) [G:\UserData\Public\Data\2018\201801\20180115\wanghurong-7.raw]
1	2	1::P35908	SWISS-PROT:P35908 Tax_Id=9606 Gene_Symbol=KRT2 Keratin, type II cytoskeletal 2 epidermal	6149	66110	264	207	43	40	5483	1	0	1	597.312	1192.61	2	1192.61	0.0012	0	41.2	0.00014	K	YEELQVTVGR	H					4867: Scan 10343 (rt=39.4191) [G:\UserData\Public\Data\2018\201801\20180115\wanghurong-7.raw]
1	2	1::P35908	SWISS-PROT:P35908 Tax_Id=9606 Gene_Symbol=KRT2 Keratin, type II cytoskeletal 2 epidermal	6149	66110	264	207	43	40	5484	1	0	1	597.312	1192.61	2	1192.61	0.0013	0	26.41	0.0033	K	YEELQVTVGR	H					4722: Scan 10112 (rt=38.8035) [G:\UserData\Public\Data\2018\201801\20180115\wanghurong-7.raw]
1	2	1::P35908	SWISS-PROT:P35908 Tax_Id=9606 Gene_Symbol=KRT2 Keratin, type II cytoskeletal 2 epidermal	6149	66110	264	207	43	40	5485	1	0	1	597.312	1192.61	2	1192.61	0.0013	0	1.44	0.73	K	YEELQVTVGR	H					6015: Scan 12074 (rt=43.4088) [G:\UserData\Public\Data\2018\201801\20180115\wanghurong-7.raw]
1	2	1::P35908	SWISS-PROT:P35908 Tax_Id=9606 Gene_Symbol=KRT2 Keratin, type II cytoskeletal 2 epidermal	6149	66110	264	207	43	40	5486	1	0	1	597.312	1192.61	2	1192.61	0.0014	0	13.37	0.056	K	YEELQVTVGR	H					4929: Scan 10433 (rt=39.6077) [G:\UserData\Public\Data\2018\201801\20180115\wanghurong-7.raw]
1	2	1::P35908	SWISS-PROT:P35908 Tax_Id=9606 Gene_Symbol=KRT2 Keratin, type II cytoskeletal 2 epidermal	6149	66110	264	207	43	40	5487	1	0	1	597.312	1192.61	2	1192.61	0.0014	0	66.48	5.8e-07	K	YEELQVTVGR	H					4228: Scan 9394 (rt=37.1747) [G:\UserData\Public\Data\2018\201801\20180115\wanghurong-7.raw]
1	2	1::P35908	SWISS-PROT:P35908 Tax_Id=9606 Gene_Symbol=KRT2 Keratin, type II cytoskeletal 2 epidermal	6149	66110	264	207	43	40	5488	1	0	1	597.312	1192.61	2	1192.61	0.0015	0	34.89	0.00053	K	YEELQVTVGR	H					4500: Scan 9792 (rt=38.0955) [G:\UserData\Public\Data\2018\201801\20180115\wanghurong-7.raw]
1	2	1::P35908	SWISS-PROT:P35908 Tax_Id=9606 Gene_Symbol=KRT2 Keratin, type II cytoskeletal 2 epidermal	6149	66110	264	207	43	40	5489	1	0	1	597.312	1192.61	2	1192.61	0.0015	0	79.51	5.6e-08	K	YEELQVTVGR	H					3927: Scan 9017 (rt=36.4119) [G:\UserData\Public\Data\2018\201801\20180115\wanghurong-7.raw]
1	2	1::P35908	SWISS-PROT:P35908 Tax_Id=9606 Gene_Symbol=KRT2 Keratin, type II cytoskeletal 2 epidermal	6149	66110	264	207	43	40	5490	1	0	1	597.312	1192.61	2	1192.61	0.0016	0	68.69	3.6e-07	K	YEELQVTVGR	H					4116: Scan 9240 (rt=36.8242) [G:\UserData\Public\Data\2018\201801\20180115\wanghurong-7.raw]
1	2	1::P35908	SWISS-PROT:P35908 Tax_Id=9606 Gene_Symbol=KRT2 Keratin, type II cytoskeletal 2 epidermal	6149	66110	264	207	43	40	5492	1	0	1	597.313	1192.61	2	1192.61	0.0024	0	22.65	0.0075	K	YEELQVTVGR	H					4756: Scan 10174 (rt=38.9887) [G:\UserData\Public\Data\2018\201801\20180115\wanghurong-7.raw]
1	2	1::P35908	SWISS-PROT:P35908 Tax_Id=9606 Gene_Symbol=KRT2 Keratin, type II cytoskeletal 2 epidermal	6149	66110	264	207	43	40	5543	1	0	1	398.876	1193.61	3	1193.6	0.0013	2	52.01	3.7e-05	K	KYEDEINKR	T					45: Scan 1919 (rt=15.8836) [G:\UserData\Public\Data\2018\201801\20180115\wanghurong-7.raw]
1	2	1::P35908	SWISS-PROT:P35908 Tax_Id=9606 Gene_Symbol=KRT2 Keratin, type II cytoskeletal 2 epidermal	6149	66110	264	207	43	40	5545	1	0	1	398.876	1193.61	3	1193.6	0.0016	2	14.76	0.041	K	KYEDEINKR	T					43: Scan 1887 (rt=15.7071) [G:\UserData\Public\Data\2018\201801\20180115\wanghurong-7.raw]
1	2	1::P35908	SWISS-PROT:P35908 Tax_Id=9606 Gene_Symbol=KRT2 Keratin, type II cytoskeletal 2 epidermal	6149	66110	264	207	43	40	5586	1	0	1	399.538	1195.59	3	1195.59	0.0005	1	41.16	0.0012	K	KDVDNAYMIK	V					1080: Scan 4648 (rt=25.9008) [G:\UserData\Public\Data\2018\201801\20180115\wanghurong-7.raw]
1	2	1::P35908	SWISS-PROT:P35908 Tax_Id=9606 Gene_Symbol=KRT2 Keratin, type II cytoskeletal 2 epidermal	6149	66110	264	207	43	40	433	1	0	1	399.538	1195.59	3	1195.59	0.001	1	17.24	0.57	K	KDVDNAYMIK	V					1042: Scan 4583 (rt=25.7185) [G:\UserData\Public\Data\2018\201801\20180115\wanghurong-7.raw]
1	2	1::P35908	SWISS-PROT:P35908 Tax_Id=9606 Gene_Symbol=KRT2 Keratin, type II cytoskeletal 2 epidermal	6149	66110	264	207	43	40	5598	1	0	1	599.279	1196.54	2	1196.54	0.0014	0	39.28	0.00021	K	GGSISGGGYGSGGGK	H					79: Scan 2142 (rt=16.9751) [G:\UserData\Public\Data\2018\201801\20180115\wanghurong-7.raw]
1	2	1::P35908	SWISS-PROT:P35908 Tax_Id=9606 Gene_Symbol=KRT2 Keratin, type II cytoskeletal 2 epidermal	6149	66110	264	207	43	40	5840	1	0	1	604.81	1207.61	2	1207.61	-0.0027	0	85.42	9.9e-09	R	TAAENDFVTLK	K					4351: Scan 9561 (rt=37.5373) [G:\UserData\Public\Data\2018\201801\20180115\wanghurong-7.raw]
1	2	1::P35908	SWISS-PROT:P35908 Tax_Id=9606 Gene_Symbol=KRT2 Keratin, type II cytoskeletal 2 epidermal	6149	66110	264	207	43	40	5841	1	0	1	604.811	1207.61	2	1207.61	-0.0017	0	85.48	9.7e-09	R	TAAENDFVTLK	K					4294: Scan 9480 (rt=37.3616) [G:\UserData\Public\Data\2018\201801\20180115\wanghurong-7.raw]
1	2	1::P35908	SWISS-PROT:P35908 Tax_Id=9606 Gene_Symbol=KRT2 Keratin, type II cytoskeletal 2 epidermal	6149	66110	264	207	43	40	5842	1	0	1	604.811	1207.61	2	1207.61	-0.0015	0	66.85	1.3e-06	R	TAAENDFVTLK	K					4399: Scan 9634 (rt=37.7065) [G:\UserData\Public\Data\2018\201801\20180115\wanghurong-7.raw]
1	2	1::P35908	SWISS-PROT:P35908 Tax_Id=9606 Gene_Symbol=KRT2 Keratin, type II cytoskeletal 2 epidermal	6149	66110	264	207	43	40	478	1	0	1	403.543	1207.61	3	1207.61	0	0	1.68	0.69	R	TAAENDFVTLK	K					4312: Scan 9506 (rt=37.4098) [G:\UserData\Public\Data\2018\201801\20180115\wanghurong-7.raw]
1	2	1::P35908	SWISS-PROT:P35908 Tax_Id=9606 Gene_Symbol=KRT2 Keratin, type II cytoskeletal 2 epidermal	6149	66110	264	207	43	40	5843	1	0	1	604.812	1207.61	2	1207.61	0.0003	0	85.21	1e-08	R	TAAENDFVTLK	K					4016: Scan 9118 (rt=36.5981) [G:\UserData\Public\Data\2018\201801\20180115\wanghurong-7.raw]
1	2	1::P35908	SWISS-PROT:P35908 Tax_Id=9606 Gene_Symbol=KRT2 Keratin, type II cytoskeletal 2 epidermal	6149	66110	264	207	43	40	5844	1	0	1	604.812	1207.61	2	1207.61	0.0005	0	17.55	0.023	R	TAAENDFVTLK	K					4230: Scan 9396 (rt=37.1776) [G:\UserData\Public\Data\2018\201801\20180115\wanghurong-7.raw]
1	2	1::P35908	SWISS-PROT:P35908 Tax_Id=9606 Gene_Symbol=KRT2 Keratin, type II cytoskeletal 2 epidermal	6149	66110	264	207	43	40	5845	1	0	1	604.812	1207.61	2	1207.61	0.0006	0	10.53	0.1	R	TAAENDFVTLK	K					4445: Scan 9705 (rt=37.8803) [G:\UserData\Public\Data\2018\201801\20180115\wanghurong-7.raw]
1	2	1::P35908	SWISS-PROT:P35908 Tax_Id=9606 Gene_Symbol=KRT2 Keratin, type II cytoskeletal 2 epidermal	6149	66110	264	207	43	40	6517	1	0	1	627.807	1253.6	2	1253.6	0	0	68.48	3.8e-07	R	GFSSGSAVVSGGSR	R					930: Scan 4413 (rt=25.3304) [G:\UserData\Public\Data\2018\201801\20180115\wanghurong-7.raw]
1	2	1::P35908	SWISS-PROT:P35908 Tax_Id=9606 Gene_Symbol=KRT2 Keratin, type II cytoskeletal 2 epidermal	6149	66110	264	207	43	40	6518	1	0	1	418.874	1253.6	3	1253.6	0	0	47.14	0.0007	R	GFSSGSAVVSGGSR	R					811: Scan 4195 (rt=24.7459) [G:\UserData\Public\Data\2018\201801\20180115\wanghurong-7.raw]
1	2	1::P35908	SWISS-PROT:P35908 Tax_Id=9606 Gene_Symbol=KRT2 Keratin, type II cytoskeletal 2 epidermal	6149	66110	264	207	43	40	6519	1	0	1	418.874	1253.6	3	1253.6	0.0003	0	25.22	0.013	R	GFSSGSAVVSGGSR	R					772: Scan 4128 (rt=24.5687) [G:\UserData\Public\Data\2018\201801\20180115\wanghurong-7.raw]
1	2	1::P35908	SWISS-PROT:P35908 Tax_Id=9606 Gene_Symbol=KRT2 Keratin, type II cytoskeletal 2 epidermal	6149	66110	264	207	43	40	6520	1	0	1	627.808	1253.6	2	1253.6	0.0003	0	82.48	8.3e-08	R	GFSSGSAVVSGGSR	R					783: Scan 4146 (rt=24.6158) [G:\UserData\Public\Data\2018\201801\20180115\wanghurong-7.raw]
1	2	1::P35908	SWISS-PROT:P35908 Tax_Id=9606 Gene_Symbol=KRT2 Keratin, type II cytoskeletal 2 epidermal	6149	66110	264	207	43	40	6521	1	0	1	627.808	1253.6	2	1253.6	0.0008	0	79.71	3.4e-08	R	GFSSGSAVVSGGSR	R					889: Scan 4346 (rt=25.1479) [G:\UserData\Public\Data\2018\201801\20180115\wanghurong-7.raw]
1	2	1::P35908	SWISS-PROT:P35908 Tax_Id=9606 Gene_Symbol=KRT2 Keratin, type II cytoskeletal 2 epidermal	6149	66110	264	207	43	40	6522	1	0	1	627.808	1253.6	2	1253.6	0.0009	0	90.06	3.6e-09	R	GFSSGSAVVSGGSR	R					817: Scan 4210 (rt=24.7844) [G:\UserData\Public\Data\2018\201801\20180115\wanghurong-7.raw]
1	2	1::P35908	SWISS-PROT:P35908 Tax_Id=9606 Gene_Symbol=KRT2 Keratin, type II cytoskeletal 2 epidermal	6149	66110	264	207	43	40	6523	1	0	1	627.808	1253.6	2	1253.6	0.001	0	89.77	3.8e-09	R	GFSSGSAVVSGGSR	R					854: Scan 4280 (rt=24.9724) [G:\UserData\Public\Data\2018\201801\20180115\wanghurong-7.raw]
1	2	1::P35908	SWISS-PROT:P35908 Tax_Id=9606 Gene_Symbol=KRT2 Keratin, type II cytoskeletal 2 epidermal	6149	66110	264	207	43	40	6524	1	0	1	418.874	1253.6	3	1253.6	0.0013	0	21.74	0.039	R	GFSSGSAVVSGGSR	R					842: Scan 4259 (rt=24.9196) [G:\UserData\Public\Data\2018\201801\20180115\wanghurong-7.raw]
1	2	1::P35908	SWISS-PROT:P35908 Tax_Id=9606 Gene_Symbol=KRT2 Keratin, type II cytoskeletal 2 epidermal	6149	66110	264	207	43	40	6525	1	0	1	627.808	1253.6	2	1253.6	0.0017	0	27.01	0.0029	R	GFSSGSAVVSGGSR	R					742: Scan 4076 (rt=24.4388) [G:\UserData\Public\Data\2018\201801\20180115\wanghurong-7.raw]
1	2	1::P35908	SWISS-PROT:P35908 Tax_Id=9606 Gene_Symbol=KRT2 Keratin, type II cytoskeletal 2 epidermal	6149	66110	264	207	43	40	6649	1	0	0	421.902	1262.69	3	1262.69	-0.002	0	8.21	0.27	K	LALDVEIATYR	K					9462: Scan 17204 (rt=54.5795) [G:\UserData\Public\Data\2018\201801\20180115\wanghurong-7.raw]
1	2	1::P35908	SWISS-PROT:P35908 Tax_Id=9606 Gene_Symbol=KRT2 Keratin, type II cytoskeletal 2 epidermal	6149	66110	264	207	43	40	6650	1	0	0	632.35	1262.69	2	1262.69	-0.0014	0	28.63	0.024	K	LALDVEIATYR	K					16091: Scan 26199 (rt=71.7184) [G:\UserData\Public\Data\2018\201801\20180115\wanghurong-7.raw]
1	2	1::P35908	SWISS-PROT:P35908 Tax_Id=9606 Gene_Symbol=KRT2 Keratin, type II cytoskeletal 2 epidermal	6149	66110	264	207	43	40	6651	1	0	0	421.903	1262.69	3	1262.69	-0.0006	0	18.33	0.68	K	LALDVEIATYR	K					9123: Scan 16744 (rt=53.7137) [G:\UserData\Public\Data\2018\201801\20180115\wanghurong-7.raw]
1	2	1::P35908	SWISS-PROT:P35908 Tax_Id=9606 Gene_Symbol=KRT2 Keratin, type II cytoskeletal 2 epidermal	6149	66110	264	207	43	40	6653	1	0	0	632.351	1262.69	2	1262.69	-0.0002	0	63.4	2.1e-05	K	LALDVEIATYR	K					10174: Scan 18233 (rt=56.6764) [G:\UserData\Public\Data\2018\201801\20180115\wanghurong-7.raw]
1	2	1::P35908	SWISS-PROT:P35908 Tax_Id=9606 Gene_Symbol=KRT2 Keratin, type II cytoskeletal 2 epidermal	6149	66110	264	207	43	40	6654	1	0	0	632.351	1262.69	2	1262.69	-0.0001	0	53.34	0.00014	K	LALDVEIATYR	K					10244: Scan 18333 (rt=56.8594) [G:\UserData\Public\Data\2018\201801\20180115\wanghurong-7.raw]
1	2	1::P35908	SWISS-PROT:P35908 Tax_Id=9606 Gene_Symbol=KRT2 Keratin, type II cytoskeletal 2 epidermal	6149	66110	264	207	43	40	6655	1	0	0	632.351	1262.69	2	1262.69	0.0002	0	15.31	0.93	K	LALDVEIATYR	K					13787: Scan 23277 (rt=66.3796) [G:\UserData\Public\Data\2018\201801\20180115\wanghurong-7.raw]
1	2	1::P35908	SWISS-PROT:P35908 Tax_Id=9606 Gene_Symbol=KRT2 Keratin, type II cytoskeletal 2 epidermal	6149	66110	264	207	43	40	6656	1	0	0	421.903	1262.69	3	1262.69	0.0002	0	29.5	0.047	K	LALDVEIATYR	K					9194: Scan 16842 (rt=53.9063) [G:\UserData\Public\Data\2018\201801\20180115\wanghurong-7.raw]
1	2	1::P35908	SWISS-PROT:P35908 Tax_Id=9606 Gene_Symbol=KRT2 Keratin, type II cytoskeletal 2 epidermal	6149	66110	264	207	43	40	6657	1	0	0	632.351	1262.69	2	1262.69	0.0003	0	87.94	6.8e-08	K	LALDVEIATYR	K					9185: Scan 16830 (rt=53.8854) [G:\UserData\Public\Data\2018\201801\20180115\wanghurong-7.raw]
1	2	1::P35908	SWISS-PROT:P35908 Tax_Id=9606 Gene_Symbol=KRT2 Keratin, type II cytoskeletal 2 epidermal	6149	66110	264	207	43	40	6658	1	0	0	632.351	1262.69	2	1262.69	0.0004	0	10.71	0.12	K	LALDVEIATYR	K					13165: Scan 22445 (rt=64.85) [G:\UserData\Public\Data\2018\201801\20180115\wanghurong-7.raw]
1	2	1::P35908	SWISS-PROT:P35908 Tax_Id=9606 Gene_Symbol=KRT2 Keratin, type II cytoskeletal 2 epidermal	6149	66110	264	207	43	40	6659	1	0	0	632.351	1262.69	2	1262.69	0.0004	0	11.08	0.16	K	LALDVEIATYR	K					14907: Scan 24768 (rt=69.0955) [G:\UserData\Public\Data\2018\201801\20180115\wanghurong-7.raw]
1	2	1::P35908	SWISS-PROT:P35908 Tax_Id=9606 Gene_Symbol=KRT2 Keratin, type II cytoskeletal 2 epidermal	6149	66110	264	207	43	40	6660	1	0	0	632.351	1262.69	2	1262.69	0.0004	0	36.33	0.015	K	LALDVEIATYR	K					14982: Scan 24881 (rt=69.3044) [G:\UserData\Public\Data\2018\201801\20180115\wanghurong-7.raw]
1	2	1::P35908	SWISS-PROT:P35908 Tax_Id=9606 Gene_Symbol=KRT2 Keratin, type II cytoskeletal 2 epidermal	6149	66110	264	207	43	40	6661	1	0	0	632.351	1262.69	2	1262.69	0.0006	0	52.95	0.00016	K	LALDVEIATYR	K					10312: Scan 18428 (rt=57.0396) [G:\UserData\Public\Data\2018\201801\20180115\wanghurong-7.raw]
1	2	1::P35908	SWISS-PROT:P35908 Tax_Id=9606 Gene_Symbol=KRT2 Keratin, type II cytoskeletal 2 epidermal	6149	66110	264	207	43	40	6662	1	0	0	632.351	1262.69	2	1262.69	0.0006	0	87.49	7.5e-08	K	LALDVEIATYR	K					9252: Scan 16922 (rt=54.0614) [G:\UserData\Public\Data\2018\201801\20180115\wanghurong-7.raw]
1	2	1::P35908	SWISS-PROT:P35908 Tax_Id=9606 Gene_Symbol=KRT2 Keratin, type II cytoskeletal 2 epidermal	6149	66110	264	207	43	40	6663	1	0	0	632.351	1262.69	2	1262.69	0.0008	0	45.59	0.0012	K	LALDVEIATYR	K					14262: Scan 23914 (rt=67.5328) [G:\UserData\Public\Data\2018\201801\20180115\wanghurong-7.raw]
1	2	1::P35908	SWISS-PROT:P35908 Tax_Id=9606 Gene_Symbol=KRT2 Keratin, type II cytoskeletal 2 epidermal	6149	66110	264	207	43	40	6664	1	0	0	632.351	1262.69	2	1262.69	0.0008	0	53.02	0.00017	K	LALDVEIATYR	K					14266: Scan 23918 (rt=67.5385) [G:\UserData\Public\Data\2018\201801\20180115\wanghurong-7.raw]
1	2	1::P35908	SWISS-PROT:P35908 Tax_Id=9606 Gene_Symbol=KRT2 Keratin, type II cytoskeletal 2 epidermal	6149	66110	264	207	43	40	6665	1	0	0	632.351	1262.69	2	1262.69	0.0008	0	45.42	0.0012	K	LALDVEIATYR	K					14389: Scan 24076 (rt=67.8201) [G:\UserData\Public\Data\2018\201801\20180115\wanghurong-7.raw]
1	2	1::P35908	SWISS-PROT:P35908 Tax_Id=9606 Gene_Symbol=KRT2 Keratin, type II cytoskeletal 2 epidermal	6149	66110	264	207	43	40	6666	1	0	0	632.351	1262.69	2	1262.69	0.0008	0	77.23	8e-07	K	LALDVEIATYR	K					9472: Scan 17225 (rt=54.6214) [G:\UserData\Public\Data\2018\201801\20180115\wanghurong-7.raw]
1	2	1::P35908	SWISS-PROT:P35908 Tax_Id=9606 Gene_Symbol=KRT2 Keratin, type II cytoskeletal 2 epidermal	6149	66110	264	207	43	40	6667	1	0	0	632.351	1262.69	2	1262.69	0.0008	0	90.27	4e-08	K	LALDVEIATYR	K					9323: Scan 17020 (rt=54.2466) [G:\UserData\Public\Data\2018\201801\20180115\wanghurong-7.raw]
1	2	1::P35908	SWISS-PROT:P35908 Tax_Id=9606 Gene_Symbol=KRT2 Keratin, type II cytoskeletal 2 epidermal	6149	66110	264	207	43	40	6669	1	0	0	632.351	1262.69	2	1262.69	0.0009	0	71.89	2.7e-06	K	LALDVEIATYR	K					9396: Scan 17122 (rt=54.4335) [G:\UserData\Public\Data\2018\201801\20180115\wanghurong-7.raw]
1	2	1::P35908	SWISS-PROT:P35908 Tax_Id=9606 Gene_Symbol=KRT2 Keratin, type II cytoskeletal 2 epidermal	6149	66110	264	207	43	40	6670	1	0	0	632.351	1262.69	2	1262.69	0.0009	0	87.48	7.6e-08	K	LALDVEIATYR	K					9116: Scan 16737 (rt=53.7038) [G:\UserData\Public\Data\2018\201801\20180115\wanghurong-7.raw]
1	2	1::P35908	SWISS-PROT:P35908 Tax_Id=9606 Gene_Symbol=KRT2 Keratin, type II cytoskeletal 2 epidermal	6149	66110	264	207	43	40	6671	1	0	0	632.351	1262.69	2	1262.69	0.0009	0	43.69	0.0018	K	LALDVEIATYR	K					15643: Scan 25699 (rt=70.8129) [G:\UserData\Public\Data\2018\201801\20180115\wanghurong-7.raw]
1	2	1::P35908	SWISS-PROT:P35908 Tax_Id=9606 Gene_Symbol=KRT2 Keratin, type II cytoskeletal 2 epidermal	6149	66110	264	207	43	40	6672	1	0	0	632.351	1262.69	2	1262.69	0.001	0	64.95	1.4e-05	K	LALDVEIATYR	K					10572: Scan 18801 (rt=57.7825) [G:\UserData\Public\Data\2018\201801\20180115\wanghurong-7.raw]
1	2	1::P35908	SWISS-PROT:P35908 Tax_Id=9606 Gene_Symbol=KRT2 Keratin, type II cytoskeletal 2 epidermal	6149	66110	264	207	43	40	6673	1	0	0	632.351	1262.69	2	1262.69	0.0011	0	80.49	3.8e-07	K	LALDVEIATYR	K					9533: Scan 17315 (rt=54.7998) [G:\UserData\Public\Data\2018\201801\20180115\wanghurong-7.raw]
1	2	1::P35908	SWISS-PROT:P35908 Tax_Id=9606 Gene_Symbol=KRT2 Keratin, type II cytoskeletal 2 epidermal	6149	66110	264	207	43	40	6675	1	0	0	632.351	1262.69	2	1262.69	0.0012	0	65.84	1.1e-05	K	LALDVEIATYR	K					9596: Scan 17400 (rt=54.9827) [G:\UserData\Public\Data\2018\201801\20180115\wanghurong-7.raw]
1	2	1::P35908	SWISS-PROT:P35908 Tax_Id=9606 Gene_Symbol=KRT2 Keratin, type II cytoskeletal 2 epidermal	6149	66110	264	207	43	40	6676	1	0	0	632.351	1262.69	2	1262.69	0.0013	0	87.68	7.4e-08	K	LALDVEIATYR	K					9645: Scan 17473 (rt=55.166) [G:\UserData\Public\Data\2018\201801\20180115\wanghurong-7.raw]
1	2	1::P35908	SWISS-PROT:P35908 Tax_Id=9606 Gene_Symbol=KRT2 Keratin, type II cytoskeletal 2 epidermal	6149	66110	264	207	43	40	6677	1	0	0	632.351	1262.69	2	1262.69	0.0013	0	37.06	0.0006	K	LALDVEIATYR	K					10376: Scan 18523 (rt=57.2362) [G:\UserData\Public\Data\2018\201801\20180115\wanghurong-7.raw]
1	2	1::P35908	SWISS-PROT:P35908 Tax_Id=9606 Gene_Symbol=KRT2 Keratin, type II cytoskeletal 2 epidermal	6149	66110	264	207	43	40	6678	1	0	0	632.351	1262.69	2	1262.69	0.0013	0	43.98	0.00044	K	LALDVEIATYR	K					10699: Scan 18979 (rt=58.1503) [G:\UserData\Public\Data\2018\201801\20180115\wanghurong-7.raw]
1	2	1::P35908	SWISS-PROT:P35908 Tax_Id=9606 Gene_Symbol=KRT2 Keratin, type II cytoskeletal 2 epidermal	6149	66110	264	207	43	40	6679	1	0	0	632.351	1262.69	2	1262.69	0.0014	0	24.46	0.0091	K	LALDVEIATYR	K					10758: Scan 19063 (rt=58.3238) [G:\UserData\Public\Data\2018\201801\20180115\wanghurong-7.raw]
1	2	1::P35908	SWISS-PROT:P35908 Tax_Id=9606 Gene_Symbol=KRT2 Keratin, type II cytoskeletal 2 epidermal	6149	66110	264	207	43	40	6680	1	0	0	632.351	1262.69	2	1262.69	0.0014	0	78.05	6.8e-07	K	LALDVEIATYR	K					9695: Scan 17554 (rt=55.3548) [G:\UserData\Public\Data\2018\201801\20180115\wanghurong-7.raw]
1	2	1::P35908	SWISS-PROT:P35908 Tax_Id=9606 Gene_Symbol=KRT2 Keratin, type II cytoskeletal 2 epidermal	6149	66110	264	207	43	40	6681	1	0	0	632.351	1262.69	2	1262.69	0.0014	0	59.75	4.6e-05	K	LALDVEIATYR	K					10639: Scan 18892 (rt=57.9605) [G:\UserData\Public\Data\2018\201801\20180115\wanghurong-7.raw]
1	2	1::P35908	SWISS-PROT:P35908 Tax_Id=9606 Gene_Symbol=KRT2 Keratin, type II cytoskeletal 2 epidermal	6149	66110	264	207	43	40	6682	1	0	0	632.351	1262.69	2	1262.69	0.0014	0	76.15	1.1e-06	K	LALDVEIATYR	K					9045: Scan 16645 (rt=53.5309) [G:\UserData\Public\Data\2018\201801\20180115\wanghurong-7.raw]
1	2	1::P35908	SWISS-PROT:P35908 Tax_Id=9606 Gene_Symbol=KRT2 Keratin, type II cytoskeletal 2 epidermal	6149	66110	264	207	43	40	6683	1	0	0	632.352	1262.69	2	1262.69	0.0018	0	54.61	0.00014	K	LALDVEIATYR	K					9744: Scan 17630 (rt=55.5257) [G:\UserData\Public\Data\2018\201801\20180115\wanghurong-7.raw]
1	2	1::P35908	SWISS-PROT:P35908 Tax_Id=9606 Gene_Symbol=KRT2 Keratin, type II cytoskeletal 2 epidermal	6149	66110	264	207	43	40	6684	1	0	0	632.352	1262.69	2	1262.69	0.0019	0	49.41	6.7e-05	K	LALDVEIATYR	K					8973: Scan 16545 (rt=53.3472) [G:\UserData\Public\Data\2018\201801\20180115\wanghurong-7.raw]
1	2	1::P35908	SWISS-PROT:P35908 Tax_Id=9606 Gene_Symbol=KRT2 Keratin, type II cytoskeletal 2 epidermal	6149	66110	264	207	43	40	6685	1	0	0	632.352	1262.69	2	1262.69	0.002	0	66.2	1.7e-05	K	LALDVEIATYR	K					15753: Scan 25820 (rt=71.0294) [G:\UserData\Public\Data\2018\201801\20180115\wanghurong-7.raw]
1	2	1::P35908	SWISS-PROT:P35908 Tax_Id=9606 Gene_Symbol=KRT2 Keratin, type II cytoskeletal 2 epidermal	6149	66110	264	207	43	40	6686	1	0	0	632.352	1262.69	2	1262.69	0.0023	0	30.94	0.0087	K	LALDVEIATYR	K					11126: Scan 19613 (rt=59.4425) [G:\UserData\Public\Data\2018\201801\20180115\wanghurong-7.raw]
1	2	1::P35908	SWISS-PROT:P35908 Tax_Id=9606 Gene_Symbol=KRT2 Keratin, type II cytoskeletal 2 epidermal	6149	66110	264	207	43	40	6687	1	0	0	632.352	1262.69	2	1262.69	0.0023	0	65.82	1.1e-05	K	LALDVEIATYR	K					9809: Scan 17725 (rt=55.7053) [G:\UserData\Public\Data\2018\201801\20180115\wanghurong-7.raw]
1	2	1::P35908	SWISS-PROT:P35908 Tax_Id=9606 Gene_Symbol=KRT2 Keratin, type II cytoskeletal 2 epidermal	6149	66110	264	207	43	40	6688	1	0	0	632.352	1262.69	2	1262.69	0.0024	0	55.63	0.00011	K	LALDVEIATYR	K					14632: Scan 24390 (rt=68.4019) [G:\UserData\Public\Data\2018\201801\20180115\wanghurong-7.raw]
1	2	1::P35908	SWISS-PROT:P35908 Tax_Id=9606 Gene_Symbol=KRT2 Keratin, type II cytoskeletal 2 epidermal	6149	66110	264	207	43	40	6689	1	0	0	632.352	1262.69	2	1262.69	0.0024	0	22.46	0.011	K	LALDVEIATYR	K					10814: Scan 19151 (rt=58.5365) [G:\UserData\Public\Data\2018\201801\20180115\wanghurong-7.raw]
1	2	1::P35908	SWISS-PROT:P35908 Tax_Id=9606 Gene_Symbol=KRT2 Keratin, type II cytoskeletal 2 epidermal	6149	66110	264	207	43	40	6690	1	0	0	632.352	1262.69	2	1262.69	0.0025	0	61.5	3e-05	K	LALDVEIATYR	K					10067: Scan 18089 (rt=56.3996) [G:\UserData\Public\Data\2018\201801\20180115\wanghurong-7.raw]
1	2	1::P35908	SWISS-PROT:P35908 Tax_Id=9606 Gene_Symbol=KRT2 Keratin, type II cytoskeletal 2 epidermal	6149	66110	264	207	43	40	6691	1	0	0	632.352	1262.69	2	1262.69	0.0027	0	49.86	0.00023	K	LALDVEIATYR	K					9969: Scan 17954 (rt=56.131) [G:\UserData\Public\Data\2018\201801\20180115\wanghurong-7.raw]
1	2	1::P35908	SWISS-PROT:P35908 Tax_Id=9606 Gene_Symbol=KRT2 Keratin, type II cytoskeletal 2 epidermal	6149	66110	264	207	43	40	6692	1	0	0	632.353	1262.69	2	1262.69	0.0036	0	24.71	0.055	K	LALDVEIATYR	K					11065: Scan 19521 (rt=59.261) [G:\UserData\Public\Data\2018\201801\20180115\wanghurong-7.raw]
1	2	1::P35908	SWISS-PROT:P35908 Tax_Id=9606 Gene_Symbol=KRT2 Keratin, type II cytoskeletal 2 epidermal	6149	66110	264	207	43	40	6693	1	0	0	632.355	1262.7	2	1262.69	0.0086	0	32.46	0.0063	K	LALDVEIATYR	K					10998: Scan 19425 (rt=59.0767) [G:\UserData\Public\Data\2018\201801\20180115\wanghurong-7.raw]
1	2	1::P35908	SWISS-PROT:P35908 Tax_Id=9606 Gene_Symbol=KRT2 Keratin, type II cytoskeletal 2 epidermal	6149	66110	264	207	43	40	6694	1	0	0	632.361	1262.71	2	1262.69	0.0211	0	11.21	0.089	K	LALDVEIATYR	K					12807: Scan 21964 (rt=63.9673) [G:\UserData\Public\Data\2018\201801\20180115\wanghurong-7.raw]
1	2	1::P35908	SWISS-PROT:P35908 Tax_Id=9606 Gene_Symbol=KRT2 Keratin, type II cytoskeletal 2 epidermal	6149	66110	264	207	43	40	6698	1	0	0	632.362	1262.71	2	1262.69	0.0235	0	11.83	0.078	K	LALDVEIATYR	K					13366: Scan 22713 (rt=65.3369) [G:\UserData\Public\Data\2018\201801\20180115\wanghurong-7.raw]
1	2	1::P35908	SWISS-PROT:P35908 Tax_Id=9606 Gene_Symbol=KRT2 Keratin, type II cytoskeletal 2 epidermal	6149	66110	264	207	43	40	7663	1	0	1	440.865	1319.57	3	1319.58	-0.0013	0	56.5	6.1e-06	R	HGGGGGGFGGGGFGSR	S					653: Scan 3920 (rt=24.0491) [G:\UserData\Public\Data\2018\201801\20180115\wanghurong-7.raw]
1	2	1::P35908	SWISS-PROT:P35908 Tax_Id=9606 Gene_Symbol=KRT2 Keratin, type II cytoskeletal 2 epidermal	6149	66110	264	207	43	40	7664	1	0	1	440.866	1319.58	3	1319.58	-0.0005	0	54.78	7.3e-06	R	HGGGGGGFGGGGFGSR	S					620: Scan 3864 (rt=23.8765) [G:\UserData\Public\Data\2018\201801\20180115\wanghurong-7.raw]
1	2	1::P35908	SWISS-PROT:P35908 Tax_Id=9606 Gene_Symbol=KRT2 Keratin, type II cytoskeletal 2 epidermal	6149	66110	264	207	43	40	7665	1	0	1	440.866	1319.58	3	1319.58	-0.0005	0	45.21	5.8e-05	R	HGGGGGGFGGGGFGSR	S					692: Scan 3988 (rt=24.2237) [G:\UserData\Public\Data\2018\201801\20180115\wanghurong-7.raw]
1	2	1::P35908	SWISS-PROT:P35908 Tax_Id=9606 Gene_Symbol=KRT2 Keratin, type II cytoskeletal 2 epidermal	6149	66110	264	207	43	40	7666	1	0	1	660.795	1319.58	2	1319.58	0.0003	0	82.35	6.2e-08	R	HGGGGGGFGGGGFGSR	S					671: Scan 3947 (rt=24.1116) [G:\UserData\Public\Data\2018\201801\20180115\wanghurong-7.raw]
1	2	1::P35908	SWISS-PROT:P35908 Tax_Id=9606 Gene_Symbol=KRT2 Keratin, type II cytoskeletal 2 epidermal	6149	66110	264	207	43	40	7668	1	0	1	440.866	1319.58	3	1319.58	0.0012	0	42.99	9.3e-05	R	HGGGGGGFGGGGFGSR	S					600: Scan 3814 (rt=23.6999) [G:\UserData\Public\Data\2018\201801\20180115\wanghurong-7.raw]
1	2	1::P35908	SWISS-PROT:P35908 Tax_Id=9606 Gene_Symbol=KRT2 Keratin, type II cytoskeletal 2 epidermal	6149	66110	264	207	43	40	7669	1	0	1	660.796	1319.58	2	1319.58	0.0014	0	109.7	1.2e-10	R	HGGGGGGFGGGGFGSR	S					628: Scan 3880 (rt=23.9326) [G:\UserData\Public\Data\2018\201801\20180115\wanghurong-7.raw]
1	2	1::P35908	SWISS-PROT:P35908 Tax_Id=9606 Gene_Symbol=KRT2 Keratin, type II cytoskeletal 2 epidermal	6149	66110	264	207	43	40	7797	1	0	1	665.323	1328.63	2	1328.63	0.0001	0	76.16	3.8e-07	K	NVQDAIADAEQR	G					3376: Scan 8235 (rt=34.7181) [G:\UserData\Public\Data\2018\201801\20180115\wanghurong-7.raw]
1	2	1::P35908	SWISS-PROT:P35908 Tax_Id=9606 Gene_Symbol=KRT2 Keratin, type II cytoskeletal 2 epidermal	6149	66110	264	207	43	40	7798	1	0	1	665.323	1328.63	2	1328.63	0.0002	0	86.48	3.8e-08	K	NVQDAIADAEQR	G					3428: Scan 8314 (rt=34.8933) [G:\UserData\Public\Data\2018\201801\20180115\wanghurong-7.raw]
1	2	1::P35908	SWISS-PROT:P35908 Tax_Id=9606 Gene_Symbol=KRT2 Keratin, type II cytoskeletal 2 epidermal	6149	66110	264	207	43	40	7799	1	0	1	665.324	1328.63	2	1328.63	0.0012	0	35.25	0.003	K	NVQDAIADAEQR	G					3326: Scan 8158 (rt=34.5461) [G:\UserData\Public\Data\2018\201801\20180115\wanghurong-7.raw]
1	2	1::P35908	SWISS-PROT:P35908 Tax_Id=9606 Gene_Symbol=KRT2 Keratin, type II cytoskeletal 2 epidermal	6149	66110	264	207	43	40	7801	1	0	0	665.366	1328.72	2	1328.72	-0.0021	0	59.62	1.1e-05	R	NLDLDSIIAEVK	A					14772: Scan 24580 (rt=68.7571) [G:\UserData\Public\Data\2018\201801\20180115\wanghurong-7.raw]
1	2	1::P35908	SWISS-PROT:P35908 Tax_Id=9606 Gene_Symbol=KRT2 Keratin, type II cytoskeletal 2 epidermal	6149	66110	264	207	43	40	7802	1	0	0	665.367	1328.72	2	1328.72	-0.0001	0	58.33	4.6e-06	R	NLDLDSIIAEVK	A					14690: Scan 24473 (rt=68.5639) [G:\UserData\Public\Data\2018\201801\20180115\wanghurong-7.raw]
1	2	1::P35908	SWISS-PROT:P35908 Tax_Id=9606 Gene_Symbol=KRT2 Keratin, type II cytoskeletal 2 epidermal	6149	66110	264	207	43	40	7803	1	0	0	665.367	1328.72	2	1328.72	0.0005	0	93.92	1.8e-08	R	NLDLDSIIAEVK	A					9254: Scan 16925 (rt=54.0657) [G:\UserData\Public\Data\2018\201801\20180115\wanghurong-7.raw]
1	2	1::P35908	SWISS-PROT:P35908 Tax_Id=9606 Gene_Symbol=KRT2 Keratin, type II cytoskeletal 2 epidermal	6149	66110	264	207	43	40	7804	1	0	0	443.914	1328.72	3	1328.72	0.0006	0	55.09	8.6e-05	R	NLDLDSIIAEVK	A					14718: Scan 24507 (rt=68.6254) [G:\UserData\Public\Data\2018\201801\20180115\wanghurong-7.raw]
1	2	1::P35908	SWISS-PROT:P35908 Tax_Id=9606 Gene_Symbol=KRT2 Keratin, type II cytoskeletal 2 epidermal	6149	66110	264	207	43	40	7805	1	0	0	665.368	1328.72	2	1328.72	0.0025	0	39.41	0.0002	R	NLDLDSIIAEVK	A					14620: Scan 24373 (rt=68.3695) [G:\UserData\Public\Data\2018\201801\20180115\wanghurong-7.raw]
1	2	1::P35908	SWISS-PROT:P35908 Tax_Id=9606 Gene_Symbol=KRT2 Keratin, type II cytoskeletal 2 epidermal	6149	66110	264	207	43	40	7851	1	0	1	446.242	1335.7	3	1335.7	-0.0004	1	47.18	3.8e-05	R	TAAENDFVTLKK	D					2067: Scan 6209 (rt=29.865) [G:\UserData\Public\Data\2018\201801\20180115\wanghurong-7.raw]
1	2	1::P35908	SWISS-PROT:P35908 Tax_Id=9606 Gene_Symbol=KRT2 Keratin, type II cytoskeletal 2 epidermal	6149	66110	264	207	43	40	7852	1	0	1	446.242	1335.7	3	1335.7	0.0001	1	47.36	3.6e-05	R	TAAENDFVTLKK	D					2123: Scan 6287 (rt=30.0446) [G:\UserData\Public\Data\2018\201801\20180115\wanghurong-7.raw]
1	2	1::P35908	SWISS-PROT:P35908 Tax_Id=9606 Gene_Symbol=KRT2 Keratin, type II cytoskeletal 2 epidermal	6149	66110	264	207	43	40	7853	1	0	1	668.859	1335.7	2	1335.7	0.0005	1	54.85	1.2e-05	R	TAAENDFVTLKK	D					2097: Scan 6256 (rt=29.9838) [G:\UserData\Public\Data\2018\201801\20180115\wanghurong-7.raw]
1	2	1::P35908	SWISS-PROT:P35908 Tax_Id=9606 Gene_Symbol=KRT2 Keratin, type II cytoskeletal 2 epidermal	6149	66110	264	207	43	40	8000	1	0	1	448.589	1342.75	3	1342.75	0.0004	1	36.25	0.003	K	EIKIEISELNR	V					6035: Scan 12103 (rt=43.4805) [G:\UserData\Public\Data\2018\201801\20180115\wanghurong-7.raw]
1	2	1::P35908	SWISS-PROT:P35908 Tax_Id=9606 Gene_Symbol=KRT2 Keratin, type II cytoskeletal 2 epidermal	6149	66110	264	207	43	40	8001	1	0	1	448.589	1342.75	3	1342.75	0.0007	1	16.76	0.027	K	EIKIEISELNR	V					6082: Scan 12178 (rt=43.6613) [G:\UserData\Public\Data\2018\201801\20180115\wanghurong-7.raw]
1	2	1::P35908	SWISS-PROT:P35908 Tax_Id=9606 Gene_Symbol=KRT2 Keratin, type II cytoskeletal 2 epidermal	6149	66110	264	207	43	40	8413	1	0	1	457.909	1370.7	3	1370.7	-0.0001	0	67.72	9.8e-06	K	LNDLEEALQQAK	E					7194: Scan 13978 (rt=47.8869) [G:\UserData\Public\Data\2018\201801\20180115\wanghurong-7.raw]
1	2	1::P35908	SWISS-PROT:P35908 Tax_Id=9606 Gene_Symbol=KRT2 Keratin, type II cytoskeletal 2 epidermal	6149	66110	264	207	43	40	8415	1	0	1	457.909	1370.7	3	1370.7	0.0003	0	48.07	0.00025	K	LNDLEEALQQAK	E					7249: Scan 14064 (rt=48.0694) [G:\UserData\Public\Data\2018\201801\20180115\wanghurong-7.raw]
1	2	1::P35908	SWISS-PROT:P35908 Tax_Id=9606 Gene_Symbol=KRT2 Keratin, type II cytoskeletal 2 epidermal	6149	66110	264	207	43	40	8416	1	0	1	686.36	1370.7	2	1370.7	0.0005	0	64.94	1.3e-06	K	LNDLEEALQQAK	E					7210: Scan 14007 (rt=47.9503) [G:\UserData\Public\Data\2018\201801\20180115\wanghurong-7.raw]
1	2	1::P35908	SWISS-PROT:P35908 Tax_Id=9606 Gene_Symbol=KRT2 Keratin, type II cytoskeletal 2 epidermal	6149	66110	264	207	43	40	8417	1	0	1	686.36	1370.7	2	1370.7	0.0006	0	83.35	3.5e-08	K	LNDLEEALQQAK	E					7265: Scan 14088 (rt=48.1285) [G:\UserData\Public\Data\2018\201801\20180115\wanghurong-7.raw]
1	2	1::P35908	SWISS-PROT:P35908 Tax_Id=9606 Gene_Symbol=KRT2 Keratin, type II cytoskeletal 2 epidermal	6149	66110	264	207	43	40	8418	1	0	1	686.36	1370.7	2	1370.7	0.0007	0	2.5	0.58	K	LNDLEEALQQAK	E					7320: Scan 14166 (rt=48.3123) [G:\UserData\Public\Data\2018\201801\20180115\wanghurong-7.raw]
1	2	1::P35908	SWISS-PROT:P35908 Tax_Id=9606 Gene_Symbol=KRT2 Keratin, type II cytoskeletal 2 epidermal	6149	66110	264	207	43	40	8419	2	0	1	686.36	1370.7	2	1370.7	0.0007	0	0.67	1.1	K	LNDLEEALQQAK	E					8289: Scan 15577 (rt=51.2927) [G:\UserData\Public\Data\2018\201801\20180115\wanghurong-7.raw]
1	2	1::P35908	SWISS-PROT:P35908 Tax_Id=9606 Gene_Symbol=KRT2 Keratin, type II cytoskeletal 2 epidermal	6149	66110	264	207	43	40	8420	1	0	1	457.909	1370.7	3	1370.7	0.0009	0	21.53	0.015	K	LNDLEEALQQAK	E					7152: Scan 13903 (rt=47.708) [G:\UserData\Public\Data\2018\201801\20180115\wanghurong-7.raw]
1	2	1::P35908	SWISS-PROT:P35908 Tax_Id=9606 Gene_Symbol=KRT2 Keratin, type II cytoskeletal 2 epidermal	6149	66110	264	207	43	40	8421	1	0	1	686.36	1370.71	2	1370.7	0.0011	0	67.89	1.1e-06	K	LNDLEEALQQAK	E					7161: Scan 13920 (rt=47.7532) [G:\UserData\Public\Data\2018\201801\20180115\wanghurong-7.raw]
1	2	1::P35908	SWISS-PROT:P35908 Tax_Id=9606 Gene_Symbol=KRT2 Keratin, type II cytoskeletal 2 epidermal	6149	66110	264	207	43	40	8422	1	0	1	686.36	1370.71	2	1370.7	0.0018	0	10.05	0.47	K	LNDLEEALQQAK	E					8337: Scan 15651 (rt=51.4692) [G:\UserData\Public\Data\2018\201801\20180115\wanghurong-7.raw]
1	2	1::P35908	SWISS-PROT:P35908 Tax_Id=9606 Gene_Symbol=KRT2 Keratin, type II cytoskeletal 2 epidermal	6149	66110	264	207	43	40	8731	1	0	1	464.564	1390.67	3	1390.67	-0.0021	1	56.97	4.6e-06	R	SKEEAEALYHSK	Y					149: Scan 2497 (rt=18.6677) [G:\UserData\Public\Data\2018\201801\20180115\wanghurong-7.raw]
1	2	1::P35908	SWISS-PROT:P35908 Tax_Id=9606 Gene_Symbol=KRT2 Keratin, type II cytoskeletal 2 epidermal	6149	66110	264	207	43	40	8732	1	0	1	464.564	1390.67	3	1390.67	-0.0018	1	57	4.5e-06	R	SKEEAEALYHSK	Y					164: Scan 2543 (rt=18.8385) [G:\UserData\Public\Data\2018\201801\20180115\wanghurong-7.raw]
1	2	1::P35908	SWISS-PROT:P35908 Tax_Id=9606 Gene_Symbol=KRT2 Keratin, type II cytoskeletal 2 epidermal	6149	66110	264	207	43	40	8733	1	0	1	348.675	1390.67	4	1390.67	-0.0001	1	34.79	0.0011	R	SKEEAEALYHSK	Y					168: Scan 2554 (rt=18.8804) [G:\UserData\Public\Data\2018\201801\20180115\wanghurong-7.raw]
1	2	1::P35908	SWISS-PROT:P35908 Tax_Id=9606 Gene_Symbol=KRT2 Keratin, type II cytoskeletal 2 epidermal	6149	66110	264	207	43	40	8734	1	0	1	348.675	1390.67	4	1390.67	-0.0001	1	34.2	0.00062	R	SKEEAEALYHSK	Y					154: Scan 2508 (rt=18.7049) [G:\UserData\Public\Data\2018\201801\20180115\wanghurong-7.raw]
1	2	1::P35908	SWISS-PROT:P35908 Tax_Id=9606 Gene_Symbol=KRT2 Keratin, type II cytoskeletal 2 epidermal	6149	66110	264	207	43	40	8735	1	0	1	696.344	1390.67	2	1390.67	0	1	36.76	0.0044	R	SKEEAEALYHSK	Y					159: Scan 2528 (rt=18.7814) [G:\UserData\Public\Data\2018\201801\20180115\wanghurong-7.raw]
1	2	1::P35908	SWISS-PROT:P35908 Tax_Id=9606 Gene_Symbol=KRT2 Keratin, type II cytoskeletal 2 epidermal	6149	66110	264	207	43	40	8741	1	0	1	348.676	1390.67	4	1390.67	0.0015	1	5.89	0.28	R	SKEEAEALYHSK	Y					138: Scan 2463 (rt=18.5275) [G:\UserData\Public\Data\2018\201801\20180115\wanghurong-7.raw]
1	2	1::P35908	SWISS-PROT:P35908 Tax_Id=9606 Gene_Symbol=KRT2 Keratin, type II cytoskeletal 2 epidermal	6149	66110	264	207	43	40	8744	1	0	0	464.601	1390.78	3	1390.78	0	1	29.45	0.0017	K	LALDVEIATYRK	L					6699: Scan 13174 (rt=46.0764) [G:\UserData\Public\Data\2018\201801\20180115\wanghurong-7.raw]
1	2	1::P35908	SWISS-PROT:P35908 Tax_Id=9606 Gene_Symbol=KRT2 Keratin, type II cytoskeletal 2 epidermal	6149	66110	264	207	43	40	8745	1	0	0	464.601	1390.78	3	1390.78	0.0004	1	33.65	0.0007	K	LALDVEIATYRK	L					6636: Scan 13085 (rt=45.8936) [G:\UserData\Public\Data\2018\201801\20180115\wanghurong-7.raw]
1	2	1::P35908	SWISS-PROT:P35908 Tax_Id=9606 Gene_Symbol=KRT2 Keratin, type II cytoskeletal 2 epidermal	6149	66110	264	207	43	40	8746	1	0	0	464.601	1390.78	3	1390.78	0.0006	1	11.48	0.084	K	LALDVEIATYRK	L					6756: Scan 13255 (rt=46.2555) [G:\UserData\Public\Data\2018\201801\20180115\wanghurong-7.raw]
1	2	1::P35908	SWISS-PROT:P35908 Tax_Id=9606 Gene_Symbol=KRT2 Keratin, type II cytoskeletal 2 epidermal	6149	66110	264	207	43	40	8747	1	0	0	464.602	1390.78	3	1390.78	0.0013	1	10.26	0.11	K	LALDVEIATYRK	L					6569: Scan 12990 (rt=45.708) [G:\UserData\Public\Data\2018\201801\20180115\wanghurong-7.raw]
1	2	1::P35908	SWISS-PROT:P35908 Tax_Id=9606 Gene_Symbol=KRT2 Keratin, type II cytoskeletal 2 epidermal	6149	66110	264	207	43	40	8977	1	0	1	470.908	1409.7	3	1409.7	0.0009	1	28.05	0.0041	R	GFSSGSAVVSGGSRR	S					343: Scan 3218 (rt=21.6683) [G:\UserData\Public\Data\2018\201801\20180115\wanghurong-7.raw]
1	2	1::P35908	SWISS-PROT:P35908 Tax_Id=9606 Gene_Symbol=KRT2 Keratin, type II cytoskeletal 2 epidermal	6149	66110	264	207	43	40	8978	1	0	1	470.908	1409.7	3	1409.7	0.0009	1	19.92	0.03	R	GFSSGSAVVSGGSRR	S					332: Scan 3175 (rt=21.4908) [G:\UserData\Public\Data\2018\201801\20180115\wanghurong-7.raw]
1	2	1::P35908	SWISS-PROT:P35908 Tax_Id=9606 Gene_Symbol=KRT2 Keratin, type II cytoskeletal 2 epidermal	6149	66110	264	207	43	40	9668	1	0	1	730.904	1459.79	2	1459.79	0.0004	0	87.54	7.7e-09	K	VDLLNQEIEFLK	V					13824: Scan 23332 (rt=66.4772) [G:\UserData\Public\Data\2018\201801\20180115\wanghurong-7.raw]
1	2	1::P35908	SWISS-PROT:P35908 Tax_Id=9606 Gene_Symbol=KRT2 Keratin, type II cytoskeletal 2 epidermal	6149	66110	264	207	43	40	9669	1	0	1	730.904	1459.79	2	1459.79	0.0005	0	70.65	3.1e-07	K	VDLLNQEIEFLK	V					13746: Scan 23226 (rt=66.2852) [G:\UserData\Public\Data\2018\201801\20180115\wanghurong-7.raw]
1	2	1::P35908	SWISS-PROT:P35908 Tax_Id=9606 Gene_Symbol=KRT2 Keratin, type II cytoskeletal 2 epidermal	6149	66110	264	207	43	40	9670	1	0	1	730.904	1459.79	2	1459.79	0.0007	0	4.05	0.46	K	VDLLNQEIEFLK	V					14232: Scan 23875 (rt=67.4595) [G:\UserData\Public\Data\2018\201801\20180115\wanghurong-7.raw]
1	2	1::P35908	SWISS-PROT:P35908 Tax_Id=9606 Gene_Symbol=KRT2 Keratin, type II cytoskeletal 2 epidermal	6149	66110	264	207	43	40	9671	1	0	1	730.904	1459.79	2	1459.79	0.0008	0	60.59	2.1e-06	K	VDLLNQEIEFLK	V					13901: Scan 23428 (rt=66.6524) [G:\UserData\Public\Data\2018\201801\20180115\wanghurong-7.raw]
1	2	1::P35908	SWISS-PROT:P35908 Tax_Id=9606 Gene_Symbol=KRT2 Keratin, type II cytoskeletal 2 epidermal	6149	66110	264	207	43	40	9672	1	0	1	487.605	1459.79	3	1459.79	0.001	0	45.22	0.0001	K	VDLLNQEIEFLK	V					13782: Scan 23271 (rt=66.3671) [G:\UserData\Public\Data\2018\201801\20180115\wanghurong-7.raw]
1	2	1::P35908	SWISS-PROT:P35908 Tax_Id=9606 Gene_Symbol=KRT2 Keratin, type II cytoskeletal 2 epidermal	6149	66110	264	207	43	40	9673	1	0	1	487.605	1459.79	3	1459.79	0.0011	0	38.98	0.00041	K	VDLLNQEIEFLK	V					13862: Scan 23380 (rt=66.5628) [G:\UserData\Public\Data\2018\201801\20180115\wanghurong-7.raw]
1	2	1::P35908	SWISS-PROT:P35908 Tax_Id=9606 Gene_Symbol=KRT2 Keratin, type II cytoskeletal 2 epidermal	6149	66110	264	207	43	40	9674	1	0	1	730.904	1459.79	2	1459.79	0.0014	0	19.54	0.015	K	VDLLNQEIEFLK	V					13676: Scan 23128 (rt=66.0929) [G:\UserData\Public\Data\2018\201801\20180115\wanghurong-7.raw]
1	2	1::P35908	SWISS-PROT:P35908 Tax_Id=9606 Gene_Symbol=KRT2 Keratin, type II cytoskeletal 2 epidermal	6149	66110	264	207	43	40	9844	1	0	0	492.599	1474.78	3	1474.78	-0.0028	0	53.53	9.6e-06	R	FLEQQNQVLQTK	W					3072: Scan 7820 (rt=33.8434) [G:\UserData\Public\Data\2018\201801\20180115\wanghurong-7.raw]
1	2	1::P35908	SWISS-PROT:P35908 Tax_Id=9606 Gene_Symbol=KRT2 Keratin, type II cytoskeletal 2 epidermal	6149	66110	264	207	43	40	9845	1	0	0	492.599	1474.78	3	1474.78	-0.0021	0	55.36	7e-06	R	FLEQQNQVLQTK	W					3147: Scan 7918 (rt=34.0259) [G:\UserData\Public\Data\2018\201801\20180115\wanghurong-7.raw]
1	2	1::P35908	SWISS-PROT:P35908 Tax_Id=9606 Gene_Symbol=KRT2 Keratin, type II cytoskeletal 2 epidermal	6149	66110	264	207	43	40	9846	1	0	0	738.396	1474.78	2	1474.78	-0.0009	0	75.44	8.4e-08	R	FLEQQNQVLQTK	W					3106: Scan 7866 (rt=33.9283) [G:\UserData\Public\Data\2018\201801\20180115\wanghurong-7.raw]
1	2	1::P35908	SWISS-PROT:P35908 Tax_Id=9606 Gene_Symbol=KRT2 Keratin, type II cytoskeletal 2 epidermal	6149	66110	264	207	43	40	9847	1	0	0	738.396	1474.78	2	1474.78	-0.0005	0	75.51	8.3e-08	R	FLEQQNQVLQTK	W					3183: Scan 7961 (rt=34.1067) [G:\UserData\Public\Data\2018\201801\20180115\wanghurong-7.raw]
1	2	1::P35908	SWISS-PROT:P35908 Tax_Id=9606 Gene_Symbol=KRT2 Keratin, type II cytoskeletal 2 epidermal	6149	66110	264	207	43	40	9848	1	0	0	738.396	1474.78	2	1474.78	-0.0003	0	75.47	8.4e-08	R	FLEQQNQVLQTK	W					3031: Scan 7765 (rt=33.7443) [G:\UserData\Public\Data\2018\201801\20180115\wanghurong-7.raw]
1	2	1::P35908	SWISS-PROT:P35908 Tax_Id=9606 Gene_Symbol=KRT2 Keratin, type II cytoskeletal 2 epidermal	6149	66110	264	207	43	40	9850	1	0	0	738.396	1474.78	2	1474.78	0.0001	0	74.96	9.4e-08	R	FLEQQNQVLQTK	W					3969: Scan 9067 (rt=36.5119) [G:\UserData\Public\Data\2018\201801\20180115\wanghurong-7.raw]
1	2	1::P35908	SWISS-PROT:P35908 Tax_Id=9606 Gene_Symbol=KRT2 Keratin, type II cytoskeletal 2 epidermal	6149	66110	264	207	43	40	9851	1	0	0	738.396	1474.78	2	1474.78	0.0003	0	53.74	9.1e-06	R	FLEQQNQVLQTK	W					4056: Scan 9166 (rt=36.6865) [G:\UserData\Public\Data\2018\201801\20180115\wanghurong-7.raw]
1	2	1::P35908	SWISS-PROT:P35908 Tax_Id=9606 Gene_Symbol=KRT2 Keratin, type II cytoskeletal 2 epidermal	6149	66110	264	207	43	40	9852	1	0	0	738.397	1474.78	2	1474.78	0.0007	0	78.41	5.5e-08	R	FLEQQNQVLQTK	W					3241: Scan 8042 (rt=34.2818) [G:\UserData\Public\Data\2018\201801\20180115\wanghurong-7.raw]
1	2	1::P35908	SWISS-PROT:P35908 Tax_Id=9606 Gene_Symbol=KRT2 Keratin, type II cytoskeletal 2 epidermal	6149	66110	264	207	43	40	9853	1	0	0	492.6	1474.78	3	1474.78	0.001	0	23.79	0.0059	R	FLEQQNQVLQTK	W					3222: Scan 8011 (rt=34.2059) [G:\UserData\Public\Data\2018\201801\20180115\wanghurong-7.raw]
1	2	1::P35908	SWISS-PROT:P35908 Tax_Id=9606 Gene_Symbol=KRT2 Keratin, type II cytoskeletal 2 epidermal	6149	66110	264	207	43	40	10283	1	0	1	507.942	1520.8	3	1520.8	0.0011	1	37	0.00038	R	LLRDYQELMNVK	L					6560: Scan 12978 (rt=45.6871) [G:\UserData\Public\Data\2018\201801\20180115\wanghurong-7.raw]
1	2	1::P35908	SWISS-PROT:P35908 Tax_Id=9606 Gene_Symbol=KRT2 Keratin, type II cytoskeletal 2 epidermal	6149	66110	264	207	43	40	10284	1	0	1	507.942	1520.8	3	1520.8	0.0016	1	19.9	0.014	R	LLRDYQELMNVK	L					6513: Scan 12898 (rt=45.5009) [G:\UserData\Public\Data\2018\201801\20180115\wanghurong-7.raw]
1	2	1::P35908	SWISS-PROT:P35908 Tax_Id=9606 Gene_Symbol=KRT2 Keratin, type II cytoskeletal 2 epidermal	6149	66110	264	207	43	40	11431	1	0	1	538.622	1612.84	3	1612.84	0.0011	1	51.98	1.5e-05	R	NKLNDLEEALQQAK	E					7943: Scan 15106 (rt=50.3927) [G:\UserData\Public\Data\2018\201801\20180115\wanghurong-7.raw]
1	2	1::P35908	SWISS-PROT:P35908 Tax_Id=9606 Gene_Symbol=KRT2 Keratin, type II cytoskeletal 2 epidermal	6149	66110	264	207	43	40	11432	1	0	1	538.622	1612.84	3	1612.84	0.0013	1	23.04	0.0069	R	NKLNDLEEALQQAK	E					7878: Scan 15019 (rt=50.2123) [G:\UserData\Public\Data\2018\201801\20180115\wanghurong-7.raw]
1	2	1::P35908	SWISS-PROT:P35908 Tax_Id=9606 Gene_Symbol=KRT2 Keratin, type II cytoskeletal 2 epidermal	6149	66110	264	207	43	40	11690	1	0	1	549.214	1644.62	3	1644.6	0.024	2	1.18	0.77	-	MSCQISCKSRGR	G	Oxidation (M); 2 Phospho (ST)	0.120000002000.0			5974: Scan 12008 (rt=43.2324) [G:\UserData\Public\Data\2018\201801\20180115\wanghurong-7.raw]
1	2	1::P35908	SWISS-PROT:P35908 Tax_Id=9606 Gene_Symbol=KRT2 Keratin, type II cytoskeletal 2 epidermal	6149	66110	264	207	43	40	12295	1	0	1	870.857	1739.7	2	1739.7	0.0014	0	27.33	0.0074	R	GSSSGGGYSSGSSSYGSGGR	Q					99: Scan 2244 (rt=17.4719) [G:\UserData\Public\Data\2018\201801\20180115\wanghurong-7.raw]
1	2	1::P35908	SWISS-PROT:P35908 Tax_Id=9606 Gene_Symbol=KRT2 Keratin, type II cytoskeletal 2 epidermal	6149	66110	264	207	43	40	12300	1	0	1	871.378	1740.74	2	1740.74	0	0	24.2	0.0054	R	GGSGGGGSISGGGYGSGGGSGGR	Y					155: Scan 2510 (rt=18.7116) [G:\UserData\Public\Data\2018\201801\20180115\wanghurong-7.raw]
1	2	1::P35908	SWISS-PROT:P35908 Tax_Id=9606 Gene_Symbol=KRT2 Keratin, type II cytoskeletal 2 epidermal	6149	66110	264	207	43	40	12301	1	0	1	871.378	1740.74	2	1740.74	0.0011	0	79.24	3.7e-08	R	GGSGGGGSISGGGYGSGGGSGGR	Y					140: Scan 2467 (rt=18.5413) [G:\UserData\Public\Data\2018\201801\20180115\wanghurong-7.raw]
1	2	1::P35908	SWISS-PROT:P35908 Tax_Id=9606 Gene_Symbol=KRT2 Keratin, type II cytoskeletal 2 epidermal	6149	66110	264	207	43	40	12302	1	0	1	581.255	1740.74	3	1740.74	0.0017	0	1.24	0.76	R	GGSGGGGSISGGGYGSGGGSGGR	Y					132: Scan 2435 (rt=18.3933) [G:\UserData\Public\Data\2018\201801\20180115\wanghurong-7.raw]
1	2	1::P35908	SWISS-PROT:P35908 Tax_Id=9606 Gene_Symbol=KRT2 Keratin, type II cytoskeletal 2 epidermal	6149	66110	264	207	43	40	12303	1	0	1	581.255	1740.74	3	1740.74	0.0017	0	40.57	0.00024	R	GGSGGGGSISGGGYGSGGGSGGR	Y					142: Scan 2473 (rt=18.5664) [G:\UserData\Public\Data\2018\201801\20180115\wanghurong-7.raw]
1	2	1::P35908	SWISS-PROT:P35908 Tax_Id=9606 Gene_Symbol=KRT2 Keratin, type II cytoskeletal 2 epidermal	6149	66110	264	207	43	40	13014	1	0	1	919.96	1837.91	2	1837.91	-0.0011	0	5.84	0.28	K	SISISVAGGGGGFGAAGGFGGR	G					9272: Scan 16950 (rt=54.113) [G:\UserData\Public\Data\2018\201801\20180115\wanghurong-7.raw]
1	2	1::P35908	SWISS-PROT:P35908 Tax_Id=9606 Gene_Symbol=KRT2 Keratin, type II cytoskeletal 2 epidermal	6149	66110	264	207	43	40	13015	1	0	1	919.96	1837.91	2	1837.91	-0.0009	0	5.37	0.31	K	SISISVAGGGGGFGAAGGFGGR	G					9137: Scan 16764 (rt=53.758) [G:\UserData\Public\Data\2018\201801\20180115\wanghurong-7.raw]
1	2	1::P35908	SWISS-PROT:P35908 Tax_Id=9606 Gene_Symbol=KRT2 Keratin, type II cytoskeletal 2 epidermal	6149	66110	264	207	43	40	13016	1	0	1	613.643	1837.91	3	1837.91	-0.0007	0	17.2	0.024	K	SISISVAGGGGGFGAAGGFGGR	G					9127: Scan 16749 (rt=53.7248) [G:\UserData\Public\Data\2018\201801\20180115\wanghurong-7.raw]
1	2	1::P35908	SWISS-PROT:P35908 Tax_Id=9606 Gene_Symbol=KRT2 Keratin, type II cytoskeletal 2 epidermal	6149	66110	264	207	43	40	13017	1	0	1	919.961	1837.91	2	1837.91	-0.0004	0	18.68	0.068	K	SISISVAGGGGGFGAAGGFGGR	G					9344: Scan 17048 (rt=54.2983) [G:\UserData\Public\Data\2018\201801\20180115\wanghurong-7.raw]
1	2	1::P35908	SWISS-PROT:P35908 Tax_Id=9606 Gene_Symbol=KRT2 Keratin, type II cytoskeletal 2 epidermal	6149	66110	264	207	43	40	13018	1	0	1	919.961	1837.91	2	1837.91	-0.0002	0	18.26	0.066	K	SISISVAGGGGGFGAAGGFGGR	G					9539: Scan 17323 (rt=54.8191) [G:\UserData\Public\Data\2018\201801\20180115\wanghurong-7.raw]
1	2	1::P35908	SWISS-PROT:P35908 Tax_Id=9606 Gene_Symbol=KRT2 Keratin, type II cytoskeletal 2 epidermal	6149	66110	264	207	43	40	13019	1	0	1	919.961	1837.91	2	1837.91	-0.0001	0	36.94	0.00074	K	SISISVAGGGGGFGAAGGFGGR	G					9201: Scan 16855 (rt=53.9327) [G:\UserData\Public\Data\2018\201801\20180115\wanghurong-7.raw]
1	2	1::P35908	SWISS-PROT:P35908 Tax_Id=9606 Gene_Symbol=KRT2 Keratin, type II cytoskeletal 2 epidermal	6149	66110	264	207	43	40	13020	1	0	1	919.961	1837.91	2	1837.91	0.0001	0	22.35	0.019	K	SISISVAGGGGGFGAAGGFGGR	G					9036: Scan 16624 (rt=53.4914) [G:\UserData\Public\Data\2018\201801\20180115\wanghurong-7.raw]
1	2	1::P35908	SWISS-PROT:P35908 Tax_Id=9606 Gene_Symbol=KRT2 Keratin, type II cytoskeletal 2 epidermal	6149	66110	264	207	43	40	13021	1	0	1	613.643	1837.91	3	1837.91	0.0004	0	32.91	0.00082	K	SISISVAGGGGGFGAAGGFGGR	G					9189: Scan 16837 (rt=53.8993) [G:\UserData\Public\Data\2018\201801\20180115\wanghurong-7.raw]
1	2	1::P35908	SWISS-PROT:P35908 Tax_Id=9606 Gene_Symbol=KRT2 Keratin, type II cytoskeletal 2 epidermal	6149	66110	264	207	43	40	13022	1	0	1	919.961	1837.91	2	1837.91	0.0005	0	13.25	0.11	K	SISISVAGGGGGFGAAGGFGGR	G					8961: Scan 16528 (rt=53.305) [G:\UserData\Public\Data\2018\201801\20180115\wanghurong-7.raw]
1	2	1::P35908	SWISS-PROT:P35908 Tax_Id=9606 Gene_Symbol=KRT2 Keratin, type II cytoskeletal 2 epidermal	6149	66110	264	207	43	40	13023	1	0	1	613.643	1837.91	3	1837.91	0.0005	0	23.19	0.0067	K	SISISVAGGGGGFGAAGGFGGR	G					9261: Scan 16935 (rt=54.0838) [G:\UserData\Public\Data\2018\201801\20180115\wanghurong-7.raw]
1	2	1::P35908	SWISS-PROT:P35908 Tax_Id=9606 Gene_Symbol=KRT2 Keratin, type II cytoskeletal 2 epidermal	6149	66110	264	207	43	40	13024	1	0	1	613.643	1837.91	3	1837.91	0.0006	0	10.24	0.11	K	SISISVAGGGGGFGAAGGFGGR	G					9813: Scan 17732 (rt=55.7191) [G:\UserData\Public\Data\2018\201801\20180115\wanghurong-7.raw]
1	2	1::P35908	SWISS-PROT:P35908 Tax_Id=9606 Gene_Symbol=KRT2 Keratin, type II cytoskeletal 2 epidermal	6149	66110	264	207	43	40	13026	1	0	1	613.643	1837.91	3	1837.91	0.0008	0	8.61	0.16	K	SISISVAGGGGGFGAAGGFGGR	G					9877: Scan 17825 (rt=55.8941) [G:\UserData\Public\Data\2018\201801\20180115\wanghurong-7.raw]
1	2	1::P35908	SWISS-PROT:P35908 Tax_Id=9606 Gene_Symbol=KRT2 Keratin, type II cytoskeletal 2 epidermal	6149	66110	264	207	43	40	13027	1	0	1	919.961	1837.91	2	1837.91	0.0008	0	11.93	0.088	K	SISISVAGGGGGFGAAGGFGGR	G					9412: Scan 17142 (rt=54.4698) [G:\UserData\Public\Data\2018\201801\20180115\wanghurong-7.raw]
1	2	1::P35908	SWISS-PROT:P35908 Tax_Id=9606 Gene_Symbol=KRT2 Keratin, type II cytoskeletal 2 epidermal	6149	66110	264	207	43	40	13028	1	0	1	613.643	1837.91	3	1837.91	0.0009	0	31.41	0.0011	K	SISISVAGGGGGFGAAGGFGGR	G					9333: Scan 17032 (rt=54.2676) [G:\UserData\Public\Data\2018\201801\20180115\wanghurong-7.raw]
1	2	1::P35908	SWISS-PROT:P35908 Tax_Id=9606 Gene_Symbol=KRT2 Keratin, type II cytoskeletal 2 epidermal	6149	66110	264	207	43	40	13029	1	0	1	919.961	1837.91	2	1837.91	0.0009	0	3.27	0.49	K	SISISVAGGGGGFGAAGGFGGR	G					9711: Scan 17575 (rt=55.3967) [G:\UserData\Public\Data\2018\201801\20180115\wanghurong-7.raw]
1	2	1::P35908	SWISS-PROT:P35908 Tax_Id=9606 Gene_Symbol=KRT2 Keratin, type II cytoskeletal 2 epidermal	6149	66110	264	207	43	40	13030	1	0	1	613.643	1837.91	3	1837.91	0.0011	0	4.86	0.35	K	SISISVAGGGGGFGAAGGFGGR	G					9748: Scan 17636 (rt=55.5381) [G:\UserData\Public\Data\2018\201801\20180115\wanghurong-7.raw]
1	2	1::P35908	SWISS-PROT:P35908 Tax_Id=9606 Gene_Symbol=KRT2 Keratin, type II cytoskeletal 2 epidermal	6149	66110	264	207	43	40	13031	1	0	1	919.962	1837.91	2	1837.91	0.0012	0	8.86	0.16	K	SISISVAGGGGGFGAAGGFGGR	G					9828: Scan 17752 (rt=55.7611) [G:\UserData\Public\Data\2018\201801\20180115\wanghurong-7.raw]
1	2	1::P35908	SWISS-PROT:P35908 Tax_Id=9606 Gene_Symbol=KRT2 Keratin, type II cytoskeletal 2 epidermal	6149	66110	264	207	43	40	13033	1	0	1	613.643	1837.91	3	1837.91	0.0013	0	30.59	0.0014	K	SISISVAGGGGGFGAAGGFGGR	G					9046: Scan 16646 (rt=53.5323) [G:\UserData\Public\Data\2018\201801\20180115\wanghurong-7.raw]
1	2	1::P35908	SWISS-PROT:P35908 Tax_Id=9606 Gene_Symbol=KRT2 Keratin, type II cytoskeletal 2 epidermal	6149	66110	264	207	43	40	13034	1	0	1	613.644	1837.91	3	1837.91	0.0014	0	41.58	0.00016	K	SISISVAGGGGGFGAAGGFGGR	G					9407: Scan 17136 (rt=54.4573) [G:\UserData\Public\Data\2018\201801\20180115\wanghurong-7.raw]
1	2	1::P35908	SWISS-PROT:P35908 Tax_Id=9606 Gene_Symbol=KRT2 Keratin, type II cytoskeletal 2 epidermal	6149	66110	264	207	43	40	13035	1	0	1	613.644	1837.91	3	1837.91	0.0015	0	5.28	0.32	K	SISISVAGGGGGFGAAGGFGGR	G					9699: Scan 17558 (rt=55.3604) [G:\UserData\Public\Data\2018\201801\20180115\wanghurong-7.raw]
1	2	1::P35908	SWISS-PROT:P35908 Tax_Id=9606 Gene_Symbol=KRT2 Keratin, type II cytoskeletal 2 epidermal	6149	66110	264	207	43	40	13036	1	0	1	613.644	1837.91	3	1837.91	0.0016	0	17.72	0.022	K	SISISVAGGGGGFGAAGGFGGR	G					9597: Scan 17401 (rt=54.9841) [G:\UserData\Public\Data\2018\201801\20180115\wanghurong-7.raw]
1	2	1::P35908	SWISS-PROT:P35908 Tax_Id=9606 Gene_Symbol=KRT2 Keratin, type II cytoskeletal 2 epidermal	6149	66110	264	207	43	40	13037	1	0	1	613.644	1837.91	3	1837.91	0.0017	0	12.68	0.065	K	SISISVAGGGGGFGAAGGFGGR	G					9474: Scan 17228 (rt=54.6298) [G:\UserData\Public\Data\2018\201801\20180115\wanghurong-7.raw]
1	2	1::P35908	SWISS-PROT:P35908 Tax_Id=9606 Gene_Symbol=KRT2 Keratin, type II cytoskeletal 2 epidermal	6149	66110	264	207	43	40	13038	1	0	1	613.644	1837.91	3	1837.91	0.0018	0	30.43	0.0014	K	SISISVAGGGGGFGAAGGFGGR	G					9537: Scan 17320 (rt=54.811) [G:\UserData\Public\Data\2018\201801\20180115\wanghurong-7.raw]
1	2	1::P35908	SWISS-PROT:P35908 Tax_Id=9606 Gene_Symbol=KRT2 Keratin, type II cytoskeletal 2 epidermal	6149	66110	264	207	43	40	13039	1	0	1	613.644	1837.91	3	1837.91	0.0018	0	5.78	0.29	K	SISISVAGGGGGFGAAGGFGGR	G					9647: Scan 17476 (rt=55.1702) [G:\UserData\Public\Data\2018\201801\20180115\wanghurong-7.raw]
1	2	1::P35908	SWISS-PROT:P35908 Tax_Id=9606 Gene_Symbol=KRT2 Keratin, type II cytoskeletal 2 epidermal	6149	66110	264	207	43	40	13040	1	0	1	613.644	1837.91	3	1837.91	0.0022	0	27.33	0.0027	K	SISISVAGGGGGFGAAGGFGGR	G					8975: Scan 16548 (rt=53.3554) [G:\UserData\Public\Data\2018\201801\20180115\wanghurong-7.raw]
1	2	1::P35908	SWISS-PROT:P35908 Tax_Id=9606 Gene_Symbol=KRT2 Keratin, type II cytoskeletal 2 epidermal	6149	66110	264	207	43	40	13041	1	0	1	613.644	1837.91	3	1837.91	0.0023	0	17.55	0.023	K	SISISVAGGGGGFGAAGGFGGR	G					8907: Scan 16460 (rt=53.1707) [G:\UserData\Public\Data\2018\201801\20180115\wanghurong-7.raw]
1	2	1::P35908	SWISS-PROT:P35908 Tax_Id=9606 Gene_Symbol=KRT2 Keratin, type II cytoskeletal 2 epidermal	6149	66110	264	207	43	40	14517	1	0	1	1064.48	2126.94	2	2126.94	-0.0013	0	9.17	0.14	R	TSQNSELNNMQDLVEDYK	K					9812: Scan 17731 (rt=55.7177) [G:\UserData\Public\Data\2018\201801\20180115\wanghurong-7.raw]
1	2	1::P35908	SWISS-PROT:P35908 Tax_Id=9606 Gene_Symbol=KRT2 Keratin, type II cytoskeletal 2 epidermal	6149	66110	264	207	43	40	14518	1	0	1	709.988	2126.94	3	2126.94	0.0007	0	60.38	6.3e-06	R	TSQNSELNNMQDLVEDYK	K					9779: Scan 17681 (rt=55.6215) [G:\UserData\Public\Data\2018\201801\20180115\wanghurong-7.raw]
1	2	1::P35908	SWISS-PROT:P35908 Tax_Id=9606 Gene_Symbol=KRT2 Keratin, type II cytoskeletal 2 epidermal	6149	66110	264	207	43	40	14666	1	0	1	733.385	2197.13	3	2197.13	0.0001	2	2.81	0.62	R	NKLNDLEEALQQAKEDLAR	L					13400: Scan 22756 (rt=65.4138) [G:\UserData\Public\Data\2018\201801\20180115\wanghurong-7.raw]
1	2	1::P35908	SWISS-PROT:P35908 Tax_Id=9606 Gene_Symbol=KRT2 Keratin, type II cytoskeletal 2 epidermal	6149	66110	264	207	43	40	14667	1	0	1	733.386	2197.14	3	2197.13	0.0012	2	69.14	4.4e-07	R	NKLNDLEEALQQAKEDLAR	L					13470: Scan 22853 (rt=65.5956) [G:\UserData\Public\Data\2018\201801\20180115\wanghurong-7.raw]
1	2	1::P35908	SWISS-PROT:P35908 Tax_Id=9606 Gene_Symbol=KRT2 Keratin, type II cytoskeletal 2 epidermal	6149	66110	264	207	43	40	14668	1	0	1	550.291	2197.14	4	2197.13	0.0026	2	46.14	7.6e-05	R	NKLNDLEEALQQAKEDLAR	L					13503: Scan 22898 (rt=65.6751) [G:\UserData\Public\Data\2018\201801\20180115\wanghurong-7.raw]
1	2	1::P35908	SWISS-PROT:P35908 Tax_Id=9606 Gene_Symbol=KRT2 Keratin, type II cytoskeletal 2 epidermal	6149	66110	264	207	43	40	14669	1	0	1	550.291	2197.14	4	2197.13	0.0027	2	19.96	0.022	R	NKLNDLEEALQQAKEDLAR	L					13427: Scan 22795 (rt=65.4872) [G:\UserData\Public\Data\2018\201801\20180115\wanghurong-7.raw]
1	2	1::P35908	SWISS-PROT:P35908 Tax_Id=9606 Gene_Symbol=KRT2 Keratin, type II cytoskeletal 2 epidermal	6149	66110	264	207	43	40	14890	1	0	1	752.684	2255.03	3	2255.04	-0.007	1	77.96	1.2e-07	R	TSQNSELNNMQDLVEDYKK	K					7905: Scan 15054 (rt=50.2796) [G:\UserData\Public\Data\2018\201801\20180115\wanghurong-7.raw]
1	2	1::P35908	SWISS-PROT:P35908 Tax_Id=9606 Gene_Symbol=KRT2 Keratin, type II cytoskeletal 2 epidermal	6149	66110	264	207	43	40	14891	1	0	1	752.686	2255.04	3	2255.04	-0.0014	1	61.89	2.3e-06	R	TSQNSELNNMQDLVEDYKK	K					7778: Scan 14871 (rt=49.9091) [G:\UserData\Public\Data\2018\201801\20180115\wanghurong-7.raw]
1	2	1::P35908	SWISS-PROT:P35908 Tax_Id=9606 Gene_Symbol=KRT2 Keratin, type II cytoskeletal 2 epidermal	6149	66110	264	207	43	40	14892	1	0	1	752.686	2255.04	3	2255.04	-0.001	1	101.53	3e-10	R	TSQNSELNNMQDLVEDYKK	K					7838: Scan 14959 (rt=50.0983) [G:\UserData\Public\Data\2018\201801\20180115\wanghurong-7.raw]
1	2	1::P35908	SWISS-PROT:P35908 Tax_Id=9606 Gene_Symbol=KRT2 Keratin, type II cytoskeletal 2 epidermal	6149	66110	264	207	43	40	14893	1	0	1	564.767	2255.04	4	2255.04	0.0007	1	28.17	0.0034	R	TSQNSELNNMQDLVEDYKK	K					7817: Scan 14931 (rt=50.0453) [G:\UserData\Public\Data\2018\201801\20180115\wanghurong-7.raw]
1	2	1::P35908	SWISS-PROT:P35908 Tax_Id=9606 Gene_Symbol=KRT2 Keratin, type II cytoskeletal 2 epidermal	6149	66110	264	207	43	40	10140	1	0	1	752.688	2255.04	3	2255.04	0.0038	1	1.17	0.77	R	TSQNSELNNMQDLVEDYKK	K					4640: Scan 9993 (rt=38.5251) [G:\UserData\Public\Data\2018\201801\20180115\wanghurong-7.raw]
1	2	1::P35908	SWISS-PROT:P35908 Tax_Id=9606 Gene_Symbol=KRT2 Keratin, type II cytoskeletal 2 epidermal	6149	66110	264	207	43	40	15049	1	0	1	577.541	2306.14	4	2306.14	-0.001	2	7.85	0.25	K	NVQDAIADAEQRGEHALKDAR	N					8029: Scan 15228 (rt=50.624) [G:\UserData\Public\Data\2018\201801\20180115\wanghurong-7.raw]
1	2	1::P35908	SWISS-PROT:P35908 Tax_Id=9606 Gene_Symbol=KRT2 Keratin, type II cytoskeletal 2 epidermal	6149	66110	264	207	43	40	15050	1	0	1	769.721	2306.14	3	2306.14	0.0051	2	14.88	0.043	K	NVQDAIADAEQRGEHALKDAR	N					8056: Scan 15260 (rt=50.6808) [G:\UserData\Public\Data\2018\201801\20180115\wanghurong-7.raw]
1	2	1::P35908	SWISS-PROT:P35908 Tax_Id=9606 Gene_Symbol=KRT2 Keratin, type II cytoskeletal 2 epidermal	6149	66110	264	207	43	40	15449	1	0	1	820.071	2457.19	3	2457.19	0.0009	0	26.02	0.021	R	MSGDLSSNVTVSVTSSTISSNVASK	A					7440: Scan 14341 (rt=48.6961) [G:\UserData\Public\Data\2018\201801\20180115\wanghurong-7.raw]
1	2	1::P35908	SWISS-PROT:P35908 Tax_Id=9606 Gene_Symbol=KRT2 Keratin, type II cytoskeletal 2 epidermal	6149	66110	264	207	43	40	15450	1	0	1	820.071	2457.19	3	2457.19	0.0011	0	4.19	0.4	R	MSGDLSSNVTVSVTSSTISSNVASK	A					7912: Scan 15062 (rt=50.2948) [G:\UserData\Public\Data\2018\201801\20180115\wanghurong-7.raw]
1	2	1::P35908	SWISS-PROT:P35908 Tax_Id=9606 Gene_Symbol=KRT2 Keratin, type II cytoskeletal 2 epidermal	6149	66110	264	207	43	40	15453	1	0	1	820.071	2457.19	3	2457.19	0.002	0	4.29	0.4	R	MSGDLSSNVTVSVTSSTISSNVASK	A					7379: Scan 14251 (rt=48.5043) [G:\UserData\Public\Data\2018\201801\20180115\wanghurong-7.raw]
1	2	1::P35908	SWISS-PROT:P35908 Tax_Id=9606 Gene_Symbol=KRT2 Keratin, type II cytoskeletal 2 epidermal	6149	66110	264	207	43	40	15647	1	0	1	642.325	2565.27	4	2565.27	-0.0009	2	4.6	0.37	R	SKEEAEALYHSKYEELQVTVGR	H					5268: Scan 10964 (rt=40.8379) [G:\UserData\Public\Data\2018\201801\20180115\wanghurong-7.raw]
1	2	1::P35908	SWISS-PROT:P35908 Tax_Id=9606 Gene_Symbol=KRT2 Keratin, type II cytoskeletal 2 epidermal	6149	66110	264	207	43	40	16237	1	0	1	944.403	2830.19	3	2830.19	-0.0007	0	53.5	4.2e-05	R	GGGFGGGSGFGGGSGFGGGSGFSGGGFGGGGFGGGR	F					10921: Scan 19314 (rt=58.8775) [G:\UserData\Public\Data\2018\201801\20180115\wanghurong-7.raw]
1	2	1::P35908	SWISS-PROT:P35908 Tax_Id=9606 Gene_Symbol=KRT2 Keratin, type II cytoskeletal 2 epidermal	6149	66110	264	207	43	40	16238	1	0	1	944.403	2830.19	3	2830.19	0.0006	0	84.39	4e-08	R	GGGFGGGSGFGGGSGFGGGSGFSGGGFGGGGFGGGR	F					10868: Scan 19231 (rt=58.6988) [G:\UserData\Public\Data\2018\201801\20180115\wanghurong-7.raw]
1	2	1::P35908	SWISS-PROT:P35908 Tax_Id=9606 Gene_Symbol=KRT2 Keratin, type II cytoskeletal 2 epidermal	6149	66110	264	207	43	40	16619	1	0	1	762.878	3047.48	4	3047.49	-0.0028	0	29.44	0.0031	K	VLYDAEISQIHQSVTDTNVILSMDNSR	N					12720: Scan 21851 (rt=63.7566) [G:\UserData\Public\Data\2018\201801\20180115\wanghurong-7.raw]
1	2	1::P35908	SWISS-PROT:P35908 Tax_Id=9606 Gene_Symbol=KRT2 Keratin, type II cytoskeletal 2 epidermal	6149	66110	264	207	43	40	16620	1	0	1	1016.84	3047.48	3	3047.49	-0.0023	0	27.29	0.0047	K	VLYDAEISQIHQSVTDTNVILSMDNSR	N					12716: Scan 21846 (rt=63.7494) [G:\UserData\Public\Data\2018\201801\20180115\wanghurong-7.raw]
1	2	1::P35908	SWISS-PROT:P35908 Tax_Id=9606 Gene_Symbol=KRT2 Keratin, type II cytoskeletal 2 epidermal	6149	66110	264	207	43	40	16621	1	0	1	1016.84	3047.49	3	3047.49	-0.0017	0	130.06	6.4e-13	K	VLYDAEISQIHQSVTDTNVILSMDNSR	N					12792: Scan 21947 (rt=63.9392) [G:\UserData\Public\Data\2018\201801\20180115\wanghurong-7.raw]
1	2	1::P35908	SWISS-PROT:P35908 Tax_Id=9606 Gene_Symbol=KRT2 Keratin, type II cytoskeletal 2 epidermal	6149	66110	264	207	43	40	16622	1	0	1	762.879	3047.49	4	3047.49	0.0008	0	21.01	0.021	K	VLYDAEISQIHQSVTDTNVILSMDNSR	N					12798: Scan 21953 (rt=63.9478) [G:\UserData\Public\Data\2018\201801\20180115\wanghurong-7.raw]
1	2	1::P35908	SWISS-PROT:P35908 Tax_Id=9606 Gene_Symbol=KRT2 Keratin, type II cytoskeletal 2 epidermal	6149	66110	264	207	43	40	16623	1	0	1	762.879	3047.49	4	3047.49	0.0009	0	14.24	0.11	K	VLYDAEISQIHQSVTDTNVILSMDNSR	N					12880: Scan 22059 (rt=64.1399) [G:\UserData\Public\Data\2018\201801\20180115\wanghurong-7.raw]
1	2	1::P35908	SWISS-PROT:P35908 Tax_Id=9606 Gene_Symbol=KRT2 Keratin, type II cytoskeletal 2 epidermal	6149	66110	264	207	43	40	16624	1	0	1	1016.84	3047.49	3	3047.49	0.0025	0	46.8	9.7e-05	K	VLYDAEISQIHQSVTDTNVILSMDNSR	N					12870: Scan 22044 (rt=64.1145) [G:\UserData\Public\Data\2018\201801\20180115\wanghurong-7.raw]
1	2	1::P35908	SWISS-PROT:P35908 Tax_Id=9606 Gene_Symbol=KRT2 Keratin, type II cytoskeletal 2 epidermal	6149	66110	264	207	43	40	16637	1	0	1	1022.17	3063.48	3	3063.48	0.0003	0	12.42	0.15	K	VLYDAEISQIHQSVTDTNVILSMDNSR	N	Oxidation (M)	0.000000000000000000000010000.0			11050: Scan 19501 (rt=59.2188) [G:\UserData\Public\Data\2018\201801\20180115\wanghurong-7.raw]
1	2	1::P35908	SWISS-PROT:P35908 Tax_Id=9606 Gene_Symbol=KRT2 Keratin, type II cytoskeletal 2 epidermal	6149	66110	264	207	43	40	17170	1	0	1	1023.77	4091.06	4	4091.07	-0.0021	0	27.56	0.0026	R	FGGFGGPGGVGGLGGPGGFGPGGYPGGIHEVSVNQSLLQPLNVK	V					15290: Scan 25271 (rt=70.0397) [G:\UserData\Public\Data\2018\201801\20180115\wanghurong-7.raw]
1	2	1::P35908	SWISS-PROT:P35908 Tax_Id=9606 Gene_Symbol=KRT2 Keratin, type II cytoskeletal 2 epidermal	6149	66110	264	207	43	40	17171	1	0	1	819.221	4091.07	5	4091.07	0.0036	0	27.85	0.0042	R	FGGFGGPGGVGGLGGPGGFGPGGYPGGIHEVSVNQSLLQPLNVK	V					15342: Scan 25331 (rt=70.145) [G:\UserData\Public\Data\2018\201801\20180115\wanghurong-7.raw]
1	2	1::P35908	SWISS-PROT:P35908 Tax_Id=9606 Gene_Symbol=KRT2 Keratin, type II cytoskeletal 2 epidermal	6149	66110	264	207	43	40	17172	1	0	1	1364.7	4091.07	3	4091.07	0.0037	0	65.47	7.3e-07	R	FGGFGGPGGVGGLGGPGGFGPGGYPGGIHEVSVNQSLLQPLNVK	V					15316: Scan 25303 (rt=70.0979) [G:\UserData\Public\Data\2018\201801\20180115\wanghurong-7.raw]
1	3	1::P13647	SWISS-PROT:P13647 Tax_Id=9606 Gene_Symbol=KRT5 Keratin, type II cytoskeletal 5	2833	62568	128	98	29	24	665	1	0	0	414.218	826.422	2	826.423	-0.0007	0	51.97	0.00021	K	FASFIDK	V					3915: Scan 8999 (rt=36.3752) [G:\UserData\Public\Data\2018\201801\20180115\wanghurong-7.raw]
1	3	1::P13647	SWISS-PROT:P13647 Tax_Id=9606 Gene_Symbol=KRT5 Keratin, type II cytoskeletal 5	2833	62568	128	98	29	24	666	1	0	0	414.219	826.423	2	826.423	0	0	29.49	0.037	K	FASFIDK	V					3855: Scan 8913 (rt=36.1973) [G:\UserData\Public\Data\2018\201801\20180115\wanghurong-7.raw]
1	3	1::P13647	SWISS-PROT:P13647 Tax_Id=9606 Gene_Symbol=KRT5 Keratin, type II cytoskeletal 5	2833	62568	128	98	29	24	667	1	0	0	414.219	826.423	2	826.423	0.0002	0	17.17	0.11	K	FASFIDK	V					4100: Scan 9216 (rt=36.7745) [G:\UserData\Public\Data\2018\201801\20180115\wanghurong-7.raw]
1	3	1::P13647	SWISS-PROT:P13647 Tax_Id=9606 Gene_Symbol=KRT5 Keratin, type II cytoskeletal 5	2833	62568	128	98	29	24	668	1	0	0	414.219	826.423	2	826.423	0.0003	0	9.78	0.16	K	FASFIDK	V					4207: Scan 9366 (rt=37.1088) [G:\UserData\Public\Data\2018\201801\20180115\wanghurong-7.raw]
1	3	1::P13647	SWISS-PROT:P13647 Tax_Id=9606 Gene_Symbol=KRT5 Keratin, type II cytoskeletal 5	2833	62568	128	98	29	24	1197	1	0	1	442.728	883.441	2	883.44	0.0009	0	10.21	0.11	R	TSFTSVSR	S					423: Scan 3384 (rt=22.1471) [G:\UserData\Public\Data\2018\201801\20180115\wanghurong-7.raw]
1	3	1::P13647	SWISS-PROT:P13647 Tax_Id=9606 Gene_Symbol=KRT5 Keratin, type II cytoskeletal 5	2833	62568	128	98	29	24	1747	1	0	1	469.75	937.486	2	937.487	-0.0008	0	31.07	0.0012	R	SLYNLGGSK	R					2221: Scan 6437 (rt=30.3863) [G:\UserData\Public\Data\2018\201801\20180115\wanghurong-7.raw]
1	3	1::P13647	SWISS-PROT:P13647 Tax_Id=9606 Gene_Symbol=KRT5 Keratin, type II cytoskeletal 5	2833	62568	128	98	29	24	1748	1	0	1	469.751	937.487	2	937.487	-0.0002	0	44.9	6.7e-05	R	SLYNLGGSK	R					2274: Scan 6515 (rt=30.5609) [G:\UserData\Public\Data\2018\201801\20180115\wanghurong-7.raw]
1	3	1::P13647	SWISS-PROT:P13647 Tax_Id=9606 Gene_Symbol=KRT5 Keratin, type II cytoskeletal 5	2833	62568	128	98	29	24	1749	1	0	1	469.751	937.487	2	937.487	0.0002	0	43.08	9.1e-05	R	SLYNLGGSK	R					2316: Scan 6583 (rt=30.7309) [G:\UserData\Public\Data\2018\201801\20180115\wanghurong-7.raw]
1	3	1::P13647	SWISS-PROT:P13647 Tax_Id=9606 Gene_Symbol=KRT5 Keratin, type II cytoskeletal 5	2833	62568	128	98	29	24	1826	1	0	0	315.842	944.505	3	944.504	0.0008	1	13.39	0.056	R	GRLDSELR	N					296: Scan 3025 (rt=20.8476) [G:\UserData\Public\Data\2018\201801\20180115\wanghurong-7.raw]
1	3	1::P13647	SWISS-PROT:P13647 Tax_Id=9606 Gene_Symbol=KRT5 Keratin, type II cytoskeletal 5	2833	62568	128	98	29	24	2654	1	0	0	508.772	1015.53	2	1015.53	-0.0003	0	59.24	7e-05	R	QLDSIVGER	G					2231: Scan 6451 (rt=30.417) [G:\UserData\Public\Data\2018\201801\20180115\wanghurong-7.raw]
1	3	1::P13647	SWISS-PROT:P13647 Tax_Id=9606 Gene_Symbol=KRT5 Keratin, type II cytoskeletal 5	2833	62568	128	98	29	24	2655	1	0	0	508.772	1015.53	2	1015.53	0.0002	0	59.4	6.6e-05	R	QLDSIVGER	G					2282: Scan 6530 (rt=30.5986) [G:\UserData\Public\Data\2018\201801\20180115\wanghurong-7.raw]
1	3	1::P13647	SWISS-PROT:P13647 Tax_Id=9606 Gene_Symbol=KRT5 Keratin, type II cytoskeletal 5	2833	62568	128	98	29	24	2656	1	0	0	508.772	1015.53	2	1015.53	0.0004	0	59.41	6.6e-05	R	QLDSIVGER	G					2325: Scan 6600 (rt=30.7714) [G:\UserData\Public\Data\2018\201801\20180115\wanghurong-7.raw]
1	3	1::P13647	SWISS-PROT:P13647 Tax_Id=9606 Gene_Symbol=KRT5 Keratin, type II cytoskeletal 5	2833	62568	128	98	29	24	2660	1	0	0	508.773	1015.53	2	1015.53	0.0019	0	32.1	0.033	R	QLDSIVGER	G					2175: Scan 6371 (rt=30.2401) [G:\UserData\Public\Data\2018\201801\20180115\wanghurong-7.raw]
1	3	1::P13647	SWISS-PROT:P13647 Tax_Id=9606 Gene_Symbol=KRT5 Keratin, type II cytoskeletal 5	2833	62568	128	98	29	24	2661	1	0	0	508.773	1015.53	2	1015.53	0.0021	0	30.32	0.011	R	QLDSIVGER	G					2364: Scan 6668 (rt=30.9478) [G:\UserData\Public\Data\2018\201801\20180115\wanghurong-7.raw]
1	3	1::P13647	SWISS-PROT:P13647 Tax_Id=9606 Gene_Symbol=KRT5 Keratin, type II cytoskeletal 5	2833	62568	128	98	29	24	3596	1	0	0	541.803	1081.59	2	1081.59	-0.0016	1	30.79	0.0042	K	FASFIDKVR	F					4622: Scan 9968 (rt=38.4685) [G:\UserData\Public\Data\2018\201801\20180115\wanghurong-7.raw]
1	3	1::P13647	SWISS-PROT:P13647 Tax_Id=9606 Gene_Symbol=KRT5 Keratin, type II cytoskeletal 5	2833	62568	128	98	29	24	68	1	0	0	361.538	1081.59	3	1081.59	-0.001	1	24.79	0.0047	K	FASFIDKVR	F					4581: Scan 9902 (rt=38.3367) [G:\UserData\Public\Data\2018\201801\20180115\wanghurong-7.raw]
1	3	1::P13647	SWISS-PROT:P13647 Tax_Id=9606 Gene_Symbol=KRT5 Keratin, type II cytoskeletal 5	2833	62568	128	98	29	24	3597	1	0	0	361.538	1081.59	3	1081.59	-0.0007	1	52.8	1.1e-05	K	FASFIDKVR	F					4639: Scan 9992 (rt=38.5237) [G:\UserData\Public\Data\2018\201801\20180115\wanghurong-7.raw]
1	3	1::P13647	SWISS-PROT:P13647 Tax_Id=9606 Gene_Symbol=KRT5 Keratin, type II cytoskeletal 5	2833	62568	128	98	29	24	3598	1	0	0	541.803	1081.59	2	1081.59	-0.0002	1	61.18	1.8e-06	K	FASFIDKVR	F					4680: Scan 10047 (rt=38.642) [G:\UserData\Public\Data\2018\201801\20180115\wanghurong-7.raw]
1	3	1::P13647	SWISS-PROT:P13647 Tax_Id=9606 Gene_Symbol=KRT5 Keratin, type II cytoskeletal 5	2833	62568	128	98	29	24	3788	1	0	1	547.269	1092.52	2	1092.52	0.0025	0	43.55	0.0023	K	AQYEEIANR	S					579: Scan 3747 (rt=23.3971) [G:\UserData\Public\Data\2018\201801\20180115\wanghurong-7.raw]
1	3	1::P13647	SWISS-PROT:P13647 Tax_Id=9606 Gene_Symbol=KRT5 Keratin, type II cytoskeletal 5	2833	62568	128	98	29	24	4146	1	0	1	556.29	1110.57	2	1110.57	-0.0008	0	60.27	3.5e-05	R	ISISTSGGSFR	N					3192: Scan 7971 (rt=34.1245) [G:\UserData\Public\Data\2018\201801\20180115\wanghurong-7.raw]
1	3	1::P13647	SWISS-PROT:P13647 Tax_Id=9606 Gene_Symbol=KRT5 Keratin, type II cytoskeletal 5	2833	62568	128	98	29	24	4147	1	0	1	556.29	1110.57	2	1110.57	-0.0005	0	59.76	3.9e-05	R	ISISTSGGSFR	N					3305: Scan 8128 (rt=34.4772) [G:\UserData\Public\Data\2018\201801\20180115\wanghurong-7.raw]
1	3	1::P13647	SWISS-PROT:P13647 Tax_Id=9606 Gene_Symbol=KRT5 Keratin, type II cytoskeletal 5	2833	62568	128	98	29	24	4148	1	0	1	556.291	1110.57	2	1110.57	0.0005	0	83.28	2.4e-07	R	ISISTSGGSFR	N					3246: Scan 8049 (rt=34.2998) [G:\UserData\Public\Data\2018\201801\20180115\wanghurong-7.raw]
1	3	1::P13647	SWISS-PROT:P13647 Tax_Id=9606 Gene_Symbol=KRT5 Keratin, type II cytoskeletal 5	2833	62568	128	98	29	24	4701	1	0	1	572.316	1142.62	2	1142.62	-0.001	0	27.05	0.023	K	LAELEEALQK	A					5158: Scan 10796 (rt=40.4667) [G:\UserData\Public\Data\2018\201801\20180115\wanghurong-7.raw]
1	3	1::P13647	SWISS-PROT:P13647 Tax_Id=9606 Gene_Symbol=KRT5 Keratin, type II cytoskeletal 5	2833	62568	128	98	29	24	4856	1	0	1	578.271	1154.53	2	1154.53	-0.001	0	27.03	0.085	R	EYQELMNTK	L					1753: Scan 5730 (rt=28.7002) [G:\UserData\Public\Data\2018\201801\20180115\wanghurong-7.raw]
1	3	1::P13647	SWISS-PROT:P13647 Tax_Id=9606 Gene_Symbol=KRT5 Keratin, type II cytoskeletal 5	2833	62568	128	98	29	24	4858	1	0	1	578.271	1154.53	2	1154.53	-0.0004	0	2.09	0.64	R	EYQELMNTK	L					1661: Scan 5584 (rt=28.3457) [G:\UserData\Public\Data\2018\201801\20180115\wanghurong-7.raw]
1	3	1::P13647	SWISS-PROT:P13647 Tax_Id=9606 Gene_Symbol=KRT5 Keratin, type II cytoskeletal 5	2833	62568	128	98	29	24	4859	1	0	1	578.271	1154.53	2	1154.53	-0.0002	0	33.16	0.00078	R	EYQELMNTK	L					1708: Scan 5659 (rt=28.5221) [G:\UserData\Public\Data\2018\201801\20180115\wanghurong-7.raw]
1	3	1::P13647	SWISS-PROT:P13647 Tax_Id=9606 Gene_Symbol=KRT5 Keratin, type II cytoskeletal 5	2833	62568	128	98	29	24	5372	1	0	1	395.904	1184.69	3	1184.69	0.001	2	7.04	0.22	R	LRAEIDNVKK	Q					123: Scan 2402 (rt=18.2521) [G:\UserData\Public\Data\2018\201801\20180115\wanghurong-7.raw]
1	3	1::P13647	SWISS-PROT:P13647 Tax_Id=9606 Gene_Symbol=KRT5 Keratin, type II cytoskeletal 5	2833	62568	128	98	29	24	5538	1	0	1	597.792	1193.57	2	1193.57	0.001	0	92.8	3.1e-08	K	YEELQQTAGR	H					348: Scan 3241 (rt=21.766) [G:\UserData\Public\Data\2018\201801\20180115\wanghurong-7.raw]
1	3	1::P13647	SWISS-PROT:P13647 Tax_Id=9606 Gene_Symbol=KRT5 Keratin, type II cytoskeletal 5	2833	62568	128	98	29	24	5539	1	0	1	597.792	1193.57	2	1193.57	0.001	0	28.29	0.0062	K	YEELQQTAGR	H					365: Scan 3290 (rt=21.938) [G:\UserData\Public\Data\2018\201801\20180115\wanghurong-7.raw]
1	3	1::P13647	SWISS-PROT:P13647 Tax_Id=9606 Gene_Symbol=KRT5 Keratin, type II cytoskeletal 5	2833	62568	128	98	29	24	5540	1	0	1	597.792	1193.57	2	1193.57	0.0016	0	19.93	0.043	K	YEELQQTAGR	H					338: Scan 3198 (rt=21.5872) [G:\UserData\Public\Data\2018\201801\20180115\wanghurong-7.raw]
1	3	1::P13647	SWISS-PROT:P13647 Tax_Id=9606 Gene_Symbol=KRT5 Keratin, type II cytoskeletal 5	2833	62568	128	98	29	24	5723	1	0	0	602.322	1202.63	2	1202.63	0.0001	0	45.45	0.00074	K	WTLLQEQGTK	T					5534: Scan 11353 (rt=41.6715) [G:\UserData\Public\Data\2018\201801\20180115\wanghurong-7.raw]
1	3	1::P13647	SWISS-PROT:P13647 Tax_Id=9606 Gene_Symbol=KRT5 Keratin, type II cytoskeletal 5	2833	62568	128	98	29	24	5724	1	0	0	602.322	1202.63	2	1202.63	0.0006	0	57.22	7.9e-05	K	WTLLQEQGTK	T					5587: Scan 11431 (rt=41.8568) [G:\UserData\Public\Data\2018\201801\20180115\wanghurong-7.raw]
1	3	1::P13647	SWISS-PROT:P13647 Tax_Id=9606 Gene_Symbol=KRT5 Keratin, type II cytoskeletal 5	2833	62568	128	98	29	24	5725	1	0	0	602.323	1202.63	2	1202.63	0.0011	0	35.1	0.018	K	WTLLQEQGTK	T					5680: Scan 11572 (rt=42.2176) [G:\UserData\Public\Data\2018\201801\20180115\wanghurong-7.raw]
1	3	1::P13647	SWISS-PROT:P13647 Tax_Id=9606 Gene_Symbol=KRT5 Keratin, type II cytoskeletal 5	2833	62568	128	98	29	24	5726	1	0	0	602.323	1202.63	2	1202.63	0.0013	0	55.97	0.00011	K	WTLLQEQGTK	T					5632: Scan 11499 (rt=42.0338) [G:\UserData\Public\Data\2018\201801\20180115\wanghurong-7.raw]
1	3	1::P13647	SWISS-PROT:P13647 Tax_Id=9606 Gene_Symbol=KRT5 Keratin, type II cytoskeletal 5	2833	62568	128	98	29	24	6278	1	0	1	619.79	1237.57	2	1237.56	0.0005	0	62.24	3.9e-05	R	NMQDLVEDFK	N					8994: Scan 16570 (rt=53.3942) [G:\UserData\Public\Data\2018\201801\20180115\wanghurong-7.raw]
1	3	1::P13647	SWISS-PROT:P13647 Tax_Id=9606 Gene_Symbol=KRT5 Keratin, type II cytoskeletal 5	2833	62568	128	98	29	24	6279	1	0	1	619.79	1237.57	2	1237.56	0.0009	0	60.27	6.1e-05	R	NMQDLVEDFK	N					8927: Scan 16484 (rt=53.2144) [G:\UserData\Public\Data\2018\201801\20180115\wanghurong-7.raw]
1	3	1::P13647	SWISS-PROT:P13647 Tax_Id=9606 Gene_Symbol=KRT5 Keratin, type II cytoskeletal 5	2833	62568	128	98	29	24	6352	1	0	1	621.786	1241.56	2	1241.56	0.0003	0	55.44	1.3e-05	R	TEAESWYQTK	Y					2052: Scan 6190 (rt=29.8264) [G:\UserData\Public\Data\2018\201801\20180115\wanghurong-7.raw]
1	3	1::P13647	SWISS-PROT:P13647 Tax_Id=9606 Gene_Symbol=KRT5 Keratin, type II cytoskeletal 5	2833	62568	128	98	29	24	6353	1	0	1	621.786	1241.56	2	1241.56	0.0006	0	49.36	3.9e-05	R	TEAESWYQTK	Y					1996: Scan 6110 (rt=29.6351) [G:\UserData\Public\Data\2018\201801\20180115\wanghurong-7.raw]
1	3	1::P13647	SWISS-PROT:P13647 Tax_Id=9606 Gene_Symbol=KRT5 Keratin, type II cytoskeletal 5	2833	62568	128	98	29	24	6354	1	0	1	621.787	1241.56	2	1241.56	0.002	0	10.85	0.15	R	TEAESWYQTK	Y					2104: Scan 6265 (rt=30.0042) [G:\UserData\Public\Data\2018\201801\20180115\wanghurong-7.raw]
1	3	1::P13647	SWISS-PROT:P13647 Tax_Id=9606 Gene_Symbol=KRT5 Keratin, type II cytoskeletal 5	2833	62568	128	98	29	24	6518	2	0	1	418.874	1253.6	3	1253.61	-0.0112	1	12.68	2	R	QSSVSFRSGGSR	S					811: Scan 4195 (rt=24.7459) [G:\UserData\Public\Data\2018\201801\20180115\wanghurong-7.raw]
1	3	1::P13647	SWISS-PROT:P13647 Tax_Id=9606 Gene_Symbol=KRT5 Keratin, type II cytoskeletal 5	2833	62568	128	98	29	24	6519	2	0	1	418.874	1253.6	3	1253.61	-0.0109	1	4.74	1.4	R	QSSVSFRSGGSR	S					772: Scan 4128 (rt=24.5687) [G:\UserData\Public\Data\2018\201801\20180115\wanghurong-7.raw]
1	3	1::P13647	SWISS-PROT:P13647 Tax_Id=9606 Gene_Symbol=KRT5 Keratin, type II cytoskeletal 5	2833	62568	128	98	29	24	6520	2	0	1	627.808	1253.6	2	1253.61	-0.0109	1	6.51	3.3	R	QSSVSFRSGGSR	S					783: Scan 4146 (rt=24.6158) [G:\UserData\Public\Data\2018\201801\20180115\wanghurong-7.raw]
1	3	1::P13647	SWISS-PROT:P13647 Tax_Id=9606 Gene_Symbol=KRT5 Keratin, type II cytoskeletal 5	2833	62568	128	98	29	24	6524	2	0	1	418.874	1253.6	3	1253.61	-0.0099	1	6.27	1.4	R	QSSVSFRSGGSR	S					842: Scan 4259 (rt=24.9196) [G:\UserData\Public\Data\2018\201801\20180115\wanghurong-7.raw]
1	3	1::P13647	SWISS-PROT:P13647 Tax_Id=9606 Gene_Symbol=KRT5 Keratin, type II cytoskeletal 5	2833	62568	128	98	29	24	6649	1	0	0	421.902	1262.69	3	1262.69	-0.002	0	8.21	0.27	K	LALDVEIATYR	K					9462: Scan 17204 (rt=54.5795) [G:\UserData\Public\Data\2018\201801\20180115\wanghurong-7.raw]
1	3	1::P13647	SWISS-PROT:P13647 Tax_Id=9606 Gene_Symbol=KRT5 Keratin, type II cytoskeletal 5	2833	62568	128	98	29	24	6650	1	0	0	632.35	1262.69	2	1262.69	-0.0014	0	28.63	0.024	K	LALDVEIATYR	K					16091: Scan 26199 (rt=71.7184) [G:\UserData\Public\Data\2018\201801\20180115\wanghurong-7.raw]
1	3	1::P13647	SWISS-PROT:P13647 Tax_Id=9606 Gene_Symbol=KRT5 Keratin, type II cytoskeletal 5	2833	62568	128	98	29	24	6651	1	0	0	421.903	1262.69	3	1262.69	-0.0006	0	18.33	0.68	K	LALDVEIATYR	K					9123: Scan 16744 (rt=53.7137) [G:\UserData\Public\Data\2018\201801\20180115\wanghurong-7.raw]
1	3	1::P13647	SWISS-PROT:P13647 Tax_Id=9606 Gene_Symbol=KRT5 Keratin, type II cytoskeletal 5	2833	62568	128	98	29	24	6653	1	0	0	632.351	1262.69	2	1262.69	-0.0002	0	63.4	2.1e-05	K	LALDVEIATYR	K					10174: Scan 18233 (rt=56.6764) [G:\UserData\Public\Data\2018\201801\20180115\wanghurong-7.raw]
1	3	1::P13647	SWISS-PROT:P13647 Tax_Id=9606 Gene_Symbol=KRT5 Keratin, type II cytoskeletal 5	2833	62568	128	98	29	24	6654	1	0	0	632.351	1262.69	2	1262.69	-0.0001	0	53.34	0.00014	K	LALDVEIATYR	K					10244: Scan 18333 (rt=56.8594) [G:\UserData\Public\Data\2018\201801\20180115\wanghurong-7.raw]
1	3	1::P13647	SWISS-PROT:P13647 Tax_Id=9606 Gene_Symbol=KRT5 Keratin, type II cytoskeletal 5	2833	62568	128	98	29	24	6655	1	0	0	632.351	1262.69	2	1262.69	0.0002	0	15.31	0.93	K	LALDVEIATYR	K					13787: Scan 23277 (rt=66.3796) [G:\UserData\Public\Data\2018\201801\20180115\wanghurong-7.raw]
1	3	1::P13647	SWISS-PROT:P13647 Tax_Id=9606 Gene_Symbol=KRT5 Keratin, type II cytoskeletal 5	2833	62568	128	98	29	24	6656	1	0	0	421.903	1262.69	3	1262.69	0.0002	0	29.5	0.047	K	LALDVEIATYR	K					9194: Scan 16842 (rt=53.9063) [G:\UserData\Public\Data\2018\201801\20180115\wanghurong-7.raw]
1	3	1::P13647	SWISS-PROT:P13647 Tax_Id=9606 Gene_Symbol=KRT5 Keratin, type II cytoskeletal 5	2833	62568	128	98	29	24	6657	1	0	0	632.351	1262.69	2	1262.69	0.0003	0	87.94	6.8e-08	K	LALDVEIATYR	K					9185: Scan 16830 (rt=53.8854) [G:\UserData\Public\Data\2018\201801\20180115\wanghurong-7.raw]
1	3	1::P13647	SWISS-PROT:P13647 Tax_Id=9606 Gene_Symbol=KRT5 Keratin, type II cytoskeletal 5	2833	62568	128	98	29	24	6658	1	0	0	632.351	1262.69	2	1262.69	0.0004	0	10.71	0.12	K	LALDVEIATYR	K					13165: Scan 22445 (rt=64.85) [G:\UserData\Public\Data\2018\201801\20180115\wanghurong-7.raw]
1	3	1::P13647	SWISS-PROT:P13647 Tax_Id=9606 Gene_Symbol=KRT5 Keratin, type II cytoskeletal 5	2833	62568	128	98	29	24	6659	1	0	0	632.351	1262.69	2	1262.69	0.0004	0	11.08	0.16	K	LALDVEIATYR	K					14907: Scan 24768 (rt=69.0955) [G:\UserData\Public\Data\2018\201801\20180115\wanghurong-7.raw]
1	3	1::P13647	SWISS-PROT:P13647 Tax_Id=9606 Gene_Symbol=KRT5 Keratin, type II cytoskeletal 5	2833	62568	128	98	29	24	6660	1	0	0	632.351	1262.69	2	1262.69	0.0004	0	36.33	0.015	K	LALDVEIATYR	K					14982: Scan 24881 (rt=69.3044) [G:\UserData\Public\Data\2018\201801\20180115\wanghurong-7.raw]
1	3	1::P13647	SWISS-PROT:P13647 Tax_Id=9606 Gene_Symbol=KRT5 Keratin, type II cytoskeletal 5	2833	62568	128	98	29	24	6661	1	0	0	632.351	1262.69	2	1262.69	0.0006	0	52.95	0.00016	K	LALDVEIATYR	K					10312: Scan 18428 (rt=57.0396) [G:\UserData\Public\Data\2018\201801\20180115\wanghurong-7.raw]
1	3	1::P13647	SWISS-PROT:P13647 Tax_Id=9606 Gene_Symbol=KRT5 Keratin, type II cytoskeletal 5	2833	62568	128	98	29	24	6662	1	0	0	632.351	1262.69	2	1262.69	0.0006	0	87.49	7.5e-08	K	LALDVEIATYR	K					9252: Scan 16922 (rt=54.0614) [G:\UserData\Public\Data\2018\201801\20180115\wanghurong-7.raw]
1	3	1::P13647	SWISS-PROT:P13647 Tax_Id=9606 Gene_Symbol=KRT5 Keratin, type II cytoskeletal 5	2833	62568	128	98	29	24	6663	1	0	0	632.351	1262.69	2	1262.69	0.0008	0	45.59	0.0012	K	LALDVEIATYR	K					14262: Scan 23914 (rt=67.5328) [G:\UserData\Public\Data\2018\201801\20180115\wanghurong-7.raw]
1	3	1::P13647	SWISS-PROT:P13647 Tax_Id=9606 Gene_Symbol=KRT5 Keratin, type II cytoskeletal 5	2833	62568	128	98	29	24	6664	1	0	0	632.351	1262.69	2	1262.69	0.0008	0	53.02	0.00017	K	LALDVEIATYR	K					14266: Scan 23918 (rt=67.5385) [G:\UserData\Public\Data\2018\201801\20180115\wanghurong-7.raw]
1	3	1::P13647	SWISS-PROT:P13647 Tax_Id=9606 Gene_Symbol=KRT5 Keratin, type II cytoskeletal 5	2833	62568	128	98	29	24	6665	1	0	0	632.351	1262.69	2	1262.69	0.0008	0	45.42	0.0012	K	LALDVEIATYR	K					14389: Scan 24076 (rt=67.8201) [G:\UserData\Public\Data\2018\201801\20180115\wanghurong-7.raw]
1	3	1::P13647	SWISS-PROT:P13647 Tax_Id=9606 Gene_Symbol=KRT5 Keratin, type II cytoskeletal 5	2833	62568	128	98	29	24	6666	1	0	0	632.351	1262.69	2	1262.69	0.0008	0	77.23	8e-07	K	LALDVEIATYR	K					9472: Scan 17225 (rt=54.6214) [G:\UserData\Public\Data\2018\201801\20180115\wanghurong-7.raw]
1	3	1::P13647	SWISS-PROT:P13647 Tax_Id=9606 Gene_Symbol=KRT5 Keratin, type II cytoskeletal 5	2833	62568	128	98	29	24	6667	1	0	0	632.351	1262.69	2	1262.69	0.0008	0	90.27	4e-08	K	LALDVEIATYR	K					9323: Scan 17020 (rt=54.2466) [G:\UserData\Public\Data\2018\201801\20180115\wanghurong-7.raw]
1	3	1::P13647	SWISS-PROT:P13647 Tax_Id=9606 Gene_Symbol=KRT5 Keratin, type II cytoskeletal 5	2833	62568	128	98	29	24	6669	1	0	0	632.351	1262.69	2	1262.69	0.0009	0	71.89	2.7e-06	K	LALDVEIATYR	K					9396: Scan 17122 (rt=54.4335) [G:\UserData\Public\Data\2018\201801\20180115\wanghurong-7.raw]
1	3	1::P13647	SWISS-PROT:P13647 Tax_Id=9606 Gene_Symbol=KRT5 Keratin, type II cytoskeletal 5	2833	62568	128	98	29	24	6670	1	0	0	632.351	1262.69	2	1262.69	0.0009	0	87.48	7.6e-08	K	LALDVEIATYR	K					9116: Scan 16737 (rt=53.7038) [G:\UserData\Public\Data\2018\201801\20180115\wanghurong-7.raw]
1	3	1::P13647	SWISS-PROT:P13647 Tax_Id=9606 Gene_Symbol=KRT5 Keratin, type II cytoskeletal 5	2833	62568	128	98	29	24	6671	1	0	0	632.351	1262.69	2	1262.69	0.0009	0	43.69	0.0018	K	LALDVEIATYR	K					15643: Scan 25699 (rt=70.8129) [G:\UserData\Public\Data\2018\201801\20180115\wanghurong-7.raw]
1	3	1::P13647	SWISS-PROT:P13647 Tax_Id=9606 Gene_Symbol=KRT5 Keratin, type II cytoskeletal 5	2833	62568	128	98	29	24	6672	1	0	0	632.351	1262.69	2	1262.69	0.001	0	64.95	1.4e-05	K	LALDVEIATYR	K					10572: Scan 18801 (rt=57.7825) [G:\UserData\Public\Data\2018\201801\20180115\wanghurong-7.raw]
1	3	1::P13647	SWISS-PROT:P13647 Tax_Id=9606 Gene_Symbol=KRT5 Keratin, type II cytoskeletal 5	2833	62568	128	98	29	24	6673	1	0	0	632.351	1262.69	2	1262.69	0.0011	0	80.49	3.8e-07	K	LALDVEIATYR	K					9533: Scan 17315 (rt=54.7998) [G:\UserData\Public\Data\2018\201801\20180115\wanghurong-7.raw]
1	3	1::P13647	SWISS-PROT:P13647 Tax_Id=9606 Gene_Symbol=KRT5 Keratin, type II cytoskeletal 5	2833	62568	128	98	29	24	6675	1	0	0	632.351	1262.69	2	1262.69	0.0012	0	65.84	1.1e-05	K	LALDVEIATYR	K					9596: Scan 17400 (rt=54.9827) [G:\UserData\Public\Data\2018\201801\20180115\wanghurong-7.raw]
1	3	1::P13647	SWISS-PROT:P13647 Tax_Id=9606 Gene_Symbol=KRT5 Keratin, type II cytoskeletal 5	2833	62568	128	98	29	24	6676	1	0	0	632.351	1262.69	2	1262.69	0.0013	0	87.68	7.4e-08	K	LALDVEIATYR	K					9645: Scan 17473 (rt=55.166) [G:\UserData\Public\Data\2018\201801\20180115\wanghurong-7.raw]
1	3	1::P13647	SWISS-PROT:P13647 Tax_Id=9606 Gene_Symbol=KRT5 Keratin, type II cytoskeletal 5	2833	62568	128	98	29	24	6677	1	0	0	632.351	1262.69	2	1262.69	0.0013	0	37.06	0.0006	K	LALDVEIATYR	K					10376: Scan 18523 (rt=57.2362) [G:\UserData\Public\Data\2018\201801\20180115\wanghurong-7.raw]
1	3	1::P13647	SWISS-PROT:P13647 Tax_Id=9606 Gene_Symbol=KRT5 Keratin, type II cytoskeletal 5	2833	62568	128	98	29	24	6678	1	0	0	632.351	1262.69	2	1262.69	0.0013	0	43.98	0.00044	K	LALDVEIATYR	K					10699: Scan 18979 (rt=58.1503) [G:\UserData\Public\Data\2018\201801\20180115\wanghurong-7.raw]
1	3	1::P13647	SWISS-PROT:P13647 Tax_Id=9606 Gene_Symbol=KRT5 Keratin, type II cytoskeletal 5	2833	62568	128	98	29	24	6679	1	0	0	632.351	1262.69	2	1262.69	0.0014	0	24.46	0.0091	K	LALDVEIATYR	K					10758: Scan 19063 (rt=58.3238) [G:\UserData\Public\Data\2018\201801\20180115\wanghurong-7.raw]
1	3	1::P13647	SWISS-PROT:P13647 Tax_Id=9606 Gene_Symbol=KRT5 Keratin, type II cytoskeletal 5	2833	62568	128	98	29	24	6680	1	0	0	632.351	1262.69	2	1262.69	0.0014	0	78.05	6.8e-07	K	LALDVEIATYR	K					9695: Scan 17554 (rt=55.3548) [G:\UserData\Public\Data\2018\201801\20180115\wanghurong-7.raw]
1	3	1::P13647	SWISS-PROT:P13647 Tax_Id=9606 Gene_Symbol=KRT5 Keratin, type II cytoskeletal 5	2833	62568	128	98	29	24	6681	1	0	0	632.351	1262.69	2	1262.69	0.0014	0	59.75	4.6e-05	K	LALDVEIATYR	K					10639: Scan 18892 (rt=57.9605) [G:\UserData\Public\Data\2018\201801\20180115\wanghurong-7.raw]
1	3	1::P13647	SWISS-PROT:P13647 Tax_Id=9606 Gene_Symbol=KRT5 Keratin, type II cytoskeletal 5	2833	62568	128	98	29	24	6682	1	0	0	632.351	1262.69	2	1262.69	0.0014	0	76.15	1.1e-06	K	LALDVEIATYR	K					9045: Scan 16645 (rt=53.5309) [G:\UserData\Public\Data\2018\201801\20180115\wanghurong-7.raw]
1	3	1::P13647	SWISS-PROT:P13647 Tax_Id=9606 Gene_Symbol=KRT5 Keratin, type II cytoskeletal 5	2833	62568	128	98	29	24	6683	1	0	0	632.352	1262.69	2	1262.69	0.0018	0	54.61	0.00014	K	LALDVEIATYR	K					9744: Scan 17630 (rt=55.5257) [G:\UserData\Public\Data\2018\201801\20180115\wanghurong-7.raw]
1	3	1::P13647	SWISS-PROT:P13647 Tax_Id=9606 Gene_Symbol=KRT5 Keratin, type II cytoskeletal 5	2833	62568	128	98	29	24	6684	1	0	0	632.352	1262.69	2	1262.69	0.0019	0	49.41	6.7e-05	K	LALDVEIATYR	K					8973: Scan 16545 (rt=53.3472) [G:\UserData\Public\Data\2018\201801\20180115\wanghurong-7.raw]
1	3	1::P13647	SWISS-PROT:P13647 Tax_Id=9606 Gene_Symbol=KRT5 Keratin, type II cytoskeletal 5	2833	62568	128	98	29	24	6685	1	0	0	632.352	1262.69	2	1262.69	0.002	0	66.2	1.7e-05	K	LALDVEIATYR	K					15753: Scan 25820 (rt=71.0294) [G:\UserData\Public\Data\2018\201801\20180115\wanghurong-7.raw]
1	3	1::P13647	SWISS-PROT:P13647 Tax_Id=9606 Gene_Symbol=KRT5 Keratin, type II cytoskeletal 5	2833	62568	128	98	29	24	6686	1	0	0	632.352	1262.69	2	1262.69	0.0023	0	30.94	0.0087	K	LALDVEIATYR	K					11126: Scan 19613 (rt=59.4425) [G:\UserData\Public\Data\2018\201801\20180115\wanghurong-7.raw]
1	3	1::P13647	SWISS-PROT:P13647 Tax_Id=9606 Gene_Symbol=KRT5 Keratin, type II cytoskeletal 5	2833	62568	128	98	29	24	6687	1	0	0	632.352	1262.69	2	1262.69	0.0023	0	65.82	1.1e-05	K	LALDVEIATYR	K					9809: Scan 17725 (rt=55.7053) [G:\UserData\Public\Data\2018\201801\20180115\wanghurong-7.raw]
1	3	1::P13647	SWISS-PROT:P13647 Tax_Id=9606 Gene_Symbol=KRT5 Keratin, type II cytoskeletal 5	2833	62568	128	98	29	24	6688	1	0	0	632.352	1262.69	2	1262.69	0.0024	0	55.63	0.00011	K	LALDVEIATYR	K					14632: Scan 24390 (rt=68.4019) [G:\UserData\Public\Data\2018\201801\20180115\wanghurong-7.raw]
1	3	1::P13647	SWISS-PROT:P13647 Tax_Id=9606 Gene_Symbol=KRT5 Keratin, type II cytoskeletal 5	2833	62568	128	98	29	24	6689	1	0	0	632.352	1262.69	2	1262.69	0.0024	0	22.46	0.011	K	LALDVEIATYR	K					10814: Scan 19151 (rt=58.5365) [G:\UserData\Public\Data\2018\201801\20180115\wanghurong-7.raw]
1	3	1::P13647	SWISS-PROT:P13647 Tax_Id=9606 Gene_Symbol=KRT5 Keratin, type II cytoskeletal 5	2833	62568	128	98	29	24	6690	1	0	0	632.352	1262.69	2	1262.69	0.0025	0	61.5	3e-05	K	LALDVEIATYR	K					10067: Scan 18089 (rt=56.3996) [G:\UserData\Public\Data\2018\201801\20180115\wanghurong-7.raw]
1	3	1::P13647	SWISS-PROT:P13647 Tax_Id=9606 Gene_Symbol=KRT5 Keratin, type II cytoskeletal 5	2833	62568	128	98	29	24	6691	1	0	0	632.352	1262.69	2	1262.69	0.0027	0	49.86	0.00023	K	LALDVEIATYR	K					9969: Scan 17954 (rt=56.131) [G:\UserData\Public\Data\2018\201801\20180115\wanghurong-7.raw]
1	3	1::P13647	SWISS-PROT:P13647 Tax_Id=9606 Gene_Symbol=KRT5 Keratin, type II cytoskeletal 5	2833	62568	128	98	29	24	6692	1	0	0	632.353	1262.69	2	1262.69	0.0036	0	24.71	0.055	K	LALDVEIATYR	K					11065: Scan 19521 (rt=59.261) [G:\UserData\Public\Data\2018\201801\20180115\wanghurong-7.raw]
1	3	1::P13647	SWISS-PROT:P13647 Tax_Id=9606 Gene_Symbol=KRT5 Keratin, type II cytoskeletal 5	2833	62568	128	98	29	24	6693	1	0	0	632.355	1262.7	2	1262.69	0.0086	0	32.46	0.0063	K	LALDVEIATYR	K					10998: Scan 19425 (rt=59.0767) [G:\UserData\Public\Data\2018\201801\20180115\wanghurong-7.raw]
1	3	1::P13647	SWISS-PROT:P13647 Tax_Id=9606 Gene_Symbol=KRT5 Keratin, type II cytoskeletal 5	2833	62568	128	98	29	24	6694	1	0	0	632.361	1262.71	2	1262.69	0.0211	0	11.21	0.089	K	LALDVEIATYR	K					12807: Scan 21964 (rt=63.9673) [G:\UserData\Public\Data\2018\201801\20180115\wanghurong-7.raw]
1	3	1::P13647	SWISS-PROT:P13647 Tax_Id=9606 Gene_Symbol=KRT5 Keratin, type II cytoskeletal 5	2833	62568	128	98	29	24	6698	1	0	0	632.362	1262.71	2	1262.69	0.0235	0	11.83	0.078	K	LALDVEIATYR	K					13366: Scan 22713 (rt=65.3369) [G:\UserData\Public\Data\2018\201801\20180115\wanghurong-7.raw]
1	3	1::P13647	SWISS-PROT:P13647 Tax_Id=9606 Gene_Symbol=KRT5 Keratin, type II cytoskeletal 5	2833	62568	128	98	29	24	7011	1	0	1	641.822	1281.63	2	1281.63	0.0009	0	58.52	4.5e-06	R	TTAENEFVMLK	K					6423: Scan 12732 (rt=44.9798) [G:\UserData\Public\Data\2018\201801\20180115\wanghurong-7.raw]
1	3	1::P13647	SWISS-PROT:P13647 Tax_Id=9606 Gene_Symbol=KRT5 Keratin, type II cytoskeletal 5	2833	62568	128	98	29	24	7012	1	0	1	641.822	1281.63	2	1281.63	0.0015	0	67.04	7.7e-07	R	TTAENEFVMLK	K					6456: Scan 12790 (rt=45.1551) [G:\UserData\Public\Data\2018\201801\20180115\wanghurong-7.raw]
1	3	1::P13647	SWISS-PROT:P13647 Tax_Id=9606 Gene_Symbol=KRT5 Keratin, type II cytoskeletal 5	2833	62568	128	98	29	24	7013	1	0	1	641.822	1281.63	2	1281.63	0.0016	0	4.06	0.42	R	TTAENEFVMLK	K					6390: Scan 12674 (rt=44.8029) [G:\UserData\Public\Data\2018\201801\20180115\wanghurong-7.raw]
1	3	1::P13647	SWISS-PROT:P13647 Tax_Id=9606 Gene_Symbol=KRT5 Keratin, type II cytoskeletal 5	2833	62568	128	98	29	24	7014	1	0	1	641.822	1281.63	2	1281.63	0.0016	0	58.11	3.6e-06	R	TTAENEFVMLK	K					6483: Scan 12844 (rt=45.3353) [G:\UserData\Public\Data\2018\201801\20180115\wanghurong-7.raw]
1	3	1::P13647	SWISS-PROT:P13647 Tax_Id=9606 Gene_Symbol=KRT5 Keratin, type II cytoskeletal 5	2833	62568	128	98	29	24	7252	1	0	1	649.819	1297.62	2	1297.62	0.0012	0	68.27	4.4e-07	R	TTAENEFVMLK	K	Oxidation (M)	0.00000000100.0			4749: Scan 10162 (rt=38.9484) [G:\UserData\Public\Data\2018\201801\20180115\wanghurong-7.raw]
1	3	1::P13647	SWISS-PROT:P13647 Tax_Id=9606 Gene_Symbol=KRT5 Keratin, type II cytoskeletal 5	2833	62568	128	98	29	24	7253	1	0	1	649.819	1297.62	2	1297.62	0.0015	0	60.82	2.3e-06	R	TTAENEFVMLK	K	Oxidation (M)	0.00000000100.0			4780: Scan 10220 (rt=39.1199) [G:\UserData\Public\Data\2018\201801\20180115\wanghurong-7.raw]
1	3	1::P13647	SWISS-PROT:P13647 Tax_Id=9606 Gene_Symbol=KRT5 Keratin, type II cytoskeletal 5	2833	62568	128	98	29	24	7460	1	0	0	327.919	1307.65	4	1307.65	-0.0002	2	24.29	0.048	K	NKYEDEINKR	T					202: Scan 2668 (rt=19.2991) [G:\UserData\Public\Data\2018\201801\20180115\wanghurong-7.raw]
1	3	1::P13647	SWISS-PROT:P13647 Tax_Id=9606 Gene_Symbol=KRT5 Keratin, type II cytoskeletal 5	2833	62568	128	98	29	24	7461	1	0	0	327.919	1307.65	4	1307.65	-0.0001	2	9.06	0.14	K	NKYEDEINKR	T					172: Scan 2569 (rt=18.9489) [G:\UserData\Public\Data\2018\201801\20180115\wanghurong-7.raw]
1	3	1::P13647	SWISS-PROT:P13647 Tax_Id=9606 Gene_Symbol=KRT5 Keratin, type II cytoskeletal 5	2833	62568	128	98	29	24	7462	1	0	0	436.89	1307.65	3	1307.65	0.0002	2	60.29	2.2e-06	K	NKYEDEINKR	T					199: Scan 2660 (rt=19.271) [G:\UserData\Public\Data\2018\201801\20180115\wanghurong-7.raw]
1	3	1::P13647	SWISS-PROT:P13647 Tax_Id=9606 Gene_Symbol=KRT5 Keratin, type II cytoskeletal 5	2833	62568	128	98	29	24	7463	1	0	0	436.89	1307.65	3	1307.65	0.0003	2	59.15	2.8e-06	K	NKYEDEINKR	T					183: Scan 2607 (rt=19.0929) [G:\UserData\Public\Data\2018\201801\20180115\wanghurong-7.raw]
1	3	1::P13647	SWISS-PROT:P13647 Tax_Id=9606 Gene_Symbol=KRT5 Keratin, type II cytoskeletal 5	2833	62568	128	98	29	24	7464	1	0	0	327.919	1307.65	4	1307.65	0.0008	2	53.85	5.2e-05	K	NKYEDEINKR	T					189: Scan 2618 (rt=19.1244) [G:\UserData\Public\Data\2018\201801\20180115\wanghurong-7.raw]
1	3	1::P13647	SWISS-PROT:P13647 Tax_Id=9606 Gene_Symbol=KRT5 Keratin, type II cytoskeletal 5	2833	62568	128	98	29	24	7465	1	0	0	654.831	1307.65	2	1307.65	0.0014	2	17.54	0.023	K	NKYEDEINKR	T					176: Scan 2589 (rt=19.0334) [G:\UserData\Public\Data\2018\201801\20180115\wanghurong-7.raw]
1	3	1::P13647	SWISS-PROT:P13647 Tax_Id=9606 Gene_Symbol=KRT5 Keratin, type II cytoskeletal 5	2833	62568	128	98	29	24	7466	1	0	0	654.832	1307.65	2	1307.65	0.0014	2	31.39	0.0024	K	NKYEDEINKR	T					193: Scan 2641 (rt=19.2062) [G:\UserData\Public\Data\2018\201801\20180115\wanghurong-7.raw]
1	3	1::P13647	SWISS-PROT:P13647 Tax_Id=9606 Gene_Symbol=KRT5 Keratin, type II cytoskeletal 5	2833	62568	128	98	29	24	7467	1	0	0	436.89	1307.65	3	1307.65	0.0021	2	1.69	0.69	K	NKYEDEINKR	T					171: Scan 2562 (rt=18.9125) [G:\UserData\Public\Data\2018\201801\20180115\wanghurong-7.raw]
1	3	1::P13647	SWISS-PROT:P13647 Tax_Id=9606 Gene_Symbol=KRT5 Keratin, type II cytoskeletal 5	2833	62568	128	98	29	24	7801	1	0	0	665.366	1328.72	2	1328.72	-0.0021	0	59.62	1.1e-05	R	NLDLDSIIAEVK	A					14772: Scan 24580 (rt=68.7571) [G:\UserData\Public\Data\2018\201801\20180115\wanghurong-7.raw]
1	3	1::P13647	SWISS-PROT:P13647 Tax_Id=9606 Gene_Symbol=KRT5 Keratin, type II cytoskeletal 5	2833	62568	128	98	29	24	7802	1	0	0	665.367	1328.72	2	1328.72	-0.0001	0	58.33	4.6e-06	R	NLDLDSIIAEVK	A					14690: Scan 24473 (rt=68.5639) [G:\UserData\Public\Data\2018\201801\20180115\wanghurong-7.raw]
1	3	1::P13647	SWISS-PROT:P13647 Tax_Id=9606 Gene_Symbol=KRT5 Keratin, type II cytoskeletal 5	2833	62568	128	98	29	24	7803	1	0	0	665.367	1328.72	2	1328.72	0.0005	0	93.92	1.8e-08	R	NLDLDSIIAEVK	A					9254: Scan 16925 (rt=54.0657) [G:\UserData\Public\Data\2018\201801\20180115\wanghurong-7.raw]
1	3	1::P13647	SWISS-PROT:P13647 Tax_Id=9606 Gene_Symbol=KRT5 Keratin, type II cytoskeletal 5	2833	62568	128	98	29	24	7804	1	0	0	443.914	1328.72	3	1328.72	0.0006	0	55.09	8.6e-05	R	NLDLDSIIAEVK	A					14718: Scan 24507 (rt=68.6254) [G:\UserData\Public\Data\2018\201801\20180115\wanghurong-7.raw]
1	3	1::P13647	SWISS-PROT:P13647 Tax_Id=9606 Gene_Symbol=KRT5 Keratin, type II cytoskeletal 5	2833	62568	128	98	29	24	7805	1	0	0	665.368	1328.72	2	1328.72	0.0025	0	39.41	0.0002	R	NLDLDSIIAEVK	A					14620: Scan 24373 (rt=68.3695) [G:\UserData\Public\Data\2018\201801\20180115\wanghurong-7.raw]
1	3	1::P13647	SWISS-PROT:P13647 Tax_Id=9606 Gene_Symbol=KRT5 Keratin, type II cytoskeletal 5	2833	62568	128	98	29	24	8744	1	0	0	464.601	1390.78	3	1390.78	0	1	29.45	0.0017	K	LALDVEIATYRK	L					6699: Scan 13174 (rt=46.0764) [G:\UserData\Public\Data\2018\201801\20180115\wanghurong-7.raw]
1	3	1::P13647	SWISS-PROT:P13647 Tax_Id=9606 Gene_Symbol=KRT5 Keratin, type II cytoskeletal 5	2833	62568	128	98	29	24	8745	1	0	0	464.601	1390.78	3	1390.78	0.0004	1	33.65	0.0007	K	LALDVEIATYRK	L					6636: Scan 13085 (rt=45.8936) [G:\UserData\Public\Data\2018\201801\20180115\wanghurong-7.raw]
1	3	1::P13647	SWISS-PROT:P13647 Tax_Id=9606 Gene_Symbol=KRT5 Keratin, type II cytoskeletal 5	2833	62568	128	98	29	24	8746	1	0	0	464.601	1390.78	3	1390.78	0.0006	1	11.48	0.084	K	LALDVEIATYRK	L					6756: Scan 13255 (rt=46.2555) [G:\UserData\Public\Data\2018\201801\20180115\wanghurong-7.raw]
1	3	1::P13647	SWISS-PROT:P13647 Tax_Id=9606 Gene_Symbol=KRT5 Keratin, type II cytoskeletal 5	2833	62568	128	98	29	24	8747	1	0	0	464.602	1390.78	3	1390.78	0.0013	1	10.26	0.11	K	LALDVEIATYRK	L					6569: Scan 12990 (rt=45.708) [G:\UserData\Public\Data\2018\201801\20180115\wanghurong-7.raw]
1	3	1::P13647	SWISS-PROT:P13647 Tax_Id=9606 Gene_Symbol=KRT5 Keratin, type II cytoskeletal 5	2833	62568	128	98	29	24	8974	1	0	1	705.844	1409.67	2	1409.67	0.0004	0	69.11	3.7e-07	R	VSLAGACGVGGYGSR	S					3207: Scan 7992 (rt=34.1695) [G:\UserData\Public\Data\2018\201801\20180115\wanghurong-7.raw]
1	3	1::P13647	SWISS-PROT:P13647 Tax_Id=9606 Gene_Symbol=KRT5 Keratin, type II cytoskeletal 5	2833	62568	128	98	29	24	8975	1	0	1	705.844	1409.67	2	1409.67	0.0008	0	98.74	6.3e-10	R	VSLAGACGVGGYGSR	S					3132: Scan 7898 (rt=33.9882) [G:\UserData\Public\Data\2018\201801\20180115\wanghurong-7.raw]
1	3	1::P13647	SWISS-PROT:P13647 Tax_Id=9606 Gene_Symbol=KRT5 Keratin, type II cytoskeletal 5	2833	62568	128	98	29	24	8976	1	0	1	705.845	1409.67	2	1409.67	0.0025	0	22.48	0.0085	R	VSLAGACGVGGYGSR	S					3056: Scan 7800 (rt=33.8065) [G:\UserData\Public\Data\2018\201801\20180115\wanghurong-7.raw]
1	3	1::P13647	SWISS-PROT:P13647 Tax_Id=9606 Gene_Symbol=KRT5 Keratin, type II cytoskeletal 5	2833	62568	128	98	29	24	1764	1	0	1	470.901	1409.68	3	1409.67	0.0074	0	4.01	0.42	R	VSLAGACGVGGYGSR	S					3110: Scan 7870 (rt=33.9339) [G:\UserData\Public\Data\2018\201801\20180115\wanghurong-7.raw]
1	3	1::P13647	SWISS-PROT:P13647 Tax_Id=9606 Gene_Symbol=KRT5 Keratin, type II cytoskeletal 5	2833	62568	128	98	29	24	8979	1	0	1	705.865	1409.71	2	1409.72	-0.0002	0	58.47	6.9e-06	R	SFSTASAITPSVSR	T					3720: Scan 8725 (rt=35.7763) [G:\UserData\Public\Data\2018\201801\20180115\wanghurong-7.raw]
1	3	1::P13647	SWISS-PROT:P13647 Tax_Id=9606 Gene_Symbol=KRT5 Keratin, type II cytoskeletal 5	2833	62568	128	98	29	24	8980	1	0	1	470.912	1409.71	3	1409.72	0	0	11.88	0.14	R	SFSTASAITPSVSR	T					3779: Scan 8796 (rt=35.9043) [G:\UserData\Public\Data\2018\201801\20180115\wanghurong-7.raw]
1	3	1::P13647	SWISS-PROT:P13647 Tax_Id=9606 Gene_Symbol=KRT5 Keratin, type II cytoskeletal 5	2833	62568	128	98	29	24	8981	1	0	1	705.865	1409.72	2	1409.72	0.0001	0	56.63	1.3e-05	R	SFSTASAITPSVSR	T					3788: Scan 8814 (rt=35.9479) [G:\UserData\Public\Data\2018\201801\20180115\wanghurong-7.raw]
1	3	1::P13647	SWISS-PROT:P13647 Tax_Id=9606 Gene_Symbol=KRT5 Keratin, type II cytoskeletal 5	2833	62568	128	98	29	24	9219	1	0	1	713.342	1424.67	2	1424.67	0.0009	0	60	4.6e-06	K	VDALMDEINFMK	M					12285: Scan 21251 (rt=62.6308) [G:\UserData\Public\Data\2018\201801\20180115\wanghurong-7.raw]
1	3	1::P13647	SWISS-PROT:P13647 Tax_Id=9606 Gene_Symbol=KRT5 Keratin, type II cytoskeletal 5	2833	62568	128	98	29	24	9220	1	0	1	713.342	1424.67	2	1424.67	0.0022	0	51.13	3.8e-05	K	VDALMDEINFMK	M					12353: Scan 21351 (rt=62.8188) [G:\UserData\Public\Data\2018\201801\20180115\wanghurong-7.raw]
1	3	1::P13647	SWISS-PROT:P13647 Tax_Id=9606 Gene_Symbol=KRT5 Keratin, type II cytoskeletal 5	2833	62568	128	98	29	24	9418	1	0	1	720.36	1438.71	2	1438.71	0.0005	0	8.71	0.15	R	GLGVGFGSGGGSSSSVK	F					3226: Scan 8016 (rt=34.2168) [G:\UserData\Public\Data\2018\201801\20180115\wanghurong-7.raw]
1	3	1::P13647	SWISS-PROT:P13647 Tax_Id=9606 Gene_Symbol=KRT5 Keratin, type II cytoskeletal 5	2833	62568	128	98	29	24	9935	1	0	1	495.904	1484.69	3	1484.69	0.0014	1	15.56	0.035	R	SRTEAESWYQTK	Y					1159: Scan 4793 (rt=26.3288) [G:\UserData\Public\Data\2018\201801\20180115\wanghurong-7.raw]
1	3	1::P13647	SWISS-PROT:P13647 Tax_Id=9606 Gene_Symbol=KRT5 Keratin, type II cytoskeletal 5	2833	62568	128	98	29	24	9936	1	0	1	495.904	1484.69	3	1484.69	0.0022	1	20.21	0.019	R	SRTEAESWYQTK	Y					1196: Scan 4855 (rt=26.5024) [G:\UserData\Public\Data\2018\201801\20180115\wanghurong-7.raw]
1	3	1::P13647	SWISS-PROT:P13647 Tax_Id=9606 Gene_Symbol=KRT5 Keratin, type II cytoskeletal 5	2833	62568	128	98	29	24	12019	1	0	1	851.403	1700.79	2	1700.79	0.0004	0	12.35	0.069	K	QCANLQNAIADAEQR	G					5963: Scan 11984 (rt=43.1631) [G:\UserData\Public\Data\2018\201801\20180115\wanghurong-7.raw]
1	3	1::P13647	SWISS-PROT:P13647 Tax_Id=9606 Gene_Symbol=KRT5 Keratin, type II cytoskeletal 5	2833	62568	128	98	29	24	12020	1	0	1	851.403	1700.79	2	1700.79	0.0007	0	25.2	0.0043	K	QCANLQNAIADAEQR	G					5913: Scan 11909 (rt=42.9935) [G:\UserData\Public\Data\2018\201801\20180115\wanghurong-7.raw]
1	3	1::P13647	SWISS-PROT:P13647 Tax_Id=9606 Gene_Symbol=KRT5 Keratin, type II cytoskeletal 5	2833	62568	128	98	29	24	12021	1	0	1	567.938	1700.79	3	1700.79	0.0011	0	38.72	0.00025	K	QCANLQNAIADAEQR	G					5952: Scan 11970 (rt=43.1305) [G:\UserData\Public\Data\2018\201801\20180115\wanghurong-7.raw]
1	3	1::P13647	SWISS-PROT:P13647 Tax_Id=9606 Gene_Symbol=KRT5 Keratin, type II cytoskeletal 5	2833	62568	128	98	29	24	12022	1	0	1	567.939	1700.79	3	1700.79	0.0049	0	15.53	0.13	K	QCANLQNAIADAEQR	G					5902: Scan 11891 (rt=42.9515) [G:\UserData\Public\Data\2018\201801\20180115\wanghurong-7.raw]
1	3	1::P13647	SWISS-PROT:P13647 Tax_Id=9606 Gene_Symbol=KRT5 Keratin, type II cytoskeletal 5	2833	62568	128	98	29	24	13449	1	0	0	630.996	1889.97	3	1889.96	0.0021	0	83.74	3.9e-08	R	QNLEPLFEQYINNLR	R					15821: Scan 25895 (rt=71.1643) [G:\UserData\Public\Data\2018\201801\20180115\wanghurong-7.raw]
1	3	1::P13647	SWISS-PROT:P13647 Tax_Id=9606 Gene_Symbol=KRT5 Keratin, type II cytoskeletal 5	2833	62568	128	98	29	24	14281	2	0	0	683.029	2046.06	3	2046.06	-0.0007	1	3.46	1.1	R	QNLEPLFEQYINNLRR	Q					14989: Scan 24890 (rt=69.3213) [G:\UserData\Public\Data\2018\201801\20180115\wanghurong-7.raw]
1	4	1::P02538	SWISS-PROT:P02538 Tax_Id=9606 Gene_Symbol=KRT6A Keratin, type II cytoskeletal 6A	2535	60293	109	88	23	21	665	1	0	0	414.218	826.422	2	826.423	-0.0007	0	51.97	0.00021	K	FASFIDK	V					3915: Scan 8999 (rt=36.3752) [G:\UserData\Public\Data\2018\201801\20180115\wanghurong-7.raw]
1	4	1::P02538	SWISS-PROT:P02538 Tax_Id=9606 Gene_Symbol=KRT6A Keratin, type II cytoskeletal 6A	2535	60293	109	88	23	21	666	1	0	0	414.219	826.423	2	826.423	0	0	29.49	0.037	K	FASFIDK	V					3855: Scan 8913 (rt=36.1973) [G:\UserData\Public\Data\2018\201801\20180115\wanghurong-7.raw]
1	4	1::P02538	SWISS-PROT:P02538 Tax_Id=9606 Gene_Symbol=KRT6A Keratin, type II cytoskeletal 6A	2535	60293	109	88	23	21	667	1	0	0	414.219	826.423	2	826.423	0.0002	0	17.17	0.11	K	FASFIDK	V					4100: Scan 9216 (rt=36.7745) [G:\UserData\Public\Data\2018\201801\20180115\wanghurong-7.raw]
1	4	1::P02538	SWISS-PROT:P02538 Tax_Id=9606 Gene_Symbol=KRT6A Keratin, type II cytoskeletal 6A	2535	60293	109	88	23	21	668	1	0	0	414.219	826.423	2	826.423	0.0003	0	9.78	0.16	K	FASFIDK	V					4207: Scan 9366 (rt=37.1088) [G:\UserData\Public\Data\2018\201801\20180115\wanghurong-7.raw]
1	4	1::P02538	SWISS-PROT:P02538 Tax_Id=9606 Gene_Symbol=KRT6A Keratin, type II cytoskeletal 6A	2535	60293	109	88	23	21	1826	1	0	0	315.842	944.505	3	944.504	0.0008	1	13.39	0.056	R	GRLDSELR	G					296: Scan 3025 (rt=20.8476) [G:\UserData\Public\Data\2018\201801\20180115\wanghurong-7.raw]
1	4	1::P02538	SWISS-PROT:P02538 Tax_Id=9606 Gene_Symbol=KRT6A Keratin, type II cytoskeletal 6A	2535	60293	109	88	23	21	2601	1	0	1	506.757	1011.5	2	1011.5	0.0007	0	48.34	2.9e-05	R	SGFSSVSVSR	S					1481: Scan 5282 (rt=27.5509) [G:\UserData\Public\Data\2018\201801\20180115\wanghurong-7.raw]
1	4	1::P02538	SWISS-PROT:P02538 Tax_Id=9606 Gene_Symbol=KRT6A Keratin, type II cytoskeletal 6A	2535	60293	109	88	23	21	2602	1	0	1	506.757	1011.5	2	1011.5	0.0011	0	18.14	0.02	R	SGFSSVSVSR	S					1378: Scan 5130 (rt=27.195) [G:\UserData\Public\Data\2018\201801\20180115\wanghurong-7.raw]
1	4	1::P02538	SWISS-PROT:P02538 Tax_Id=9606 Gene_Symbol=KRT6A Keratin, type II cytoskeletal 6A	2535	60293	109	88	23	21	2603	1	0	1	506.757	1011.5	2	1011.5	0.0012	0	70.5	2.5e-07	R	SGFSSVSVSR	S					1433: Scan 5209 (rt=27.3725) [G:\UserData\Public\Data\2018\201801\20180115\wanghurong-7.raw]
1	4	1::P02538	SWISS-PROT:P02538 Tax_Id=9606 Gene_Symbol=KRT6A Keratin, type II cytoskeletal 6A	2535	60293	109	88	23	21	2654	1	0	0	508.772	1015.53	2	1015.53	-0.0003	0	59.24	7e-05	R	QLDSIVGER	G					2231: Scan 6451 (rt=30.417) [G:\UserData\Public\Data\2018\201801\20180115\wanghurong-7.raw]
1	4	1::P02538	SWISS-PROT:P02538 Tax_Id=9606 Gene_Symbol=KRT6A Keratin, type II cytoskeletal 6A	2535	60293	109	88	23	21	2655	1	0	0	508.772	1015.53	2	1015.53	0.0002	0	59.4	6.6e-05	R	QLDSIVGER	G					2282: Scan 6530 (rt=30.5986) [G:\UserData\Public\Data\2018\201801\20180115\wanghurong-7.raw]
1	4	1::P02538	SWISS-PROT:P02538 Tax_Id=9606 Gene_Symbol=KRT6A Keratin, type II cytoskeletal 6A	2535	60293	109	88	23	21	2656	1	0	0	508.772	1015.53	2	1015.53	0.0004	0	59.41	6.6e-05	R	QLDSIVGER	G					2325: Scan 6600 (rt=30.7714) [G:\UserData\Public\Data\2018\201801\20180115\wanghurong-7.raw]
1	4	1::P02538	SWISS-PROT:P02538 Tax_Id=9606 Gene_Symbol=KRT6A Keratin, type II cytoskeletal 6A	2535	60293	109	88	23	21	2660	1	0	0	508.773	1015.53	2	1015.53	0.0019	0	32.1	0.033	R	QLDSIVGER	G					2175: Scan 6371 (rt=30.2401) [G:\UserData\Public\Data\2018\201801\20180115\wanghurong-7.raw]
1	4	1::P02538	SWISS-PROT:P02538 Tax_Id=9606 Gene_Symbol=KRT6A Keratin, type II cytoskeletal 6A	2535	60293	109	88	23	21	2661	1	0	0	508.773	1015.53	2	1015.53	0.0021	0	30.32	0.011	R	QLDSIVGER	G					2364: Scan 6668 (rt=30.9478) [G:\UserData\Public\Data\2018\201801\20180115\wanghurong-7.raw]
1	4	1::P02538	SWISS-PROT:P02538 Tax_Id=9606 Gene_Symbol=KRT6A Keratin, type II cytoskeletal 6A	2535	60293	109	88	23	21	3008	1	0	0	346.53	1036.57	3	1036.57	0.0004	1	14.53	0.043	R	SLYGLGGSKR	I					899: Scan 4361 (rt=25.1854) [G:\UserData\Public\Data\2018\201801\20180115\wanghurong-7.raw]
1	4	1::P02538	SWISS-PROT:P02538 Tax_Id=9606 Gene_Symbol=KRT6A Keratin, type II cytoskeletal 6A	2535	60293	109	88	23	21	3596	1	0	0	541.803	1081.59	2	1081.59	-0.0016	1	30.79	0.0042	K	FASFIDKVR	F					4622: Scan 9968 (rt=38.4685) [G:\UserData\Public\Data\2018\201801\20180115\wanghurong-7.raw]
1	4	1::P02538	SWISS-PROT:P02538 Tax_Id=9606 Gene_Symbol=KRT6A Keratin, type II cytoskeletal 6A	2535	60293	109	88	23	21	68	1	0	0	361.538	1081.59	3	1081.59	-0.001	1	24.79	0.0047	K	FASFIDKVR	F					4581: Scan 9902 (rt=38.3367) [G:\UserData\Public\Data\2018\201801\20180115\wanghurong-7.raw]
1	4	1::P02538	SWISS-PROT:P02538 Tax_Id=9606 Gene_Symbol=KRT6A Keratin, type II cytoskeletal 6A	2535	60293	109	88	23	21	3597	1	0	0	361.538	1081.59	3	1081.59	-0.0007	1	52.8	1.1e-05	K	FASFIDKVR	F					4639: Scan 9992 (rt=38.5237) [G:\UserData\Public\Data\2018\201801\20180115\wanghurong-7.raw]
1	4	1::P02538	SWISS-PROT:P02538 Tax_Id=9606 Gene_Symbol=KRT6A Keratin, type II cytoskeletal 6A	2535	60293	109	88	23	21	3598	1	0	0	541.803	1081.59	2	1081.59	-0.0002	1	61.18	1.8e-06	K	FASFIDKVR	F					4680: Scan 10047 (rt=38.642) [G:\UserData\Public\Data\2018\201801\20180115\wanghurong-7.raw]
1	4	1::P02538	SWISS-PROT:P02538 Tax_Id=9606 Gene_Symbol=KRT6A Keratin, type II cytoskeletal 6A	2535	60293	109	88	23	21	4065	1	0	0	554.275	1106.54	2	1106.54	0.0002	0	52.96	1.6e-05	K	AQYEEIAQR	S					595: Scan 3799 (rt=23.6359) [G:\UserData\Public\Data\2018\201801\20180115\wanghurong-7.raw]
1	4	1::P02538	SWISS-PROT:P02538 Tax_Id=9606 Gene_Symbol=KRT6A Keratin, type II cytoskeletal 6A	2535	60293	109	88	23	21	4066	1	0	0	554.275	1106.54	2	1106.54	0.0003	0	55.31	6.5e-06	K	AQYEEIAQR	S					610: Scan 3843 (rt=23.8058) [G:\UserData\Public\Data\2018\201801\20180115\wanghurong-7.raw]
1	4	1::P02538	SWISS-PROT:P02538 Tax_Id=9606 Gene_Symbol=KRT6A Keratin, type II cytoskeletal 6A	2535	60293	109	88	23	21	4067	1	0	0	554.276	1106.54	2	1106.54	0.0013	0	16.68	0.027	K	AQYEEIAQR	S					586: Scan 3763 (rt=23.4622) [G:\UserData\Public\Data\2018\201801\20180115\wanghurong-7.raw]
1	4	1::P02538	SWISS-PROT:P02538 Tax_Id=9606 Gene_Symbol=KRT6A Keratin, type II cytoskeletal 6A	2535	60293	109	88	23	21	4068	1	0	0	554.276	1106.54	2	1106.54	0.0013	0	2.32	0.6	K	AQYEEIAQR	S					637: Scan 3897 (rt=23.988) [G:\UserData\Public\Data\2018\201801\20180115\wanghurong-7.raw]
1	4	1::P02538	SWISS-PROT:P02538 Tax_Id=9606 Gene_Symbol=KRT6A Keratin, type II cytoskeletal 6A	2535	60293	109	88	23	21	4199	1	0	0	558.302	1114.59	2	1114.59	0.0019	0	42.65	0.00049	K	LEGLEDALQK	A					4995: Scan 10552 (rt=39.9249) [G:\UserData\Public\Data\2018\201801\20180115\wanghurong-7.raw]
1	4	1::P02538	SWISS-PROT:P02538 Tax_Id=9606 Gene_Symbol=KRT6A Keratin, type II cytoskeletal 6A	2535	60293	109	88	23	21	5079	1	0	0	583.293	1164.57	2	1164.58	-0.0065	0	39.1	0.0076	K	YEELQVTAGR	H					2091: Scan 6245 (rt=29.9487) [G:\UserData\Public\Data\2018\201801\20180115\wanghurong-7.raw]
1	4	1::P02538	SWISS-PROT:P02538 Tax_Id=9606 Gene_Symbol=KRT6A Keratin, type II cytoskeletal 6A	2535	60293	109	88	23	21	5723	1	0	0	602.322	1202.63	2	1202.63	0.0001	0	45.45	0.00074	K	WTLLQEQGTK	T					5534: Scan 11353 (rt=41.6715) [G:\UserData\Public\Data\2018\201801\20180115\wanghurong-7.raw]
1	4	1::P02538	SWISS-PROT:P02538 Tax_Id=9606 Gene_Symbol=KRT6A Keratin, type II cytoskeletal 6A	2535	60293	109	88	23	21	5724	1	0	0	602.322	1202.63	2	1202.63	0.0006	0	57.22	7.9e-05	K	WTLLQEQGTK	T					5587: Scan 11431 (rt=41.8568) [G:\UserData\Public\Data\2018\201801\20180115\wanghurong-7.raw]
1	4	1::P02538	SWISS-PROT:P02538 Tax_Id=9606 Gene_Symbol=KRT6A Keratin, type II cytoskeletal 6A	2535	60293	109	88	23	21	5725	1	0	0	602.323	1202.63	2	1202.63	0.0011	0	35.1	0.018	K	WTLLQEQGTK	T					5680: Scan 11572 (rt=42.2176) [G:\UserData\Public\Data\2018\201801\20180115\wanghurong-7.raw]
1	4	1::P02538	SWISS-PROT:P02538 Tax_Id=9606 Gene_Symbol=KRT6A Keratin, type II cytoskeletal 6A	2535	60293	109	88	23	21	5726	1	0	0	602.323	1202.63	2	1202.63	0.0013	0	55.97	0.00011	K	WTLLQEQGTK	T					5632: Scan 11499 (rt=42.0338) [G:\UserData\Public\Data\2018\201801\20180115\wanghurong-7.raw]
1	4	1::P02538	SWISS-PROT:P02538 Tax_Id=9606 Gene_Symbol=KRT6A Keratin, type II cytoskeletal 6A	2535	60293	109	88	23	21	5926	1	0	0	606.78	1211.55	2	1211.55	0.0002	0	36.2	0.0056	R	AEAESWYQTK	Y					1900: Scan 5952 (rt=29.2348) [G:\UserData\Public\Data\2018\201801\20180115\wanghurong-7.raw]
1	4	1::P02538	SWISS-PROT:P02538 Tax_Id=9606 Gene_Symbol=KRT6A Keratin, type II cytoskeletal 6A	2535	60293	109	88	23	21	5927	1	0	0	606.78	1211.55	2	1211.55	0.0007	0	3.66	0.45	R	AEAESWYQTK	Y					1943: Scan 6023 (rt=29.4158) [G:\UserData\Public\Data\2018\201801\20180115\wanghurong-7.raw]
1	4	1::P02538	SWISS-PROT:P02538 Tax_Id=9606 Gene_Symbol=KRT6A Keratin, type II cytoskeletal 6A	2535	60293	109	88	23	21	6007	1	0	0	611.819	1221.62	2	1221.62	0.0003	0	60.33	9.4e-06	R	TAAENEFVTLK	K					4570: Scan 9890 (rt=38.3159) [G:\UserData\Public\Data\2018\201801\20180115\wanghurong-7.raw]
1	4	1::P02538	SWISS-PROT:P02538 Tax_Id=9606 Gene_Symbol=KRT6A Keratin, type II cytoskeletal 6A	2535	60293	109	88	23	21	6008	1	0	0	611.82	1221.63	2	1221.62	0.001	0	11.2	0.089	R	TAAENEFVTLK	K					4513: Scan 9813 (rt=38.1416) [G:\UserData\Public\Data\2018\201801\20180115\wanghurong-7.raw]
1	4	1::P02538	SWISS-PROT:P02538 Tax_Id=9606 Gene_Symbol=KRT6A Keratin, type II cytoskeletal 6A	2535	60293	109	88	23	21	6649	1	0	0	421.902	1262.69	3	1262.69	-0.002	0	8.21	0.27	K	LALDVEIATYR	K					9462: Scan 17204 (rt=54.5795) [G:\UserData\Public\Data\2018\201801\20180115\wanghurong-7.raw]
1	4	1::P02538	SWISS-PROT:P02538 Tax_Id=9606 Gene_Symbol=KRT6A Keratin, type II cytoskeletal 6A	2535	60293	109	88	23	21	6650	1	0	0	632.35	1262.69	2	1262.69	-0.0014	0	28.63	0.024	K	LALDVEIATYR	K					16091: Scan 26199 (rt=71.7184) [G:\UserData\Public\Data\2018\201801\20180115\wanghurong-7.raw]
1	4	1::P02538	SWISS-PROT:P02538 Tax_Id=9606 Gene_Symbol=KRT6A Keratin, type II cytoskeletal 6A	2535	60293	109	88	23	21	6651	1	0	0	421.903	1262.69	3	1262.69	-0.0006	0	18.33	0.68	K	LALDVEIATYR	K					9123: Scan 16744 (rt=53.7137) [G:\UserData\Public\Data\2018\201801\20180115\wanghurong-7.raw]
1	4	1::P02538	SWISS-PROT:P02538 Tax_Id=9606 Gene_Symbol=KRT6A Keratin, type II cytoskeletal 6A	2535	60293	109	88	23	21	6653	1	0	0	632.351	1262.69	2	1262.69	-0.0002	0	63.4	2.1e-05	K	LALDVEIATYR	K					10174: Scan 18233 (rt=56.6764) [G:\UserData\Public\Data\2018\201801\20180115\wanghurong-7.raw]
1	4	1::P02538	SWISS-PROT:P02538 Tax_Id=9606 Gene_Symbol=KRT6A Keratin, type II cytoskeletal 6A	2535	60293	109	88	23	21	6654	1	0	0	632.351	1262.69	2	1262.69	-0.0001	0	53.34	0.00014	K	LALDVEIATYR	K					10244: Scan 18333 (rt=56.8594) [G:\UserData\Public\Data\2018\201801\20180115\wanghurong-7.raw]
1	4	1::P02538	SWISS-PROT:P02538 Tax_Id=9606 Gene_Symbol=KRT6A Keratin, type II cytoskeletal 6A	2535	60293	109	88	23	21	6655	1	0	0	632.351	1262.69	2	1262.69	0.0002	0	15.31	0.93	K	LALDVEIATYR	K					13787: Scan 23277 (rt=66.3796) [G:\UserData\Public\Data\2018\201801\20180115\wanghurong-7.raw]
1	4	1::P02538	SWISS-PROT:P02538 Tax_Id=9606 Gene_Symbol=KRT6A Keratin, type II cytoskeletal 6A	2535	60293	109	88	23	21	6656	1	0	0	421.903	1262.69	3	1262.69	0.0002	0	29.5	0.047	K	LALDVEIATYR	K					9194: Scan 16842 (rt=53.9063) [G:\UserData\Public\Data\2018\201801\20180115\wanghurong-7.raw]
1	4	1::P02538	SWISS-PROT:P02538 Tax_Id=9606 Gene_Symbol=KRT6A Keratin, type II cytoskeletal 6A	2535	60293	109	88	23	21	6657	1	0	0	632.351	1262.69	2	1262.69	0.0003	0	87.94	6.8e-08	K	LALDVEIATYR	K					9185: Scan 16830 (rt=53.8854) [G:\UserData\Public\Data\2018\201801\20180115\wanghurong-7.raw]
1	4	1::P02538	SWISS-PROT:P02538 Tax_Id=9606 Gene_Symbol=KRT6A Keratin, type II cytoskeletal 6A	2535	60293	109	88	23	21	6658	1	0	0	632.351	1262.69	2	1262.69	0.0004	0	10.71	0.12	K	LALDVEIATYR	K					13165: Scan 22445 (rt=64.85) [G:\UserData\Public\Data\2018\201801\20180115\wanghurong-7.raw]
1	4	1::P02538	SWISS-PROT:P02538 Tax_Id=9606 Gene_Symbol=KRT6A Keratin, type II cytoskeletal 6A	2535	60293	109	88	23	21	6659	1	0	0	632.351	1262.69	2	1262.69	0.0004	0	11.08	0.16	K	LALDVEIATYR	K					14907: Scan 24768 (rt=69.0955) [G:\UserData\Public\Data\2018\201801\20180115\wanghurong-7.raw]
1	4	1::P02538	SWISS-PROT:P02538 Tax_Id=9606 Gene_Symbol=KRT6A Keratin, type II cytoskeletal 6A	2535	60293	109	88	23	21	6660	1	0	0	632.351	1262.69	2	1262.69	0.0004	0	36.33	0.015	K	LALDVEIATYR	K					14982: Scan 24881 (rt=69.3044) [G:\UserData\Public\Data\2018\201801\20180115\wanghurong-7.raw]
1	4	1::P02538	SWISS-PROT:P02538 Tax_Id=9606 Gene_Symbol=KRT6A Keratin, type II cytoskeletal 6A	2535	60293	109	88	23	21	6661	1	0	0	632.351	1262.69	2	1262.69	0.0006	0	52.95	0.00016	K	LALDVEIATYR	K					10312: Scan 18428 (rt=57.0396) [G:\UserData\Public\Data\2018\201801\20180115\wanghurong-7.raw]
1	4	1::P02538	SWISS-PROT:P02538 Tax_Id=9606 Gene_Symbol=KRT6A Keratin, type II cytoskeletal 6A	2535	60293	109	88	23	21	6662	1	0	0	632.351	1262.69	2	1262.69	0.0006	0	87.49	7.5e-08	K	LALDVEIATYR	K					9252: Scan 16922 (rt=54.0614) [G:\UserData\Public\Data\2018\201801\20180115\wanghurong-7.raw]
1	4	1::P02538	SWISS-PROT:P02538 Tax_Id=9606 Gene_Symbol=KRT6A Keratin, type II cytoskeletal 6A	2535	60293	109	88	23	21	6663	1	0	0	632.351	1262.69	2	1262.69	0.0008	0	45.59	0.0012	K	LALDVEIATYR	K					14262: Scan 23914 (rt=67.5328) [G:\UserData\Public\Data\2018\201801\20180115\wanghurong-7.raw]
1	4	1::P02538	SWISS-PROT:P02538 Tax_Id=9606 Gene_Symbol=KRT6A Keratin, type II cytoskeletal 6A	2535	60293	109	88	23	21	6664	1	0	0	632.351	1262.69	2	1262.69	0.0008	0	53.02	0.00017	K	LALDVEIATYR	K					14266: Scan 23918 (rt=67.5385) [G:\UserData\Public\Data\2018\201801\20180115\wanghurong-7.raw]
1	4	1::P02538	SWISS-PROT:P02538 Tax_Id=9606 Gene_Symbol=KRT6A Keratin, type II cytoskeletal 6A	2535	60293	109	88	23	21	6665	1	0	0	632.351	1262.69	2	1262.69	0.0008	0	45.42	0.0012	K	LALDVEIATYR	K					14389: Scan 24076 (rt=67.8201) [G:\UserData\Public\Data\2018\201801\20180115\wanghurong-7.raw]
1	4	1::P02538	SWISS-PROT:P02538 Tax_Id=9606 Gene_Symbol=KRT6A Keratin, type II cytoskeletal 6A	2535	60293	109	88	23	21	6666	1	0	0	632.351	1262.69	2	1262.69	0.0008	0	77.23	8e-07	K	LALDVEIATYR	K					9472: Scan 17225 (rt=54.6214) [G:\UserData\Public\Data\2018\201801\20180115\wanghurong-7.raw]
1	4	1::P02538	SWISS-PROT:P02538 Tax_Id=9606 Gene_Symbol=KRT6A Keratin, type II cytoskeletal 6A	2535	60293	109	88	23	21	6667	1	0	0	632.351	1262.69	2	1262.69	0.0008	0	90.27	4e-08	K	LALDVEIATYR	K					9323: Scan 17020 (rt=54.2466) [G:\UserData\Public\Data\2018\201801\20180115\wanghurong-7.raw]
1	4	1::P02538	SWISS-PROT:P02538 Tax_Id=9606 Gene_Symbol=KRT6A Keratin, type II cytoskeletal 6A	2535	60293	109	88	23	21	6669	1	0	0	632.351	1262.69	2	1262.69	0.0009	0	71.89	2.7e-06	K	LALDVEIATYR	K					9396: Scan 17122 (rt=54.4335) [G:\UserData\Public\Data\2018\201801\20180115\wanghurong-7.raw]
1	4	1::P02538	SWISS-PROT:P02538 Tax_Id=9606 Gene_Symbol=KRT6A Keratin, type II cytoskeletal 6A	2535	60293	109	88	23	21	6670	1	0	0	632.351	1262.69	2	1262.69	0.0009	0	87.48	7.6e-08	K	LALDVEIATYR	K					9116: Scan 16737 (rt=53.7038) [G:\UserData\Public\Data\2018\201801\20180115\wanghurong-7.raw]
1	4	1::P02538	SWISS-PROT:P02538 Tax_Id=9606 Gene_Symbol=KRT6A Keratin, type II cytoskeletal 6A	2535	60293	109	88	23	21	6671	1	0	0	632.351	1262.69	2	1262.69	0.0009	0	43.69	0.0018	K	LALDVEIATYR	K					15643: Scan 25699 (rt=70.8129) [G:\UserData\Public\Data\2018\201801\20180115\wanghurong-7.raw]
1	4	1::P02538	SWISS-PROT:P02538 Tax_Id=9606 Gene_Symbol=KRT6A Keratin, type II cytoskeletal 6A	2535	60293	109	88	23	21	6672	1	0	0	632.351	1262.69	2	1262.69	0.001	0	64.95	1.4e-05	K	LALDVEIATYR	K					10572: Scan 18801 (rt=57.7825) [G:\UserData\Public\Data\2018\201801\20180115\wanghurong-7.raw]
1	4	1::P02538	SWISS-PROT:P02538 Tax_Id=9606 Gene_Symbol=KRT6A Keratin, type II cytoskeletal 6A	2535	60293	109	88	23	21	6673	1	0	0	632.351	1262.69	2	1262.69	0.0011	0	80.49	3.8e-07	K	LALDVEIATYR	K					9533: Scan 17315 (rt=54.7998) [G:\UserData\Public\Data\2018\201801\20180115\wanghurong-7.raw]
1	4	1::P02538	SWISS-PROT:P02538 Tax_Id=9606 Gene_Symbol=KRT6A Keratin, type II cytoskeletal 6A	2535	60293	109	88	23	21	6675	1	0	0	632.351	1262.69	2	1262.69	0.0012	0	65.84	1.1e-05	K	LALDVEIATYR	K					9596: Scan 17400 (rt=54.9827) [G:\UserData\Public\Data\2018\201801\20180115\wanghurong-7.raw]
1	4	1::P02538	SWISS-PROT:P02538 Tax_Id=9606 Gene_Symbol=KRT6A Keratin, type II cytoskeletal 6A	2535	60293	109	88	23	21	6676	1	0	0	632.351	1262.69	2	1262.69	0.0013	0	87.68	7.4e-08	K	LALDVEIATYR	K					9645: Scan 17473 (rt=55.166) [G:\UserData\Public\Data\2018\201801\20180115\wanghurong-7.raw]
1	4	1::P02538	SWISS-PROT:P02538 Tax_Id=9606 Gene_Symbol=KRT6A Keratin, type II cytoskeletal 6A	2535	60293	109	88	23	21	6677	1	0	0	632.351	1262.69	2	1262.69	0.0013	0	37.06	0.0006	K	LALDVEIATYR	K					10376: Scan 18523 (rt=57.2362) [G:\UserData\Public\Data\2018\201801\20180115\wanghurong-7.raw]
1	4	1::P02538	SWISS-PROT:P02538 Tax_Id=9606 Gene_Symbol=KRT6A Keratin, type II cytoskeletal 6A	2535	60293	109	88	23	21	6678	1	0	0	632.351	1262.69	2	1262.69	0.0013	0	43.98	0.00044	K	LALDVEIATYR	K					10699: Scan 18979 (rt=58.1503) [G:\UserData\Public\Data\2018\201801\20180115\wanghurong-7.raw]
1	4	1::P02538	SWISS-PROT:P02538 Tax_Id=9606 Gene_Symbol=KRT6A Keratin, type II cytoskeletal 6A	2535	60293	109	88	23	21	6679	1	0	0	632.351	1262.69	2	1262.69	0.0014	0	24.46	0.0091	K	LALDVEIATYR	K					10758: Scan 19063 (rt=58.3238) [G:\UserData\Public\Data\2018\201801\20180115\wanghurong-7.raw]
1	4	1::P02538	SWISS-PROT:P02538 Tax_Id=9606 Gene_Symbol=KRT6A Keratin, type II cytoskeletal 6A	2535	60293	109	88	23	21	6680	1	0	0	632.351	1262.69	2	1262.69	0.0014	0	78.05	6.8e-07	K	LALDVEIATYR	K					9695: Scan 17554 (rt=55.3548) [G:\UserData\Public\Data\2018\201801\20180115\wanghurong-7.raw]
1	4	1::P02538	SWISS-PROT:P02538 Tax_Id=9606 Gene_Symbol=KRT6A Keratin, type II cytoskeletal 6A	2535	60293	109	88	23	21	6681	1	0	0	632.351	1262.69	2	1262.69	0.0014	0	59.75	4.6e-05	K	LALDVEIATYR	K					10639: Scan 18892 (rt=57.9605) [G:\UserData\Public\Data\2018\201801\20180115\wanghurong-7.raw]
1	4	1::P02538	SWISS-PROT:P02538 Tax_Id=9606 Gene_Symbol=KRT6A Keratin, type II cytoskeletal 6A	2535	60293	109	88	23	21	6682	1	0	0	632.351	1262.69	2	1262.69	0.0014	0	76.15	1.1e-06	K	LALDVEIATYR	K					9045: Scan 16645 (rt=53.5309) [G:\UserData\Public\Data\2018\201801\20180115\wanghurong-7.raw]
1	4	1::P02538	SWISS-PROT:P02538 Tax_Id=9606 Gene_Symbol=KRT6A Keratin, type II cytoskeletal 6A	2535	60293	109	88	23	21	6683	1	0	0	632.352	1262.69	2	1262.69	0.0018	0	54.61	0.00014	K	LALDVEIATYR	K					9744: Scan 17630 (rt=55.5257) [G:\UserData\Public\Data\2018\201801\20180115\wanghurong-7.raw]
1	4	1::P02538	SWISS-PROT:P02538 Tax_Id=9606 Gene_Symbol=KRT6A Keratin, type II cytoskeletal 6A	2535	60293	109	88	23	21	6684	1	0	0	632.352	1262.69	2	1262.69	0.0019	0	49.41	6.7e-05	K	LALDVEIATYR	K					8973: Scan 16545 (rt=53.3472) [G:\UserData\Public\Data\2018\201801\20180115\wanghurong-7.raw]
1	4	1::P02538	SWISS-PROT:P02538 Tax_Id=9606 Gene_Symbol=KRT6A Keratin, type II cytoskeletal 6A	2535	60293	109	88	23	21	6685	1	0	0	632.352	1262.69	2	1262.69	0.002	0	66.2	1.7e-05	K	LALDVEIATYR	K					15753: Scan 25820 (rt=71.0294) [G:\UserData\Public\Data\2018\201801\20180115\wanghurong-7.raw]
1	4	1::P02538	SWISS-PROT:P02538 Tax_Id=9606 Gene_Symbol=KRT6A Keratin, type II cytoskeletal 6A	2535	60293	109	88	23	21	6686	1	0	0	632.352	1262.69	2	1262.69	0.0023	0	30.94	0.0087	K	LALDVEIATYR	K					11126: Scan 19613 (rt=59.4425) [G:\UserData\Public\Data\2018\201801\20180115\wanghurong-7.raw]
1	4	1::P02538	SWISS-PROT:P02538 Tax_Id=9606 Gene_Symbol=KRT6A Keratin, type II cytoskeletal 6A	2535	60293	109	88	23	21	6687	1	0	0	632.352	1262.69	2	1262.69	0.0023	0	65.82	1.1e-05	K	LALDVEIATYR	K					9809: Scan 17725 (rt=55.7053) [G:\UserData\Public\Data\2018\201801\20180115\wanghurong-7.raw]
1	4	1::P02538	SWISS-PROT:P02538 Tax_Id=9606 Gene_Symbol=KRT6A Keratin, type II cytoskeletal 6A	2535	60293	109	88	23	21	6688	1	0	0	632.352	1262.69	2	1262.69	0.0024	0	55.63	0.00011	K	LALDVEIATYR	K					14632: Scan 24390 (rt=68.4019) [G:\UserData\Public\Data\2018\201801\20180115\wanghurong-7.raw]
1	4	1::P02538	SWISS-PROT:P02538 Tax_Id=9606 Gene_Symbol=KRT6A Keratin, type II cytoskeletal 6A	2535	60293	109	88	23	21	6689	1	0	0	632.352	1262.69	2	1262.69	0.0024	0	22.46	0.011	K	LALDVEIATYR	K					10814: Scan 19151 (rt=58.5365) [G:\UserData\Public\Data\2018\201801\20180115\wanghurong-7.raw]
1	4	1::P02538	SWISS-PROT:P02538 Tax_Id=9606 Gene_Symbol=KRT6A Keratin, type II cytoskeletal 6A	2535	60293	109	88	23	21	6690	1	0	0	632.352	1262.69	2	1262.69	0.0025	0	61.5	3e-05	K	LALDVEIATYR	K					10067: Scan 18089 (rt=56.3996) [G:\UserData\Public\Data\2018\201801\20180115\wanghurong-7.raw]
1	4	1::P02538	SWISS-PROT:P02538 Tax_Id=9606 Gene_Symbol=KRT6A Keratin, type II cytoskeletal 6A	2535	60293	109	88	23	21	6691	1	0	0	632.352	1262.69	2	1262.69	0.0027	0	49.86	0.00023	K	LALDVEIATYR	K					9969: Scan 17954 (rt=56.131) [G:\UserData\Public\Data\2018\201801\20180115\wanghurong-7.raw]
1	4	1::P02538	SWISS-PROT:P02538 Tax_Id=9606 Gene_Symbol=KRT6A Keratin, type II cytoskeletal 6A	2535	60293	109	88	23	21	6692	1	0	0	632.353	1262.69	2	1262.69	0.0036	0	24.71	0.055	K	LALDVEIATYR	K					11065: Scan 19521 (rt=59.261) [G:\UserData\Public\Data\2018\201801\20180115\wanghurong-7.raw]
1	4	1::P02538	SWISS-PROT:P02538 Tax_Id=9606 Gene_Symbol=KRT6A Keratin, type II cytoskeletal 6A	2535	60293	109	88	23	21	6693	1	0	0	632.355	1262.7	2	1262.69	0.0086	0	32.46	0.0063	K	LALDVEIATYR	K					10998: Scan 19425 (rt=59.0767) [G:\UserData\Public\Data\2018\201801\20180115\wanghurong-7.raw]
1	4	1::P02538	SWISS-PROT:P02538 Tax_Id=9606 Gene_Symbol=KRT6A Keratin, type II cytoskeletal 6A	2535	60293	109	88	23	21	6694	1	0	0	632.361	1262.71	2	1262.69	0.0211	0	11.21	0.089	K	LALDVEIATYR	K					12807: Scan 21964 (rt=63.9673) [G:\UserData\Public\Data\2018\201801\20180115\wanghurong-7.raw]
1	4	1::P02538	SWISS-PROT:P02538 Tax_Id=9606 Gene_Symbol=KRT6A Keratin, type II cytoskeletal 6A	2535	60293	109	88	23	21	6698	1	0	0	632.362	1262.71	2	1262.69	0.0235	0	11.83	0.078	K	LALDVEIATYR	K					13366: Scan 22713 (rt=65.3369) [G:\UserData\Public\Data\2018\201801\20180115\wanghurong-7.raw]
1	4	1::P02538	SWISS-PROT:P02538 Tax_Id=9606 Gene_Symbol=KRT6A Keratin, type II cytoskeletal 6A	2535	60293	109	88	23	21	7460	1	0	0	327.919	1307.65	4	1307.65	-0.0002	2	24.29	0.048	K	NKYEDEINKR	T					202: Scan 2668 (rt=19.2991) [G:\UserData\Public\Data\2018\201801\20180115\wanghurong-7.raw]
1	4	1::P02538	SWISS-PROT:P02538 Tax_Id=9606 Gene_Symbol=KRT6A Keratin, type II cytoskeletal 6A	2535	60293	109	88	23	21	7461	1	0	0	327.919	1307.65	4	1307.65	-0.0001	2	9.06	0.14	K	NKYEDEINKR	T					172: Scan 2569 (rt=18.9489) [G:\UserData\Public\Data\2018\201801\20180115\wanghurong-7.raw]
1	4	1::P02538	SWISS-PROT:P02538 Tax_Id=9606 Gene_Symbol=KRT6A Keratin, type II cytoskeletal 6A	2535	60293	109	88	23	21	7462	1	0	0	436.89	1307.65	3	1307.65	0.0002	2	60.29	2.2e-06	K	NKYEDEINKR	T					199: Scan 2660 (rt=19.271) [G:\UserData\Public\Data\2018\201801\20180115\wanghurong-7.raw]
1	4	1::P02538	SWISS-PROT:P02538 Tax_Id=9606 Gene_Symbol=KRT6A Keratin, type II cytoskeletal 6A	2535	60293	109	88	23	21	7463	1	0	0	436.89	1307.65	3	1307.65	0.0003	2	59.15	2.8e-06	K	NKYEDEINKR	T					183: Scan 2607 (rt=19.0929) [G:\UserData\Public\Data\2018\201801\20180115\wanghurong-7.raw]
1	4	1::P02538	SWISS-PROT:P02538 Tax_Id=9606 Gene_Symbol=KRT6A Keratin, type II cytoskeletal 6A	2535	60293	109	88	23	21	7464	1	0	0	327.919	1307.65	4	1307.65	0.0008	2	53.85	5.2e-05	K	NKYEDEINKR	T					189: Scan 2618 (rt=19.1244) [G:\UserData\Public\Data\2018\201801\20180115\wanghurong-7.raw]
1	4	1::P02538	SWISS-PROT:P02538 Tax_Id=9606 Gene_Symbol=KRT6A Keratin, type II cytoskeletal 6A	2535	60293	109	88	23	21	7465	1	0	0	654.831	1307.65	2	1307.65	0.0014	2	17.54	0.023	K	NKYEDEINKR	T					176: Scan 2589 (rt=19.0334) [G:\UserData\Public\Data\2018\201801\20180115\wanghurong-7.raw]
1	4	1::P02538	SWISS-PROT:P02538 Tax_Id=9606 Gene_Symbol=KRT6A Keratin, type II cytoskeletal 6A	2535	60293	109	88	23	21	7466	1	0	0	654.832	1307.65	2	1307.65	0.0014	2	31.39	0.0024	K	NKYEDEINKR	T					193: Scan 2641 (rt=19.2062) [G:\UserData\Public\Data\2018\201801\20180115\wanghurong-7.raw]
1	4	1::P02538	SWISS-PROT:P02538 Tax_Id=9606 Gene_Symbol=KRT6A Keratin, type II cytoskeletal 6A	2535	60293	109	88	23	21	7467	1	0	0	436.89	1307.65	3	1307.65	0.0021	2	1.69	0.69	K	NKYEDEINKR	T					171: Scan 2562 (rt=18.9125) [G:\UserData\Public\Data\2018\201801\20180115\wanghurong-7.raw]
1	4	1::P02538	SWISS-PROT:P02538 Tax_Id=9606 Gene_Symbol=KRT6A Keratin, type II cytoskeletal 6A	2535	60293	109	88	23	21	7801	1	0	0	665.366	1328.72	2	1328.72	-0.0021	0	59.62	1.1e-05	R	NLDLDSIIAEVK	A					14772: Scan 24580 (rt=68.7571) [G:\UserData\Public\Data\2018\201801\20180115\wanghurong-7.raw]
1	4	1::P02538	SWISS-PROT:P02538 Tax_Id=9606 Gene_Symbol=KRT6A Keratin, type II cytoskeletal 6A	2535	60293	109	88	23	21	7802	1	0	0	665.367	1328.72	2	1328.72	-0.0001	0	58.33	4.6e-06	R	NLDLDSIIAEVK	A					14690: Scan 24473 (rt=68.5639) [G:\UserData\Public\Data\2018\201801\20180115\wanghurong-7.raw]
1	4	1::P02538	SWISS-PROT:P02538 Tax_Id=9606 Gene_Symbol=KRT6A Keratin, type II cytoskeletal 6A	2535	60293	109	88	23	21	7803	1	0	0	665.367	1328.72	2	1328.72	0.0005	0	93.92	1.8e-08	R	NLDLDSIIAEVK	A					9254: Scan 16925 (rt=54.0657) [G:\UserData\Public\Data\2018\201801\20180115\wanghurong-7.raw]
1	4	1::P02538	SWISS-PROT:P02538 Tax_Id=9606 Gene_Symbol=KRT6A Keratin, type II cytoskeletal 6A	2535	60293	109	88	23	21	7804	1	0	0	443.914	1328.72	3	1328.72	0.0006	0	55.09	8.6e-05	R	NLDLDSIIAEVK	A					14718: Scan 24507 (rt=68.6254) [G:\UserData\Public\Data\2018\201801\20180115\wanghurong-7.raw]
1	4	1::P02538	SWISS-PROT:P02538 Tax_Id=9606 Gene_Symbol=KRT6A Keratin, type II cytoskeletal 6A	2535	60293	109	88	23	21	7805	1	0	0	665.368	1328.72	2	1328.72	0.0025	0	39.41	0.0002	R	NLDLDSIIAEVK	A					14620: Scan 24373 (rt=68.3695) [G:\UserData\Public\Data\2018\201801\20180115\wanghurong-7.raw]
1	4	1::P02538	SWISS-PROT:P02538 Tax_Id=9606 Gene_Symbol=KRT6A Keratin, type II cytoskeletal 6A	2535	60293	109	88	23	21	8744	1	0	0	464.601	1390.78	3	1390.78	0	1	29.45	0.0017	K	LALDVEIATYRK	L					6699: Scan 13174 (rt=46.0764) [G:\UserData\Public\Data\2018\201801\20180115\wanghurong-7.raw]
1	4	1::P02538	SWISS-PROT:P02538 Tax_Id=9606 Gene_Symbol=KRT6A Keratin, type II cytoskeletal 6A	2535	60293	109	88	23	21	8745	1	0	0	464.601	1390.78	3	1390.78	0.0004	1	33.65	0.0007	K	LALDVEIATYRK	L					6636: Scan 13085 (rt=45.8936) [G:\UserData\Public\Data\2018\201801\20180115\wanghurong-7.raw]
1	4	1::P02538	SWISS-PROT:P02538 Tax_Id=9606 Gene_Symbol=KRT6A Keratin, type II cytoskeletal 6A	2535	60293	109	88	23	21	8746	1	0	0	464.601	1390.78	3	1390.78	0.0006	1	11.48	0.084	K	LALDVEIATYRK	L					6756: Scan 13255 (rt=46.2555) [G:\UserData\Public\Data\2018\201801\20180115\wanghurong-7.raw]
1	4	1::P02538	SWISS-PROT:P02538 Tax_Id=9606 Gene_Symbol=KRT6A Keratin, type II cytoskeletal 6A	2535	60293	109	88	23	21	8747	1	0	0	464.602	1390.78	3	1390.78	0.0013	1	10.26	0.11	K	LALDVEIATYRK	L					6569: Scan 12990 (rt=45.708) [G:\UserData\Public\Data\2018\201801\20180115\wanghurong-7.raw]
1	4	1::P02538	SWISS-PROT:P02538 Tax_Id=9606 Gene_Symbol=KRT6A Keratin, type II cytoskeletal 6A	2535	60293	109	88	23	21	8941	1	0	0	704.36	1406.71	2	1406.7	0.0016	0	41.34	0.00066	K	ADTLTDEINFLR	A					11348: Scan 19949 (rt=60.1805) [G:\UserData\Public\Data\2018\201801\20180115\wanghurong-7.raw]
1	4	1::P02538	SWISS-PROT:P02538 Tax_Id=9606 Gene_Symbol=KRT6A Keratin, type II cytoskeletal 6A	2535	60293	109	88	23	21	8942	1	0	0	704.36	1406.71	2	1406.7	0.0018	0	52.96	0.00014	K	ADTLTDEINFLR	A					11288: Scan 19862 (rt=60.0011) [G:\UserData\Public\Data\2018\201801\20180115\wanghurong-7.raw]
1	4	1::P02538	SWISS-PROT:P02538 Tax_Id=9606 Gene_Symbol=KRT6A Keratin, type II cytoskeletal 6A	2535	60293	109	88	23	21	8943	1	0	0	704.361	1406.71	2	1406.7	0.0029	0	29.75	0.0016	K	ADTLTDEINFLR	A					11236: Scan 19783 (rt=59.818) [G:\UserData\Public\Data\2018\201801\20180115\wanghurong-7.raw]
1	4	1::P02538	SWISS-PROT:P02538 Tax_Id=9606 Gene_Symbol=KRT6A Keratin, type II cytoskeletal 6A	2535	60293	109	88	23	21	9197	1	0	0	712.82	1423.62	2	1423.63	-0.0014	0	5.2	0.32	R	GSGGLGGACGGAGFGSR	S					1571: Scan 5437 (rt=27.9553) [G:\UserData\Public\Data\2018\201801\20180115\wanghurong-7.raw]
1	4	1::P02538	SWISS-PROT:P02538 Tax_Id=9606 Gene_Symbol=KRT6A Keratin, type II cytoskeletal 6A	2535	60293	109	88	23	21	9198	1	0	0	475.549	1423.63	3	1423.63	-0.0009	0	11.47	0.084	R	GSGGLGGACGGAGFGSR	S					1603: Scan 5487 (rt=28.0854) [G:\UserData\Public\Data\2018\201801\20180115\wanghurong-7.raw]
1	4	1::P02538	SWISS-PROT:P02538 Tax_Id=9606 Gene_Symbol=KRT6A Keratin, type II cytoskeletal 6A	2535	60293	109	88	23	21	9199	1	0	0	712.821	1423.63	2	1423.63	0.0001	0	97.35	7.5e-10	R	GSGGLGGACGGAGFGSR	S					1612: Scan 5503 (rt=28.1298) [G:\UserData\Public\Data\2018\201801\20180115\wanghurong-7.raw]
1	4	1::P02538	SWISS-PROT:P02538 Tax_Id=9606 Gene_Symbol=KRT6A Keratin, type II cytoskeletal 6A	2535	60293	109	88	23	21	9200	1	0	0	475.549	1423.63	3	1423.63	0.0001	0	22.32	0.0081	R	GSGGLGGACGGAGFGSR	S					1647: Scan 5556 (rt=28.2583) [G:\UserData\Public\Data\2018\201801\20180115\wanghurong-7.raw]
1	4	1::P02538	SWISS-PROT:P02538 Tax_Id=9606 Gene_Symbol=KRT6A Keratin, type II cytoskeletal 6A	2535	60293	109	88	23	21	9201	1	0	0	712.821	1423.63	2	1423.63	0.0007	0	51.85	1.4e-05	R	GSGGLGGACGGAGFGSR	S					1656: Scan 5572 (rt=28.3026) [G:\UserData\Public\Data\2018\201801\20180115\wanghurong-7.raw]
1	4	1::P02538	SWISS-PROT:P02538 Tax_Id=9606 Gene_Symbol=KRT6A Keratin, type II cytoskeletal 6A	2535	60293	109	88	23	21	9515	1	0	0	724.392	1446.77	2	1446.77	0.0023	0	67.83	7e-07	R	AIGGGLSSVGGGSSTIK	Y					3131: Scan 7897 (rt=33.9868) [G:\UserData\Public\Data\2018\201801\20180115\wanghurong-7.raw]
1	4	1::P02538	SWISS-PROT:P02538 Tax_Id=9606 Gene_Symbol=KRT6A Keratin, type II cytoskeletal 6A	2535	60293	109	88	23	21	9516	1	0	0	724.392	1446.77	2	1446.77	0.0024	0	17.48	0.023	R	AIGGGLSSVGGGSSTIK	Y					3059: Scan 7804 (rt=33.8121) [G:\UserData\Public\Data\2018\201801\20180115\wanghurong-7.raw]
1	4	1::P02538	SWISS-PROT:P02538 Tax_Id=9606 Gene_Symbol=KRT6A Keratin, type II cytoskeletal 6A	2535	60293	109	88	23	21	9603	1	0	0	485.901	1454.68	3	1454.68	0.0016	1	9.81	0.12	R	SRAEAESWYQTK	Y					1125: Scan 4736 (rt=26.1786) [G:\UserData\Public\Data\2018\201801\20180115\wanghurong-7.raw]
1	4	1::P02538	SWISS-PROT:P02538 Tax_Id=9606 Gene_Symbol=KRT6A Keratin, type II cytoskeletal 6A	2535	60293	109	88	23	21	11262	1	0	0	799.883	1597.75	2	1597.75	-0.0005	0	115.33	2e-11	R	ISIGGGSCAISGGYGSR	A					4111: Scan 9230 (rt=36.8021) [G:\UserData\Public\Data\2018\201801\20180115\wanghurong-7.raw]
1	4	1::P02538	SWISS-PROT:P02538 Tax_Id=9606 Gene_Symbol=KRT6A Keratin, type II cytoskeletal 6A	2535	60293	109	88	23	21	11263	1	0	0	799.883	1597.75	2	1597.75	-0.0003	0	106.41	2e-10	R	ISIGGGSCAISGGYGSR	A					4022: Scan 9125 (rt=36.613) [G:\UserData\Public\Data\2018\201801\20180115\wanghurong-7.raw]
1	4	1::P02538	SWISS-PROT:P02538 Tax_Id=9606 Gene_Symbol=KRT6A Keratin, type II cytoskeletal 6A	2535	60293	109	88	23	21	11264	1	0	0	533.592	1597.75	3	1597.75	0.0019	0	46.64	9.2e-05	R	ISIGGGSCAISGGYGSR	A					4067: Scan 9178 (rt=36.7073) [G:\UserData\Public\Data\2018\201801\20180115\wanghurong-7.raw]
1	4	1::P02538	SWISS-PROT:P02538 Tax_Id=9606 Gene_Symbol=KRT6A Keratin, type II cytoskeletal 6A	2535	60293	109	88	23	21	13449	1	0	0	630.996	1889.97	3	1889.96	0.0021	0	83.74	3.9e-08	R	QNLEPLFEQYINNLR	R					15821: Scan 25895 (rt=71.1643) [G:\UserData\Public\Data\2018\201801\20180115\wanghurong-7.raw]
1	4	1::P02538	SWISS-PROT:P02538 Tax_Id=9606 Gene_Symbol=KRT6A Keratin, type II cytoskeletal 6A	2535	60293	109	88	23	21	14281	2	0	0	683.029	2046.06	3	2046.06	-0.0007	1	3.46	1.1	R	QNLEPLFEQYINNLRR	Q					14989: Scan 24890 (rt=69.3213) [G:\UserData\Public\Data\2018\201801\20180115\wanghurong-7.raw]
1	5	1::P48668	SWISS-PROT:P48668 Tax_Id=9606 Gene_Symbol=KRT6C Keratin, type II cytoskeletal 6C	2514	60273	108	87	23	21	665	1	0	0	414.218	826.422	2	826.423	-0.0007	0	51.97	0.00021	K	FASFIDK	V					3915: Scan 8999 (rt=36.3752) [G:\UserData\Public\Data\2018\201801\20180115\wanghurong-7.raw]
1	5	1::P48668	SWISS-PROT:P48668 Tax_Id=9606 Gene_Symbol=KRT6C Keratin, type II cytoskeletal 6C	2514	60273	108	87	23	21	666	1	0	0	414.219	826.423	2	826.423	0	0	29.49	0.037	K	FASFIDK	V					3855: Scan 8913 (rt=36.1973) [G:\UserData\Public\Data\2018\201801\20180115\wanghurong-7.raw]
1	5	1::P48668	SWISS-PROT:P48668 Tax_Id=9606 Gene_Symbol=KRT6C Keratin, type II cytoskeletal 6C	2514	60273	108	87	23	21	667	1	0	0	414.219	826.423	2	826.423	0.0002	0	17.17	0.11	K	FASFIDK	V					4100: Scan 9216 (rt=36.7745) [G:\UserData\Public\Data\2018\201801\20180115\wanghurong-7.raw]
1	5	1::P48668	SWISS-PROT:P48668 Tax_Id=9606 Gene_Symbol=KRT6C Keratin, type II cytoskeletal 6C	2514	60273	108	87	23	21	668	1	0	0	414.219	826.423	2	826.423	0.0003	0	9.78	0.16	K	FASFIDK	V					4207: Scan 9366 (rt=37.1088) [G:\UserData\Public\Data\2018\201801\20180115\wanghurong-7.raw]
1	5	1::P48668	SWISS-PROT:P48668 Tax_Id=9606 Gene_Symbol=KRT6C Keratin, type II cytoskeletal 6C	2514	60273	108	87	23	21	1826	1	0	0	315.842	944.505	3	944.504	0.0008	1	13.39	0.056	R	GRLDSELR	N					296: Scan 3025 (rt=20.8476) [G:\UserData\Public\Data\2018\201801\20180115\wanghurong-7.raw]
1	5	1::P48668	SWISS-PROT:P48668 Tax_Id=9606 Gene_Symbol=KRT6C Keratin, type II cytoskeletal 6C	2514	60273	108	87	23	21	2654	1	0	0	508.772	1015.53	2	1015.53	-0.0003	0	59.24	7e-05	R	QLDSIVGER	G					2231: Scan 6451 (rt=30.417) [G:\UserData\Public\Data\2018\201801\20180115\wanghurong-7.raw]
1	5	1::P48668	SWISS-PROT:P48668 Tax_Id=9606 Gene_Symbol=KRT6C Keratin, type II cytoskeletal 6C	2514	60273	108	87	23	21	2655	1	0	0	508.772	1015.53	2	1015.53	0.0002	0	59.4	6.6e-05	R	QLDSIVGER	G					2282: Scan 6530 (rt=30.5986) [G:\UserData\Public\Data\2018\201801\20180115\wanghurong-7.raw]
1	5	1::P48668	SWISS-PROT:P48668 Tax_Id=9606 Gene_Symbol=KRT6C Keratin, type II cytoskeletal 6C	2514	60273	108	87	23	21	2656	1	0	0	508.772	1015.53	2	1015.53	0.0004	0	59.41	6.6e-05	R	QLDSIVGER	G					2325: Scan 6600 (rt=30.7714) [G:\UserData\Public\Data\2018\201801\20180115\wanghurong-7.raw]
1	5	1::P48668	SWISS-PROT:P48668 Tax_Id=9606 Gene_Symbol=KRT6C Keratin, type II cytoskeletal 6C	2514	60273	108	87	23	21	2660	1	0	0	508.773	1015.53	2	1015.53	0.0019	0	32.1	0.033	R	QLDSIVGER	G					2175: Scan 6371 (rt=30.2401) [G:\UserData\Public\Data\2018\201801\20180115\wanghurong-7.raw]
1	5	1::P48668	SWISS-PROT:P48668 Tax_Id=9606 Gene_Symbol=KRT6C Keratin, type II cytoskeletal 6C	2514	60273	108	87	23	21	2661	1	0	0	508.773	1015.53	2	1015.53	0.0021	0	30.32	0.011	R	QLDSIVGER	G					2364: Scan 6668 (rt=30.9478) [G:\UserData\Public\Data\2018\201801\20180115\wanghurong-7.raw]
1	5	1::P48668	SWISS-PROT:P48668 Tax_Id=9606 Gene_Symbol=KRT6C Keratin, type II cytoskeletal 6C	2514	60273	108	87	23	21	2831	1	0	1	513.765	1025.52	2	1025.51	0.0016	0	74.88	1.6e-07	R	SGFSSISVSR	S					2675: Scan 7204 (rt=32.3262) [G:\UserData\Public\Data\2018\201801\20180115\wanghurong-7.raw]
1	5	1::P48668	SWISS-PROT:P48668 Tax_Id=9606 Gene_Symbol=KRT6C Keratin, type II cytoskeletal 6C	2514	60273	108	87	23	21	2832	1	0	1	513.765	1025.52	2	1025.51	0.0022	0	26.43	0.0033	R	SGFSSISVSR	S					2625: Scan 7123 (rt=32.1436) [G:\UserData\Public\Data\2018\201801\20180115\wanghurong-7.raw]
1	5	1::P48668	SWISS-PROT:P48668 Tax_Id=9606 Gene_Symbol=KRT6C Keratin, type II cytoskeletal 6C	2514	60273	108	87	23	21	3008	1	0	0	346.53	1036.57	3	1036.57	0.0004	1	14.53	0.043	R	SLYGLGGSKR	I					899: Scan 4361 (rt=25.1854) [G:\UserData\Public\Data\2018\201801\20180115\wanghurong-7.raw]
1	5	1::P48668	SWISS-PROT:P48668 Tax_Id=9606 Gene_Symbol=KRT6C Keratin, type II cytoskeletal 6C	2514	60273	108	87	23	21	3596	1	0	0	541.803	1081.59	2	1081.59	-0.0016	1	30.79	0.0042	K	FASFIDKVR	F					4622: Scan 9968 (rt=38.4685) [G:\UserData\Public\Data\2018\201801\20180115\wanghurong-7.raw]
1	5	1::P48668	SWISS-PROT:P48668 Tax_Id=9606 Gene_Symbol=KRT6C Keratin, type II cytoskeletal 6C	2514	60273	108	87	23	21	68	1	0	0	361.538	1081.59	3	1081.59	-0.001	1	24.79	0.0047	K	FASFIDKVR	F					4581: Scan 9902 (rt=38.3367) [G:\UserData\Public\Data\2018\201801\20180115\wanghurong-7.raw]
1	5	1::P48668	SWISS-PROT:P48668 Tax_Id=9606 Gene_Symbol=KRT6C Keratin, type II cytoskeletal 6C	2514	60273	108	87	23	21	3597	1	0	0	361.538	1081.59	3	1081.59	-0.0007	1	52.8	1.1e-05	K	FASFIDKVR	F					4639: Scan 9992 (rt=38.5237) [G:\UserData\Public\Data\2018\201801\20180115\wanghurong-7.raw]
1	5	1::P48668	SWISS-PROT:P48668 Tax_Id=9606 Gene_Symbol=KRT6C Keratin, type II cytoskeletal 6C	2514	60273	108	87	23	21	3598	1	0	0	541.803	1081.59	2	1081.59	-0.0002	1	61.18	1.8e-06	K	FASFIDKVR	F					4680: Scan 10047 (rt=38.642) [G:\UserData\Public\Data\2018\201801\20180115\wanghurong-7.raw]
1	5	1::P48668	SWISS-PROT:P48668 Tax_Id=9606 Gene_Symbol=KRT6C Keratin, type II cytoskeletal 6C	2514	60273	108	87	23	21	4065	1	0	0	554.275	1106.54	2	1106.54	0.0002	0	52.96	1.6e-05	K	AQYEEIAQR	S					595: Scan 3799 (rt=23.6359) [G:\UserData\Public\Data\2018\201801\20180115\wanghurong-7.raw]
1	5	1::P48668	SWISS-PROT:P48668 Tax_Id=9606 Gene_Symbol=KRT6C Keratin, type II cytoskeletal 6C	2514	60273	108	87	23	21	4066	1	0	0	554.275	1106.54	2	1106.54	0.0003	0	55.31	6.5e-06	K	AQYEEIAQR	S					610: Scan 3843 (rt=23.8058) [G:\UserData\Public\Data\2018\201801\20180115\wanghurong-7.raw]
1	5	1::P48668	SWISS-PROT:P48668 Tax_Id=9606 Gene_Symbol=KRT6C Keratin, type II cytoskeletal 6C	2514	60273	108	87	23	21	4067	1	0	0	554.276	1106.54	2	1106.54	0.0013	0	16.68	0.027	K	AQYEEIAQR	S					586: Scan 3763 (rt=23.4622) [G:\UserData\Public\Data\2018\201801\20180115\wanghurong-7.raw]
1	5	1::P48668	SWISS-PROT:P48668 Tax_Id=9606 Gene_Symbol=KRT6C Keratin, type II cytoskeletal 6C	2514	60273	108	87	23	21	4068	1	0	0	554.276	1106.54	2	1106.54	0.0013	0	2.32	0.6	K	AQYEEIAQR	S					637: Scan 3897 (rt=23.988) [G:\UserData\Public\Data\2018\201801\20180115\wanghurong-7.raw]
1	5	1::P48668	SWISS-PROT:P48668 Tax_Id=9606 Gene_Symbol=KRT6C Keratin, type II cytoskeletal 6C	2514	60273	108	87	23	21	4199	1	0	0	558.302	1114.59	2	1114.59	0.0019	0	42.65	0.00049	K	LEGLEDALQK	A					4995: Scan 10552 (rt=39.9249) [G:\UserData\Public\Data\2018\201801\20180115\wanghurong-7.raw]
1	5	1::P48668	SWISS-PROT:P48668 Tax_Id=9606 Gene_Symbol=KRT6C Keratin, type II cytoskeletal 6C	2514	60273	108	87	23	21	5079	1	0	0	583.293	1164.57	2	1164.58	-0.0065	0	39.1	0.0076	K	YEELQVTAGR	H					2091: Scan 6245 (rt=29.9487) [G:\UserData\Public\Data\2018\201801\20180115\wanghurong-7.raw]
1	5	1::P48668	SWISS-PROT:P48668 Tax_Id=9606 Gene_Symbol=KRT6C Keratin, type II cytoskeletal 6C	2514	60273	108	87	23	21	5723	1	0	0	602.322	1202.63	2	1202.63	0.0001	0	45.45	0.00074	K	WTLLQEQGTK	T					5534: Scan 11353 (rt=41.6715) [G:\UserData\Public\Data\2018\201801\20180115\wanghurong-7.raw]
1	5	1::P48668	SWISS-PROT:P48668 Tax_Id=9606 Gene_Symbol=KRT6C Keratin, type II cytoskeletal 6C	2514	60273	108	87	23	21	5724	1	0	0	602.322	1202.63	2	1202.63	0.0006	0	57.22	7.9e-05	K	WTLLQEQGTK	T					5587: Scan 11431 (rt=41.8568) [G:\UserData\Public\Data\2018\201801\20180115\wanghurong-7.raw]
1	5	1::P48668	SWISS-PROT:P48668 Tax_Id=9606 Gene_Symbol=KRT6C Keratin, type II cytoskeletal 6C	2514	60273	108	87	23	21	5725	1	0	0	602.323	1202.63	2	1202.63	0.0011	0	35.1	0.018	K	WTLLQEQGTK	T					5680: Scan 11572 (rt=42.2176) [G:\UserData\Public\Data\2018\201801\20180115\wanghurong-7.raw]
1	5	1::P48668	SWISS-PROT:P48668 Tax_Id=9606 Gene_Symbol=KRT6C Keratin, type II cytoskeletal 6C	2514	60273	108	87	23	21	5726	1	0	0	602.323	1202.63	2	1202.63	0.0013	0	55.97	0.00011	K	WTLLQEQGTK	T					5632: Scan 11499 (rt=42.0338) [G:\UserData\Public\Data\2018\201801\20180115\wanghurong-7.raw]
1	5	1::P48668	SWISS-PROT:P48668 Tax_Id=9606 Gene_Symbol=KRT6C Keratin, type II cytoskeletal 6C	2514	60273	108	87	23	21	5926	1	0	0	606.78	1211.55	2	1211.55	0.0002	0	36.2	0.0056	R	AEAESWYQTK	Y					1900: Scan 5952 (rt=29.2348) [G:\UserData\Public\Data\2018\201801\20180115\wanghurong-7.raw]
1	5	1::P48668	SWISS-PROT:P48668 Tax_Id=9606 Gene_Symbol=KRT6C Keratin, type II cytoskeletal 6C	2514	60273	108	87	23	21	5927	1	0	0	606.78	1211.55	2	1211.55	0.0007	0	3.66	0.45	R	AEAESWYQTK	Y					1943: Scan 6023 (rt=29.4158) [G:\UserData\Public\Data\2018\201801\20180115\wanghurong-7.raw]
1	5	1::P48668	SWISS-PROT:P48668 Tax_Id=9606 Gene_Symbol=KRT6C Keratin, type II cytoskeletal 6C	2514	60273	108	87	23	21	6007	1	0	0	611.819	1221.62	2	1221.62	0.0003	0	60.33	9.4e-06	R	TAAENEFVTLK	K					4570: Scan 9890 (rt=38.3159) [G:\UserData\Public\Data\2018\201801\20180115\wanghurong-7.raw]
1	5	1::P48668	SWISS-PROT:P48668 Tax_Id=9606 Gene_Symbol=KRT6C Keratin, type II cytoskeletal 6C	2514	60273	108	87	23	21	6008	1	0	0	611.82	1221.63	2	1221.62	0.001	0	11.2	0.089	R	TAAENEFVTLK	K					4513: Scan 9813 (rt=38.1416) [G:\UserData\Public\Data\2018\201801\20180115\wanghurong-7.raw]
1	5	1::P48668	SWISS-PROT:P48668 Tax_Id=9606 Gene_Symbol=KRT6C Keratin, type II cytoskeletal 6C	2514	60273	108	87	23	21	6649	1	0	0	421.902	1262.69	3	1262.69	-0.002	0	8.21	0.27	K	LALDVEIATYR	K					9462: Scan 17204 (rt=54.5795) [G:\UserData\Public\Data\2018\201801\20180115\wanghurong-7.raw]
1	5	1::P48668	SWISS-PROT:P48668 Tax_Id=9606 Gene_Symbol=KRT6C Keratin, type II cytoskeletal 6C	2514	60273	108	87	23	21	6650	1	0	0	632.35	1262.69	2	1262.69	-0.0014	0	28.63	0.024	K	LALDVEIATYR	K					16091: Scan 26199 (rt=71.7184) [G:\UserData\Public\Data\2018\201801\20180115\wanghurong-7.raw]
1	5	1::P48668	SWISS-PROT:P48668 Tax_Id=9606 Gene_Symbol=KRT6C Keratin, type II cytoskeletal 6C	2514	60273	108	87	23	21	6651	1	0	0	421.903	1262.69	3	1262.69	-0.0006	0	18.33	0.68	K	LALDVEIATYR	K					9123: Scan 16744 (rt=53.7137) [G:\UserData\Public\Data\2018\201801\20180115\wanghurong-7.raw]
1	5	1::P48668	SWISS-PROT:P48668 Tax_Id=9606 Gene_Symbol=KRT6C Keratin, type II cytoskeletal 6C	2514	60273	108	87	23	21	6653	1	0	0	632.351	1262.69	2	1262.69	-0.0002	0	63.4	2.1e-05	K	LALDVEIATYR	K					10174: Scan 18233 (rt=56.6764) [G:\UserData\Public\Data\2018\201801\20180115\wanghurong-7.raw]
1	5	1::P48668	SWISS-PROT:P48668 Tax_Id=9606 Gene_Symbol=KRT6C Keratin, type II cytoskeletal 6C	2514	60273	108	87	23	21	6654	1	0	0	632.351	1262.69	2	1262.69	-0.0001	0	53.34	0.00014	K	LALDVEIATYR	K					10244: Scan 18333 (rt=56.8594) [G:\UserData\Public\Data\2018\201801\20180115\wanghurong-7.raw]
1	5	1::P48668	SWISS-PROT:P48668 Tax_Id=9606 Gene_Symbol=KRT6C Keratin, type II cytoskeletal 6C	2514	60273	108	87	23	21	6655	1	0	0	632.351	1262.69	2	1262.69	0.0002	0	15.31	0.93	K	LALDVEIATYR	K					13787: Scan 23277 (rt=66.3796) [G:\UserData\Public\Data\2018\201801\20180115\wanghurong-7.raw]
1	5	1::P48668	SWISS-PROT:P48668 Tax_Id=9606 Gene_Symbol=KRT6C Keratin, type II cytoskeletal 6C	2514	60273	108	87	23	21	6656	1	0	0	421.903	1262.69	3	1262.69	0.0002	0	29.5	0.047	K	LALDVEIATYR	K					9194: Scan 16842 (rt=53.9063) [G:\UserData\Public\Data\2018\201801\20180115\wanghurong-7.raw]
1	5	1::P48668	SWISS-PROT:P48668 Tax_Id=9606 Gene_Symbol=KRT6C Keratin, type II cytoskeletal 6C	2514	60273	108	87	23	21	6657	1	0	0	632.351	1262.69	2	1262.69	0.0003	0	87.94	6.8e-08	K	LALDVEIATYR	K					9185: Scan 16830 (rt=53.8854) [G:\UserData\Public\Data\2018\201801\20180115\wanghurong-7.raw]
1	5	1::P48668	SWISS-PROT:P48668 Tax_Id=9606 Gene_Symbol=KRT6C Keratin, type II cytoskeletal 6C	2514	60273	108	87	23	21	6658	1	0	0	632.351	1262.69	2	1262.69	0.0004	0	10.71	0.12	K	LALDVEIATYR	K					13165: Scan 22445 (rt=64.85) [G:\UserData\Public\Data\2018\201801\20180115\wanghurong-7.raw]
1	5	1::P48668	SWISS-PROT:P48668 Tax_Id=9606 Gene_Symbol=KRT6C Keratin, type II cytoskeletal 6C	2514	60273	108	87	23	21	6659	1	0	0	632.351	1262.69	2	1262.69	0.0004	0	11.08	0.16	K	LALDVEIATYR	K					14907: Scan 24768 (rt=69.0955) [G:\UserData\Public\Data\2018\201801\20180115\wanghurong-7.raw]
1	5	1::P48668	SWISS-PROT:P48668 Tax_Id=9606 Gene_Symbol=KRT6C Keratin, type II cytoskeletal 6C	2514	60273	108	87	23	21	6660	1	0	0	632.351	1262.69	2	1262.69	0.0004	0	36.33	0.015	K	LALDVEIATYR	K					14982: Scan 24881 (rt=69.3044) [G:\UserData\Public\Data\2018\201801\20180115\wanghurong-7.raw]
1	5	1::P48668	SWISS-PROT:P48668 Tax_Id=9606 Gene_Symbol=KRT6C Keratin, type II cytoskeletal 6C	2514	60273	108	87	23	21	6661	1	0	0	632.351	1262.69	2	1262.69	0.0006	0	52.95	0.00016	K	LALDVEIATYR	K					10312: Scan 18428 (rt=57.0396) [G:\UserData\Public\Data\2018\201801\20180115\wanghurong-7.raw]
1	5	1::P48668	SWISS-PROT:P48668 Tax_Id=9606 Gene_Symbol=KRT6C Keratin, type II cytoskeletal 6C	2514	60273	108	87	23	21	6662	1	0	0	632.351	1262.69	2	1262.69	0.0006	0	87.49	7.5e-08	K	LALDVEIATYR	K					9252: Scan 16922 (rt=54.0614) [G:\UserData\Public\Data\2018\201801\20180115\wanghurong-7.raw]
1	5	1::P48668	SWISS-PROT:P48668 Tax_Id=9606 Gene_Symbol=KRT6C Keratin, type II cytoskeletal 6C	2514	60273	108	87	23	21	6663	1	0	0	632.351	1262.69	2	1262.69	0.0008	0	45.59	0.0012	K	LALDVEIATYR	K					14262: Scan 23914 (rt=67.5328) [G:\UserData\Public\Data\2018\201801\20180115\wanghurong-7.raw]
1	5	1::P48668	SWISS-PROT:P48668 Tax_Id=9606 Gene_Symbol=KRT6C Keratin, type II cytoskeletal 6C	2514	60273	108	87	23	21	6664	1	0	0	632.351	1262.69	2	1262.69	0.0008	0	53.02	0.00017	K	LALDVEIATYR	K					14266: Scan 23918 (rt=67.5385) [G:\UserData\Public\Data\2018\201801\20180115\wanghurong-7.raw]
1	5	1::P48668	SWISS-PROT:P48668 Tax_Id=9606 Gene_Symbol=KRT6C Keratin, type II cytoskeletal 6C	2514	60273	108	87	23	21	6665	1	0	0	632.351	1262.69	2	1262.69	0.0008	0	45.42	0.0012	K	LALDVEIATYR	K					14389: Scan 24076 (rt=67.8201) [G:\UserData\Public\Data\2018\201801\20180115\wanghurong-7.raw]
1	5	1::P48668	SWISS-PROT:P48668 Tax_Id=9606 Gene_Symbol=KRT6C Keratin, type II cytoskeletal 6C	2514	60273	108	87	23	21	6666	1	0	0	632.351	1262.69	2	1262.69	0.0008	0	77.23	8e-07	K	LALDVEIATYR	K					9472: Scan 17225 (rt=54.6214) [G:\UserData\Public\Data\2018\201801\20180115\wanghurong-7.raw]
1	5	1::P48668	SWISS-PROT:P48668 Tax_Id=9606 Gene_Symbol=KRT6C Keratin, type II cytoskeletal 6C	2514	60273	108	87	23	21	6667	1	0	0	632.351	1262.69	2	1262.69	0.0008	0	90.27	4e-08	K	LALDVEIATYR	K					9323: Scan 17020 (rt=54.2466) [G:\UserData\Public\Data\2018\201801\20180115\wanghurong-7.raw]
1	5	1::P48668	SWISS-PROT:P48668 Tax_Id=9606 Gene_Symbol=KRT6C Keratin, type II cytoskeletal 6C	2514	60273	108	87	23	21	6669	1	0	0	632.351	1262.69	2	1262.69	0.0009	0	71.89	2.7e-06	K	LALDVEIATYR	K					9396: Scan 17122 (rt=54.4335) [G:\UserData\Public\Data\2018\201801\20180115\wanghurong-7.raw]
1	5	1::P48668	SWISS-PROT:P48668 Tax_Id=9606 Gene_Symbol=KRT6C Keratin, type II cytoskeletal 6C	2514	60273	108	87	23	21	6670	1	0	0	632.351	1262.69	2	1262.69	0.0009	0	87.48	7.6e-08	K	LALDVEIATYR	K					9116: Scan 16737 (rt=53.7038) [G:\UserData\Public\Data\2018\201801\20180115\wanghurong-7.raw]
1	5	1::P48668	SWISS-PROT:P48668 Tax_Id=9606 Gene_Symbol=KRT6C Keratin, type II cytoskeletal 6C	2514	60273	108	87	23	21	6671	1	0	0	632.351	1262.69	2	1262.69	0.0009	0	43.69	0.0018	K	LALDVEIATYR	K					15643: Scan 25699 (rt=70.8129) [G:\UserData\Public\Data\2018\201801\20180115\wanghurong-7.raw]
1	5	1::P48668	SWISS-PROT:P48668 Tax_Id=9606 Gene_Symbol=KRT6C Keratin, type II cytoskeletal 6C	2514	60273	108	87	23	21	6672	1	0	0	632.351	1262.69	2	1262.69	0.001	0	64.95	1.4e-05	K	LALDVEIATYR	K					10572: Scan 18801 (rt=57.7825) [G:\UserData\Public\Data\2018\201801\20180115\wanghurong-7.raw]
1	5	1::P48668	SWISS-PROT:P48668 Tax_Id=9606 Gene_Symbol=KRT6C Keratin, type II cytoskeletal 6C	2514	60273	108	87	23	21	6673	1	0	0	632.351	1262.69	2	1262.69	0.0011	0	80.49	3.8e-07	K	LALDVEIATYR	K					9533: Scan 17315 (rt=54.7998) [G:\UserData\Public\Data\2018\201801\20180115\wanghurong-7.raw]
1	5	1::P48668	SWISS-PROT:P48668 Tax_Id=9606 Gene_Symbol=KRT6C Keratin, type II cytoskeletal 6C	2514	60273	108	87	23	21	6675	1	0	0	632.351	1262.69	2	1262.69	0.0012	0	65.84	1.1e-05	K	LALDVEIATYR	K					9596: Scan 17400 (rt=54.9827) [G:\UserData\Public\Data\2018\201801\20180115\wanghurong-7.raw]
1	5	1::P48668	SWISS-PROT:P48668 Tax_Id=9606 Gene_Symbol=KRT6C Keratin, type II cytoskeletal 6C	2514	60273	108	87	23	21	6676	1	0	0	632.351	1262.69	2	1262.69	0.0013	0	87.68	7.4e-08	K	LALDVEIATYR	K					9645: Scan 17473 (rt=55.166) [G:\UserData\Public\Data\2018\201801\20180115\wanghurong-7.raw]
1	5	1::P48668	SWISS-PROT:P48668 Tax_Id=9606 Gene_Symbol=KRT6C Keratin, type II cytoskeletal 6C	2514	60273	108	87	23	21	6677	1	0	0	632.351	1262.69	2	1262.69	0.0013	0	37.06	0.0006	K	LALDVEIATYR	K					10376: Scan 18523 (rt=57.2362) [G:\UserData\Public\Data\2018\201801\20180115\wanghurong-7.raw]
1	5	1::P48668	SWISS-PROT:P48668 Tax_Id=9606 Gene_Symbol=KRT6C Keratin, type II cytoskeletal 6C	2514	60273	108	87	23	21	6678	1	0	0	632.351	1262.69	2	1262.69	0.0013	0	43.98	0.00044	K	LALDVEIATYR	K					10699: Scan 18979 (rt=58.1503) [G:\UserData\Public\Data\2018\201801\20180115\wanghurong-7.raw]
1	5	1::P48668	SWISS-PROT:P48668 Tax_Id=9606 Gene_Symbol=KRT6C Keratin, type II cytoskeletal 6C	2514	60273	108	87	23	21	6679	1	0	0	632.351	1262.69	2	1262.69	0.0014	0	24.46	0.0091	K	LALDVEIATYR	K					10758: Scan 19063 (rt=58.3238) [G:\UserData\Public\Data\2018\201801\20180115\wanghurong-7.raw]
1	5	1::P48668	SWISS-PROT:P48668 Tax_Id=9606 Gene_Symbol=KRT6C Keratin, type II cytoskeletal 6C	2514	60273	108	87	23	21	6680	1	0	0	632.351	1262.69	2	1262.69	0.0014	0	78.05	6.8e-07	K	LALDVEIATYR	K					9695: Scan 17554 (rt=55.3548) [G:\UserData\Public\Data\2018\201801\20180115\wanghurong-7.raw]
1	5	1::P48668	SWISS-PROT:P48668 Tax_Id=9606 Gene_Symbol=KRT6C Keratin, type II cytoskeletal 6C	2514	60273	108	87	23	21	6681	1	0	0	632.351	1262.69	2	1262.69	0.0014	0	59.75	4.6e-05	K	LALDVEIATYR	K					10639: Scan 18892 (rt=57.9605) [G:\UserData\Public\Data\2018\201801\20180115\wanghurong-7.raw]
1	5	1::P48668	SWISS-PROT:P48668 Tax_Id=9606 Gene_Symbol=KRT6C Keratin, type II cytoskeletal 6C	2514	60273	108	87	23	21	6682	1	0	0	632.351	1262.69	2	1262.69	0.0014	0	76.15	1.1e-06	K	LALDVEIATYR	K					9045: Scan 16645 (rt=53.5309) [G:\UserData\Public\Data\2018\201801\20180115\wanghurong-7.raw]
1	5	1::P48668	SWISS-PROT:P48668 Tax_Id=9606 Gene_Symbol=KRT6C Keratin, type II cytoskeletal 6C	2514	60273	108	87	23	21	6683	1	0	0	632.352	1262.69	2	1262.69	0.0018	0	54.61	0.00014	K	LALDVEIATYR	K					9744: Scan 17630 (rt=55.5257) [G:\UserData\Public\Data\2018\201801\20180115\wanghurong-7.raw]
1	5	1::P48668	SWISS-PROT:P48668 Tax_Id=9606 Gene_Symbol=KRT6C Keratin, type II cytoskeletal 6C	2514	60273	108	87	23	21	6684	1	0	0	632.352	1262.69	2	1262.69	0.0019	0	49.41	6.7e-05	K	LALDVEIATYR	K					8973: Scan 16545 (rt=53.3472) [G:\UserData\Public\Data\2018\201801\20180115\wanghurong-7.raw]
1	5	1::P48668	SWISS-PROT:P48668 Tax_Id=9606 Gene_Symbol=KRT6C Keratin, type II cytoskeletal 6C	2514	60273	108	87	23	21	6685	1	0	0	632.352	1262.69	2	1262.69	0.002	0	66.2	1.7e-05	K	LALDVEIATYR	K					15753: Scan 25820 (rt=71.0294) [G:\UserData\Public\Data\2018\201801\20180115\wanghurong-7.raw]
1	5	1::P48668	SWISS-PROT:P48668 Tax_Id=9606 Gene_Symbol=KRT6C Keratin, type II cytoskeletal 6C	2514	60273	108	87	23	21	6686	1	0	0	632.352	1262.69	2	1262.69	0.0023	0	30.94	0.0087	K	LALDVEIATYR	K					11126: Scan 19613 (rt=59.4425) [G:\UserData\Public\Data\2018\201801\20180115\wanghurong-7.raw]
1	5	1::P48668	SWISS-PROT:P48668 Tax_Id=9606 Gene_Symbol=KRT6C Keratin, type II cytoskeletal 6C	2514	60273	108	87	23	21	6687	1	0	0	632.352	1262.69	2	1262.69	0.0023	0	65.82	1.1e-05	K	LALDVEIATYR	K					9809: Scan 17725 (rt=55.7053) [G:\UserData\Public\Data\2018\201801\20180115\wanghurong-7.raw]
1	5	1::P48668	SWISS-PROT:P48668 Tax_Id=9606 Gene_Symbol=KRT6C Keratin, type II cytoskeletal 6C	2514	60273	108	87	23	21	6688	1	0	0	632.352	1262.69	2	1262.69	0.0024	0	55.63	0.00011	K	LALDVEIATYR	K					14632: Scan 24390 (rt=68.4019) [G:\UserData\Public\Data\2018\201801\20180115\wanghurong-7.raw]
1	5	1::P48668	SWISS-PROT:P48668 Tax_Id=9606 Gene_Symbol=KRT6C Keratin, type II cytoskeletal 6C	2514	60273	108	87	23	21	6689	1	0	0	632.352	1262.69	2	1262.69	0.0024	0	22.46	0.011	K	LALDVEIATYR	K					10814: Scan 19151 (rt=58.5365) [G:\UserData\Public\Data\2018\201801\20180115\wanghurong-7.raw]
1	5	1::P48668	SWISS-PROT:P48668 Tax_Id=9606 Gene_Symbol=KRT6C Keratin, type II cytoskeletal 6C	2514	60273	108	87	23	21	6690	1	0	0	632.352	1262.69	2	1262.69	0.0025	0	61.5	3e-05	K	LALDVEIATYR	K					10067: Scan 18089 (rt=56.3996) [G:\UserData\Public\Data\2018\201801\20180115\wanghurong-7.raw]
1	5	1::P48668	SWISS-PROT:P48668 Tax_Id=9606 Gene_Symbol=KRT6C Keratin, type II cytoskeletal 6C	2514	60273	108	87	23	21	6691	1	0	0	632.352	1262.69	2	1262.69	0.0027	0	49.86	0.00023	K	LALDVEIATYR	K					9969: Scan 17954 (rt=56.131) [G:\UserData\Public\Data\2018\201801\20180115\wanghurong-7.raw]
1	5	1::P48668	SWISS-PROT:P48668 Tax_Id=9606 Gene_Symbol=KRT6C Keratin, type II cytoskeletal 6C	2514	60273	108	87	23	21	6692	1	0	0	632.353	1262.69	2	1262.69	0.0036	0	24.71	0.055	K	LALDVEIATYR	K					11065: Scan 19521 (rt=59.261) [G:\UserData\Public\Data\2018\201801\20180115\wanghurong-7.raw]
1	5	1::P48668	SWISS-PROT:P48668 Tax_Id=9606 Gene_Symbol=KRT6C Keratin, type II cytoskeletal 6C	2514	60273	108	87	23	21	6693	1	0	0	632.355	1262.7	2	1262.69	0.0086	0	32.46	0.0063	K	LALDVEIATYR	K					10998: Scan 19425 (rt=59.0767) [G:\UserData\Public\Data\2018\201801\20180115\wanghurong-7.raw]
1	5	1::P48668	SWISS-PROT:P48668 Tax_Id=9606 Gene_Symbol=KRT6C Keratin, type II cytoskeletal 6C	2514	60273	108	87	23	21	6694	1	0	0	632.361	1262.71	2	1262.69	0.0211	0	11.21	0.089	K	LALDVEIATYR	K					12807: Scan 21964 (rt=63.9673) [G:\UserData\Public\Data\2018\201801\20180115\wanghurong-7.raw]
1	5	1::P48668	SWISS-PROT:P48668 Tax_Id=9606 Gene_Symbol=KRT6C Keratin, type II cytoskeletal 6C	2514	60273	108	87	23	21	6698	1	0	0	632.362	1262.71	2	1262.69	0.0235	0	11.83	0.078	K	LALDVEIATYR	K					13366: Scan 22713 (rt=65.3369) [G:\UserData\Public\Data\2018\201801\20180115\wanghurong-7.raw]
1	5	1::P48668	SWISS-PROT:P48668 Tax_Id=9606 Gene_Symbol=KRT6C Keratin, type II cytoskeletal 6C	2514	60273	108	87	23	21	7460	1	0	0	327.919	1307.65	4	1307.65	-0.0002	2	24.29	0.048	K	NKYEDEINKR	T					202: Scan 2668 (rt=19.2991) [G:\UserData\Public\Data\2018\201801\20180115\wanghurong-7.raw]
1	5	1::P48668	SWISS-PROT:P48668 Tax_Id=9606 Gene_Symbol=KRT6C Keratin, type II cytoskeletal 6C	2514	60273	108	87	23	21	7461	1	0	0	327.919	1307.65	4	1307.65	-0.0001	2	9.06	0.14	K	NKYEDEINKR	T					172: Scan 2569 (rt=18.9489) [G:\UserData\Public\Data\2018\201801\20180115\wanghurong-7.raw]
1	5	1::P48668	SWISS-PROT:P48668 Tax_Id=9606 Gene_Symbol=KRT6C Keratin, type II cytoskeletal 6C	2514	60273	108	87	23	21	7462	1	0	0	436.89	1307.65	3	1307.65	0.0002	2	60.29	2.2e-06	K	NKYEDEINKR	T					199: Scan 2660 (rt=19.271) [G:\UserData\Public\Data\2018\201801\20180115\wanghurong-7.raw]
1	5	1::P48668	SWISS-PROT:P48668 Tax_Id=9606 Gene_Symbol=KRT6C Keratin, type II cytoskeletal 6C	2514	60273	108	87	23	21	7463	1	0	0	436.89	1307.65	3	1307.65	0.0003	2	59.15	2.8e-06	K	NKYEDEINKR	T					183: Scan 2607 (rt=19.0929) [G:\UserData\Public\Data\2018\201801\20180115\wanghurong-7.raw]
1	5	1::P48668	SWISS-PROT:P48668 Tax_Id=9606 Gene_Symbol=KRT6C Keratin, type II cytoskeletal 6C	2514	60273	108	87	23	21	7464	1	0	0	327.919	1307.65	4	1307.65	0.0008	2	53.85	5.2e-05	K	NKYEDEINKR	T					189: Scan 2618 (rt=19.1244) [G:\UserData\Public\Data\2018\201801\20180115\wanghurong-7.raw]
1	5	1::P48668	SWISS-PROT:P48668 Tax_Id=9606 Gene_Symbol=KRT6C Keratin, type II cytoskeletal 6C	2514	60273	108	87	23	21	7465	1	0	0	654.831	1307.65	2	1307.65	0.0014	2	17.54	0.023	K	NKYEDEINKR	T					176: Scan 2589 (rt=19.0334) [G:\UserData\Public\Data\2018\201801\20180115\wanghurong-7.raw]
1	5	1::P48668	SWISS-PROT:P48668 Tax_Id=9606 Gene_Symbol=KRT6C Keratin, type II cytoskeletal 6C	2514	60273	108	87	23	21	7466	1	0	0	654.832	1307.65	2	1307.65	0.0014	2	31.39	0.0024	K	NKYEDEINKR	T					193: Scan 2641 (rt=19.2062) [G:\UserData\Public\Data\2018\201801\20180115\wanghurong-7.raw]
1	5	1::P48668	SWISS-PROT:P48668 Tax_Id=9606 Gene_Symbol=KRT6C Keratin, type II cytoskeletal 6C	2514	60273	108	87	23	21	7467	1	0	0	436.89	1307.65	3	1307.65	0.0021	2	1.69	0.69	K	NKYEDEINKR	T					171: Scan 2562 (rt=18.9125) [G:\UserData\Public\Data\2018\201801\20180115\wanghurong-7.raw]
1	5	1::P48668	SWISS-PROT:P48668 Tax_Id=9606 Gene_Symbol=KRT6C Keratin, type II cytoskeletal 6C	2514	60273	108	87	23	21	7801	1	0	0	665.366	1328.72	2	1328.72	-0.0021	0	59.62	1.1e-05	R	NLDLDSIIAEVK	A					14772: Scan 24580 (rt=68.7571) [G:\UserData\Public\Data\2018\201801\20180115\wanghurong-7.raw]
1	5	1::P48668	SWISS-PROT:P48668 Tax_Id=9606 Gene_Symbol=KRT6C Keratin, type II cytoskeletal 6C	2514	60273	108	87	23	21	7802	1	0	0	665.367	1328.72	2	1328.72	-0.0001	0	58.33	4.6e-06	R	NLDLDSIIAEVK	A					14690: Scan 24473 (rt=68.5639) [G:\UserData\Public\Data\2018\201801\20180115\wanghurong-7.raw]
1	5	1::P48668	SWISS-PROT:P48668 Tax_Id=9606 Gene_Symbol=KRT6C Keratin, type II cytoskeletal 6C	2514	60273	108	87	23	21	7803	1	0	0	665.367	1328.72	2	1328.72	0.0005	0	93.92	1.8e-08	R	NLDLDSIIAEVK	A					9254: Scan 16925 (rt=54.0657) [G:\UserData\Public\Data\2018\201801\20180115\wanghurong-7.raw]
1	5	1::P48668	SWISS-PROT:P48668 Tax_Id=9606 Gene_Symbol=KRT6C Keratin, type II cytoskeletal 6C	2514	60273	108	87	23	21	7804	1	0	0	443.914	1328.72	3	1328.72	0.0006	0	55.09	8.6e-05	R	NLDLDSIIAEVK	A					14718: Scan 24507 (rt=68.6254) [G:\UserData\Public\Data\2018\201801\20180115\wanghurong-7.raw]
1	5	1::P48668	SWISS-PROT:P48668 Tax_Id=9606 Gene_Symbol=KRT6C Keratin, type II cytoskeletal 6C	2514	60273	108	87	23	21	7805	1	0	0	665.368	1328.72	2	1328.72	0.0025	0	39.41	0.0002	R	NLDLDSIIAEVK	A					14620: Scan 24373 (rt=68.3695) [G:\UserData\Public\Data\2018\201801\20180115\wanghurong-7.raw]
1	5	1::P48668	SWISS-PROT:P48668 Tax_Id=9606 Gene_Symbol=KRT6C Keratin, type II cytoskeletal 6C	2514	60273	108	87	23	21	8744	1	0	0	464.601	1390.78	3	1390.78	0	1	29.45	0.0017	K	LALDVEIATYRK	L					6699: Scan 13174 (rt=46.0764) [G:\UserData\Public\Data\2018\201801\20180115\wanghurong-7.raw]
1	5	1::P48668	SWISS-PROT:P48668 Tax_Id=9606 Gene_Symbol=KRT6C Keratin, type II cytoskeletal 6C	2514	60273	108	87	23	21	8745	1	0	0	464.601	1390.78	3	1390.78	0.0004	1	33.65	0.0007	K	LALDVEIATYRK	L					6636: Scan 13085 (rt=45.8936) [G:\UserData\Public\Data\2018\201801\20180115\wanghurong-7.raw]
1	5	1::P48668	SWISS-PROT:P48668 Tax_Id=9606 Gene_Symbol=KRT6C Keratin, type II cytoskeletal 6C	2514	60273	108	87	23	21	8746	1	0	0	464.601	1390.78	3	1390.78	0.0006	1	11.48	0.084	K	LALDVEIATYRK	L					6756: Scan 13255 (rt=46.2555) [G:\UserData\Public\Data\2018\201801\20180115\wanghurong-7.raw]
1	5	1::P48668	SWISS-PROT:P48668 Tax_Id=9606 Gene_Symbol=KRT6C Keratin, type II cytoskeletal 6C	2514	60273	108	87	23	21	8747	1	0	0	464.602	1390.78	3	1390.78	0.0013	1	10.26	0.11	K	LALDVEIATYRK	L					6569: Scan 12990 (rt=45.708) [G:\UserData\Public\Data\2018\201801\20180115\wanghurong-7.raw]
1	5	1::P48668	SWISS-PROT:P48668 Tax_Id=9606 Gene_Symbol=KRT6C Keratin, type II cytoskeletal 6C	2514	60273	108	87	23	21	8941	1	0	0	704.36	1406.71	2	1406.7	0.0016	0	41.34	0.00066	K	ADTLTDEINFLR	A					11348: Scan 19949 (rt=60.1805) [G:\UserData\Public\Data\2018\201801\20180115\wanghurong-7.raw]
1	5	1::P48668	SWISS-PROT:P48668 Tax_Id=9606 Gene_Symbol=KRT6C Keratin, type II cytoskeletal 6C	2514	60273	108	87	23	21	8942	1	0	0	704.36	1406.71	2	1406.7	0.0018	0	52.96	0.00014	K	ADTLTDEINFLR	A					11288: Scan 19862 (rt=60.0011) [G:\UserData\Public\Data\2018\201801\20180115\wanghurong-7.raw]
1	5	1::P48668	SWISS-PROT:P48668 Tax_Id=9606 Gene_Symbol=KRT6C Keratin, type II cytoskeletal 6C	2514	60273	108	87	23	21	8943	1	0	0	704.361	1406.71	2	1406.7	0.0029	0	29.75	0.0016	K	ADTLTDEINFLR	A					11236: Scan 19783 (rt=59.818) [G:\UserData\Public\Data\2018\201801\20180115\wanghurong-7.raw]
1	5	1::P48668	SWISS-PROT:P48668 Tax_Id=9606 Gene_Symbol=KRT6C Keratin, type II cytoskeletal 6C	2514	60273	108	87	23	21	9197	1	0	0	712.82	1423.62	2	1423.63	-0.0014	0	5.2	0.32	R	GSGGLGGACGGAGFGSR	S					1571: Scan 5437 (rt=27.9553) [G:\UserData\Public\Data\2018\201801\20180115\wanghurong-7.raw]
1	5	1::P48668	SWISS-PROT:P48668 Tax_Id=9606 Gene_Symbol=KRT6C Keratin, type II cytoskeletal 6C	2514	60273	108	87	23	21	9198	1	0	0	475.549	1423.63	3	1423.63	-0.0009	0	11.47	0.084	R	GSGGLGGACGGAGFGSR	S					1603: Scan 5487 (rt=28.0854) [G:\UserData\Public\Data\2018\201801\20180115\wanghurong-7.raw]
1	5	1::P48668	SWISS-PROT:P48668 Tax_Id=9606 Gene_Symbol=KRT6C Keratin, type II cytoskeletal 6C	2514	60273	108	87	23	21	9199	1	0	0	712.821	1423.63	2	1423.63	0.0001	0	97.35	7.5e-10	R	GSGGLGGACGGAGFGSR	S					1612: Scan 5503 (rt=28.1298) [G:\UserData\Public\Data\2018\201801\20180115\wanghurong-7.raw]
1	5	1::P48668	SWISS-PROT:P48668 Tax_Id=9606 Gene_Symbol=KRT6C Keratin, type II cytoskeletal 6C	2514	60273	108	87	23	21	9200	1	0	0	475.549	1423.63	3	1423.63	0.0001	0	22.32	0.0081	R	GSGGLGGACGGAGFGSR	S					1647: Scan 5556 (rt=28.2583) [G:\UserData\Public\Data\2018\201801\20180115\wanghurong-7.raw]
1	5	1::P48668	SWISS-PROT:P48668 Tax_Id=9606 Gene_Symbol=KRT6C Keratin, type II cytoskeletal 6C	2514	60273	108	87	23	21	9201	1	0	0	712.821	1423.63	2	1423.63	0.0007	0	51.85	1.4e-05	R	GSGGLGGACGGAGFGSR	S					1656: Scan 5572 (rt=28.3026) [G:\UserData\Public\Data\2018\201801\20180115\wanghurong-7.raw]
1	5	1::P48668	SWISS-PROT:P48668 Tax_Id=9606 Gene_Symbol=KRT6C Keratin, type II cytoskeletal 6C	2514	60273	108	87	23	21	9515	1	0	0	724.392	1446.77	2	1446.77	0.0023	0	67.83	7e-07	R	AIGGGLSSVGGGSSTIK	Y					3131: Scan 7897 (rt=33.9868) [G:\UserData\Public\Data\2018\201801\20180115\wanghurong-7.raw]
1	5	1::P48668	SWISS-PROT:P48668 Tax_Id=9606 Gene_Symbol=KRT6C Keratin, type II cytoskeletal 6C	2514	60273	108	87	23	21	9516	1	0	0	724.392	1446.77	2	1446.77	0.0024	0	17.48	0.023	R	AIGGGLSSVGGGSSTIK	Y					3059: Scan 7804 (rt=33.8121) [G:\UserData\Public\Data\2018\201801\20180115\wanghurong-7.raw]
1	5	1::P48668	SWISS-PROT:P48668 Tax_Id=9606 Gene_Symbol=KRT6C Keratin, type II cytoskeletal 6C	2514	60273	108	87	23	21	9603	1	0	0	485.901	1454.68	3	1454.68	0.0016	1	9.81	0.12	R	SRAEAESWYQTK	Y					1125: Scan 4736 (rt=26.1786) [G:\UserData\Public\Data\2018\201801\20180115\wanghurong-7.raw]
1	5	1::P48668	SWISS-PROT:P48668 Tax_Id=9606 Gene_Symbol=KRT6C Keratin, type II cytoskeletal 6C	2514	60273	108	87	23	21	11262	1	0	0	799.883	1597.75	2	1597.75	-0.0005	0	115.33	2e-11	R	ISIGGGSCAISGGYGSR	A					4111: Scan 9230 (rt=36.8021) [G:\UserData\Public\Data\2018\201801\20180115\wanghurong-7.raw]
1	5	1::P48668	SWISS-PROT:P48668 Tax_Id=9606 Gene_Symbol=KRT6C Keratin, type II cytoskeletal 6C	2514	60273	108	87	23	21	11263	1	0	0	799.883	1597.75	2	1597.75	-0.0003	0	106.41	2e-10	R	ISIGGGSCAISGGYGSR	A					4022: Scan 9125 (rt=36.613) [G:\UserData\Public\Data\2018\201801\20180115\wanghurong-7.raw]
1	5	1::P48668	SWISS-PROT:P48668 Tax_Id=9606 Gene_Symbol=KRT6C Keratin, type II cytoskeletal 6C	2514	60273	108	87	23	21	11264	1	0	0	533.592	1597.75	3	1597.75	0.0019	0	46.64	9.2e-05	R	ISIGGGSCAISGGYGSR	A					4067: Scan 9178 (rt=36.7073) [G:\UserData\Public\Data\2018\201801\20180115\wanghurong-7.raw]
1	5	1::P48668	SWISS-PROT:P48668 Tax_Id=9606 Gene_Symbol=KRT6C Keratin, type II cytoskeletal 6C	2514	60273	108	87	23	21	13449	1	0	0	630.996	1889.97	3	1889.96	0.0021	0	83.74	3.9e-08	R	QNLEPLFEQYINNLR	R					15821: Scan 25895 (rt=71.1643) [G:\UserData\Public\Data\2018\201801\20180115\wanghurong-7.raw]
1	5	1::P48668	SWISS-PROT:P48668 Tax_Id=9606 Gene_Symbol=KRT6C Keratin, type II cytoskeletal 6C	2514	60273	108	87	23	21	14281	2	0	0	683.029	2046.06	3	2046.06	-0.0007	1	3.46	1.1	R	QNLEPLFEQYINNLRR	Q					14989: Scan 24890 (rt=69.3213) [G:\UserData\Public\Data\2018\201801\20180115\wanghurong-7.raw]
1	6	1::Q8BGZ7	TREMBL:Q8BGZ7;Q99MH7 Tax_Id=10090 Gene_Symbol=Krt75 10 days neonate skin cDNA, RIKEN full-length enriched library, clone:4732475I03 product:CYTOKERATIN homolog	1987	59932	86	65	11	8	665	1	0	0	414.218	826.422	2	826.423	-0.0007	0	51.97	0.00021	K	FASFIDK	V					3915: Scan 8999 (rt=36.3752) [G:\UserData\Public\Data\2018\201801\20180115\wanghurong-7.raw]
1	6	1::Q8BGZ7	TREMBL:Q8BGZ7;Q99MH7 Tax_Id=10090 Gene_Symbol=Krt75 10 days neonate skin cDNA, RIKEN full-length enriched library, clone:4732475I03 product:CYTOKERATIN homolog	1987	59932	86	65	11	8	666	1	0	0	414.219	826.423	2	826.423	0	0	29.49	0.037	K	FASFIDK	V					3855: Scan 8913 (rt=36.1973) [G:\UserData\Public\Data\2018\201801\20180115\wanghurong-7.raw]
1	6	1::Q8BGZ7	TREMBL:Q8BGZ7;Q99MH7 Tax_Id=10090 Gene_Symbol=Krt75 10 days neonate skin cDNA, RIKEN full-length enriched library, clone:4732475I03 product:CYTOKERATIN homolog	1987	59932	86	65	11	8	667	1	0	0	414.219	826.423	2	826.423	0.0002	0	17.17	0.11	K	FASFIDK	V					4100: Scan 9216 (rt=36.7745) [G:\UserData\Public\Data\2018\201801\20180115\wanghurong-7.raw]
1	6	1::Q8BGZ7	TREMBL:Q8BGZ7;Q99MH7 Tax_Id=10090 Gene_Symbol=Krt75 10 days neonate skin cDNA, RIKEN full-length enriched library, clone:4732475I03 product:CYTOKERATIN homolog	1987	59932	86	65	11	8	668	1	0	0	414.219	826.423	2	826.423	0.0003	0	9.78	0.16	K	FASFIDK	V					4207: Scan 9366 (rt=37.1088) [G:\UserData\Public\Data\2018\201801\20180115\wanghurong-7.raw]
1	6	1::Q8BGZ7	TREMBL:Q8BGZ7;Q99MH7 Tax_Id=10090 Gene_Symbol=Krt75 10 days neonate skin cDNA, RIKEN full-length enriched library, clone:4732475I03 product:CYTOKERATIN homolog	1987	59932	86	65	11	8	3596	1	0	0	541.803	1081.59	2	1081.59	-0.0016	1	30.79	0.0042	K	FASFIDKVR	F					4622: Scan 9968 (rt=38.4685) [G:\UserData\Public\Data\2018\201801\20180115\wanghurong-7.raw]
1	6	1::Q8BGZ7	TREMBL:Q8BGZ7;Q99MH7 Tax_Id=10090 Gene_Symbol=Krt75 10 days neonate skin cDNA, RIKEN full-length enriched library, clone:4732475I03 product:CYTOKERATIN homolog	1987	59932	86	65	11	8	68	1	0	0	361.538	1081.59	3	1081.59	-0.001	1	24.79	0.0047	K	FASFIDKVR	F					4581: Scan 9902 (rt=38.3367) [G:\UserData\Public\Data\2018\201801\20180115\wanghurong-7.raw]
1	6	1::Q8BGZ7	TREMBL:Q8BGZ7;Q99MH7 Tax_Id=10090 Gene_Symbol=Krt75 10 days neonate skin cDNA, RIKEN full-length enriched library, clone:4732475I03 product:CYTOKERATIN homolog	1987	59932	86	65	11	8	3597	1	0	0	361.538	1081.59	3	1081.59	-0.0007	1	52.8	1.1e-05	K	FASFIDKVR	F					4639: Scan 9992 (rt=38.5237) [G:\UserData\Public\Data\2018\201801\20180115\wanghurong-7.raw]
1	6	1::Q8BGZ7	TREMBL:Q8BGZ7;Q99MH7 Tax_Id=10090 Gene_Symbol=Krt75 10 days neonate skin cDNA, RIKEN full-length enriched library, clone:4732475I03 product:CYTOKERATIN homolog	1987	59932	86	65	11	8	3598	1	0	0	541.803	1081.59	2	1081.59	-0.0002	1	61.18	1.8e-06	K	FASFIDKVR	F					4680: Scan 10047 (rt=38.642) [G:\UserData\Public\Data\2018\201801\20180115\wanghurong-7.raw]
1	6	1::Q8BGZ7	TREMBL:Q8BGZ7;Q99MH7 Tax_Id=10090 Gene_Symbol=Krt75 10 days neonate skin cDNA, RIKEN full-length enriched library, clone:4732475I03 product:CYTOKERATIN homolog	1987	59932	86	65	11	8	5079	1	0	0	583.293	1164.57	2	1164.58	-0.0065	0	39.1	0.0076	K	YEELQVTAGR	H					2091: Scan 6245 (rt=29.9487) [G:\UserData\Public\Data\2018\201801\20180115\wanghurong-7.raw]
1	6	1::Q8BGZ7	TREMBL:Q8BGZ7;Q99MH7 Tax_Id=10090 Gene_Symbol=Krt75 10 days neonate skin cDNA, RIKEN full-length enriched library, clone:4732475I03 product:CYTOKERATIN homolog	1987	59932	86	65	11	8	5926	1	0	0	606.78	1211.55	2	1211.55	0.0002	0	36.2	0.0056	R	AEAESWYQTK	Y					1900: Scan 5952 (rt=29.2348) [G:\UserData\Public\Data\2018\201801\20180115\wanghurong-7.raw]
1	6	1::Q8BGZ7	TREMBL:Q8BGZ7;Q99MH7 Tax_Id=10090 Gene_Symbol=Krt75 10 days neonate skin cDNA, RIKEN full-length enriched library, clone:4732475I03 product:CYTOKERATIN homolog	1987	59932	86	65	11	8	5927	1	0	0	606.78	1211.55	2	1211.55	0.0007	0	3.66	0.45	R	AEAESWYQTK	Y					1943: Scan 6023 (rt=29.4158) [G:\UserData\Public\Data\2018\201801\20180115\wanghurong-7.raw]
1	6	1::Q8BGZ7	TREMBL:Q8BGZ7;Q99MH7 Tax_Id=10090 Gene_Symbol=Krt75 10 days neonate skin cDNA, RIKEN full-length enriched library, clone:4732475I03 product:CYTOKERATIN homolog	1987	59932	86	65	11	8	6278	2	0	1	619.79	1237.57	2	1237.56	0.0005	0	47.66	0.0011	R	NMQEVVEDFK	V					8994: Scan 16570 (rt=53.3942) [G:\UserData\Public\Data\2018\201801\20180115\wanghurong-7.raw]
1	6	1::Q8BGZ7	TREMBL:Q8BGZ7;Q99MH7 Tax_Id=10090 Gene_Symbol=Krt75 10 days neonate skin cDNA, RIKEN full-length enriched library, clone:4732475I03 product:CYTOKERATIN homolog	1987	59932	86	65	11	8	6279	2	0	1	619.79	1237.57	2	1237.56	0.0009	0	44.66	0.0022	R	NMQEVVEDFK	V					8927: Scan 16484 (rt=53.2144) [G:\UserData\Public\Data\2018\201801\20180115\wanghurong-7.raw]
1	6	1::Q8BGZ7	TREMBL:Q8BGZ7;Q99MH7 Tax_Id=10090 Gene_Symbol=Krt75 10 days neonate skin cDNA, RIKEN full-length enriched library, clone:4732475I03 product:CYTOKERATIN homolog	1987	59932	86	65	11	8	6649	1	0	0	421.902	1262.69	3	1262.69	-0.002	0	8.21	0.27	K	LALDVEIATYR	K					9462: Scan 17204 (rt=54.5795) [G:\UserData\Public\Data\2018\201801\20180115\wanghurong-7.raw]
1	6	1::Q8BGZ7	TREMBL:Q8BGZ7;Q99MH7 Tax_Id=10090 Gene_Symbol=Krt75 10 days neonate skin cDNA, RIKEN full-length enriched library, clone:4732475I03 product:CYTOKERATIN homolog	1987	59932	86	65	11	8	6650	1	0	0	632.35	1262.69	2	1262.69	-0.0014	0	28.63	0.024	K	LALDVEIATYR	K					16091: Scan 26199 (rt=71.7184) [G:\UserData\Public\Data\2018\201801\20180115\wanghurong-7.raw]
1	6	1::Q8BGZ7	TREMBL:Q8BGZ7;Q99MH7 Tax_Id=10090 Gene_Symbol=Krt75 10 days neonate skin cDNA, RIKEN full-length enriched library, clone:4732475I03 product:CYTOKERATIN homolog	1987	59932	86	65	11	8	6651	1	0	0	421.903	1262.69	3	1262.69	-0.0006	0	18.33	0.68	K	LALDVEIATYR	K					9123: Scan 16744 (rt=53.7137) [G:\UserData\Public\Data\2018\201801\20180115\wanghurong-7.raw]
1	6	1::Q8BGZ7	TREMBL:Q8BGZ7;Q99MH7 Tax_Id=10090 Gene_Symbol=Krt75 10 days neonate skin cDNA, RIKEN full-length enriched library, clone:4732475I03 product:CYTOKERATIN homolog	1987	59932	86	65	11	8	6653	1	0	0	632.351	1262.69	2	1262.69	-0.0002	0	63.4	2.1e-05	K	LALDVEIATYR	K					10174: Scan 18233 (rt=56.6764) [G:\UserData\Public\Data\2018\201801\20180115\wanghurong-7.raw]
1	6	1::Q8BGZ7	TREMBL:Q8BGZ7;Q99MH7 Tax_Id=10090 Gene_Symbol=Krt75 10 days neonate skin cDNA, RIKEN full-length enriched library, clone:4732475I03 product:CYTOKERATIN homolog	1987	59932	86	65	11	8	6654	1	0	0	632.351	1262.69	2	1262.69	-0.0001	0	53.34	0.00014	K	LALDVEIATYR	K					10244: Scan 18333 (rt=56.8594) [G:\UserData\Public\Data\2018\201801\20180115\wanghurong-7.raw]
1	6	1::Q8BGZ7	TREMBL:Q8BGZ7;Q99MH7 Tax_Id=10090 Gene_Symbol=Krt75 10 days neonate skin cDNA, RIKEN full-length enriched library, clone:4732475I03 product:CYTOKERATIN homolog	1987	59932	86	65	11	8	6655	1	0	0	632.351	1262.69	2	1262.69	0.0002	0	15.31	0.93	K	LALDVEIATYR	K					13787: Scan 23277 (rt=66.3796) [G:\UserData\Public\Data\2018\201801\20180115\wanghurong-7.raw]
1	6	1::Q8BGZ7	TREMBL:Q8BGZ7;Q99MH7 Tax_Id=10090 Gene_Symbol=Krt75 10 days neonate skin cDNA, RIKEN full-length enriched library, clone:4732475I03 product:CYTOKERATIN homolog	1987	59932	86	65	11	8	6656	1	0	0	421.903	1262.69	3	1262.69	0.0002	0	29.5	0.047	K	LALDVEIATYR	K					9194: Scan 16842 (rt=53.9063) [G:\UserData\Public\Data\2018\201801\20180115\wanghurong-7.raw]
1	6	1::Q8BGZ7	TREMBL:Q8BGZ7;Q99MH7 Tax_Id=10090 Gene_Symbol=Krt75 10 days neonate skin cDNA, RIKEN full-length enriched library, clone:4732475I03 product:CYTOKERATIN homolog	1987	59932	86	65	11	8	6657	1	0	0	632.351	1262.69	2	1262.69	0.0003	0	87.94	6.8e-08	K	LALDVEIATYR	K					9185: Scan 16830 (rt=53.8854) [G:\UserData\Public\Data\2018\201801\20180115\wanghurong-7.raw]
1	6	1::Q8BGZ7	TREMBL:Q8BGZ7;Q99MH7 Tax_Id=10090 Gene_Symbol=Krt75 10 days neonate skin cDNA, RIKEN full-length enriched library, clone:4732475I03 product:CYTOKERATIN homolog	1987	59932	86	65	11	8	6658	1	0	0	632.351	1262.69	2	1262.69	0.0004	0	10.71	0.12	K	LALDVEIATYR	K					13165: Scan 22445 (rt=64.85) [G:\UserData\Public\Data\2018\201801\20180115\wanghurong-7.raw]
1	6	1::Q8BGZ7	TREMBL:Q8BGZ7;Q99MH7 Tax_Id=10090 Gene_Symbol=Krt75 10 days neonate skin cDNA, RIKEN full-length enriched library, clone:4732475I03 product:CYTOKERATIN homolog	1987	59932	86	65	11	8	6659	1	0	0	632.351	1262.69	2	1262.69	0.0004	0	11.08	0.16	K	LALDVEIATYR	K					14907: Scan 24768 (rt=69.0955) [G:\UserData\Public\Data\2018\201801\20180115\wanghurong-7.raw]
1	6	1::Q8BGZ7	TREMBL:Q8BGZ7;Q99MH7 Tax_Id=10090 Gene_Symbol=Krt75 10 days neonate skin cDNA, RIKEN full-length enriched library, clone:4732475I03 product:CYTOKERATIN homolog	1987	59932	86	65	11	8	6660	1	0	0	632.351	1262.69	2	1262.69	0.0004	0	36.33	0.015	K	LALDVEIATYR	K					14982: Scan 24881 (rt=69.3044) [G:\UserData\Public\Data\2018\201801\20180115\wanghurong-7.raw]
1	6	1::Q8BGZ7	TREMBL:Q8BGZ7;Q99MH7 Tax_Id=10090 Gene_Symbol=Krt75 10 days neonate skin cDNA, RIKEN full-length enriched library, clone:4732475I03 product:CYTOKERATIN homolog	1987	59932	86	65	11	8	6661	1	0	0	632.351	1262.69	2	1262.69	0.0006	0	52.95	0.00016	K	LALDVEIATYR	K					10312: Scan 18428 (rt=57.0396) [G:\UserData\Public\Data\2018\201801\20180115\wanghurong-7.raw]
1	6	1::Q8BGZ7	TREMBL:Q8BGZ7;Q99MH7 Tax_Id=10090 Gene_Symbol=Krt75 10 days neonate skin cDNA, RIKEN full-length enriched library, clone:4732475I03 product:CYTOKERATIN homolog	1987	59932	86	65	11	8	6662	1	0	0	632.351	1262.69	2	1262.69	0.0006	0	87.49	7.5e-08	K	LALDVEIATYR	K					9252: Scan 16922 (rt=54.0614) [G:\UserData\Public\Data\2018\201801\20180115\wanghurong-7.raw]
1	6	1::Q8BGZ7	TREMBL:Q8BGZ7;Q99MH7 Tax_Id=10090 Gene_Symbol=Krt75 10 days neonate skin cDNA, RIKEN full-length enriched library, clone:4732475I03 product:CYTOKERATIN homolog	1987	59932	86	65	11	8	6663	1	0	0	632.351	1262.69	2	1262.69	0.0008	0	45.59	0.0012	K	LALDVEIATYR	K					14262: Scan 23914 (rt=67.5328) [G:\UserData\Public\Data\2018\201801\20180115\wanghurong-7.raw]
1	6	1::Q8BGZ7	TREMBL:Q8BGZ7;Q99MH7 Tax_Id=10090 Gene_Symbol=Krt75 10 days neonate skin cDNA, RIKEN full-length enriched library, clone:4732475I03 product:CYTOKERATIN homolog	1987	59932	86	65	11	8	6664	1	0	0	632.351	1262.69	2	1262.69	0.0008	0	53.02	0.00017	K	LALDVEIATYR	K					14266: Scan 23918 (rt=67.5385) [G:\UserData\Public\Data\2018\201801\20180115\wanghurong-7.raw]
1	6	1::Q8BGZ7	TREMBL:Q8BGZ7;Q99MH7 Tax_Id=10090 Gene_Symbol=Krt75 10 days neonate skin cDNA, RIKEN full-length enriched library, clone:4732475I03 product:CYTOKERATIN homolog	1987	59932	86	65	11	8	6665	1	0	0	632.351	1262.69	2	1262.69	0.0008	0	45.42	0.0012	K	LALDVEIATYR	K					14389: Scan 24076 (rt=67.8201) [G:\UserData\Public\Data\2018\201801\20180115\wanghurong-7.raw]
1	6	1::Q8BGZ7	TREMBL:Q8BGZ7;Q99MH7 Tax_Id=10090 Gene_Symbol=Krt75 10 days neonate skin cDNA, RIKEN full-length enriched library, clone:4732475I03 product:CYTOKERATIN homolog	1987	59932	86	65	11	8	6666	1	0	0	632.351	1262.69	2	1262.69	0.0008	0	77.23	8e-07	K	LALDVEIATYR	K					9472: Scan 17225 (rt=54.6214) [G:\UserData\Public\Data\2018\201801\20180115\wanghurong-7.raw]
1	6	1::Q8BGZ7	TREMBL:Q8BGZ7;Q99MH7 Tax_Id=10090 Gene_Symbol=Krt75 10 days neonate skin cDNA, RIKEN full-length enriched library, clone:4732475I03 product:CYTOKERATIN homolog	1987	59932	86	65	11	8	6667	1	0	0	632.351	1262.69	2	1262.69	0.0008	0	90.27	4e-08	K	LALDVEIATYR	K					9323: Scan 17020 (rt=54.2466) [G:\UserData\Public\Data\2018\201801\20180115\wanghurong-7.raw]
1	6	1::Q8BGZ7	TREMBL:Q8BGZ7;Q99MH7 Tax_Id=10090 Gene_Symbol=Krt75 10 days neonate skin cDNA, RIKEN full-length enriched library, clone:4732475I03 product:CYTOKERATIN homolog	1987	59932	86	65	11	8	6669	1	0	0	632.351	1262.69	2	1262.69	0.0009	0	71.89	2.7e-06	K	LALDVEIATYR	K					9396: Scan 17122 (rt=54.4335) [G:\UserData\Public\Data\2018\201801\20180115\wanghurong-7.raw]
1	6	1::Q8BGZ7	TREMBL:Q8BGZ7;Q99MH7 Tax_Id=10090 Gene_Symbol=Krt75 10 days neonate skin cDNA, RIKEN full-length enriched library, clone:4732475I03 product:CYTOKERATIN homolog	1987	59932	86	65	11	8	6670	1	0	0	632.351	1262.69	2	1262.69	0.0009	0	87.48	7.6e-08	K	LALDVEIATYR	K					9116: Scan 16737 (rt=53.7038) [G:\UserData\Public\Data\2018\201801\20180115\wanghurong-7.raw]
1	6	1::Q8BGZ7	TREMBL:Q8BGZ7;Q99MH7 Tax_Id=10090 Gene_Symbol=Krt75 10 days neonate skin cDNA, RIKEN full-length enriched library, clone:4732475I03 product:CYTOKERATIN homolog	1987	59932	86	65	11	8	6671	1	0	0	632.351	1262.69	2	1262.69	0.0009	0	43.69	0.0018	K	LALDVEIATYR	K					15643: Scan 25699 (rt=70.8129) [G:\UserData\Public\Data\2018\201801\20180115\wanghurong-7.raw]
1	6	1::Q8BGZ7	TREMBL:Q8BGZ7;Q99MH7 Tax_Id=10090 Gene_Symbol=Krt75 10 days neonate skin cDNA, RIKEN full-length enriched library, clone:4732475I03 product:CYTOKERATIN homolog	1987	59932	86	65	11	8	6672	1	0	0	632.351	1262.69	2	1262.69	0.001	0	64.95	1.4e-05	K	LALDVEIATYR	K					10572: Scan 18801 (rt=57.7825) [G:\UserData\Public\Data\2018\201801\20180115\wanghurong-7.raw]
1	6	1::Q8BGZ7	TREMBL:Q8BGZ7;Q99MH7 Tax_Id=10090 Gene_Symbol=Krt75 10 days neonate skin cDNA, RIKEN full-length enriched library, clone:4732475I03 product:CYTOKERATIN homolog	1987	59932	86	65	11	8	6673	1	0	0	632.351	1262.69	2	1262.69	0.0011	0	80.49	3.8e-07	K	LALDVEIATYR	K					9533: Scan 17315 (rt=54.7998) [G:\UserData\Public\Data\2018\201801\20180115\wanghurong-7.raw]
1	6	1::Q8BGZ7	TREMBL:Q8BGZ7;Q99MH7 Tax_Id=10090 Gene_Symbol=Krt75 10 days neonate skin cDNA, RIKEN full-length enriched library, clone:4732475I03 product:CYTOKERATIN homolog	1987	59932	86	65	11	8	6675	1	0	0	632.351	1262.69	2	1262.69	0.0012	0	65.84	1.1e-05	K	LALDVEIATYR	K					9596: Scan 17400 (rt=54.9827) [G:\UserData\Public\Data\2018\201801\20180115\wanghurong-7.raw]
1	6	1::Q8BGZ7	TREMBL:Q8BGZ7;Q99MH7 Tax_Id=10090 Gene_Symbol=Krt75 10 days neonate skin cDNA, RIKEN full-length enriched library, clone:4732475I03 product:CYTOKERATIN homolog	1987	59932	86	65	11	8	6676	1	0	0	632.351	1262.69	2	1262.69	0.0013	0	87.68	7.4e-08	K	LALDVEIATYR	K					9645: Scan 17473 (rt=55.166) [G:\UserData\Public\Data\2018\201801\20180115\wanghurong-7.raw]
1	6	1::Q8BGZ7	TREMBL:Q8BGZ7;Q99MH7 Tax_Id=10090 Gene_Symbol=Krt75 10 days neonate skin cDNA, RIKEN full-length enriched library, clone:4732475I03 product:CYTOKERATIN homolog	1987	59932	86	65	11	8	6677	1	0	0	632.351	1262.69	2	1262.69	0.0013	0	37.06	0.0006	K	LALDVEIATYR	K					10376: Scan 18523 (rt=57.2362) [G:\UserData\Public\Data\2018\201801\20180115\wanghurong-7.raw]
1	6	1::Q8BGZ7	TREMBL:Q8BGZ7;Q99MH7 Tax_Id=10090 Gene_Symbol=Krt75 10 days neonate skin cDNA, RIKEN full-length enriched library, clone:4732475I03 product:CYTOKERATIN homolog	1987	59932	86	65	11	8	6678	1	0	0	632.351	1262.69	2	1262.69	0.0013	0	43.98	0.00044	K	LALDVEIATYR	K					10699: Scan 18979 (rt=58.1503) [G:\UserData\Public\Data\2018\201801\20180115\wanghurong-7.raw]
1	6	1::Q8BGZ7	TREMBL:Q8BGZ7;Q99MH7 Tax_Id=10090 Gene_Symbol=Krt75 10 days neonate skin cDNA, RIKEN full-length enriched library, clone:4732475I03 product:CYTOKERATIN homolog	1987	59932	86	65	11	8	6679	1	0	0	632.351	1262.69	2	1262.69	0.0014	0	24.46	0.0091	K	LALDVEIATYR	K					10758: Scan 19063 (rt=58.3238) [G:\UserData\Public\Data\2018\201801\20180115\wanghurong-7.raw]
1	6	1::Q8BGZ7	TREMBL:Q8BGZ7;Q99MH7 Tax_Id=10090 Gene_Symbol=Krt75 10 days neonate skin cDNA, RIKEN full-length enriched library, clone:4732475I03 product:CYTOKERATIN homolog	1987	59932	86	65	11	8	6680	1	0	0	632.351	1262.69	2	1262.69	0.0014	0	78.05	6.8e-07	K	LALDVEIATYR	K					9695: Scan 17554 (rt=55.3548) [G:\UserData\Public\Data\2018\201801\20180115\wanghurong-7.raw]
1	6	1::Q8BGZ7	TREMBL:Q8BGZ7;Q99MH7 Tax_Id=10090 Gene_Symbol=Krt75 10 days neonate skin cDNA, RIKEN full-length enriched library, clone:4732475I03 product:CYTOKERATIN homolog	1987	59932	86	65	11	8	6681	1	0	0	632.351	1262.69	2	1262.69	0.0014	0	59.75	4.6e-05	K	LALDVEIATYR	K					10639: Scan 18892 (rt=57.9605) [G:\UserData\Public\Data\2018\201801\20180115\wanghurong-7.raw]
1	6	1::Q8BGZ7	TREMBL:Q8BGZ7;Q99MH7 Tax_Id=10090 Gene_Symbol=Krt75 10 days neonate skin cDNA, RIKEN full-length enriched library, clone:4732475I03 product:CYTOKERATIN homolog	1987	59932	86	65	11	8	6682	1	0	0	632.351	1262.69	2	1262.69	0.0014	0	76.15	1.1e-06	K	LALDVEIATYR	K					9045: Scan 16645 (rt=53.5309) [G:\UserData\Public\Data\2018\201801\20180115\wanghurong-7.raw]
1	6	1::Q8BGZ7	TREMBL:Q8BGZ7;Q99MH7 Tax_Id=10090 Gene_Symbol=Krt75 10 days neonate skin cDNA, RIKEN full-length enriched library, clone:4732475I03 product:CYTOKERATIN homolog	1987	59932	86	65	11	8	6683	1	0	0	632.352	1262.69	2	1262.69	0.0018	0	54.61	0.00014	K	LALDVEIATYR	K					9744: Scan 17630 (rt=55.5257) [G:\UserData\Public\Data\2018\201801\20180115\wanghurong-7.raw]
1	6	1::Q8BGZ7	TREMBL:Q8BGZ7;Q99MH7 Tax_Id=10090 Gene_Symbol=Krt75 10 days neonate skin cDNA, RIKEN full-length enriched library, clone:4732475I03 product:CYTOKERATIN homolog	1987	59932	86	65	11	8	6684	1	0	0	632.352	1262.69	2	1262.69	0.0019	0	49.41	6.7e-05	K	LALDVEIATYR	K					8973: Scan 16545 (rt=53.3472) [G:\UserData\Public\Data\2018\201801\20180115\wanghurong-7.raw]
1	6	1::Q8BGZ7	TREMBL:Q8BGZ7;Q99MH7 Tax_Id=10090 Gene_Symbol=Krt75 10 days neonate skin cDNA, RIKEN full-length enriched library, clone:4732475I03 product:CYTOKERATIN homolog	1987	59932	86	65	11	8	6685	1	0	0	632.352	1262.69	2	1262.69	0.002	0	66.2	1.7e-05	K	LALDVEIATYR	K					15753: Scan 25820 (rt=71.0294) [G:\UserData\Public\Data\2018\201801\20180115\wanghurong-7.raw]
1	6	1::Q8BGZ7	TREMBL:Q8BGZ7;Q99MH7 Tax_Id=10090 Gene_Symbol=Krt75 10 days neonate skin cDNA, RIKEN full-length enriched library, clone:4732475I03 product:CYTOKERATIN homolog	1987	59932	86	65	11	8	6686	1	0	0	632.352	1262.69	2	1262.69	0.0023	0	30.94	0.0087	K	LALDVEIATYR	K					11126: Scan 19613 (rt=59.4425) [G:\UserData\Public\Data\2018\201801\20180115\wanghurong-7.raw]
1	6	1::Q8BGZ7	TREMBL:Q8BGZ7;Q99MH7 Tax_Id=10090 Gene_Symbol=Krt75 10 days neonate skin cDNA, RIKEN full-length enriched library, clone:4732475I03 product:CYTOKERATIN homolog	1987	59932	86	65	11	8	6687	1	0	0	632.352	1262.69	2	1262.69	0.0023	0	65.82	1.1e-05	K	LALDVEIATYR	K					9809: Scan 17725 (rt=55.7053) [G:\UserData\Public\Data\2018\201801\20180115\wanghurong-7.raw]
1	6	1::Q8BGZ7	TREMBL:Q8BGZ7;Q99MH7 Tax_Id=10090 Gene_Symbol=Krt75 10 days neonate skin cDNA, RIKEN full-length enriched library, clone:4732475I03 product:CYTOKERATIN homolog	1987	59932	86	65	11	8	6688	1	0	0	632.352	1262.69	2	1262.69	0.0024	0	55.63	0.00011	K	LALDVEIATYR	K					14632: Scan 24390 (rt=68.4019) [G:\UserData\Public\Data\2018\201801\20180115\wanghurong-7.raw]
1	6	1::Q8BGZ7	TREMBL:Q8BGZ7;Q99MH7 Tax_Id=10090 Gene_Symbol=Krt75 10 days neonate skin cDNA, RIKEN full-length enriched library, clone:4732475I03 product:CYTOKERATIN homolog	1987	59932	86	65	11	8	6689	1	0	0	632.352	1262.69	2	1262.69	0.0024	0	22.46	0.011	K	LALDVEIATYR	K					10814: Scan 19151 (rt=58.5365) [G:\UserData\Public\Data\2018\201801\20180115\wanghurong-7.raw]
1	6	1::Q8BGZ7	TREMBL:Q8BGZ7;Q99MH7 Tax_Id=10090 Gene_Symbol=Krt75 10 days neonate skin cDNA, RIKEN full-length enriched library, clone:4732475I03 product:CYTOKERATIN homolog	1987	59932	86	65	11	8	6690	1	0	0	632.352	1262.69	2	1262.69	0.0025	0	61.5	3e-05	K	LALDVEIATYR	K					10067: Scan 18089 (rt=56.3996) [G:\UserData\Public\Data\2018\201801\20180115\wanghurong-7.raw]
1	6	1::Q8BGZ7	TREMBL:Q8BGZ7;Q99MH7 Tax_Id=10090 Gene_Symbol=Krt75 10 days neonate skin cDNA, RIKEN full-length enriched library, clone:4732475I03 product:CYTOKERATIN homolog	1987	59932	86	65	11	8	6691	1	0	0	632.352	1262.69	2	1262.69	0.0027	0	49.86	0.00023	K	LALDVEIATYR	K					9969: Scan 17954 (rt=56.131) [G:\UserData\Public\Data\2018\201801\20180115\wanghurong-7.raw]
1	6	1::Q8BGZ7	TREMBL:Q8BGZ7;Q99MH7 Tax_Id=10090 Gene_Symbol=Krt75 10 days neonate skin cDNA, RIKEN full-length enriched library, clone:4732475I03 product:CYTOKERATIN homolog	1987	59932	86	65	11	8	6692	1	0	0	632.353	1262.69	2	1262.69	0.0036	0	24.71	0.055	K	LALDVEIATYR	K					11065: Scan 19521 (rt=59.261) [G:\UserData\Public\Data\2018\201801\20180115\wanghurong-7.raw]
1	6	1::Q8BGZ7	TREMBL:Q8BGZ7;Q99MH7 Tax_Id=10090 Gene_Symbol=Krt75 10 days neonate skin cDNA, RIKEN full-length enriched library, clone:4732475I03 product:CYTOKERATIN homolog	1987	59932	86	65	11	8	6693	1	0	0	632.355	1262.7	2	1262.69	0.0086	0	32.46	0.0063	K	LALDVEIATYR	K					10998: Scan 19425 (rt=59.0767) [G:\UserData\Public\Data\2018\201801\20180115\wanghurong-7.raw]
1	6	1::Q8BGZ7	TREMBL:Q8BGZ7;Q99MH7 Tax_Id=10090 Gene_Symbol=Krt75 10 days neonate skin cDNA, RIKEN full-length enriched library, clone:4732475I03 product:CYTOKERATIN homolog	1987	59932	86	65	11	8	6694	1	0	0	632.361	1262.71	2	1262.69	0.0211	0	11.21	0.089	K	LALDVEIATYR	K					12807: Scan 21964 (rt=63.9673) [G:\UserData\Public\Data\2018\201801\20180115\wanghurong-7.raw]
1	6	1::Q8BGZ7	TREMBL:Q8BGZ7;Q99MH7 Tax_Id=10090 Gene_Symbol=Krt75 10 days neonate skin cDNA, RIKEN full-length enriched library, clone:4732475I03 product:CYTOKERATIN homolog	1987	59932	86	65	11	8	6698	1	0	0	632.362	1262.71	2	1262.69	0.0235	0	11.83	0.078	K	LALDVEIATYR	K					13366: Scan 22713 (rt=65.3369) [G:\UserData\Public\Data\2018\201801\20180115\wanghurong-7.raw]
1	6	1::Q8BGZ7	TREMBL:Q8BGZ7;Q99MH7 Tax_Id=10090 Gene_Symbol=Krt75 10 days neonate skin cDNA, RIKEN full-length enriched library, clone:4732475I03 product:CYTOKERATIN homolog	1987	59932	86	65	11	8	7338	1	0	0	434.91	1301.71	3	1301.71	-0.0001	0	54.06	8.5e-06	R	SLDLDSIIAEVK	A					14820: Scan 24648 (rt=68.8799) [G:\UserData\Public\Data\2018\201801\20180115\wanghurong-7.raw]
1	6	1::Q8BGZ7	TREMBL:Q8BGZ7;Q99MH7 Tax_Id=10090 Gene_Symbol=Krt75 10 days neonate skin cDNA, RIKEN full-length enriched library, clone:4732475I03 product:CYTOKERATIN homolog	1987	59932	86	65	11	8	7339	1	0	0	651.861	1301.71	2	1301.71	0.0001	0	83.39	2.6e-08	R	SLDLDSIIAEVK	A					9240: Scan 16906 (rt=54.0308) [G:\UserData\Public\Data\2018\201801\20180115\wanghurong-7.raw]
1	6	1::Q8BGZ7	TREMBL:Q8BGZ7;Q99MH7 Tax_Id=10090 Gene_Symbol=Krt75 10 days neonate skin cDNA, RIKEN full-length enriched library, clone:4732475I03 product:CYTOKERATIN homolog	1987	59932	86	65	11	8	7340	1	0	0	434.91	1301.71	3	1301.71	0.0001	0	55.05	6.9e-06	R	SLDLDSIIAEVK	A					14742: Scan 24538 (rt=68.6823) [G:\UserData\Public\Data\2018\201801\20180115\wanghurong-7.raw]
1	6	1::Q8BGZ7	TREMBL:Q8BGZ7;Q99MH7 Tax_Id=10090 Gene_Symbol=Krt75 10 days neonate skin cDNA, RIKEN full-length enriched library, clone:4732475I03 product:CYTOKERATIN homolog	1987	59932	86	65	11	8	7341	1	0	0	651.861	1301.71	2	1301.71	0.0001	0	9.12	0.14	R	SLDLDSIIAEVK	A					13013: Scan 22248 (rt=64.4839) [G:\UserData\Public\Data\2018\201801\20180115\wanghurong-7.raw]
1	6	1::Q8BGZ7	TREMBL:Q8BGZ7;Q99MH7 Tax_Id=10090 Gene_Symbol=Krt75 10 days neonate skin cDNA, RIKEN full-length enriched library, clone:4732475I03 product:CYTOKERATIN homolog	1987	59932	86	65	11	8	7342	1	0	0	651.861	1301.71	2	1301.71	0.0004	0	89.7	5.7e-09	R	SLDLDSIIAEVK	A					9313: Scan 17006 (rt=54.2188) [G:\UserData\Public\Data\2018\201801\20180115\wanghurong-7.raw]
1	6	1::Q8BGZ7	TREMBL:Q8BGZ7;Q99MH7 Tax_Id=10090 Gene_Symbol=Krt75 10 days neonate skin cDNA, RIKEN full-length enriched library, clone:4732475I03 product:CYTOKERATIN homolog	1987	59932	86	65	11	8	7343	1	0	0	651.861	1301.71	2	1301.71	0.0005	0	90.13	4.2e-09	R	SLDLDSIIAEVK	A					14773: Scan 24583 (rt=68.7612) [G:\UserData\Public\Data\2018\201801\20180115\wanghurong-7.raw]
1	6	1::Q8BGZ7	TREMBL:Q8BGZ7;Q99MH7 Tax_Id=10090 Gene_Symbol=Krt75 10 days neonate skin cDNA, RIKEN full-length enriched library, clone:4732475I03 product:CYTOKERATIN homolog	1987	59932	86	65	11	8	7344	1	0	0	651.861	1301.71	2	1301.71	0.0006	0	90.16	4.2e-09	R	SLDLDSIIAEVK	A					14851: Scan 24688 (rt=68.954) [G:\UserData\Public\Data\2018\201801\20180115\wanghurong-7.raw]
1	6	1::Q8BGZ7	TREMBL:Q8BGZ7;Q99MH7 Tax_Id=10090 Gene_Symbol=Krt75 10 days neonate skin cDNA, RIKEN full-length enriched library, clone:4732475I03 product:CYTOKERATIN homolog	1987	59932	86	65	11	8	7345	1	0	0	651.862	1301.71	2	1301.71	0.0008	0	61.85	2e-06	R	SLDLDSIIAEVK	A					14930: Scan 24800 (rt=69.155) [G:\UserData\Public\Data\2018\201801\20180115\wanghurong-7.raw]
1	6	1::Q8BGZ7	TREMBL:Q8BGZ7;Q99MH7 Tax_Id=10090 Gene_Symbol=Krt75 10 days neonate skin cDNA, RIKEN full-length enriched library, clone:4732475I03 product:CYTOKERATIN homolog	1987	59932	86	65	11	8	7346	1	0	0	651.862	1301.71	2	1301.71	0.001	0	11.47	0.084	R	SLDLDSIIAEVK	A					13392: Scan 22745 (rt=65.3942) [G:\UserData\Public\Data\2018\201801\20180115\wanghurong-7.raw]
1	6	1::Q8BGZ7	TREMBL:Q8BGZ7;Q99MH7 Tax_Id=10090 Gene_Symbol=Krt75 10 days neonate skin cDNA, RIKEN full-length enriched library, clone:4732475I03 product:CYTOKERATIN homolog	1987	59932	86	65	11	8	7347	1	0	0	651.862	1301.71	2	1301.71	0.0012	0	52.07	2.2e-05	R	SLDLDSIIAEVK	A					15261: Scan 25237 (rt=69.9802) [G:\UserData\Public\Data\2018\201801\20180115\wanghurong-7.raw]
1	6	1::Q8BGZ7	TREMBL:Q8BGZ7;Q99MH7 Tax_Id=10090 Gene_Symbol=Krt75 10 days neonate skin cDNA, RIKEN full-length enriched library, clone:4732475I03 product:CYTOKERATIN homolog	1987	59932	86	65	11	8	7348	1	0	0	651.862	1301.71	2	1301.71	0.0012	0	7.58	0.19	R	SLDLDSIIAEVK	A					9173: Scan 16807 (rt=53.839) [G:\UserData\Public\Data\2018\201801\20180115\wanghurong-7.raw]
1	6	1::Q8BGZ7	TREMBL:Q8BGZ7;Q99MH7 Tax_Id=10090 Gene_Symbol=Krt75 10 days neonate skin cDNA, RIKEN full-length enriched library, clone:4732475I03 product:CYTOKERATIN homolog	1987	59932	86	65	11	8	7349	1	0	0	651.862	1301.71	2	1301.71	0.0013	0	16.73	0.027	R	SLDLDSIIAEVK	A					13172: Scan 22453 (rt=64.8654) [G:\UserData\Public\Data\2018\201801\20180115\wanghurong-7.raw]
1	6	1::Q8BGZ7	TREMBL:Q8BGZ7;Q99MH7 Tax_Id=10090 Gene_Symbol=Krt75 10 days neonate skin cDNA, RIKEN full-length enriched library, clone:4732475I03 product:CYTOKERATIN homolog	1987	59932	86	65	11	8	7350	1	0	0	651.862	1301.71	2	1301.71	0.0013	0	57.12	5.5e-06	R	SLDLDSIIAEVK	A					15519: Scan 25550 (rt=70.5434) [G:\UserData\Public\Data\2018\201801\20180115\wanghurong-7.raw]
1	6	1::Q8BGZ7	TREMBL:Q8BGZ7;Q99MH7 Tax_Id=10090 Gene_Symbol=Krt75 10 days neonate skin cDNA, RIKEN full-length enriched library, clone:4732475I03 product:CYTOKERATIN homolog	1987	59932	86	65	11	8	7351	1	0	0	434.91	1301.71	3	1301.71	0.0013	0	23.14	0.0068	R	SLDLDSIIAEVK	A					14662: Scan 24435 (rt=68.4922) [G:\UserData\Public\Data\2018\201801\20180115\wanghurong-7.raw]
1	6	1::Q8BGZ7	TREMBL:Q8BGZ7;Q99MH7 Tax_Id=10090 Gene_Symbol=Krt75 10 days neonate skin cDNA, RIKEN full-length enriched library, clone:4732475I03 product:CYTOKERATIN homolog	1987	59932	86	65	11	8	7353	1	0	0	651.862	1301.71	2	1301.71	0.0013	0	18.74	0.017	R	SLDLDSIIAEVK	A					9387: Scan 17105 (rt=54.4013) [G:\UserData\Public\Data\2018\201801\20180115\wanghurong-7.raw]
1	6	1::Q8BGZ7	TREMBL:Q8BGZ7;Q99MH7 Tax_Id=10090 Gene_Symbol=Krt75 10 days neonate skin cDNA, RIKEN full-length enriched library, clone:4732475I03 product:CYTOKERATIN homolog	1987	59932	86	65	11	8	7354	1	0	0	651.862	1301.71	2	1301.71	0.0014	0	84.68	2.9e-08	R	SLDLDSIIAEVK	A					14691: Scan 24474 (rt=68.5653) [G:\UserData\Public\Data\2018\201801\20180115\wanghurong-7.raw]
1	6	1::Q8BGZ7	TREMBL:Q8BGZ7;Q99MH7 Tax_Id=10090 Gene_Symbol=Krt75 10 days neonate skin cDNA, RIKEN full-length enriched library, clone:4732475I03 product:CYTOKERATIN homolog	1987	59932	86	65	11	8	7356	1	0	0	651.862	1301.71	2	1301.71	0.0014	0	46.43	0.0001	R	SLDLDSIIAEVK	A					13090: Scan 22348 (rt=64.6676) [G:\UserData\Public\Data\2018\201801\20180115\wanghurong-7.raw]
1	6	1::Q8BGZ7	TREMBL:Q8BGZ7;Q99MH7 Tax_Id=10090 Gene_Symbol=Krt75 10 days neonate skin cDNA, RIKEN full-length enriched library, clone:4732475I03 product:CYTOKERATIN homolog	1987	59932	86	65	11	8	7357	1	0	0	651.862	1301.71	2	1301.71	0.0016	0	17.48	0.023	R	SLDLDSIIAEVK	A					15081: Scan 25009 (rt=69.5598) [G:\UserData\Public\Data\2018\201801\20180115\wanghurong-7.raw]
1	6	1::Q8BGZ7	TREMBL:Q8BGZ7;Q99MH7 Tax_Id=10090 Gene_Symbol=Krt75 10 days neonate skin cDNA, RIKEN full-length enriched library, clone:4732475I03 product:CYTOKERATIN homolog	1987	59932	86	65	11	8	7358	1	0	0	434.911	1301.71	3	1301.71	0.0018	0	9.19	0.26	R	SLDLDSIIAEVK	A					14900: Scan 24757 (rt=69.0758) [G:\UserData\Public\Data\2018\201801\20180115\wanghurong-7.raw]
1	6	1::Q8BGZ7	TREMBL:Q8BGZ7;Q99MH7 Tax_Id=10090 Gene_Symbol=Krt75 10 days neonate skin cDNA, RIKEN full-length enriched library, clone:4732475I03 product:CYTOKERATIN homolog	1987	59932	86	65	11	8	7359	1	0	0	651.862	1301.71	2	1301.71	0.0022	0	37.81	0.00082	R	SLDLDSIIAEVK	A					14621: Scan 24374 (rt=68.3709) [G:\UserData\Public\Data\2018\201801\20180115\wanghurong-7.raw]
1	6	1::Q8BGZ7	TREMBL:Q8BGZ7;Q99MH7 Tax_Id=10090 Gene_Symbol=Krt75 10 days neonate skin cDNA, RIKEN full-length enriched library, clone:4732475I03 product:CYTOKERATIN homolog	1987	59932	86	65	11	8	7360	1	0	0	651.862	1301.71	2	1301.71	0.0024	0	3.54	0.49	R	SLDLDSIIAEVK	A					15171: Scan 25131 (rt=69.7873) [G:\UserData\Public\Data\2018\201801\20180115\wanghurong-7.raw]
1	6	1::Q8BGZ7	TREMBL:Q8BGZ7;Q99MH7 Tax_Id=10090 Gene_Symbol=Krt75 10 days neonate skin cDNA, RIKEN full-length enriched library, clone:4732475I03 product:CYTOKERATIN homolog	1987	59932	86	65	11	8	7361	1	0	0	651.863	1301.71	2	1301.71	0.0031	0	76.16	7.2e-08	R	SLDLDSIIAEVK	A					15355: Scan 25347 (rt=70.175) [G:\UserData\Public\Data\2018\201801\20180115\wanghurong-7.raw]
1	6	1::Q8BGZ7	TREMBL:Q8BGZ7;Q99MH7 Tax_Id=10090 Gene_Symbol=Krt75 10 days neonate skin cDNA, RIKEN full-length enriched library, clone:4732475I03 product:CYTOKERATIN homolog	1987	59932	86	65	11	8	8331	7	0	1	683.323	1364.63	2	1364.64	-0.003	1	0.42	8.7	R	NTKQEISEMNR	M	Oxidation (M)	0.00000000100.0			1054: Scan 4603 (rt=25.7755) [G:\UserData\Public\Data\2018\201801\20180115\wanghurong-7.raw]
1	6	1::Q8BGZ7	TREMBL:Q8BGZ7;Q99MH7 Tax_Id=10090 Gene_Symbol=Krt75 10 days neonate skin cDNA, RIKEN full-length enriched library, clone:4732475I03 product:CYTOKERATIN homolog	1987	59932	86	65	11	8	8744	1	0	0	464.601	1390.78	3	1390.78	0	1	29.45	0.0017	K	LALDVEIATYRK	L					6699: Scan 13174 (rt=46.0764) [G:\UserData\Public\Data\2018\201801\20180115\wanghurong-7.raw]
1	6	1::Q8BGZ7	TREMBL:Q8BGZ7;Q99MH7 Tax_Id=10090 Gene_Symbol=Krt75 10 days neonate skin cDNA, RIKEN full-length enriched library, clone:4732475I03 product:CYTOKERATIN homolog	1987	59932	86	65	11	8	8745	1	0	0	464.601	1390.78	3	1390.78	0.0004	1	33.65	0.0007	K	LALDVEIATYRK	L					6636: Scan 13085 (rt=45.8936) [G:\UserData\Public\Data\2018\201801\20180115\wanghurong-7.raw]
1	6	1::Q8BGZ7	TREMBL:Q8BGZ7;Q99MH7 Tax_Id=10090 Gene_Symbol=Krt75 10 days neonate skin cDNA, RIKEN full-length enriched library, clone:4732475I03 product:CYTOKERATIN homolog	1987	59932	86	65	11	8	8746	1	0	0	464.601	1390.78	3	1390.78	0.0006	1	11.48	0.084	K	LALDVEIATYRK	L					6756: Scan 13255 (rt=46.2555) [G:\UserData\Public\Data\2018\201801\20180115\wanghurong-7.raw]
1	6	1::Q8BGZ7	TREMBL:Q8BGZ7;Q99MH7 Tax_Id=10090 Gene_Symbol=Krt75 10 days neonate skin cDNA, RIKEN full-length enriched library, clone:4732475I03 product:CYTOKERATIN homolog	1987	59932	86	65	11	8	8747	1	0	0	464.602	1390.78	3	1390.78	0.0013	1	10.26	0.11	K	LALDVEIATYRK	L					6569: Scan 12990 (rt=45.708) [G:\UserData\Public\Data\2018\201801\20180115\wanghurong-7.raw]
1	6	1::Q8BGZ7	TREMBL:Q8BGZ7;Q99MH7 Tax_Id=10090 Gene_Symbol=Krt75 10 days neonate skin cDNA, RIKEN full-length enriched library, clone:4732475I03 product:CYTOKERATIN homolog	1987	59932	86	65	11	8	9603	1	0	0	485.901	1454.68	3	1454.68	0.0016	1	9.81	0.12	R	SRAEAESWYQTK	Y					1125: Scan 4736 (rt=26.1786) [G:\UserData\Public\Data\2018\201801\20180115\wanghurong-7.raw]
1	6	1::Q8BGZ7	TREMBL:Q8BGZ7;Q99MH7 Tax_Id=10090 Gene_Symbol=Krt75 10 days neonate skin cDNA, RIKEN full-length enriched library, clone:4732475I03 product:CYTOKERATIN homolog	1987	59932	86	65	11	8	13791	7	0	1	654.296	1959.87	3	1959.89	-0.0205	1	0.33	1.2	K	VLETKWNLLQEQGSR	T	2 Phospho (ST)	0.000200000000020.0			14943: Scan 24820 (rt=69.1914) [G:\UserData\Public\Data\2018\201801\20180115\wanghurong-7.raw]
1	7	2::Q3UV17	sp|Q3UV17|K22O_MOUSE Keratin, type II cytoskeletal 2 oral OS=Mus musculus GN=Krt76 PE=2 SV=1	1342	63319	59	46	6	5	665	1	0	0	414.218	826.422	2	826.423	-0.0007	0	51.97	0.00021	K	FASFIDK	V					3915: Scan 8999 (rt=36.3752) [G:\UserData\Public\Data\2018\201801\20180115\wanghurong-7.raw]
1	7	2::Q3UV17	sp|Q3UV17|K22O_MOUSE Keratin, type II cytoskeletal 2 oral OS=Mus musculus GN=Krt76 PE=2 SV=1	1342	63319	59	46	6	5	666	1	0	0	414.219	826.423	2	826.423	0	0	29.49	0.037	K	FASFIDK	V					3855: Scan 8913 (rt=36.1973) [G:\UserData\Public\Data\2018\201801\20180115\wanghurong-7.raw]
1	7	2::Q3UV17	sp|Q3UV17|K22O_MOUSE Keratin, type II cytoskeletal 2 oral OS=Mus musculus GN=Krt76 PE=2 SV=1	1342	63319	59	46	6	5	667	1	0	0	414.219	826.423	2	826.423	0.0002	0	17.17	0.11	K	FASFIDK	V					4100: Scan 9216 (rt=36.7745) [G:\UserData\Public\Data\2018\201801\20180115\wanghurong-7.raw]
1	7	2::Q3UV17	sp|Q3UV17|K22O_MOUSE Keratin, type II cytoskeletal 2 oral OS=Mus musculus GN=Krt76 PE=2 SV=1	1342	63319	59	46	6	5	668	1	0	0	414.219	826.423	2	826.423	0.0003	0	9.78	0.16	K	FASFIDK	V					4207: Scan 9366 (rt=37.1088) [G:\UserData\Public\Data\2018\201801\20180115\wanghurong-7.raw]
1	7	2::Q3UV17	sp|Q3UV17|K22O_MOUSE Keratin, type II cytoskeletal 2 oral OS=Mus musculus GN=Krt76 PE=2 SV=1	1342	63319	59	46	6	5	3374	1	0	1	533.265	1064.51	2	1064.51	0.0008	0	46.59	4.3e-05	K	AQYEDIAQK	S					386: Scan 3330 (rt=22.0386) [G:\UserData\Public\Data\2018\201801\20180115\wanghurong-7.raw]
1	7	2::Q3UV17	sp|Q3UV17|K22O_MOUSE Keratin, type II cytoskeletal 2 oral OS=Mus musculus GN=Krt76 PE=2 SV=1	1342	63319	59	46	6	5	3375	1	0	1	533.265	1064.51	2	1064.51	0.0009	0	47.97	3.3e-05	K	AQYEDIAQK	S					434: Scan 3408 (rt=22.2139) [G:\UserData\Public\Data\2018\201801\20180115\wanghurong-7.raw]
1	7	2::Q3UV17	sp|Q3UV17|K22O_MOUSE Keratin, type II cytoskeletal 2 oral OS=Mus musculus GN=Krt76 PE=2 SV=1	1342	63319	59	46	6	5	3596	1	0	0	541.803	1081.59	2	1081.59	-0.0016	1	30.79	0.0042	K	FASFIDKVR	F					4622: Scan 9968 (rt=38.4685) [G:\UserData\Public\Data\2018\201801\20180115\wanghurong-7.raw]
1	7	2::Q3UV17	sp|Q3UV17|K22O_MOUSE Keratin, type II cytoskeletal 2 oral OS=Mus musculus GN=Krt76 PE=2 SV=1	1342	63319	59	46	6	5	68	1	0	0	361.538	1081.59	3	1081.59	-0.001	1	24.79	0.0047	K	FASFIDKVR	F					4581: Scan 9902 (rt=38.3367) [G:\UserData\Public\Data\2018\201801\20180115\wanghurong-7.raw]
1	7	2::Q3UV17	sp|Q3UV17|K22O_MOUSE Keratin, type II cytoskeletal 2 oral OS=Mus musculus GN=Krt76 PE=2 SV=1	1342	63319	59	46	6	5	3597	1	0	0	361.538	1081.59	3	1081.59	-0.0007	1	52.8	1.1e-05	K	FASFIDKVR	F					4639: Scan 9992 (rt=38.5237) [G:\UserData\Public\Data\2018\201801\20180115\wanghurong-7.raw]
1	7	2::Q3UV17	sp|Q3UV17|K22O_MOUSE Keratin, type II cytoskeletal 2 oral OS=Mus musculus GN=Krt76 PE=2 SV=1	1342	63319	59	46	6	5	3598	1	0	0	541.803	1081.59	2	1081.59	-0.0002	1	61.18	1.8e-06	K	FASFIDKVR	F					4680: Scan 10047 (rt=38.642) [G:\UserData\Public\Data\2018\201801\20180115\wanghurong-7.raw]
1	7	2::Q3UV17	sp|Q3UV17|K22O_MOUSE Keratin, type II cytoskeletal 2 oral OS=Mus musculus GN=Krt76 PE=2 SV=1	1342	63319	59	46	6	5	6649	1	0	0	421.902	1262.69	3	1262.69	-0.002	0	8.21	0.27	K	LALDVEIATYR	K					9462: Scan 17204 (rt=54.5795) [G:\UserData\Public\Data\2018\201801\20180115\wanghurong-7.raw]
1	7	2::Q3UV17	sp|Q3UV17|K22O_MOUSE Keratin, type II cytoskeletal 2 oral OS=Mus musculus GN=Krt76 PE=2 SV=1	1342	63319	59	46	6	5	6650	1	0	0	632.35	1262.69	2	1262.69	-0.0014	0	28.63	0.024	K	LALDVEIATYR	K					16091: Scan 26199 (rt=71.7184) [G:\UserData\Public\Data\2018\201801\20180115\wanghurong-7.raw]
1	7	2::Q3UV17	sp|Q3UV17|K22O_MOUSE Keratin, type II cytoskeletal 2 oral OS=Mus musculus GN=Krt76 PE=2 SV=1	1342	63319	59	46	6	5	6651	1	0	0	421.903	1262.69	3	1262.69	-0.0006	0	18.33	0.68	K	LALDVEIATYR	K					9123: Scan 16744 (rt=53.7137) [G:\UserData\Public\Data\2018\201801\20180115\wanghurong-7.raw]
1	7	2::Q3UV17	sp|Q3UV17|K22O_MOUSE Keratin, type II cytoskeletal 2 oral OS=Mus musculus GN=Krt76 PE=2 SV=1	1342	63319	59	46	6	5	6653	1	0	0	632.351	1262.69	2	1262.69	-0.0002	0	63.4	2.1e-05	K	LALDVEIATYR	K					10174: Scan 18233 (rt=56.6764) [G:\UserData\Public\Data\2018\201801\20180115\wanghurong-7.raw]
1	7	2::Q3UV17	sp|Q3UV17|K22O_MOUSE Keratin, type II cytoskeletal 2 oral OS=Mus musculus GN=Krt76 PE=2 SV=1	1342	63319	59	46	6	5	6654	1	0	0	632.351	1262.69	2	1262.69	-0.0001	0	53.34	0.00014	K	LALDVEIATYR	K					10244: Scan 18333 (rt=56.8594) [G:\UserData\Public\Data\2018\201801\20180115\wanghurong-7.raw]
1	7	2::Q3UV17	sp|Q3UV17|K22O_MOUSE Keratin, type II cytoskeletal 2 oral OS=Mus musculus GN=Krt76 PE=2 SV=1	1342	63319	59	46	6	5	6655	1	0	0	632.351	1262.69	2	1262.69	0.0002	0	15.31	0.93	K	LALDVEIATYR	K					13787: Scan 23277 (rt=66.3796) [G:\UserData\Public\Data\2018\201801\20180115\wanghurong-7.raw]
1	7	2::Q3UV17	sp|Q3UV17|K22O_MOUSE Keratin, type II cytoskeletal 2 oral OS=Mus musculus GN=Krt76 PE=2 SV=1	1342	63319	59	46	6	5	6656	1	0	0	421.903	1262.69	3	1262.69	0.0002	0	29.5	0.047	K	LALDVEIATYR	K					9194: Scan 16842 (rt=53.9063) [G:\UserData\Public\Data\2018\201801\20180115\wanghurong-7.raw]
1	7	2::Q3UV17	sp|Q3UV17|K22O_MOUSE Keratin, type II cytoskeletal 2 oral OS=Mus musculus GN=Krt76 PE=2 SV=1	1342	63319	59	46	6	5	6657	1	0	0	632.351	1262.69	2	1262.69	0.0003	0	87.94	6.8e-08	K	LALDVEIATYR	K					9185: Scan 16830 (rt=53.8854) [G:\UserData\Public\Data\2018\201801\20180115\wanghurong-7.raw]
1	7	2::Q3UV17	sp|Q3UV17|K22O_MOUSE Keratin, type II cytoskeletal 2 oral OS=Mus musculus GN=Krt76 PE=2 SV=1	1342	63319	59	46	6	5	6658	1	0	0	632.351	1262.69	2	1262.69	0.0004	0	10.71	0.12	K	LALDVEIATYR	K					13165: Scan 22445 (rt=64.85) [G:\UserData\Public\Data\2018\201801\20180115\wanghurong-7.raw]
1	7	2::Q3UV17	sp|Q3UV17|K22O_MOUSE Keratin, type II cytoskeletal 2 oral OS=Mus musculus GN=Krt76 PE=2 SV=1	1342	63319	59	46	6	5	6659	1	0	0	632.351	1262.69	2	1262.69	0.0004	0	11.08	0.16	K	LALDVEIATYR	K					14907: Scan 24768 (rt=69.0955) [G:\UserData\Public\Data\2018\201801\20180115\wanghurong-7.raw]
1	7	2::Q3UV17	sp|Q3UV17|K22O_MOUSE Keratin, type II cytoskeletal 2 oral OS=Mus musculus GN=Krt76 PE=2 SV=1	1342	63319	59	46	6	5	6660	1	0	0	632.351	1262.69	2	1262.69	0.0004	0	36.33	0.015	K	LALDVEIATYR	K					14982: Scan 24881 (rt=69.3044) [G:\UserData\Public\Data\2018\201801\20180115\wanghurong-7.raw]
1	7	2::Q3UV17	sp|Q3UV17|K22O_MOUSE Keratin, type II cytoskeletal 2 oral OS=Mus musculus GN=Krt76 PE=2 SV=1	1342	63319	59	46	6	5	6661	1	0	0	632.351	1262.69	2	1262.69	0.0006	0	52.95	0.00016	K	LALDVEIATYR	K					10312: Scan 18428 (rt=57.0396) [G:\UserData\Public\Data\2018\201801\20180115\wanghurong-7.raw]
1	7	2::Q3UV17	sp|Q3UV17|K22O_MOUSE Keratin, type II cytoskeletal 2 oral OS=Mus musculus GN=Krt76 PE=2 SV=1	1342	63319	59	46	6	5	6662	1	0	0	632.351	1262.69	2	1262.69	0.0006	0	87.49	7.5e-08	K	LALDVEIATYR	K					9252: Scan 16922 (rt=54.0614) [G:\UserData\Public\Data\2018\201801\20180115\wanghurong-7.raw]
1	7	2::Q3UV17	sp|Q3UV17|K22O_MOUSE Keratin, type II cytoskeletal 2 oral OS=Mus musculus GN=Krt76 PE=2 SV=1	1342	63319	59	46	6	5	6663	1	0	0	632.351	1262.69	2	1262.69	0.0008	0	45.59	0.0012	K	LALDVEIATYR	K					14262: Scan 23914 (rt=67.5328) [G:\UserData\Public\Data\2018\201801\20180115\wanghurong-7.raw]
1	7	2::Q3UV17	sp|Q3UV17|K22O_MOUSE Keratin, type II cytoskeletal 2 oral OS=Mus musculus GN=Krt76 PE=2 SV=1	1342	63319	59	46	6	5	6664	1	0	0	632.351	1262.69	2	1262.69	0.0008	0	53.02	0.00017	K	LALDVEIATYR	K					14266: Scan 23918 (rt=67.5385) [G:\UserData\Public\Data\2018\201801\20180115\wanghurong-7.raw]
1	7	2::Q3UV17	sp|Q3UV17|K22O_MOUSE Keratin, type II cytoskeletal 2 oral OS=Mus musculus GN=Krt76 PE=2 SV=1	1342	63319	59	46	6	5	6665	1	0	0	632.351	1262.69	2	1262.69	0.0008	0	45.42	0.0012	K	LALDVEIATYR	K					14389: Scan 24076 (rt=67.8201) [G:\UserData\Public\Data\2018\201801\20180115\wanghurong-7.raw]
1	7	2::Q3UV17	sp|Q3UV17|K22O_MOUSE Keratin, type II cytoskeletal 2 oral OS=Mus musculus GN=Krt76 PE=2 SV=1	1342	63319	59	46	6	5	6666	1	0	0	632.351	1262.69	2	1262.69	0.0008	0	77.23	8e-07	K	LALDVEIATYR	K					9472: Scan 17225 (rt=54.6214) [G:\UserData\Public\Data\2018\201801\20180115\wanghurong-7.raw]
1	7	2::Q3UV17	sp|Q3UV17|K22O_MOUSE Keratin, type II cytoskeletal 2 oral OS=Mus musculus GN=Krt76 PE=2 SV=1	1342	63319	59	46	6	5	6667	1	0	0	632.351	1262.69	2	1262.69	0.0008	0	90.27	4e-08	K	LALDVEIATYR	K					9323: Scan 17020 (rt=54.2466) [G:\UserData\Public\Data\2018\201801\20180115\wanghurong-7.raw]
1	7	2::Q3UV17	sp|Q3UV17|K22O_MOUSE Keratin, type II cytoskeletal 2 oral OS=Mus musculus GN=Krt76 PE=2 SV=1	1342	63319	59	46	6	5	6669	1	0	0	632.351	1262.69	2	1262.69	0.0009	0	71.89	2.7e-06	K	LALDVEIATYR	K					9396: Scan 17122 (rt=54.4335) [G:\UserData\Public\Data\2018\201801\20180115\wanghurong-7.raw]
1	7	2::Q3UV17	sp|Q3UV17|K22O_MOUSE Keratin, type II cytoskeletal 2 oral OS=Mus musculus GN=Krt76 PE=2 SV=1	1342	63319	59	46	6	5	6670	1	0	0	632.351	1262.69	2	1262.69	0.0009	0	87.48	7.6e-08	K	LALDVEIATYR	K					9116: Scan 16737 (rt=53.7038) [G:\UserData\Public\Data\2018\201801\20180115\wanghurong-7.raw]
1	7	2::Q3UV17	sp|Q3UV17|K22O_MOUSE Keratin, type II cytoskeletal 2 oral OS=Mus musculus GN=Krt76 PE=2 SV=1	1342	63319	59	46	6	5	6671	1	0	0	632.351	1262.69	2	1262.69	0.0009	0	43.69	0.0018	K	LALDVEIATYR	K					15643: Scan 25699 (rt=70.8129) [G:\UserData\Public\Data\2018\201801\20180115\wanghurong-7.raw]
1	7	2::Q3UV17	sp|Q3UV17|K22O_MOUSE Keratin, type II cytoskeletal 2 oral OS=Mus musculus GN=Krt76 PE=2 SV=1	1342	63319	59	46	6	5	6672	1	0	0	632.351	1262.69	2	1262.69	0.001	0	64.95	1.4e-05	K	LALDVEIATYR	K					10572: Scan 18801 (rt=57.7825) [G:\UserData\Public\Data\2018\201801\20180115\wanghurong-7.raw]
1	7	2::Q3UV17	sp|Q3UV17|K22O_MOUSE Keratin, type II cytoskeletal 2 oral OS=Mus musculus GN=Krt76 PE=2 SV=1	1342	63319	59	46	6	5	6673	1	0	0	632.351	1262.69	2	1262.69	0.0011	0	80.49	3.8e-07	K	LALDVEIATYR	K					9533: Scan 17315 (rt=54.7998) [G:\UserData\Public\Data\2018\201801\20180115\wanghurong-7.raw]
1	7	2::Q3UV17	sp|Q3UV17|K22O_MOUSE Keratin, type II cytoskeletal 2 oral OS=Mus musculus GN=Krt76 PE=2 SV=1	1342	63319	59	46	6	5	6675	1	0	0	632.351	1262.69	2	1262.69	0.0012	0	65.84	1.1e-05	K	LALDVEIATYR	K					9596: Scan 17400 (rt=54.9827) [G:\UserData\Public\Data\2018\201801\20180115\wanghurong-7.raw]
1	7	2::Q3UV17	sp|Q3UV17|K22O_MOUSE Keratin, type II cytoskeletal 2 oral OS=Mus musculus GN=Krt76 PE=2 SV=1	1342	63319	59	46	6	5	6676	1	0	0	632.351	1262.69	2	1262.69	0.0013	0	87.68	7.4e-08	K	LALDVEIATYR	K					9645: Scan 17473 (rt=55.166) [G:\UserData\Public\Data\2018\201801\20180115\wanghurong-7.raw]
1	7	2::Q3UV17	sp|Q3UV17|K22O_MOUSE Keratin, type II cytoskeletal 2 oral OS=Mus musculus GN=Krt76 PE=2 SV=1	1342	63319	59	46	6	5	6677	1	0	0	632.351	1262.69	2	1262.69	0.0013	0	37.06	0.0006	K	LALDVEIATYR	K					10376: Scan 18523 (rt=57.2362) [G:\UserData\Public\Data\2018\201801\20180115\wanghurong-7.raw]
1	7	2::Q3UV17	sp|Q3UV17|K22O_MOUSE Keratin, type II cytoskeletal 2 oral OS=Mus musculus GN=Krt76 PE=2 SV=1	1342	63319	59	46	6	5	6678	1	0	0	632.351	1262.69	2	1262.69	0.0013	0	43.98	0.00044	K	LALDVEIATYR	K					10699: Scan 18979 (rt=58.1503) [G:\UserData\Public\Data\2018\201801\20180115\wanghurong-7.raw]
1	7	2::Q3UV17	sp|Q3UV17|K22O_MOUSE Keratin, type II cytoskeletal 2 oral OS=Mus musculus GN=Krt76 PE=2 SV=1	1342	63319	59	46	6	5	6679	1	0	0	632.351	1262.69	2	1262.69	0.0014	0	24.46	0.0091	K	LALDVEIATYR	K					10758: Scan 19063 (rt=58.3238) [G:\UserData\Public\Data\2018\201801\20180115\wanghurong-7.raw]
1	7	2::Q3UV17	sp|Q3UV17|K22O_MOUSE Keratin, type II cytoskeletal 2 oral OS=Mus musculus GN=Krt76 PE=2 SV=1	1342	63319	59	46	6	5	6680	1	0	0	632.351	1262.69	2	1262.69	0.0014	0	78.05	6.8e-07	K	LALDVEIATYR	K					9695: Scan 17554 (rt=55.3548) [G:\UserData\Public\Data\2018\201801\20180115\wanghurong-7.raw]
1	7	2::Q3UV17	sp|Q3UV17|K22O_MOUSE Keratin, type II cytoskeletal 2 oral OS=Mus musculus GN=Krt76 PE=2 SV=1	1342	63319	59	46	6	5	6681	1	0	0	632.351	1262.69	2	1262.69	0.0014	0	59.75	4.6e-05	K	LALDVEIATYR	K					10639: Scan 18892 (rt=57.9605) [G:\UserData\Public\Data\2018\201801\20180115\wanghurong-7.raw]
1	7	2::Q3UV17	sp|Q3UV17|K22O_MOUSE Keratin, type II cytoskeletal 2 oral OS=Mus musculus GN=Krt76 PE=2 SV=1	1342	63319	59	46	6	5	6682	1	0	0	632.351	1262.69	2	1262.69	0.0014	0	76.15	1.1e-06	K	LALDVEIATYR	K					9045: Scan 16645 (rt=53.5309) [G:\UserData\Public\Data\2018\201801\20180115\wanghurong-7.raw]
1	7	2::Q3UV17	sp|Q3UV17|K22O_MOUSE Keratin, type II cytoskeletal 2 oral OS=Mus musculus GN=Krt76 PE=2 SV=1	1342	63319	59	46	6	5	6683	1	0	0	632.352	1262.69	2	1262.69	0.0018	0	54.61	0.00014	K	LALDVEIATYR	K					9744: Scan 17630 (rt=55.5257) [G:\UserData\Public\Data\2018\201801\20180115\wanghurong-7.raw]
1	7	2::Q3UV17	sp|Q3UV17|K22O_MOUSE Keratin, type II cytoskeletal 2 oral OS=Mus musculus GN=Krt76 PE=2 SV=1	1342	63319	59	46	6	5	6684	1	0	0	632.352	1262.69	2	1262.69	0.0019	0	49.41	6.7e-05	K	LALDVEIATYR	K					8973: Scan 16545 (rt=53.3472) [G:\UserData\Public\Data\2018\201801\20180115\wanghurong-7.raw]
1	7	2::Q3UV17	sp|Q3UV17|K22O_MOUSE Keratin, type II cytoskeletal 2 oral OS=Mus musculus GN=Krt76 PE=2 SV=1	1342	63319	59	46	6	5	6685	1	0	0	632.352	1262.69	2	1262.69	0.002	0	66.2	1.7e-05	K	LALDVEIATYR	K					15753: Scan 25820 (rt=71.0294) [G:\UserData\Public\Data\2018\201801\20180115\wanghurong-7.raw]
1	7	2::Q3UV17	sp|Q3UV17|K22O_MOUSE Keratin, type II cytoskeletal 2 oral OS=Mus musculus GN=Krt76 PE=2 SV=1	1342	63319	59	46	6	5	6686	1	0	0	632.352	1262.69	2	1262.69	0.0023	0	30.94	0.0087	K	LALDVEIATYR	K					11126: Scan 19613 (rt=59.4425) [G:\UserData\Public\Data\2018\201801\20180115\wanghurong-7.raw]
1	7	2::Q3UV17	sp|Q3UV17|K22O_MOUSE Keratin, type II cytoskeletal 2 oral OS=Mus musculus GN=Krt76 PE=2 SV=1	1342	63319	59	46	6	5	6687	1	0	0	632.352	1262.69	2	1262.69	0.0023	0	65.82	1.1e-05	K	LALDVEIATYR	K					9809: Scan 17725 (rt=55.7053) [G:\UserData\Public\Data\2018\201801\20180115\wanghurong-7.raw]
1	7	2::Q3UV17	sp|Q3UV17|K22O_MOUSE Keratin, type II cytoskeletal 2 oral OS=Mus musculus GN=Krt76 PE=2 SV=1	1342	63319	59	46	6	5	6688	1	0	0	632.352	1262.69	2	1262.69	0.0024	0	55.63	0.00011	K	LALDVEIATYR	K					14632: Scan 24390 (rt=68.4019) [G:\UserData\Public\Data\2018\201801\20180115\wanghurong-7.raw]
1	7	2::Q3UV17	sp|Q3UV17|K22O_MOUSE Keratin, type II cytoskeletal 2 oral OS=Mus musculus GN=Krt76 PE=2 SV=1	1342	63319	59	46	6	5	6689	1	0	0	632.352	1262.69	2	1262.69	0.0024	0	22.46	0.011	K	LALDVEIATYR	K					10814: Scan 19151 (rt=58.5365) [G:\UserData\Public\Data\2018\201801\20180115\wanghurong-7.raw]
1	7	2::Q3UV17	sp|Q3UV17|K22O_MOUSE Keratin, type II cytoskeletal 2 oral OS=Mus musculus GN=Krt76 PE=2 SV=1	1342	63319	59	46	6	5	6690	1	0	0	632.352	1262.69	2	1262.69	0.0025	0	61.5	3e-05	K	LALDVEIATYR	K					10067: Scan 18089 (rt=56.3996) [G:\UserData\Public\Data\2018\201801\20180115\wanghurong-7.raw]
1	7	2::Q3UV17	sp|Q3UV17|K22O_MOUSE Keratin, type II cytoskeletal 2 oral OS=Mus musculus GN=Krt76 PE=2 SV=1	1342	63319	59	46	6	5	6691	1	0	0	632.352	1262.69	2	1262.69	0.0027	0	49.86	0.00023	K	LALDVEIATYR	K					9969: Scan 17954 (rt=56.131) [G:\UserData\Public\Data\2018\201801\20180115\wanghurong-7.raw]
1	7	2::Q3UV17	sp|Q3UV17|K22O_MOUSE Keratin, type II cytoskeletal 2 oral OS=Mus musculus GN=Krt76 PE=2 SV=1	1342	63319	59	46	6	5	6692	1	0	0	632.353	1262.69	2	1262.69	0.0036	0	24.71	0.055	K	LALDVEIATYR	K					11065: Scan 19521 (rt=59.261) [G:\UserData\Public\Data\2018\201801\20180115\wanghurong-7.raw]
1	7	2::Q3UV17	sp|Q3UV17|K22O_MOUSE Keratin, type II cytoskeletal 2 oral OS=Mus musculus GN=Krt76 PE=2 SV=1	1342	63319	59	46	6	5	6693	1	0	0	632.355	1262.7	2	1262.69	0.0086	0	32.46	0.0063	K	LALDVEIATYR	K					10998: Scan 19425 (rt=59.0767) [G:\UserData\Public\Data\2018\201801\20180115\wanghurong-7.raw]
1	7	2::Q3UV17	sp|Q3UV17|K22O_MOUSE Keratin, type II cytoskeletal 2 oral OS=Mus musculus GN=Krt76 PE=2 SV=1	1342	63319	59	46	6	5	6694	1	0	0	632.361	1262.71	2	1262.69	0.0211	0	11.21	0.089	K	LALDVEIATYR	K					12807: Scan 21964 (rt=63.9673) [G:\UserData\Public\Data\2018\201801\20180115\wanghurong-7.raw]
1	7	2::Q3UV17	sp|Q3UV17|K22O_MOUSE Keratin, type II cytoskeletal 2 oral OS=Mus musculus GN=Krt76 PE=2 SV=1	1342	63319	59	46	6	5	6698	1	0	0	632.362	1262.71	2	1262.69	0.0235	0	11.83	0.078	K	LALDVEIATYR	K					13366: Scan 22713 (rt=65.3369) [G:\UserData\Public\Data\2018\201801\20180115\wanghurong-7.raw]
1	7	2::Q3UV17	sp|Q3UV17|K22O_MOUSE Keratin, type II cytoskeletal 2 oral OS=Mus musculus GN=Krt76 PE=2 SV=1	1342	63319	59	46	6	5	8744	1	0	0	464.601	1390.78	3	1390.78	0	1	29.45	0.0017	K	LALDVEIATYRK	L					6699: Scan 13174 (rt=46.0764) [G:\UserData\Public\Data\2018\201801\20180115\wanghurong-7.raw]
1	7	2::Q3UV17	sp|Q3UV17|K22O_MOUSE Keratin, type II cytoskeletal 2 oral OS=Mus musculus GN=Krt76 PE=2 SV=1	1342	63319	59	46	6	5	8745	1	0	0	464.601	1390.78	3	1390.78	0.0004	1	33.65	0.0007	K	LALDVEIATYRK	L					6636: Scan 13085 (rt=45.8936) [G:\UserData\Public\Data\2018\201801\20180115\wanghurong-7.raw]
1	7	2::Q3UV17	sp|Q3UV17|K22O_MOUSE Keratin, type II cytoskeletal 2 oral OS=Mus musculus GN=Krt76 PE=2 SV=1	1342	63319	59	46	6	5	8746	1	0	0	464.601	1390.78	3	1390.78	0.0006	1	11.48	0.084	K	LALDVEIATYRK	L					6756: Scan 13255 (rt=46.2555) [G:\UserData\Public\Data\2018\201801\20180115\wanghurong-7.raw]
1	7	2::Q3UV17	sp|Q3UV17|K22O_MOUSE Keratin, type II cytoskeletal 2 oral OS=Mus musculus GN=Krt76 PE=2 SV=1	1342	63319	59	46	6	5	8747	1	0	0	464.602	1390.78	3	1390.78	0.0013	1	10.26	0.11	K	LALDVEIATYRK	L					6569: Scan 12990 (rt=45.708) [G:\UserData\Public\Data\2018\201801\20180115\wanghurong-7.raw]
1	7	2::Q3UV17	sp|Q3UV17|K22O_MOUSE Keratin, type II cytoskeletal 2 oral OS=Mus musculus GN=Krt76 PE=2 SV=1	1342	63319	59	46	6	5	17207	7	0	1	1142.04	4564.13	4	4564.11	0.0142	1	0.14	1	K	VDSLTDEINFLRTLYDMELSQIQSHVSDTSVVLSMDNNR	C	Phospho (ST)	0.000000000000000000000000000020000000000.0			16021: Scan 26119 (rt=71.5769) [G:\UserData\Public\Data\2018\201801\20180115\wanghurong-7.raw]
1	8	1::Q6IFZ6	SWISS-PROT:Q6IFZ6 Tax_Id=10090 Gene_Symbol=Krt77 Keratin, type II cytoskeletal 1b	717	61379	30	23	8	6	665	1	0	0	414.218	826.422	2	826.423	-0.0007	0	51.97	0.00021	K	FASFIDK	V					3915: Scan 8999 (rt=36.3752) [G:\UserData\Public\Data\2018\201801\20180115\wanghurong-7.raw]
1	8	1::Q6IFZ6	SWISS-PROT:Q6IFZ6 Tax_Id=10090 Gene_Symbol=Krt77 Keratin, type II cytoskeletal 1b	717	61379	30	23	8	6	666	1	0	0	414.219	826.423	2	826.423	0	0	29.49	0.037	K	FASFIDK	V					3855: Scan 8913 (rt=36.1973) [G:\UserData\Public\Data\2018\201801\20180115\wanghurong-7.raw]
1	8	1::Q6IFZ6	SWISS-PROT:Q6IFZ6 Tax_Id=10090 Gene_Symbol=Krt77 Keratin, type II cytoskeletal 1b	717	61379	30	23	8	6	667	1	0	0	414.219	826.423	2	826.423	0.0002	0	17.17	0.11	K	FASFIDK	V					4100: Scan 9216 (rt=36.7745) [G:\UserData\Public\Data\2018\201801\20180115\wanghurong-7.raw]
1	8	1::Q6IFZ6	SWISS-PROT:Q6IFZ6 Tax_Id=10090 Gene_Symbol=Krt77 Keratin, type II cytoskeletal 1b	717	61379	30	23	8	6	668	1	0	0	414.219	826.423	2	826.423	0.0003	0	9.78	0.16	K	FASFIDK	V					4207: Scan 9366 (rt=37.1088) [G:\UserData\Public\Data\2018\201801\20180115\wanghurong-7.raw]
1	8	1::Q6IFZ6	SWISS-PROT:Q6IFZ6 Tax_Id=10090 Gene_Symbol=Krt77 Keratin, type II cytoskeletal 1b	717	61379	30	23	8	6	3596	1	0	0	541.803	1081.59	2	1081.59	-0.0016	1	30.79	0.0042	K	FASFIDKVR	F					4622: Scan 9968 (rt=38.4685) [G:\UserData\Public\Data\2018\201801\20180115\wanghurong-7.raw]
1	8	1::Q6IFZ6	SWISS-PROT:Q6IFZ6 Tax_Id=10090 Gene_Symbol=Krt77 Keratin, type II cytoskeletal 1b	717	61379	30	23	8	6	68	1	0	0	361.538	1081.59	3	1081.59	-0.001	1	24.79	0.0047	K	FASFIDKVR	F					4581: Scan 9902 (rt=38.3367) [G:\UserData\Public\Data\2018\201801\20180115\wanghurong-7.raw]
1	8	1::Q6IFZ6	SWISS-PROT:Q6IFZ6 Tax_Id=10090 Gene_Symbol=Krt77 Keratin, type II cytoskeletal 1b	717	61379	30	23	8	6	3597	1	0	0	361.538	1081.59	3	1081.59	-0.0007	1	52.8	1.1e-05	K	FASFIDKVR	F					4639: Scan 9992 (rt=38.5237) [G:\UserData\Public\Data\2018\201801\20180115\wanghurong-7.raw]
1	8	1::Q6IFZ6	SWISS-PROT:Q6IFZ6 Tax_Id=10090 Gene_Symbol=Krt77 Keratin, type II cytoskeletal 1b	717	61379	30	23	8	6	3598	1	0	0	541.803	1081.59	2	1081.59	-0.0002	1	61.18	1.8e-06	K	FASFIDKVR	F					4680: Scan 10047 (rt=38.642) [G:\UserData\Public\Data\2018\201801\20180115\wanghurong-7.raw]
1	8	1::Q6IFZ6	SWISS-PROT:Q6IFZ6 Tax_Id=10090 Gene_Symbol=Krt77 Keratin, type II cytoskeletal 1b	717	61379	30	23	8	6	7460	1	0	0	327.919	1307.65	4	1307.65	-0.0002	2	24.29	0.048	K	NKYEDEINKR	T					202: Scan 2668 (rt=19.2991) [G:\UserData\Public\Data\2018\201801\20180115\wanghurong-7.raw]
1	8	1::Q6IFZ6	SWISS-PROT:Q6IFZ6 Tax_Id=10090 Gene_Symbol=Krt77 Keratin, type II cytoskeletal 1b	717	61379	30	23	8	6	7461	1	0	0	327.919	1307.65	4	1307.65	-0.0001	2	9.06	0.14	K	NKYEDEINKR	T					172: Scan 2569 (rt=18.9489) [G:\UserData\Public\Data\2018\201801\20180115\wanghurong-7.raw]
1	8	1::Q6IFZ6	SWISS-PROT:Q6IFZ6 Tax_Id=10090 Gene_Symbol=Krt77 Keratin, type II cytoskeletal 1b	717	61379	30	23	8	6	7462	1	0	0	436.89	1307.65	3	1307.65	0.0002	2	60.29	2.2e-06	K	NKYEDEINKR	T					199: Scan 2660 (rt=19.271) [G:\UserData\Public\Data\2018\201801\20180115\wanghurong-7.raw]
1	8	1::Q6IFZ6	SWISS-PROT:Q6IFZ6 Tax_Id=10090 Gene_Symbol=Krt77 Keratin, type II cytoskeletal 1b	717	61379	30	23	8	6	7463	1	0	0	436.89	1307.65	3	1307.65	0.0003	2	59.15	2.8e-06	K	NKYEDEINKR	T					183: Scan 2607 (rt=19.0929) [G:\UserData\Public\Data\2018\201801\20180115\wanghurong-7.raw]
1	8	1::Q6IFZ6	SWISS-PROT:Q6IFZ6 Tax_Id=10090 Gene_Symbol=Krt77 Keratin, type II cytoskeletal 1b	717	61379	30	23	8	6	7464	1	0	0	327.919	1307.65	4	1307.65	0.0008	2	53.85	5.2e-05	K	NKYEDEINKR	T					189: Scan 2618 (rt=19.1244) [G:\UserData\Public\Data\2018\201801\20180115\wanghurong-7.raw]
1	8	1::Q6IFZ6	SWISS-PROT:Q6IFZ6 Tax_Id=10090 Gene_Symbol=Krt77 Keratin, type II cytoskeletal 1b	717	61379	30	23	8	6	7465	1	0	0	654.831	1307.65	2	1307.65	0.0014	2	17.54	0.023	K	NKYEDEINKR	T					176: Scan 2589 (rt=19.0334) [G:\UserData\Public\Data\2018\201801\20180115\wanghurong-7.raw]
1	8	1::Q6IFZ6	SWISS-PROT:Q6IFZ6 Tax_Id=10090 Gene_Symbol=Krt77 Keratin, type II cytoskeletal 1b	717	61379	30	23	8	6	7466	1	0	0	654.832	1307.65	2	1307.65	0.0014	2	31.39	0.0024	K	NKYEDEINKR	T					193: Scan 2641 (rt=19.2062) [G:\UserData\Public\Data\2018\201801\20180115\wanghurong-7.raw]
1	8	1::Q6IFZ6	SWISS-PROT:Q6IFZ6 Tax_Id=10090 Gene_Symbol=Krt77 Keratin, type II cytoskeletal 1b	717	61379	30	23	8	6	7467	1	0	0	436.89	1307.65	3	1307.65	0.0021	2	1.69	0.69	K	NKYEDEINKR	T					171: Scan 2562 (rt=18.9125) [G:\UserData\Public\Data\2018\201801\20180115\wanghurong-7.raw]
1	8	1::Q6IFZ6	SWISS-PROT:Q6IFZ6 Tax_Id=10090 Gene_Symbol=Krt77 Keratin, type II cytoskeletal 1b	717	61379	30	23	8	6	7637	1	0	1	658.858	1315.7	2	1315.7	0.0038	0	38.41	0.0016	R	SLDLDSIIDAVR	A					15439: Scan 25449 (rt=70.3611) [G:\UserData\Public\Data\2018\201801\20180115\wanghurong-7.raw]
1	8	1::Q6IFZ6	SWISS-PROT:Q6IFZ6 Tax_Id=10090 Gene_Symbol=Krt77 Keratin, type II cytoskeletal 1b	717	61379	30	23	8	6	9815	4	0	1	492.254	1473.74	3	1473.76	-0.017	0	5.69	2.5	K	WELLQQVNTSTR	T					10093: Scan 18124 (rt=56.463) [G:\UserData\Public\Data\2018\201801\20180115\wanghurong-7.raw]
1	8	1::Q6IFZ6	SWISS-PROT:Q6IFZ6 Tax_Id=10090 Gene_Symbol=Krt77 Keratin, type II cytoskeletal 1b	717	61379	30	23	8	6	9844	1	0	0	492.599	1474.78	3	1474.78	-0.0028	0	53.53	9.6e-06	R	FLEQQNQVLQTK	W					3072: Scan 7820 (rt=33.8434) [G:\UserData\Public\Data\2018\201801\20180115\wanghurong-7.raw]
1	8	1::Q6IFZ6	SWISS-PROT:Q6IFZ6 Tax_Id=10090 Gene_Symbol=Krt77 Keratin, type II cytoskeletal 1b	717	61379	30	23	8	6	9845	1	0	0	492.599	1474.78	3	1474.78	-0.0021	0	55.36	7e-06	R	FLEQQNQVLQTK	W					3147: Scan 7918 (rt=34.0259) [G:\UserData\Public\Data\2018\201801\20180115\wanghurong-7.raw]
1	8	1::Q6IFZ6	SWISS-PROT:Q6IFZ6 Tax_Id=10090 Gene_Symbol=Krt77 Keratin, type II cytoskeletal 1b	717	61379	30	23	8	6	9846	1	0	0	738.396	1474.78	2	1474.78	-0.0009	0	75.44	8.4e-08	R	FLEQQNQVLQTK	W					3106: Scan 7866 (rt=33.9283) [G:\UserData\Public\Data\2018\201801\20180115\wanghurong-7.raw]
1	8	1::Q6IFZ6	SWISS-PROT:Q6IFZ6 Tax_Id=10090 Gene_Symbol=Krt77 Keratin, type II cytoskeletal 1b	717	61379	30	23	8	6	9847	1	0	0	738.396	1474.78	2	1474.78	-0.0005	0	75.51	8.3e-08	R	FLEQQNQVLQTK	W					3183: Scan 7961 (rt=34.1067) [G:\UserData\Public\Data\2018\201801\20180115\wanghurong-7.raw]
1	8	1::Q6IFZ6	SWISS-PROT:Q6IFZ6 Tax_Id=10090 Gene_Symbol=Krt77 Keratin, type II cytoskeletal 1b	717	61379	30	23	8	6	9848	1	0	0	738.396	1474.78	2	1474.78	-0.0003	0	75.47	8.4e-08	R	FLEQQNQVLQTK	W					3031: Scan 7765 (rt=33.7443) [G:\UserData\Public\Data\2018\201801\20180115\wanghurong-7.raw]
1	8	1::Q6IFZ6	SWISS-PROT:Q6IFZ6 Tax_Id=10090 Gene_Symbol=Krt77 Keratin, type II cytoskeletal 1b	717	61379	30	23	8	6	9850	1	0	0	738.396	1474.78	2	1474.78	0.0001	0	74.96	9.4e-08	R	FLEQQNQVLQTK	W					3969: Scan 9067 (rt=36.5119) [G:\UserData\Public\Data\2018\201801\20180115\wanghurong-7.raw]
1	8	1::Q6IFZ6	SWISS-PROT:Q6IFZ6 Tax_Id=10090 Gene_Symbol=Krt77 Keratin, type II cytoskeletal 1b	717	61379	30	23	8	6	9851	1	0	0	738.396	1474.78	2	1474.78	0.0003	0	53.74	9.1e-06	R	FLEQQNQVLQTK	W					4056: Scan 9166 (rt=36.6865) [G:\UserData\Public\Data\2018\201801\20180115\wanghurong-7.raw]
1	8	1::Q6IFZ6	SWISS-PROT:Q6IFZ6 Tax_Id=10090 Gene_Symbol=Krt77 Keratin, type II cytoskeletal 1b	717	61379	30	23	8	6	9852	1	0	0	738.397	1474.78	2	1474.78	0.0007	0	78.41	5.5e-08	R	FLEQQNQVLQTK	W					3241: Scan 8042 (rt=34.2818) [G:\UserData\Public\Data\2018\201801\20180115\wanghurong-7.raw]
1	8	1::Q6IFZ6	SWISS-PROT:Q6IFZ6 Tax_Id=10090 Gene_Symbol=Krt77 Keratin, type II cytoskeletal 1b	717	61379	30	23	8	6	9853	1	0	0	492.6	1474.78	3	1474.78	0.001	0	23.79	0.0059	R	FLEQQNQVLQTK	W					3222: Scan 8011 (rt=34.2059) [G:\UserData\Public\Data\2018\201801\20180115\wanghurong-7.raw]
1	8	1::Q6IFZ6	SWISS-PROT:Q6IFZ6 Tax_Id=10090 Gene_Symbol=Krt77 Keratin, type II cytoskeletal 1b	717	61379	30	23	8	6	10008	1	0	1	746.353	1490.69	2	1490.71	-0.0135	0	0.38	0.97	K	VDTLYGEINFLK	Y	Phospho (Y)	0.000030000000.0			6611: Scan 13045 (rt=45.8153) [G:\UserData\Public\Data\2018\201801\20180115\wanghurong-7.raw]
1	8	1::Q6IFZ6	SWISS-PROT:Q6IFZ6 Tax_Id=10090 Gene_Symbol=Krt77 Keratin, type II cytoskeletal 1b	717	61379	30	23	8	6	14513	1	0	1	708.368	2122.08	3	2122.04	0.0403	1	16.42	0.045	R	QVDVLTTEQLRQNTEIR	N	Phospho (ST)	0.00000020000000000.0			9080: Scan 16687 (rt=53.6116) [G:\UserData\Public\Data\2018\201801\20180115\wanghurong-7.raw]
1	8	1::Q6IFZ6	SWISS-PROT:Q6IFZ6 Tax_Id=10090 Gene_Symbol=Krt77 Keratin, type II cytoskeletal 1b	717	61379	30	23	8	6	14514	1	0	1	708.369	2122.08	3	2122.04	0.0418	1	6.76	0.23	R	QVDVLTTEQLRQNTEIR	N	Phospho (ST)	0.00000020000000000.0			9011: Scan 16588 (rt=53.4232) [G:\UserData\Public\Data\2018\201801\20180115\wanghurong-7.raw]
1	9	1::Q3SY84	SWISS-PROT:Q3SY84 Tax_Id=9606 Gene_Symbol=KRT71 Keratin, type II cytoskeletal 71	229	57727	15	12	4	4	665	1	0	0	414.218	826.422	2	826.423	-0.0007	0	51.97	0.00021	K	FASFIDK	V					3915: Scan 8999 (rt=36.3752) [G:\UserData\Public\Data\2018\201801\20180115\wanghurong-7.raw]
1	9	1::Q3SY84	SWISS-PROT:Q3SY84 Tax_Id=9606 Gene_Symbol=KRT71 Keratin, type II cytoskeletal 71	229	57727	15	12	4	4	666	1	0	0	414.219	826.423	2	826.423	0	0	29.49	0.037	K	FASFIDK	V					3855: Scan 8913 (rt=36.1973) [G:\UserData\Public\Data\2018\201801\20180115\wanghurong-7.raw]
1	9	1::Q3SY84	SWISS-PROT:Q3SY84 Tax_Id=9606 Gene_Symbol=KRT71 Keratin, type II cytoskeletal 71	229	57727	15	12	4	4	667	1	0	0	414.219	826.423	2	826.423	0.0002	0	17.17	0.11	K	FASFIDK	V					4100: Scan 9216 (rt=36.7745) [G:\UserData\Public\Data\2018\201801\20180115\wanghurong-7.raw]
1	9	1::Q3SY84	SWISS-PROT:Q3SY84 Tax_Id=9606 Gene_Symbol=KRT71 Keratin, type II cytoskeletal 71	229	57727	15	12	4	4	668	1	0	0	414.219	826.423	2	826.423	0.0003	0	9.78	0.16	K	FASFIDK	V					4207: Scan 9366 (rt=37.1088) [G:\UserData\Public\Data\2018\201801\20180115\wanghurong-7.raw]
1	9	1::Q3SY84	SWISS-PROT:Q3SY84 Tax_Id=9606 Gene_Symbol=KRT71 Keratin, type II cytoskeletal 71	229	57727	15	12	4	4	3596	1	0	0	541.803	1081.59	2	1081.59	-0.0016	1	30.79	0.0042	K	FASFIDKVR	F					4622: Scan 9968 (rt=38.4685) [G:\UserData\Public\Data\2018\201801\20180115\wanghurong-7.raw]
1	9	1::Q3SY84	SWISS-PROT:Q3SY84 Tax_Id=9606 Gene_Symbol=KRT71 Keratin, type II cytoskeletal 71	229	57727	15	12	4	4	68	1	0	0	361.538	1081.59	3	1081.59	-0.001	1	24.79	0.0047	K	FASFIDKVR	F					4581: Scan 9902 (rt=38.3367) [G:\UserData\Public\Data\2018\201801\20180115\wanghurong-7.raw]
1	9	1::Q3SY84	SWISS-PROT:Q3SY84 Tax_Id=9606 Gene_Symbol=KRT71 Keratin, type II cytoskeletal 71	229	57727	15	12	4	4	3597	1	0	0	361.538	1081.59	3	1081.59	-0.0007	1	52.8	1.1e-05	K	FASFIDKVR	F					4639: Scan 9992 (rt=38.5237) [G:\UserData\Public\Data\2018\201801\20180115\wanghurong-7.raw]
1	9	1::Q3SY84	SWISS-PROT:Q3SY84 Tax_Id=9606 Gene_Symbol=KRT71 Keratin, type II cytoskeletal 71	229	57727	15	12	4	4	3598	1	0	0	541.803	1081.59	2	1081.59	-0.0002	1	61.18	1.8e-06	K	FASFIDKVR	F					4680: Scan 10047 (rt=38.642) [G:\UserData\Public\Data\2018\201801\20180115\wanghurong-7.raw]
1	9	1::Q3SY84	SWISS-PROT:Q3SY84 Tax_Id=9606 Gene_Symbol=KRT71 Keratin, type II cytoskeletal 71	229	57727	15	12	4	4	8868	1	0	1	701.366	1400.72	2	1400.71	0.0026	0	24.67	0.0073	R	NLDLDSIIDEVR	T					14578: Scan 24315 (rt=68.2544) [G:\UserData\Public\Data\2018\201801\20180115\wanghurong-7.raw]
1	9	1::Q3SY84	SWISS-PROT:Q3SY84 Tax_Id=9606 Gene_Symbol=KRT71 Keratin, type II cytoskeletal 71	229	57727	15	12	4	4	8869	1	0	1	701.368	1400.72	2	1400.71	0.0063	0	18.35	0.033	R	NLDLDSIIDEVR	T					14503: Scan 24215 (rt=68.0703) [G:\UserData\Public\Data\2018\201801\20180115\wanghurong-7.raw]
1	9	1::Q3SY84	SWISS-PROT:Q3SY84 Tax_Id=9606 Gene_Symbol=KRT71 Keratin, type II cytoskeletal 71	229	57727	15	12	4	4	9865	1	0	1	738.888	1475.76	2	1475.76	-0.0009	0	28.4	0.0027	R	FLEQQNQVLETK	W					3717: Scan 8721 (rt=35.7667) [G:\UserData\Public\Data\2018\201801\20180115\wanghurong-7.raw]
1	9	1::Q3SY84	SWISS-PROT:Q3SY84 Tax_Id=9606 Gene_Symbol=KRT71 Keratin, type II cytoskeletal 71	229	57727	15	12	4	4	9867	1	0	1	738.888	1475.76	2	1475.76	-0.0004	0	16.44	0.038	R	FLEQQNQVLETK	W					3651: Scan 8633 (rt=35.5851) [G:\UserData\Public\Data\2018\201801\20180115\wanghurong-7.raw]
1	9	1::Q3SY84	SWISS-PROT:Q3SY84 Tax_Id=9606 Gene_Symbol=KRT71 Keratin, type II cytoskeletal 71	229	57727	15	12	4	4	9868	1	0	1	738.888	1475.76	2	1475.76	0	0	8.62	0.86	R	FLEQQNQVLETK	W					3585: Scan 8542 (rt=35.4017) [G:\UserData\Public\Data\2018\201801\20180115\wanghurong-7.raw]
1	9	1::Q3SY84	SWISS-PROT:Q3SY84 Tax_Id=9606 Gene_Symbol=KRT71 Keratin, type II cytoskeletal 71	229	57727	15	12	4	4	9869	1	0	1	738.888	1475.76	2	1475.76	0.0001	0	52.95	1.1e-05	R	FLEQQNQVLETK	W					3425: Scan 8309 (rt=34.8824) [G:\UserData\Public\Data\2018\201801\20180115\wanghurong-7.raw]
1	9	1::Q3SY84	SWISS-PROT:Q3SY84 Tax_Id=9606 Gene_Symbol=KRT71 Keratin, type II cytoskeletal 71	229	57727	15	12	4	4	9872	1	0	1	738.889	1475.76	2	1475.76	0.0011	0	34.18	0.00062	R	FLEQQNQVLETK	W					3472: Scan 8384 (rt=35.0569) [G:\UserData\Public\Data\2018\201801\20180115\wanghurong-7.raw]
1		1::Q6NXH9	TREMBL:Q6NXH9 Tax_Id=10090 Gene_Symbol=Krt73 Keratin 73	3270	59502	97	86	6	4	665	1	0	0	414.218	826.422	2	826.423	-0.0007	0	51.97	0.00021	K	FASFIDK	V					3915: Scan 8999 (rt=36.3752) [G:\UserData\Public\Data\2018\201801\20180115\wanghurong-7.raw]
1		1::Q6NXH9	TREMBL:Q6NXH9 Tax_Id=10090 Gene_Symbol=Krt73 Keratin 73	3270	59502	97	86	6	4	666	1	0	0	414.219	826.423	2	826.423	0	0	29.49	0.037	K	FASFIDK	V					3855: Scan 8913 (rt=36.1973) [G:\UserData\Public\Data\2018\201801\20180115\wanghurong-7.raw]
1		1::Q6NXH9	TREMBL:Q6NXH9 Tax_Id=10090 Gene_Symbol=Krt73 Keratin 73	3270	59502	97	86	6	4	667	1	0	0	414.219	826.423	2	826.423	0.0002	0	17.17	0.11	K	FASFIDK	V					4100: Scan 9216 (rt=36.7745) [G:\UserData\Public\Data\2018\201801\20180115\wanghurong-7.raw]
1		1::Q6NXH9	TREMBL:Q6NXH9 Tax_Id=10090 Gene_Symbol=Krt73 Keratin 73	3270	59502	97	86	6	4	668	1	0	0	414.219	826.423	2	826.423	0.0003	0	9.78	0.16	K	FASFIDK	V					4207: Scan 9366 (rt=37.1088) [G:\UserData\Public\Data\2018\201801\20180115\wanghurong-7.raw]
1		1::Q6NXH9	TREMBL:Q6NXH9 Tax_Id=10090 Gene_Symbol=Krt73 Keratin 73	3270	59502	97	86	6	4	2472	3	0	1	500.226	998.438	2	998.438	0	0	2.78	1.6	K	DVDAAYMSK	V					590: Scan 3786 (rt=23.5817) [G:\UserData\Public\Data\2018\201801\20180115\wanghurong-7.raw]
1		1::Q6NXH9	TREMBL:Q6NXH9 Tax_Id=10090 Gene_Symbol=Krt73 Keratin 73	3270	59502	97	86	6	4	2473	3	0	1	500.226	998.438	2	998.438	0.0006	0	0.17	1.7	K	DVDAAYMSK	V					521: Scan 3606 (rt=22.888) [G:\UserData\Public\Data\2018\201801\20180115\wanghurong-7.raw]
1		1::Q6NXH9	TREMBL:Q6NXH9 Tax_Id=10090 Gene_Symbol=Krt73 Keratin 73	3270	59502	97	86	6	4	2474	2	0	1	500.227	998.439	2	998.438	0.0009	0	2.56	1.5	K	DVDAAYMSK	V					605: Scan 3830 (rt=23.7624) [G:\UserData\Public\Data\2018\201801\20180115\wanghurong-7.raw]
1		1::Q6NXH9	TREMBL:Q6NXH9 Tax_Id=10090 Gene_Symbol=Krt73 Keratin 73	3270	59502	97	86	6	4	3596	1	0	0	541.803	1081.59	2	1081.59	-0.0016	1	30.79	0.0042	K	FASFIDKVR	F					4622: Scan 9968 (rt=38.4685) [G:\UserData\Public\Data\2018\201801\20180115\wanghurong-7.raw]
1		1::Q6NXH9	TREMBL:Q6NXH9 Tax_Id=10090 Gene_Symbol=Krt73 Keratin 73	3270	59502	97	86	6	4	68	1	0	0	361.538	1081.59	3	1081.59	-0.001	1	24.79	0.0047	K	FASFIDKVR	F					4581: Scan 9902 (rt=38.3367) [G:\UserData\Public\Data\2018\201801\20180115\wanghurong-7.raw]
1		1::Q6NXH9	TREMBL:Q6NXH9 Tax_Id=10090 Gene_Symbol=Krt73 Keratin 73	3270	59502	97	86	6	4	3597	1	0	0	361.538	1081.59	3	1081.59	-0.0007	1	52.8	1.1e-05	K	FASFIDKVR	F					4639: Scan 9992 (rt=38.5237) [G:\UserData\Public\Data\2018\201801\20180115\wanghurong-7.raw]
1		1::Q6NXH9	TREMBL:Q6NXH9 Tax_Id=10090 Gene_Symbol=Krt73 Keratin 73	3270	59502	97	86	6	4	3598	1	0	0	541.803	1081.59	2	1081.59	-0.0002	1	61.18	1.8e-06	K	FASFIDKVR	F					4680: Scan 10047 (rt=38.642) [G:\UserData\Public\Data\2018\201801\20180115\wanghurong-7.raw]
1		1::Q6NXH9	TREMBL:Q6NXH9 Tax_Id=10090 Gene_Symbol=Krt73 Keratin 73	3270	59502	97	86	6	4	6894	1	0	1	639.358	1276.7	2	1276.7	-0.0013	0	28.93	0.0067	K	LALDIEIATYR	K					13621: Scan 23057 (rt=65.9637) [G:\UserData\Public\Data\2018\201801\20180115\wanghurong-7.raw]
1		1::Q6NXH9	TREMBL:Q6NXH9 Tax_Id=10090 Gene_Symbol=Krt73 Keratin 73	3270	59502	97	86	6	4	6895	1	0	1	426.575	1276.7	3	1276.7	-0.0003	0	10.48	0.1	K	LALDIEIATYR	K					11310: Scan 19894 (rt=60.0604) [G:\UserData\Public\Data\2018\201801\20180115\wanghurong-7.raw]
1		1::Q6NXH9	TREMBL:Q6NXH9 Tax_Id=10090 Gene_Symbol=Krt73 Keratin 73	3270	59502	97	86	6	4	6896	1	0	1	639.359	1276.7	2	1276.7	0.0001	0	53.34	3e-05	K	LALDIEIATYR	K					16149: Scan 26270 (rt=71.8486) [G:\UserData\Public\Data\2018\201801\20180115\wanghurong-7.raw]
1		1::Q6NXH9	TREMBL:Q6NXH9 Tax_Id=10090 Gene_Symbol=Krt73 Keratin 73	3270	59502	97	86	6	4	6897	1	0	1	639.359	1276.7	2	1276.7	0.0001	0	49.4	2.3e-05	K	LALDIEIATYR	K					16065: Scan 26170 (rt=71.6685) [G:\UserData\Public\Data\2018\201801\20180115\wanghurong-7.raw]
1		1::Q6NXH9	TREMBL:Q6NXH9 Tax_Id=10090 Gene_Symbol=Krt73 Keratin 73	3270	59502	97	86	6	4	6898	1	0	1	426.575	1276.7	3	1276.7	0.0002	0	31	0.0023	K	LALDIEIATYR	K					10876: Scan 19248 (rt=58.7466) [G:\UserData\Public\Data\2018\201801\20180115\wanghurong-7.raw]
1		1::Q6NXH9	TREMBL:Q6NXH9 Tax_Id=10090 Gene_Symbol=Krt73 Keratin 73	3270	59502	97	86	6	4	6899	1	0	1	426.575	1276.7	3	1276.7	0.0002	0	41.51	0.0007	K	LALDIEIATYR	K					10944: Scan 19348 (rt=58.939) [G:\UserData\Public\Data\2018\201801\20180115\wanghurong-7.raw]
1		1::Q6NXH9	TREMBL:Q6NXH9 Tax_Id=10090 Gene_Symbol=Krt73 Keratin 73	3270	59502	97	86	6	4	6900	1	0	1	639.359	1276.7	2	1276.7	0.0003	0	2.84	0.54	K	LALDIEIATYR	K					10021: Scan 18025 (rt=56.2723) [G:\UserData\Public\Data\2018\201801\20180115\wanghurong-7.raw]
1		1::Q6NXH9	TREMBL:Q6NXH9 Tax_Id=10090 Gene_Symbol=Krt73 Keratin 73	3270	59502	97	86	6	4	6901	1	0	1	639.359	1276.7	2	1276.7	0.0004	0	52.02	2e-05	K	LALDIEIATYR	K					10517: Scan 18730 (rt=57.6559) [G:\UserData\Public\Data\2018\201801\20180115\wanghurong-7.raw]
1		1::Q6NXH9	TREMBL:Q6NXH9 Tax_Id=10090 Gene_Symbol=Krt73 Keratin 73	3270	59502	97	86	6	4	6902	1	0	1	639.359	1276.7	2	1276.7	0.0004	0	22.27	0.011	K	LALDIEIATYR	K					17233: Scan 29600 (rt=83.9723) [G:\UserData\Public\Data\2018\201801\20180115\wanghurong-7.raw]
1		1::Q6NXH9	TREMBL:Q6NXH9 Tax_Id=10090 Gene_Symbol=Krt73 Keratin 73	3270	59502	97	86	6	4	6903	1	0	1	639.359	1276.7	2	1276.7	0.0004	0	76.82	2e-07	K	LALDIEIATYR	K					11088: Scan 19555 (rt=59.3212) [G:\UserData\Public\Data\2018\201801\20180115\wanghurong-7.raw]
1		1::Q6NXH9	TREMBL:Q6NXH9 Tax_Id=10090 Gene_Symbol=Krt73 Keratin 73	3270	59502	97	86	6	4	6904	1	0	1	639.359	1276.7	2	1276.7	0.0004	0	85.6	2.7e-08	K	LALDIEIATYR	K					11019: Scan 19457 (rt=59.1353) [G:\UserData\Public\Data\2018\201801\20180115\wanghurong-7.raw]
1		1::Q6NXH9	TREMBL:Q6NXH9 Tax_Id=10090 Gene_Symbol=Krt73 Keratin 73	3270	59502	97	86	6	4	6905	1	0	1	639.359	1276.7	2	1276.7	0.0005	0	69.8	5.7e-07	K	LALDIEIATYR	K					15547: Scan 25585 (rt=70.6045) [G:\UserData\Public\Data\2018\201801\20180115\wanghurong-7.raw]
1		1::Q6NXH9	TREMBL:Q6NXH9 Tax_Id=10090 Gene_Symbol=Krt73 Keratin 73	3270	59502	97	86	6	4	6906	1	0	1	426.575	1276.7	3	1276.7	0.0005	0	55.14	1.1e-05	K	LALDIEIATYR	K					11013: Scan 19446 (rt=59.116) [G:\UserData\Public\Data\2018\201801\20180115\wanghurong-7.raw]
1		1::Q6NXH9	TREMBL:Q6NXH9 Tax_Id=10090 Gene_Symbol=Krt73 Keratin 73	3270	59502	97	86	6	4	6907	1	0	1	639.359	1276.7	2	1276.7	0.0006	0	93.98	4.9e-09	K	LALDIEIATYR	K					10952: Scan 19358 (rt=58.957) [G:\UserData\Public\Data\2018\201801\20180115\wanghurong-7.raw]
1		1::Q6NXH9	TREMBL:Q6NXH9 Tax_Id=10090 Gene_Symbol=Krt73 Keratin 73	3270	59502	97	86	6	4	6908	1	0	1	639.359	1276.7	2	1276.7	0.0006	0	79.47	7e-08	K	LALDIEIATYR	K					15197: Scan 25161 (rt=69.8413) [G:\UserData\Public\Data\2018\201801\20180115\wanghurong-7.raw]
1		1::Q6NXH9	TREMBL:Q6NXH9 Tax_Id=10090 Gene_Symbol=Krt73 Keratin 73	3270	59502	97	86	6	4	6909	1	0	1	639.359	1276.7	2	1276.7	0.0006	0	88.27	1.8e-08	K	LALDIEIATYR	K					10834: Scan 19183 (rt=58.6015) [G:\UserData\Public\Data\2018\201801\20180115\wanghurong-7.raw]
1		1::Q6NXH9	TREMBL:Q6NXH9 Tax_Id=10090 Gene_Symbol=Krt73 Keratin 73	3270	59502	97	86	6	4	6910	1	0	1	639.359	1276.7	2	1276.7	0.0007	0	51.07	0.00029	K	LALDIEIATYR	K					15976: Scan 26067 (rt=71.475) [G:\UserData\Public\Data\2018\201801\20180115\wanghurong-7.raw]
1		1::Q6NXH9	TREMBL:Q6NXH9 Tax_Id=10090 Gene_Symbol=Krt73 Keratin 73	3270	59502	97	86	6	4	6911	1	0	1	639.359	1276.7	2	1276.7	0.0007	0	85.04	2.7e-08	K	LALDIEIATYR	K					11794: Scan 20575 (rt=61.3461) [G:\UserData\Public\Data\2018\201801\20180115\wanghurong-7.raw]
1		1::Q6NXH9	TREMBL:Q6NXH9 Tax_Id=10090 Gene_Symbol=Krt73 Keratin 73	3270	59502	97	86	6	4	6912	1	0	1	639.359	1276.7	2	1276.7	0.0007	0	46.66	0.00038	K	LALDIEIATYR	K					13467: Scan 22849 (rt=65.5841) [G:\UserData\Public\Data\2018\201801\20180115\wanghurong-7.raw]
1		1::Q6NXH9	TREMBL:Q6NXH9 Tax_Id=10090 Gene_Symbol=Krt73 Keratin 73	3270	59502	97	86	6	4	6913	1	0	1	639.359	1276.7	2	1276.7	0.0007	0	80.51	7.5e-08	K	LALDIEIATYR	K					11306: Scan 19887 (rt=60.0505) [G:\UserData\Public\Data\2018\201801\20180115\wanghurong-7.raw]
1		1::Q6NXH9	TREMBL:Q6NXH9 Tax_Id=10090 Gene_Symbol=Krt73 Keratin 73	3270	59502	97	86	6	4	6914	1	0	1	639.359	1276.7	2	1276.7	0.0008	0	75.25	2.3e-07	K	LALDIEIATYR	K					11939: Scan 20771 (rt=61.7115) [G:\UserData\Public\Data\2018\201801\20180115\wanghurong-7.raw]
1		1::Q6NXH9	TREMBL:Q6NXH9 Tax_Id=10090 Gene_Symbol=Krt73 Keratin 73	3270	59502	97	86	6	4	6915	1	0	1	639.359	1276.7	2	1276.7	0.0008	0	72.14	5.6e-07	K	LALDIEIATYR	K					11579: Scan 20274 (rt=60.7861) [G:\UserData\Public\Data\2018\201801\20180115\wanghurong-7.raw]
1		1::Q6NXH9	TREMBL:Q6NXH9 Tax_Id=10090 Gene_Symbol=Krt73 Keratin 73	3270	59502	97	86	6	4	6916	1	0	1	639.359	1276.7	2	1276.7	0.0008	0	87.55	2e-08	K	LALDIEIATYR	K					10885: Scan 19264 (rt=58.7836) [G:\UserData\Public\Data\2018\201801\20180115\wanghurong-7.raw]
1		1::Q6NXH9	TREMBL:Q6NXH9 Tax_Id=10090 Gene_Symbol=Krt73 Keratin 73	3270	59502	97	86	6	4	6917	1	0	1	639.359	1276.7	2	1276.7	0.0008	0	73.43	8.7e-07	K	LALDIEIATYR	K					13075: Scan 22327 (rt=64.6297) [G:\UserData\Public\Data\2018\201801\20180115\wanghurong-7.raw]
1		1::Q6NXH9	TREMBL:Q6NXH9 Tax_Id=10090 Gene_Symbol=Krt73 Keratin 73	3270	59502	97	86	6	4	6918	1	0	1	639.359	1276.7	2	1276.7	0.0008	0	25.28	0.0043	K	LALDIEIATYR	K					16405: Scan 26595 (rt=72.5218) [G:\UserData\Public\Data\2018\201801\20180115\wanghurong-7.raw]
1		1::Q6NXH9	TREMBL:Q6NXH9 Tax_Id=10090 Gene_Symbol=Krt73 Keratin 73	3270	59502	97	86	6	4	6919	1	0	1	639.359	1276.7	2	1276.7	0.0008	0	59.88	6.2e-06	K	LALDIEIATYR	K					11718: Scan 20472 (rt=61.1554) [G:\UserData\Public\Data\2018\201801\20180115\wanghurong-7.raw]
1		1::Q6NXH9	TREMBL:Q6NXH9 Tax_Id=10090 Gene_Symbol=Krt73 Keratin 73	3270	59502	97	86	6	4	6920	1	0	1	639.359	1276.7	2	1276.7	0.0009	0	80.85	6.6e-08	K	LALDIEIATYR	K					11250: Scan 19804 (rt=59.8617) [G:\UserData\Public\Data\2018\201801\20180115\wanghurong-7.raw]
1		1::Q6NXH9	TREMBL:Q6NXH9 Tax_Id=10090 Gene_Symbol=Krt73 Keratin 73	3270	59502	97	86	6	4	6921	1	0	1	639.359	1276.7	2	1276.7	0.0009	0	33.69	0.00074	K	LALDIEIATYR	K					16294: Scan 26439 (rt=72.1699) [G:\UserData\Public\Data\2018\201801\20180115\wanghurong-7.raw]
1		1::Q6NXH9	TREMBL:Q6NXH9 Tax_Id=10090 Gene_Symbol=Krt73 Keratin 73	3270	59502	97	86	6	4	6922	1	0	1	639.359	1276.7	2	1276.7	0.0009	0	59.64	6.9e-06	K	LALDIEIATYR	K					12435: Scan 21469 (rt=63.0344) [G:\UserData\Public\Data\2018\201801\20180115\wanghurong-7.raw]
1		1::Q6NXH9	TREMBL:Q6NXH9 Tax_Id=10090 Gene_Symbol=Krt73 Keratin 73	3270	59502	97	86	6	4	6923	1	0	1	639.359	1276.7	2	1276.7	0.0009	0	83.08	3.9e-08	K	LALDIEIATYR	K					10787: Scan 19108 (rt=58.4292) [G:\UserData\Public\Data\2018\201801\20180115\wanghurong-7.raw]
1		1::Q6NXH9	TREMBL:Q6NXH9 Tax_Id=10090 Gene_Symbol=Krt73 Keratin 73	3270	59502	97	86	6	4	6924	1	0	1	639.359	1276.7	2	1276.7	0.001	0	58.43	7.3e-06	K	LALDIEIATYR	K					11865: Scan 20669 (rt=61.5255) [G:\UserData\Public\Data\2018\201801\20180115\wanghurong-7.raw]
1		1::Q6NXH9	TREMBL:Q6NXH9 Tax_Id=10090 Gene_Symbol=Krt73 Keratin 73	3270	59502	97	86	6	4	6925	1	0	1	639.359	1276.7	2	1276.7	0.001	0	73.24	3.2e-07	K	LALDIEIATYR	K					11514: Scan 20176 (rt=60.6012) [G:\UserData\Public\Data\2018\201801\20180115\wanghurong-7.raw]
1		1::Q6NXH9	TREMBL:Q6NXH9 Tax_Id=10090 Gene_Symbol=Krt73 Keratin 73	3270	59502	97	86	6	4	6926	1	0	1	639.359	1276.7	2	1276.7	0.001	0	37.4	0.0014	K	LALDIEIATYR	K					14511: Scan 24224 (rt=68.0869) [G:\UserData\Public\Data\2018\201801\20180115\wanghurong-7.raw]
1		1::Q6NXH9	TREMBL:Q6NXH9 Tax_Id=10090 Gene_Symbol=Krt73 Keratin 73	3270	59502	97	86	6	4	6927	1	0	1	639.359	1276.7	2	1276.7	0.001	0	53.45	3.2e-05	K	LALDIEIATYR	K					12588: Scan 21672 (rt=63.4058) [G:\UserData\Public\Data\2018\201801\20180115\wanghurong-7.raw]
1		1::Q6NXH9	TREMBL:Q6NXH9 Tax_Id=10090 Gene_Symbol=Krt73 Keratin 73	3270	59502	97	86	6	4	6928	1	0	1	639.359	1276.7	2	1276.7	0.001	0	86.61	2.2e-08	K	LALDIEIATYR	K					11443: Scan 20078 (rt=60.4249) [G:\UserData\Public\Data\2018\201801\20180115\wanghurong-7.raw]
1		1::Q6NXH9	TREMBL:Q6NXH9 Tax_Id=10090 Gene_Symbol=Krt73 Keratin 73	3270	59502	97	86	6	4	6929	1	0	1	639.359	1276.7	2	1276.7	0.001	0	49.66	0.00019	K	LALDIEIATYR	K					13845: Scan 23358 (rt=66.5238) [G:\UserData\Public\Data\2018\201801\20180115\wanghurong-7.raw]
1		1::Q6NXH9	TREMBL:Q6NXH9 Tax_Id=10090 Gene_Symbol=Krt73 Keratin 73	3270	59502	97	86	6	4	6930	1	0	1	639.359	1276.7	2	1276.7	0.001	0	10.53	0.14	K	LALDIEIATYR	K					17251: Scan 29682 (rt=84.3366) [G:\UserData\Public\Data\2018\201801\20180115\wanghurong-7.raw]
1		1::Q6NXH9	TREMBL:Q6NXH9 Tax_Id=10090 Gene_Symbol=Krt73 Keratin 73	3270	59502	97	86	6	4	6931	1	0	1	639.359	1276.7	2	1276.7	0.001	0	86.1	2.6e-08	K	LALDIEIATYR	K					11365: Scan 19975 (rt=60.2336) [G:\UserData\Public\Data\2018\201801\20180115\wanghurong-7.raw]
1		1::Q6NXH9	TREMBL:Q6NXH9 Tax_Id=10090 Gene_Symbol=Krt73 Keratin 73	3270	59502	97	86	6	4	6932	1	0	1	639.359	1276.7	2	1276.7	0.001	0	88.23	1.3e-08	K	LALDIEIATYR	K					12013: Scan 20871 (rt=61.8985) [G:\UserData\Public\Data\2018\201801\20180115\wanghurong-7.raw]
1		1::Q6NXH9	TREMBL:Q6NXH9 Tax_Id=10090 Gene_Symbol=Krt73 Keratin 73	3270	59502	97	86	6	4	6933	1	0	1	639.359	1276.7	2	1276.7	0.0011	0	53.34	1.3e-05	K	LALDIEIATYR	K					10449: Scan 18635 (rt=57.4716) [G:\UserData\Public\Data\2018\201801\20180115\wanghurong-7.raw]
1		1::Q6NXH9	TREMBL:Q6NXH9 Tax_Id=10090 Gene_Symbol=Krt73 Keratin 73	3270	59502	97	86	6	4	6934	1	0	1	639.359	1276.7	2	1276.7	0.0011	0	50.12	4.5e-05	K	LALDIEIATYR	K					12519: Scan 21574 (rt=63.2254) [G:\UserData\Public\Data\2018\201801\20180115\wanghurong-7.raw]
1		1::Q6NXH9	TREMBL:Q6NXH9 Tax_Id=10090 Gene_Symbol=Krt73 Keratin 73	3270	59502	97	86	6	4	6935	1	0	1	639.359	1276.7	2	1276.7	0.0011	0	63.66	4.3e-06	K	LALDIEIATYR	K					12362: Scan 21364 (rt=62.8412) [G:\UserData\Public\Data\2018\201801\20180115\wanghurong-7.raw]
1		1::Q6NXH9	TREMBL:Q6NXH9 Tax_Id=10090 Gene_Symbol=Krt73 Keratin 73	3270	59502	97	86	6	4	6936	1	0	1	639.359	1276.7	2	1276.7	0.0011	0	87.65	1.9e-08	K	LALDIEIATYR	K					12164: Scan 21078 (rt=62.2836) [G:\UserData\Public\Data\2018\201801\20180115\wanghurong-7.raw]
1		1::Q6NXH9	TREMBL:Q6NXH9 Tax_Id=10090 Gene_Symbol=Krt73 Keratin 73	3270	59502	97	86	6	4	6937	1	0	1	426.575	1276.7	3	1276.7	0.0011	0	26.32	0.018	K	LALDIEIATYR	K					11142: Scan 19637 (rt=59.4893) [G:\UserData\Public\Data\2018\201801\20180115\wanghurong-7.raw]
1		1::Q6NXH9	TREMBL:Q6NXH9 Tax_Id=10090 Gene_Symbol=Krt73 Keratin 73	3270	59502	97	86	6	4	6938	1	0	1	639.359	1276.7	2	1276.7	0.0011	0	84.12	3.9e-08	K	LALDIEIATYR	K					11194: Scan 19720 (rt=59.6794) [G:\UserData\Public\Data\2018\201801\20180115\wanghurong-7.raw]
1		1::Q6NXH9	TREMBL:Q6NXH9 Tax_Id=10090 Gene_Symbol=Krt73 Keratin 73	3270	59502	97	86	6	4	6939	1	0	1	639.359	1276.7	2	1276.7	0.0011	0	87.5	8.5e-09	K	LALDIEIATYR	K					12090: Scan 20976 (rt=62.0956) [G:\UserData\Public\Data\2018\201801\20180115\wanghurong-7.raw]
1		1::Q6NXH9	TREMBL:Q6NXH9 Tax_Id=10090 Gene_Symbol=Krt73 Keratin 73	3270	59502	97	86	6	4	6940	1	0	1	639.359	1276.7	2	1276.7	0.0012	0	57.72	5.2e-06	K	LALDIEIATYR	K					12997: Scan 22223 (rt=64.4407) [G:\UserData\Public\Data\2018\201801\20180115\wanghurong-7.raw]
1		1::Q6NXH9	TREMBL:Q6NXH9 Tax_Id=10090 Gene_Symbol=Krt73 Keratin 73	3270	59502	97	86	6	4	6941	1	0	1	639.359	1276.7	2	1276.7	0.0012	0	58.41	3.9e-06	K	LALDIEIATYR	K					16364: Scan 26528 (rt=72.3433) [G:\UserData\Public\Data\2018\201801\20180115\wanghurong-7.raw]
1		1::Q6NXH9	TREMBL:Q6NXH9 Tax_Id=10090 Gene_Symbol=Krt73 Keratin 73	3270	59502	97	86	6	4	6942	1	0	1	639.359	1276.7	2	1276.7	0.0012	0	76.88	1.5e-07	K	LALDIEIATYR	K					11652: Scan 20377 (rt=60.9752) [G:\UserData\Public\Data\2018\201801\20180115\wanghurong-7.raw]
1		1::Q6NXH9	TREMBL:Q6NXH9 Tax_Id=10090 Gene_Symbol=Krt73 Keratin 73	3270	59502	97	86	6	4	6943	1	0	1	426.575	1276.7	3	1276.7	0.0012	0	20.22	0.013	K	LALDIEIATYR	K					11199: Scan 19725 (rt=59.6865) [G:\UserData\Public\Data\2018\201801\20180115\wanghurong-7.raw]
1		1::Q6NXH9	TREMBL:Q6NXH9 Tax_Id=10090 Gene_Symbol=Krt73 Keratin 73	3270	59502	97	86	6	4	6944	1	0	1	639.359	1276.7	2	1276.7	0.0012	0	59.02	1.1e-05	K	LALDIEIATYR	K					12237: Scan 21176 (rt=62.4737) [G:\UserData\Public\Data\2018\201801\20180115\wanghurong-7.raw]
1		1::Q6NXH9	TREMBL:Q6NXH9 Tax_Id=10090 Gene_Symbol=Krt73 Keratin 73	3270	59502	97	86	6	4	6945	1	0	1	426.575	1276.7	3	1276.7	0.0012	0	40.97	0.00028	K	LALDIEIATYR	K					11084: Scan 19549 (rt=59.3086) [G:\UserData\Public\Data\2018\201801\20180115\wanghurong-7.raw]
1		1::Q6NXH9	TREMBL:Q6NXH9 Tax_Id=10090 Gene_Symbol=Krt73 Keratin 73	3270	59502	97	86	6	4	6946	1	0	1	639.359	1276.7	2	1276.7	0.0012	0	31.48	0.0011	K	LALDIEIATYR	K					17243: Scan 29644 (rt=84.1549) [G:\UserData\Public\Data\2018\201801\20180115\wanghurong-7.raw]
1		1::Q6NXH9	TREMBL:Q6NXH9 Tax_Id=10090 Gene_Symbol=Krt73 Keratin 73	3270	59502	97	86	6	4	6947	1	0	1	639.359	1276.7	2	1276.7	0.0013	0	50.42	0.00028	K	LALDIEIATYR	K					13766: Scan 23253 (rt=66.3356) [G:\UserData\Public\Data\2018\201801\20180115\wanghurong-7.raw]
1		1::Q6NXH9	TREMBL:Q6NXH9 Tax_Id=10090 Gene_Symbol=Krt73 Keratin 73	3270	59502	97	86	6	4	6948	1	0	1	639.359	1276.7	2	1276.7	0.0013	0	42.49	0.0013	K	LALDIEIATYR	K					14181: Scan 23801 (rt=67.3245) [G:\UserData\Public\Data\2018\201801\20180115\wanghurong-7.raw]
1		1::Q6NXH9	TREMBL:Q6NXH9 Tax_Id=10090 Gene_Symbol=Krt73 Keratin 73	3270	59502	97	86	6	4	6949	1	0	1	639.359	1276.7	2	1276.7	0.0013	0	83.06	6.4e-08	K	LALDIEIATYR	K					15728: Scan 25792 (rt=70.9772) [G:\UserData\Public\Data\2018\201801\20180115\wanghurong-7.raw]
1		1::Q6NXH9	TREMBL:Q6NXH9 Tax_Id=10090 Gene_Symbol=Krt73 Keratin 73	3270	59502	97	86	6	4	6950	1	0	1	639.359	1276.7	2	1276.7	0.0013	0	58.21	4.3e-05	K	LALDIEIATYR	K					14260: Scan 23909 (rt=67.5218) [G:\UserData\Public\Data\2018\201801\20180115\wanghurong-7.raw]
1		1::Q6NXH9	TREMBL:Q6NXH9 Tax_Id=10090 Gene_Symbol=Krt73 Keratin 73	3270	59502	97	86	6	4	6951	1	0	1	639.359	1276.7	2	1276.7	0.0013	0	71.02	2.6e-06	K	LALDIEIATYR	K					13150: Scan 22426 (rt=64.819) [G:\UserData\Public\Data\2018\201801\20180115\wanghurong-7.raw]
1		1::Q6NXH9	TREMBL:Q6NXH9 Tax_Id=10090 Gene_Symbol=Krt73 Keratin 73	3270	59502	97	86	6	4	6952	1	0	1	639.359	1276.7	2	1276.7	0.0014	0	59.97	3.8e-05	K	LALDIEIATYR	K					14342: Scan 24014 (rt=67.7113) [G:\UserData\Public\Data\2018\201801\20180115\wanghurong-7.raw]
1		1::Q6NXH9	TREMBL:Q6NXH9 Tax_Id=10090 Gene_Symbol=Krt73 Keratin 73	3270	59502	97	86	6	4	6953	1	0	1	639.359	1276.7	2	1276.7	0.0014	0	36.85	0.0013	K	LALDIEIATYR	K					13316: Scan 22637 (rt=65.1988) [G:\UserData\Public\Data\2018\201801\20180115\wanghurong-7.raw]
1		1::Q6NXH9	TREMBL:Q6NXH9 Tax_Id=10090 Gene_Symbol=Krt73 Keratin 73	3270	59502	97	86	6	4	6954	1	0	1	639.359	1276.7	2	1276.7	0.0014	0	81.71	6.2e-08	K	LALDIEIATYR	K					11145: Scan 19642 (rt=59.5007) [G:\UserData\Public\Data\2018\201801\20180115\wanghurong-7.raw]
1		1::Q6NXH9	TREMBL:Q6NXH9 Tax_Id=10090 Gene_Symbol=Krt73 Keratin 73	3270	59502	97	86	6	4	6955	1	0	1	639.359	1276.7	2	1276.7	0.0015	0	19.65	0.1	K	LALDIEIATYR	K					14910: Scan 24774 (rt=69.1101) [G:\UserData\Public\Data\2018\201801\20180115\wanghurong-7.raw]
1		1::Q6NXH9	TREMBL:Q6NXH9 Tax_Id=10090 Gene_Symbol=Krt73 Keratin 73	3270	59502	97	86	6	4	6956	1	0	1	639.359	1276.7	2	1276.7	0.0015	0	75.52	1.1e-06	K	LALDIEIATYR	K					13232: Scan 22530 (rt=65.0051) [G:\UserData\Public\Data\2018\201801\20180115\wanghurong-7.raw]
[truncated: 5,025 more rows]
