# Supplementary material for: HDAC3 maintains oocyte meiosis arrest by repressing amphiregulin expression before the LH surge
Source: Nat Commun. 2019 Dec 16;10:5719. doi: 10.1038/s41467-019-13671-8 (PMC6915726; doi:10.1038/s41467-019-13671-8)
Supplement: Supplementary file 8 — Supplementary Data 6 [file 41467_2019_13671_MOESM8_ESM.zip]

Archive with 1 entries (1 files):
- 188206_3_data_set_4184225_q089pf.rar
