# Supplementary material for: HDAC3 maintains oocyte meiosis arrest by repressing amphiregulin expression before the LH surge
Source: Nat Commun. 2019 Dec 16;10:5719. doi: 10.1038/s41467-019-13671-8 (PMC6915726; doi:10.1038/s41467-019-13671-8)
Supplement: Supplementary file 9 — Supplementary Data 7 [file 41467_2019_13671_MOESM9_ESM.xlsx]

## Sheet: Supplementary Data7
Matrix ID	Name	Score	Relative score	Sequence ID	Start	End	Strand	Predicted sequence
MA0705.1	Lhx8	9.04676	0.948117	areg	183	190	+	GTAATCAG
MA0611.1	Dux	8.8939	0.913999	areg	183	190	+	GTAATCAG
MA0100.1	Myb	8.57372	0.910676	areg	17	24	+	CACAGTTG
MA0132.1	Pdx1	7.2659	0.905187	areg	67	72	+	TTAATG
MA0132.1	Pdx1	7.2659	0.905187	areg	91	96	+	TTAATG
MA0498.1	Meis1	12.3744	0.901318	areg	118	132	+	GGCTGTCAGCTCCTC
MA0704.1	Lhx4	7.50972	0.897076	areg	183	190	+	GTAATCAG
MA0682.1	Pitx1	8.07012	0.895673	areg	11	18	+	CTAAGCCA
MA0136.1	ELF5	7.95398	0.881167	areg	41	49	+	AACATCCTA
MA0124.2	Nkx3-1	8.37479	0.878944	areg	62	70	+	GGTACTTAA
MA0503.1	Nkx2-5(var.2)	7.81625	0.873069	areg	135	145	+	CACCACTCTAA
MA0499.1	Myod1	6.44102	0.873013	areg	78	90	+	GCCTGCTGTCCTG
MA0881.1	Dlx4	6.09645	0.871189	areg	63	70	+	GTACTTAA
MA0522.1	Tcf3	6.24485	0.868315	areg	17	27	+	CACAGTTGCTC
MA0885.1	Dlx2	5.62563	0.867657	areg	183	190	+	GTAATCAG
MA0880.1	Dlx3	6.17127	0.867192	areg	63	70	+	GTACTTAA
MA0881.1	Dlx4	5.89266	0.865629	areg	183	190	+	GTAATCAG
MA0885.1	Dlx2	5.49157	0.864445	areg	63	70	+	GTACTTAA
MA0113.2	NR3C1	9.23223	0.863477	areg	62	76	+	GGTACTTAATGTCCC
MA0614.1	Foxj2	6.64699	0.860845	areg	38	45	+	ACAAACAT
MA0720.1	Shox2	5.51959	0.860101	areg	183	190	+	GTAATCAG
MA0075.2	Prrx2	6.24399	0.859052	areg	183	190	+	GTAATCAG
MA0067.1	Pax2	5.41577	0.856667	areg	71	78	+	TGTCCCGG
MA0124.2	Nkx3-1	7.10322	0.854582	areg	136	144	+	ACCACTCTA
MA0442.1	SOX10	5.55851	0.85122	areg	58	63	+	CTTTGG
MA0442.1	SOX10	5.55851	0.85122	areg	113	118	+	CTTTGG
MA0500.1	Myog	4.19766	0.850263	areg	17	27	+	CACAGTTGCTC
MA0122.1	Nkx3-2	6.73255	0.850056	areg	159	167	+	GCGAGTGGG
MA0709.1	Msx3	5.36027	0.849563	areg	183	190	+	GTAATCAG
MA0880.1	Dlx3	5.59654	0.849554	areg	183	190	+	GTAATCAG
MA0877.1	Barhl1	5.33004	0.845955	areg	66	75	+	CTTAATGTCC
MA0877.1	Barhl1	5.31522	0.845564	areg	182	191	+	CGTAATCAGG
MA0632.1	Tcfl5	5.06963	0.845316	areg	156	165	+	AACGCGAGTG
MA0877.1	Barhl1	5.26879	0.844341	areg	90	99	+	GTTAATGTAT
MA0521.1	Tcf12	4.39113	0.842187	areg	17	27	+	CACAGTTGCTC
MA0879.1	Dlx1	5.45556	0.842011	areg	182	191	+	CGTAATCAGG
MA0877.1	Barhl1	5.16718	0.841663	areg	47	56	+	CTAAAATGGG
MA0146.1	Zfx	8.27991	0.837076	areg	69	82	+	AATGTCCCGGCCTG
MA0146.2	Zfx	8.23136	0.836153	areg	69	82	+	AATGTCCCGGCCTG
MA0157.1	FOXO3	7.20217	0.83406	areg	147	154	+	TTAAAACA
MA0158.1	HOXA5	5.14302	0.83401	areg	47	54	+	CTAAAATG
MA0075.2	Prrx2	5.42738	0.832923	areg	63	70	+	GTACTTAA
MA0158.1	HOXA5	5.08481	0.83196	areg	140	147	+	CTCTAACT
MA0519.1	Stat5a::Stat5b	3.0908	0.831544	areg	126	136	+	GCTCCTCAGCA
MA0520.1	Stat6	6.63573	0.830025	areg	19	33	+	CAGTTGCTCTGAAAG
MA0912.1	Hoxd3	9.2242	0.829242	areg	58	73	+	CTTTGGTACTTAATGT
MA0067.1	Pax2	4.70709	0.828838	areg	185	192	+	AATCAGGG
MA0027.1	En1	5.06441	0.826926	areg	104	114	+	AAAGAGTTTCT
MA0499.1	Myod1	2.83317	0.826633	areg	17	29	+	CACAGTTGCTCTG
MA0151.1	Arid3a	5.399	0.826578	areg	146	151	+	CTTAAA
MA0709.1	Msx3	4.32496	0.826414	areg	63	70	+	GTACTTAA
MA0078.1	Sox17	6.26478	0.825708	areg	66	74	+	CTTAATGTC
MA0816.1	Ascl2	7.26785	0.825671	areg	17	26	+	CACAGTTGCT
MA0607.1	Bhlha15	4.24306	0.825107	areg	96	103	+	GTATATGC
MA0720.1	Shox2	3.81673	0.821901	areg	63	70	+	GTACTTAA
MA0002.2	RUNX1	6.34041	0.821722	areg	111	121	+	TTCTTTGGGCT
MA0632.1	Tcfl5	4.30898	0.821225	areg	154	163	+	ACAACGCGAG
MA0632.1	Tcfl5	4.25738	0.819591	areg	176	185	+	TCCCCGCGTA
MA0067.1	Pax2	4.44619	0.818593	areg	84	91	+	TGTCCTGT
MA0522.1	Tcf3	2.34155	0.816394	areg	122	132	+	GTCAGCTCCTC
MA0632.1	Tcfl5	4.14698	0.816094	areg	178	187	+	CCCGCGTAAT
MA0611.1	Dux	4.37422	0.815572	areg	38	45	+	ACAAACAT
MA0614.1	Foxj2	4.39442	0.815531	areg	183	190	+	GTAATCAG
MA0132.1	Pdx1	5.07464	0.815012	areg	142	147	+	CTAACT
MA0519.1	Stat5a::Stat5b	1.6996	0.814542	areg	21	31	+	GTTGCTCTGAA
MA0514.1	Sox3	3.26052	0.813903	areg	112	121	+	TCTTTGGGCT
MA0483.1	Gfi1b	4.7819	0.81375	areg	13	23	+	AAGCCACAGTT
MA0911.1	Hoxa11	6.11477	0.813302	areg	43	54	+	CATCCTAAAATG
MA0007.3	Ar	7.63555	0.813243	areg	61	77	+	TGGTACTTAATGTCCCG
MA0483.1	Gfi1b	4.73687	0.813074	areg	184	194	+	TAATCAGGGCT
MA0039.1	Klf4	5.29451	0.81227	areg	162	171	+	AGTGGGAAAG
MA0601.1	Arid3b	6.15634	0.810844	areg	144	154	+	AACTTAAAACA
MA0682.1	Pitx1	4.65238	0.810489	areg	183	190	+	GTAATCAG
MA0158.1	HOXA5	4.43491	0.80907	areg	89	96	+	TGTTAATG
MA0879.1	Dlx1	4.14483	0.808842	areg	66	75	+	CTTAATGTCC
MA0705.1	Lhx8	1.6432	0.80827	areg	63	70	+	GTACTTAA
MA0099.1	JUN::FOS	5.96888	0.808104	areg	7	14	+	ATCACTAA
MA0877.1	Barhl1	3.84911	0.806929	areg	46	55	+	CCTAAAATGG
MA0503.1	Nkx2-5(var.2)	3.29565	0.806483	areg	117	127	+	GGGCTGTCAGC
MA0160.1	NR4A2	6.12681	0.806333	areg	4	11	+	AACATCAC
MA0816.1	Ascl2	6.24336	0.805323	areg	78	87	+	GCCTGCTGTC
MA0113.2	NR3C1	4.55479	0.805248	areg	99	113	+	TATGCAAAGAGTTTC
MA0913.1	Hoxd9	5.15604	0.80444	areg	44	53	+	ATCCTAAAAT
MA0132.1	Pdx1	4.80444	0.803893	areg	183	188	+	GTAATC
MA0158.1	HOXA5	4.27839	0.803558	areg	158	165	+	CGCGAGTG
MA0877.1	Barhl1	3.69625	0.802901	areg	102	111	+	GCAAAGAGTT
MA0522.1	Tcf3	1.31754	0.802773	areg	78	88	+	GCCTGCTGTCC
MA0601.1	Arid3b	5.73174	0.801868	areg	88	98	+	CTGTTAATGTA
MA0067.1	Pax2	3.99584	0.800908	areg	6	13	+	CATCACTA
MA0113.1	NR3C1	8.51632	0.800087	areg	61	78	+	TGGTACTTAATGTCCCGG
MA0006.1	Ahr::Arnt	4.89067	0.800069	areg	160	165	+	CGAGTG
MA0601.1	Arid3b	5.61885	0.799482	areg	64	74	+	TACTTAATGTC
MA0480.1	Foxo1	3.7228	0.798582	areg	86	96	+	TCCTGTTAATG
MA0682.1	Pitx1	4.14748	0.797905	areg	67	74	+	TTAATGTC
MA0113.2	NR3C1	3.94082	0.797604	areg	23	37	+	TGCTCTGAAAGCTCC
MA0006.1	Ahr::Arnt	4.83231	0.797593	areg	158	163	+	CGCGAG
MA0006.1	Ahr::Arnt	4.83231	0.797593	areg	180	185	+	CGCGTA
MA0164.1	Nr2e3	5.98591	0.79713	areg	30	36	+	AAAGCTC
MA0164.1	Nr2e3	5.98591	0.79713	areg	168	174	+	AAAGTTT
MA0704.1	Lhx4	3.11645	0.796031	areg	63	70	+	GTACTTAA
MA0607.1	Bhlha15	2.68834	0.79603	areg	79	86	+	CCTGCTGT
MA0142.1	Pou5f1::Sox2	8.34983	0.795458	areg	93	107	+	AATGTATATGCAAAG
MA0623.1	Neurog1	3.98013	0.79513	areg	78	87	+	GCCTGCTGTC
MA0499.1	Myod1	0.366862	0.794928	areg	122	134	+	GTCAGCTCCTCAG
MA0877.1	Barhl1	3.36244	0.794104	areg	65	74	+	ACTTAATGTC
MA0125.1	Nobox	5.11209	0.793848	areg	184	191	+	TAATCAGG
MA0063.1	Nkx2-5	4.19466	0.793763	areg	67	73	+	TTAATGT
MA0063.1	Nkx2-5	4.19466	0.793763	areg	91	97	+	TTAATGT
MA0075.1	Prrx2	4.13684	0.793126	areg	65	69	+	ACTTA
MA0075.1	Prrx2	4.13684	0.793126	areg	145	149	+	ACTTA
MA0075.1	Prrx2	4.13684	0.793126	areg	185	189	+	AATCA
MA0840.1	Creb5	2.90965	0.792294	areg	1	12	+	GCTAACATCACT
MA0152.1	NFATC2	5.71297	0.791736	areg	173	179	+	TTCTCCC
MA0720.1	Shox2	2.45511	0.791356	areg	91	98	+	TTAATGTA
MA0463.1	Bcl6	6.76636	0.790698	areg	43	56	+	CATCCTAAAATGGG
MA0627.1	Pou2f3	8.73507	0.788156	areg	96	111	+	GTATATGCAAAGAGTT
MA0877.1	Barhl1	3.13654	0.788151	areg	48	57	+	TAAAATGGGA
MA0483.1	Gfi1b	3.06304	0.787948	areg	149	159	+	AAAACACAACG
MA0515.1	Sox6	3.78285	0.786622	areg	67	76	+	TTAATGTCCC
MA0027.1	En1	3.98665	0.783702	areg	65	75	+	ACTTAATGTCC
MA0629.1	Rhox11	6.78433	0.783386	areg	82	98	+	GCTGTCCTGTTAATGTA
MA0879.1	Dlx1	3.13118	0.78319	areg	37	46	+	CACAAACATC
MA1099.1	Hes1	4.61177	0.78197	areg	176	185	+	TCCCCGCGTA
MA0676.1	Nr2e1	4.21867	0.781134	areg	11	19	+	CTAAGCCAC
MA0503.1	Nkx2-5(var.2)	1.55847	0.780895	areg	22	32	+	TTGCTCTGAAA
MA0067.1	Pax2	3.46443	0.780041	areg	14	21	+	AGCCACAG
MA0913.1	Hoxd9	4.08945	0.779785	areg	63	72	+	GTACTTAATG
MA0075.2	Prrx2	3.75903	0.779542	areg	143	150	+	TAACTTAA
MA0125.1	Nobox	4.67389	0.779397	areg	68	75	+	TAATGTCC
MA0627.1	Pou2f3	8.23589	0.779075	areg	90	105	+	GTTAATGTATATGCAA
MA0100.2	Myb	1.89323	0.778961	areg	39	48	+	CAAACATCCT
MA0145.1	Tcfcp2l1	3.23542	0.778589	areg	178	191	+	CCCGCGTAATCAGG
MA0704.1	Lhx4	2.35073	0.778419	areg	91	98	+	TTAATGTA
MA0145.2	Tcfcp2l1	3.24173	0.778371	areg	178	191	+	CCCGCGTAATCAGG
MA0682.1	Pitx1	3.31787	0.777227	areg	91	98	+	TTAATGTA
MA0607.1	Bhlha15	1.64432	0.776504	areg	18	25	+	ACAGTTGC
MA0509.1	Rfx1	4.81397	0.776484	areg	21	34	+	GTTGCTCTGAAAGC
MA0067.1	Pax2	3.35542	0.77576	areg	135	142	+	CACCACTC
MA0879.1	Dlx1	2.83086	0.775591	areg	62	71	+	GGTACTTAAT
MA0100.2	Myb	1.66778	0.775247	areg	142	151	+	CTAACTTAAA
MA0614.1	Foxj2	2.37522	0.774912	areg	150	157	+	AAACACAA
MA0739.1	Hic1	2.90397	0.774572	areg	100	108	+	ATGCAAAGA
MA0480.1	Foxo1	2.12494	0.774198	areg	78	88	+	GCCTGCTGTCC
MA0158.1	HOXA5	3.43912	0.774	areg	9	16	+	CACTAAGC
MA0158.1	HOXA5	3.43396	0.773818	areg	65	72	+	ACTTAATG
MA0877.1	Barhl1	2.53937	0.772414	areg	146	155	+	CTTAAAACAC
MA0472.1	EGR2	3.24632	0.77099	areg	33	47	+	GCTCCACAAACATCC
MA0113.2	NR3C1	1.77074	0.770589	areg	116	130	+	TGGGCTGTCAGCTCC
MA0018.2	CREB1	5.29576	0.77028	areg	3	10	+	TAACATCA
MA0910.1	Hoxd8	8.69513	0.769376	areg	60	76	+	TTGGTACTTAATGTCCC
MA0913.1	Hoxd9	3.636	0.769303	areg	142	151	+	CTAACTTAAA
MA0125.1	Nobox	4.35428	0.768856	areg	64	71	+	TACTTAAT
MA0500.1	Myog	-1.88128	0.768821	areg	78	88	+	GCCTGCTGTCC
MA0880.1	Dlx3	2.96529	0.768803	areg	143	150	+	TAACTTAA
MA0493.1	Klf1	3.34345	0.768135	areg	133	143	+	AGCACCACTCT
MA0259.1	ARNT::HIF1A	3.40249	0.76741	areg	76	83	+	CGGCCTGC
MA0879.1	Dlx1	2.50549	0.767357	areg	90	99	+	GTTAATGTAT
MA0881.1	Dlx4	2.28548	0.767216	areg	143	150	+	TAACTTAA
MA0515.1	Sox6	2.7454	0.766849	areg	112	121	+	TCTTTGGGCT
MA0482.1	Gata4	-0.356346	0.766666	areg	182	192	+	CGTAATCAGGG
MA0720.1	Shox2	1.34918	0.766546	areg	67	74	+	TTAATGTC
MA0111.1	Spz1	5.74015	0.766515	areg	117	127	+	GGGCTGTCAGC
MA0151.1	Arid3a	3.85399	0.766302	areg	66	71	+	CTTAAT
MA0151.1	Arid3a	3.85399	0.766302	areg	90	95	+	GTTAAT
MA0105.1	NFKB1	5.37657	0.765764	areg	54	63	+	GGGACTTTGG
MA0519.1	Stat5a::Stat5b	-2.34978	0.765053	areg	109	119	+	GTTTCTTTGGG
MA0520.1	Stat6	1.88998	0.764922	areg	124	138	+	CAGCTCCTCAGCACC
MA0039.1	Klf4	3.66241	0.764362	areg	98	107	+	ATATGCAAAG
MA1099.1	Hes1	4.05516	0.763142	areg	154	163	+	ACAACGCGAG
MA0720.1	Shox2	1.17645	0.762671	areg	143	150	+	TAACTTAA
MA0514.1	Sox3	-0.211907	0.76251	areg	67	76	+	TTAATGTCCC
MA0518.1	Stat4	1.16118	0.762379	areg	22	35	+	TTGCTCTGAAAGCT
MA0004.1	Arnt	4.36977	0.761356	areg	156	161	+	AACGCG
MA0063.1	Nkx2-5	3.38797	0.761284	areg	18	24	+	ACAGTTG
MA0498.1	Meis1	3.23557	0.761237	areg	86	100	+	TCCTGTTAATGTATA
MA0469.1	E2F3	2.06313	0.761113	areg	176	190	+	TCCCCGCGTAATCAG
MA0514.1	Sox3	-0.335929	0.760674	areg	58	67	+	CTTTGGTACT
MA1099.1	Hes1	3.96846	0.760209	areg	156	165	+	AACGCGAGTG
MA0065.2	Pparg::Rxra	5.47922	0.759948	areg	161	175	+	GAGTGGGAAAGTTTC
MA0160.1	NR4A2	4.77606	0.758872	areg	69	76	+	AATGTCCC
MA0080.3	Spi1	-0.703534	0.757775	areg	160	174	+	CGAGTGGGAAAGTTT
MA0704.1	Lhx4	1.41652	0.756933	areg	111	118	+	TTCTTTGG
MA0682.1	Pitx1	2.4923	0.75665	areg	147	154	+	TTAAAACA
MA0157.1	FOXO3	4.89128	0.756433	areg	182	189	+	CGTAATCA
MA0102.2	CEBPA	4.45321	0.75617	areg	98	106	+	ATATGCAAA
MA0002.2	RUNX1	2.97341	0.756077	areg	56	66	+	GACTTTGGTAC
MA0885.1	Dlx2	0.967805	0.756042	areg	143	150	+	TAACTTAA
MA0602.1	Arid5a	5.33983	0.756041	areg	2	15	+	CTAACATCACTAAG
MA0500.1	Myog	-2.85592	0.755763	areg	122	132	+	GTCAGCTCCTC
MA0078.1	Sox17	4.09129	0.755493	areg	111	119	+	TTCTTTGGG
MA0136.1	ELF5	4.10262	0.755299	areg	108	116	+	AGTTTCTTT
MA0157.1	FOXO3	4.84538	0.754891	areg	101	108	+	TGCAAAGA
MA0615.1	Gmeb1	4.20128	0.754576	areg	59	75	+	TTTGGTACTTAATGTCC
MA0614.1	Foxj2	1.31019	0.753488	areg	98	105	+	ATATGCAA
MA0519.1	Stat5a::Stat5b	-3.30161	0.753421	areg	99	109	+	TATGCAAAGAG
MA0113.2	NR3C1	0.376135	0.753227	areg	101	115	+	TGCAAAGAGTTTCTT
MA0885.1	Dlx2	0.842065	0.753029	areg	91	98	+	TTAATGTA
MA0519.1	Stat5a::Stat5b	-3.35224	0.752802	areg	42	52	+	ACATCCTAAAA
MA0614.1	Foxj2	1.26915	0.752662	areg	148	155	+	TAAAACAC
MA0461.2	Atoh1	1.65762	0.752633	areg	17	26	+	CACAGTTGCT
MA0494.1	Nr1h3::Rxra	2.49061	0.752125	areg	12	30	+	TAAGCCACAGTTGCTCTGA
MA0879.1	Dlx1	1.89755	0.751972	areg	142	151	+	CTAACTTAAA
MA0065.2	Pparg::Rxra	4.98883	0.751962	areg	11	25	+	CTAAGCCACAGTTGC
MA0911.1	Hoxa11	2.65814	0.751858	areg	62	73	+	GGTACTTAATGT
MA0079.2	SP1	4.78443	0.751788	areg	74	83	+	CCCGGCCTGC
MA0100.1	Myb	3.44644	0.751607	areg	167	174	+	GAAAGTTT
MA0877.1	Barhl1	1.71429	0.750671	areg	10	19	+	ACTAAGCCAC
MA0877.1	Barhl1	1.7083	0.750513	areg	89	98	+	TGTTAATGTA
MA0442.1	SOX10	3.28759	0.750402	areg	138	143	+	CACTCT
MA0853.1	Alx4	6.40496	0.750232	areg	87	103	+	CCTGTTAATGTATATGC
MA0464.1	Bhlhe40	-2.4504	0.750142	areg	17	27	+	CACAGTTGCTC
MA0461.1	Atoh1	11.772	0.965647	areg	78	85	-	CAGCAGGC
MA0705.1	Lhx8	9.30823	0.953056	areg	183	190	-	CTGATTAC
MA0035.1	Gata1	5.9664	0.938059	areg	42	47	-	GGATGT
MA0442.1	SOX10	7.09357	0.919369	areg	154	159	-	CGTTGT
MA0063.1	Nkx2-5	7.28167	0.918048	areg	144	150	-	TTAAGTT
MA0035.1	Gata1	5.57462	0.916744	areg	5	10	-	TGATGT
MA0002.2	RUNX1	10.7725	0.908132	areg	13	23	-	AACTGTGGCTT
MA0122.1	Nkx3-2	8.15232	0.90304	areg	62	70	-	TTAAGTACC
MA0063.1	Nkx2-5	6.8703	0.901486	areg	64	70	-	TTAAGTA
MA0881.1	Dlx4	6.45135	0.880871	areg	183	190	-	CTGATTAC
MA0704.1	Lhx4	6.79577	0.880655	areg	183	190	-	CTGATTAC
MA0002.2	RUNX1	9.36123	0.880616	areg	149	159	-	CGTTGTGTTTT
MA0605.1	Atf3	8.14838	0.878529	areg	181	188	-	GATTACGC
MA0880.1	Dlx3	6.53641	0.878398	areg	183	190	-	CTGATTAC
MA0027.1	En1	6.33934	0.878058	areg	132	142	-	GAGTGGTGCTG
MA0075.2	Prrx2	6.80268	0.876928	areg	183	190	-	CTGATTAC
MA0604.1	Atf1	7.24718	0.875001	areg	180	187	-	ATTACGCG
MA0151.1	Arid3a	6.63255	0.874702	areg	66	71	-	ATTAAG
MA0113.1	NR3C1	12.2189	0.872607	areg	60	77	-	CGGGACATTAAGTACCAA
MA0877.1	Barhl1	6.27969	0.87098	areg	62	71	-	ATTAAGTACC
MA0075.1	Prrx2	5.93728	0.867805	areg	184	188	-	GATTA
MA0885.1	Dlx2	5.60584	0.867183	areg	183	190	-	CTGATTAC
MA0879.1	Dlx1	6.32705	0.864065	areg	182	191	-	CCTGATTACG
MA0113.2	NR3C1	9.08536	0.861649	areg	62	76	-	GGGACATTAAGTACC
MA0027.1	En1	5.92634	0.861494	areg	150	160	-	GCGTTGTGTTT
MA0499.1	Myod1	5.16583	0.85662	areg	14	26	-	AGCAACTGTGGCT
MA0614.1	Foxj2	6.42926	0.856465	areg	94	101	-	ATATACAT
MA0720.1	Shox2	5.34409	0.856164	areg	183	190	-	CTGATTAC
MA0500.1	Myog	4.56426	0.855175	areg	77	87	-	GACAGCAGGCC
MA0498.1	Meis1	9.33055	0.854662	areg	114	128	-	AGCTGACAGCCCAAA
MA0027.1	En1	5.74188	0.854097	areg	3	13	-	TAGTGATGTTA
MA0704.1	Lhx4	5.61388	0.853472	areg	91	98	-	TACATTAA
MA0509.1	Rfx1	10.2468	0.848981	areg	21	34	-	GCTTTCAGAGCAAC
MA0467.1	Crx	7.58761	0.848829	areg	11	21	-	CTGTGGCTTAG
MA0709.1	Msx3	5.29131	0.848021	areg	183	190	-	CTGATTAC
MA0521.1	Tcf12	4.69429	0.846419	areg	77	87	-	GACAGCAGGCC
MA0632.1	Tcfl5	5.06963	0.845316	areg	156	165	-	CACTCGCGTT
MA0117.2	Mafb	8.16996	0.845147	areg	129	140	-	GTGGTGCTGAGG
MA0125.1	Nobox	6.64689	0.844465	areg	62	69	-	TAAGTACC
MA0117.2	Mafb	8.12943	0.844416	areg	121	132	-	GAGGAGCTGACA
MA0075.1	Prrx2	5.34257	0.843138	areg	68	72	-	CATTA
MA0075.1	Prrx2	5.34257	0.843138	areg	92	96	-	CATTA
MA0151.1	Arid3a	5.80897	0.842572	areg	90	95	-	ATTAAC
MA0500.1	Myog	3.43939	0.840104	areg	16	26	-	AGCAACTGTGG
MA0152.1	NFATC2	6.94041	0.837007	areg	164	170	-	TTTCCCA
MA0521.1	Tcf12	3.95509	0.836099	areg	16	26	-	AGCAACTGTGG
MA0879.1	Dlx1	5.21258	0.835862	areg	90	99	-	ATACATTAAC
MA0913.1	Hoxd9	6.45788	0.834533	areg	65	74	-	GACATTAAGT
MA0514.1	Sox3	4.61527	0.833953	areg	149	158	-	GTTGTGTTTT
MA0158.1	HOXA5	5.08481	0.83196	areg	65	72	-	CATTAAGT
MA0816.1	Ascl2	7.57809	0.831833	areg	17	26	-	AGCAACTGTG
MA0514.1	Sox3	4.29456	0.829207	areg	151	160	-	GCGTTGTGTT
MA0500.1	Myog	2.51796	0.82776	areg	121	131	-	AGGAGCTGACA
MA0704.1	Lhx4	4.40756	0.825726	areg	67	74	-	GACATTAA
MA0739.1	Hic1	5.36272	0.825506	areg	58	66	-	GTACCAAAG
MA0122.1	Nkx3-2	6.07008	0.825334	areg	7	15	-	CTTAGTGAT
MA0607.1	Bhlha15	4.24306	0.825107	areg	96	103	-	GCATATAC
MA0522.1	Tcf3	2.9747	0.824816	areg	77	87	-	GACAGCAGGCC
MA0007.3	Ar	8.55038	0.823528	areg	61	77	-	CGGGACATTAAGTACCA
MA0881.1	Dlx4	4.28088	0.821655	areg	67	74	-	GACATTAA
MA0632.1	Tcfl5	4.30898	0.821225	areg	154	163	-	CTCGCGTTGT
MA0607.1	Bhlha15	3.9863	0.820305	areg	18	25	-	GCAACTGT
MA0035.1	Gata1	3.79655	0.820004	areg	184	189	-	TGATTA
MA0067.1	Pax2	4.47707	0.819806	areg	5	12	-	AGTGATGT
MA0632.1	Tcfl5	4.25738	0.819591	areg	176	185	-	TACGCGGGGA
MA0122.1	Nkx3-2	5.91031	0.819372	areg	136	144	-	TAGAGTGGT
MA0075.1	Prrx2	4.76551	0.819202	areg	64	68	-	AAGTA
MA0880.1	Dlx3	4.60277	0.819056	areg	67	74	-	GACATTAA
MA0879.1	Dlx1	4.54746	0.819031	areg	66	75	-	GGACATTAAG
MA0521.1	Tcf12	2.72688	0.818952	areg	121	131	-	AGGAGCTGACA
MA0442.1	SOX10	4.82361	0.818594	areg	152	157	-	TTGTGT
MA0881.1	Dlx4	4.14754	0.818018	areg	49	56	-	CCCATTTT
MA0442.1	SOX10	4.80518	0.817776	areg	38	43	-	GTTTGT
MA0614.1	Foxj2	4.50169	0.817689	areg	88	95	-	ATTAACAG
MA1099.1	Hes1	5.65011	0.817093	areg	156	165	-	CACTCGCGTT
MA0518.1	Stat4	5.03845	0.816924	areg	19	32	-	TTTCAGAGCAACTG
MA0632.1	Tcfl5	4.14698	0.816094	areg	178	187	-	ATTACGCGGG
MA0035.2	Gata1	4.39162	0.813745	areg	181	191	-	CCTGATTACGC
MA0132.1	Pdx1	5.0294	0.81315	areg	185	190	-	CTGATT
MA0027.1	En1	4.68874	0.81186	areg	31	41	-	TTGTGGAGCTT
MA0442.1	SOX10	4.6688	0.811721	areg	102	107	-	CTTTGC
MA0063.1	Nkx2-5	4.63958	0.811676	areg	88	94	-	TTAACAG
MA0676.1	Nr2e1	5.61162	0.809368	areg	142	150	-	TTAAGTTAG
MA0885.1	Dlx2	3.17926	0.809035	areg	67	74	-	GACATTAA
MA0442.1	SOX10	4.60516	0.808896	areg	10	15	-	CTTAGT
MA0705.1	Lhx8	1.66158	0.808617	areg	63	70	-	TTAAGTAC
MA0904.1	Hoxb5	9.755	0.808067	areg	58	73	-	ACATTAAGTACCAAAG
MA0469.1	E2F3	5.45047	0.8068	areg	155	169	-	TTCCCACTCGCGTTG
MA0720.1	Shox2	3.11377	0.806131	areg	91	98	-	TACATTAA
MA0442.1	SOX10	4.52062	0.805143	areg	49	54	-	CATTTT
MA0100.2	Myb	3.4821	0.805133	areg	121	130	-	GGAGCTGACA
MA0113.1	NR3C1	8.77335	0.805121	areg	163	180	-	GGGGAGAAACTTTCCCAC
MA0039.2	Klf4	3.96659	0.803901	areg	72	81	-	AGGCCGGGAC
MA0512.1	Rxra	2.74722	0.803901	areg	52	62	-	CAAAGTCCCAT
MA0877.1	Barhl1	3.70901	0.803237	areg	7	16	-	GCTTAGTGAT
MA0604.1	Atf1	3.88948	0.802449	areg	64	71	-	ATTAAGTA
MA0047.2	Foxa2	5.05819	0.802302	areg	97	108	-	TCTTTGCATATA
MA0880.1	Dlx3	4.04958	0.802079	areg	49	56	-	CCCATTTT
MA0877.1	Barhl1	3.63699	0.801339	areg	142	151	-	TTTAAGTTAG
MA0152.1	NFATC2	5.96153	0.800903	areg	165	171	-	CTTTCCC
MA0472.1	EGR2	5.40902	0.800546	areg	159	173	-	AACTTTCCCACTCGC
MA0160.1	NR4A2	5.91773	0.798987	areg	83	90	-	CAGGACAG
MA0075.2	Prrx2	4.36227	0.798844	areg	91	98	-	TACATTAA
MA0006.1	Ahr::Arnt	4.83231	0.797593	areg	156	161	-	CGCGTT
MA0006.1	Ahr::Arnt	4.83231	0.797593	areg	178	183	-	CGCGGG
MA0113.2	NR3C1	3.85047	0.796479	areg	116	130	-	GGAGCTGACAGCCCA
MA0515.1	Sox6	4.29339	0.796352	areg	151	160	-	GCGTTGTGTT
MA0880.1	Dlx3	3.83062	0.79536	areg	91	98	-	TACATTAA
MA0151.1	Arid3a	4.56974	0.794226	areg	59	64	-	ACCAAA
MA0480.1	Foxo1	3.43011	0.794115	areg	182	192	-	CCCTGATTACG
MA0881.1	Dlx4	3.26982	0.794071	areg	91	98	-	TACATTAA
MA0720.1	Shox2	2.5738	0.794018	areg	67	74	-	GACATTAA
MA0078.1	Sox17	5.27318	0.793674	areg	153	161	-	CGCGTTGTG
MA0879.1	Dlx1	3.5374	0.79347	areg	48	57	-	TCCCATTTTA
MA0075.1	Prrx2	4.13684	0.793126	areg	143	147	-	AGTTA
MA0039.2	Klf4	3.30617	0.792681	areg	134	143	-	AGAGTGGTGC
MA0018.2	CREB1	5.90353	0.792538	areg	3	10	-	TGATGTTA
MA0879.1	Dlx1	3.4773	0.791949	areg	47	56	-	CCCATTTTAG
MA0111.1	Spz1	6.71643	0.791898	areg	87	97	-	ACATTAACAGG
MA0113.2	NR3C1	3.3997	0.790868	areg	165	179	-	GGGAGAAACTTTCCC
MA0877.1	Barhl1	3.22764	0.790552	areg	86	95	-	ATTAACAGGA
MA0503.1	Nkx2-5(var.2)	2.19345	0.790248	areg	26	36	-	GAGCTTTCAGA
MA0604.1	Atf1	3.29298	0.78956	areg	4	11	-	GTGATGTT
MA0067.1	Pax2	3.70098	0.78933	areg	181	188	-	GATTACGC
MA0515.1	Sox6	3.91111	0.789066	areg	149	158	-	GTTGTGTTTT
MA0704.1	Lhx4	2.80336	0.78883	areg	63	70	-	TTAAGTAC
MA0480.1	Foxo1	3.00837	0.78768	areg	147	157	-	TTGTGTTTTAA
MA0623.1	Neurog1	3.65242	0.78752	areg	64	73	-	ACATTAAGTA
MA0132.1	Pdx1	4.39175	0.78691	areg	65	70	-	TTAAGT
MA0132.1	Pdx1	4.39175	0.78691	areg	145	150	-	TTAAGT
MA0039.1	Klf4	4.4037	0.786121	areg	83	92	-	AACAGGACAG
MA0075.2	Prrx2	3.93227	0.785085	areg	67	74	-	GACATTAA
MA0885.1	Dlx2	2.13032	0.783899	areg	91	98	-	TACATTAA
MA0601.1	Arid3b	4.85624	0.783362	areg	63	73	-	ACATTAAGTAC
MA0102.2	CEBPA	5.20102	0.783108	areg	162	170	-	TTTCCCACT
MA0520.1	Stat6	3.17388	0.782535	areg	21	35	-	AGCTTTCAGAGCAAC
MA0498.1	Meis1	4.56821	0.781664	areg	21	35	-	AGCTTTCAGAGCAAC
MA1099.1	Hes1	4.59505	0.781404	areg	158	167	-	CCCACTCGCG
MA0518.1	Stat4	2.45687	0.780606	areg	124	137	-	GTGCTGAGGAGCTG
MA0609.1	Crem	4.39414	0.780298	areg	63	72	-	CATTAAGTAC
MA0885.1	Dlx2	1.96516	0.779941	areg	49	56	-	CCCATTTT
MA0104.1	Mycn	4.62676	0.779834	areg	158	163	-	CTCGCG
MA0105.1	NFKB1	5.9463	0.779561	areg	166	175	-	GAAACTTTCC
MA0623.1	Neurog1	3.2871	0.779038	areg	41	50	-	TTAGGATGTT
MA0620.1	Mitf	4.56534	0.778993	areg	179	188	-	GATTACGCGG
MA0879.1	Dlx1	2.96458	0.778975	areg	62	71	-	ATTAAGTACC
MA0615.1	Gmeb1	5.1615	0.778676	areg	58	74	-	GACATTAAGTACCAAAG
MA0102.1	Cebpa	5.43657	0.777803	areg	159	170	-	TTTCCCACTCGC
MA0145.1	Tcfcp2l1	3.17945	0.777773	areg	178	191	-	CCTGATTACGCGGG
MA0883.1	Dmbx1	6.39468	0.777251	areg	7	23	-	AACTGTGGCTTAGTGAT
MA0474.1	Erg	0.710345	0.777243	areg	81	91	-	ACAGGACAGCA
MA0145.2	Tcfcp2l1	3.14863	0.777016	areg	178	191	-	CCTGATTACGCGGG
MA0881.1	Dlx4	2.64412	0.777	areg	48	55	-	CCATTTTA
MA0709.1	Msx3	2.07403	0.776084	areg	67	74	-	GACATTAA
MA0467.1	Crx	2.92289	0.775893	areg	67	77	-	CGGGACATTAA
MA0626.1	Npas2	2.89465	0.775683	areg	17	26	-	AGCAACTGTG
MA0122.1	Nkx3-2	4.72231	0.775037	areg	142	150	-	TTAAGTTAG
MA0816.1	Ascl2	4.69683	0.774607	areg	122	131	-	AGGAGCTGAC
MA0164.1	Nr2e3	5.34617	0.774278	areg	169	175	-	GAAACTT
MA0164.1	Nr2e3	5.28529	0.772103	areg	31	37	-	GGAGCTT
MA0911.1	Hoxa11	3.77707	0.771748	areg	64	75	-	GGACATTAAGTA
MA0125.1	Nobox	4.42038	0.771036	areg	182	189	-	TGATTACG
MA0442.1	SOX10	3.74571	0.77074	areg	16	21	-	CTGTGG
MA0499.1	Myod1	-1.60764	0.769545	areg	75	87	-	GACAGCAGGCCGG
MA0124.2	Nkx3-1	2.58356	0.767991	areg	48	56	-	CCCATTTTA
MA0494.1	Nr1h3::Rxra	3.75898	0.767637	areg	104	122	-	CAGCCCAAAGAAACTCTTT
MA0512.1	Rxra	0.187135	0.767026	areg	82	92	-	AACAGGACAGC
MA0519.1	Stat5a::Stat5b	-2.21155	0.766743	areg	111	121	-	AGCCCAAAGAA
MA0601.1	Arid3b	4.06815	0.766703	areg	143	153	-	GTTTTAAGTTA
MA0014.1	Pax5	7.06097	0.765852	areg	124	143	-	AGAGTGGTGCTGAGGAGCTG
MA0816.1	Ascl2	4.2524	0.76578	areg	78	87	-	GACAGCAGGC
MA0518.1	Stat4	1.37489	0.765385	areg	81	94	-	TTAACAGGACAGCA
MA0124.2	Nkx3-1	2.42156	0.764887	areg	159	167	-	CCCACTCGC
MA0063.1	Nkx2-5	3.47273	0.764697	areg	25	31	-	TTCAGAG
MA0483.1	Gfi1b	1.4896	0.764329	areg	101	111	-	AACTCTTTGCA
MA0075.2	Prrx2	3.2793	0.764193	areg	49	56	-	CCCATTTT
MA0080.3	Spi1	-0.167733	0.763643	areg	123	137	-	GTGCTGAGGAGCTGA
MA0682.1	Pitx1	2.75685	0.763244	areg	143	150	-	TTAAGTTA
MA0027.1	En1	3.45122	0.762229	areg	63	73	-	ACATTAAGTAC
MA0720.1	Shox2	1.15028	0.762084	areg	49	56	-	CCCATTTT
MA0461.2	Atoh1	2.13616	0.761734	areg	78	87	-	GACAGCAGGC
MA0100.2	Myb	0.839781	0.761608	areg	166	175	-	GAAACTTTCC
MA0100.2	Myb	0.837528	0.76157	areg	16	25	-	GCAACTGTGG
MA0879.1	Dlx1	2.27159	0.761438	areg	110	119	-	CCCAAAGAAA
MA0135.1	Lhx3	6.4508	0.761269	areg	61	73	-	ACATTAAGTACCA
MA0880.1	Dlx3	2.71227	0.761038	areg	63	70	-	TTAAGTAC
MA0739.1	Hic1	2.21924	0.760387	areg	50	58	-	GTCCCATTT
MA0105.1	NFKB1	5.15309	0.760352	areg	28	37	-	GGAGCTTTCA
MA0078.1	Sox17	4.22092	0.759681	areg	17	25	-	GCAACTGTG
MA0739.1	Hic1	2.11115	0.758148	areg	118	126	-	CTGACAGCC
MA0480.1	Foxo1	1.06812	0.758071	areg	149	159	-	CGTTGTGTTTT
MA0047.2	Foxa2	2.31186	0.758004	areg	33	44	-	TGTTTGTGGAGC
MA0099.2	FOS::JUN	4.03244	0.757938	areg	8	14	-	TTAGTGA
MA0503.1	Nkx2-5(var.2)	-0.00436783	0.757875	areg	102	112	-	AAACTCTTTGC
MA0704.1	Lhx4	1.44641	0.75762	areg	48	55	-	CCATTTTA
MA0100.2	Myb	0.580996	0.757345	areg	61	70	-	TTAAGTACCA
MA0124.2	Nkx3-1	2.02587	0.757306	areg	103	111	-	AACTCTTTG
MA0461.2	Atoh1	1.89242	0.757099	areg	17	26	-	AGCAACTGTG
MA0720.1	Shox2	0.926947	0.757074	areg	63	70	-	TTAAGTAC
MA0142.1	Pou5f1::Sox2	5.64328	0.756634	areg	1	15	-	CTTAGTGATGTTAGC
MA0158.1	HOXA5	2.93898	0.756385	areg	185	192	-	CCCTGATT
MA0880.1	Dlx3	2.54986	0.756054	areg	48	55	-	CCATTTTA
MA0705.1	Lhx8	-1.14452	0.755612	areg	159	166	-	CCACTCGC
MA0676.1	Nr2e1	2.95244	0.755468	areg	54	62	-	CAAAGTCCC
MA0594.1	Hoxa9	3.71994	0.75481	areg	92	102	-	CATATACATTA
MA0520.1	Stat6	1.14616	0.754718	areg	20	34	-	GCTTTCAGAGCAACT
MA0739.1	Hic1	1.944	0.754685	areg	161	169	-	TTCCCACTC
MA0881.1	Dlx4	1.82154	0.754558	areg	63	70	-	TTAAGTAC
MA0709.1	Msx3	1.09629	0.754222	areg	91	98	-	TACATTAA
MA0100.2	Myb	0.384288	0.754104	areg	53	62	-	CAAAGTCCCA
MA0143.3	Sox2	0.10169	0.754058	areg	48	55	-	CCATTTTA
MA0067.1	Pax2	2.79836	0.753885	areg	157	164	-	ACTCGCGT
MA0739.1	Hic1	1.8835	0.753432	areg	162	170	-	TTTCCCACT
MA0885.1	Dlx2	0.852011	0.753267	areg	63	70	-	TTAAGTAC
MA0143.2	Sox2	6.31402	0.752691	areg	2	16	-	GCTTAGTGATGTTAG
MA0105.1	NFKB1	4.83625	0.752679	areg	67	76	-	GGGACATTAA
MA0143.1	Sox2	6.37039	0.752376	areg	2	16	-	GCTTAGTGATGTTAG
MA0006.1	Ahr::Arnt	3.76402	0.752267	areg	138	143	-	AGAGTG
MA0485.1	Hoxc9	3.0104	0.75117	areg	91	103	-	GCATATACATTAA
MA0078.1	Sox17	3.9272	0.750192	areg	37	45	-	ATGTTTGTG
MA0509.1	Rfx1	2.83328	0.750053	areg	109	122	-	CAGCCCAAAGAAAC
