# Supplementary material for: HDAC3 maintains oocyte meiosis arrest by repressing amphiregulin expression before the LH surge
Source: Nat Commun. 2019 Dec 16;10:5719. doi: 10.1038/s41467-019-13671-8 (PMC6915726; doi:10.1038/s41467-019-13671-8)
Supplement: Supplementary file 10 — Supplementary Data 8 [file 41467_2019_13671_MOESM10_ESM.xlsx]

## Sheet: Supplementary Data8
Order	Title	Charge	Precursor_MH	Peptide_Type	Peptide	Peptide_MH	Modifications	Refined_Score	SVM_Score	Score	E-value	Precursor_Mass_Error(Da)	Precursor_Mass_Error(ppm)	Target_Decoy	Q-value	Proteins	Protein_Type	FileID	isComplexSatisfied	isFilterIn
1	WHR-3.23458.23458.2.0.dta	2	1837.97	0	HGVQELEIELQSQLSK	1837.97	null	317.728	23.3523	7.21e-11	1	0.000189	0.102831	2	0	gi|CON_IPI00019359.3|SWISS-PROT:P35527 /	0	1	1	1
2	WHR-3.30971.30971.2.0.dta	2	2126.07	0	LLQDSVDFSLADAINTEFK	2126.07	null	242.261	19.2081	4.55e-09	1	0.000455	0.21401	2	0	sp|P20152|VIME_MOUSE /tr|A2AKJ2|A2AKJ2_MOUSE /tr|A0A0A6YWC8|A0A0A6YWC8_MOUSE /	0	1	1	1
3	WHR-3.32767.32767.2.0.dta	2	2096.05	0	ADLEMQIESLTEELAYLK	2096.05	null	310.376	18.4833	9.39e-09	1	0.003113	1.48518	2	0	gi|CON_IPI00009865.2|SWISS-PROT:P13645 /	0	1	1	1
4	WHR-3.32781.32781.2.0.dta	2	2112.04	0	ADLEMQIESLTEELAYLK	2112.04	Oxidation[M](5)	232.046	18.3876	1.03e-08	1	0.000942	0.446014	2	0	gi|CON_IPI00009865.2|SWISS-PROT:P13645 /	0	1	1	1
5	WHR-3.20504.20504.2.0.dta	2	1311.66	0	MALDIEIATYR	1311.66	Oxidation[M](1)	253.023	15.9324	1.2e-07	1	0.00045	0.343076	2	0	sp|P15331|PERI_MOUSE /sp|P20152|VIME_MOUSE /tr|G3X981|G3X981_MOUSE /tr|G5E846|G5E846_MOUSE /tr|A0A0A6YWC8|A0A0A6YWC8_MOUSE /	0	1	1	1
6	WHR-3.15705.15705.2.0.dta	2	1390.68	0	QSLEASLAETEGR	1390.68	null	224.745	15.794	1.38e-07	1	9e-05	0.064717	2	0	sp|P02535|K1C10_MOUSE /tr|A2A513|A2A513_MOUSE /gi|CON_IPI00009865.2|SWISS-PROT:P13645 /gi|CON_IPI00798492.2|SWISS-PROT:P02535-1 /	0	1	1	1
7	WHR-G.23345.23345.2.0.dta	2	1837.97	0	HGVQELEIELQSQLSK	1837.97	null	303.594	15.3847	2.08e-07	1	0.000327	0.177914	2	0	gi|CON_IPI00019359.3|SWISS-PROT:P35527 /	0	2	1	1
8	WHR-3.23678.23678.2.0.dta	2	1996.97	0	ELTTEIDNNIEQISSYK	1996.97	null	197.227	14.9993	3.06e-07	1	0.000202	0.101153	2	0	gi|CON_IPI00009865.2|SWISS-PROT:P13645 /	0	1	1	1
9	WHR-3.29476.29476.2.0.dta	2	2367.26	0	NQILNLTTDNANILLQIDNAR	2367.26	null	106.404	14.6737	4.24e-07	1	0.00063	0.26613	2	0	gi|CON_IPI00009865.2|SWISS-PROT:P13645 /	0	1	1	1
10	WHR-3.23437.23437.2.0.dta	2	1295.67	0	MALDIEIATYR	1295.67	null	223.259	14.4686	5.2e-07	1	0.000743	0.57345	2	0	sp|P15331|PERI_MOUSE /sp|P20152|VIME_MOUSE /tr|G3X981|G3X981_MOUSE /tr|G5E846|G5E846_MOUSE /tr|A0A0A6YWC8|A0A0A6YWC8_MOUSE /	0	1	1	1
11	WHR-3.19792.19792.2.0.dta	2	1599.83	0	NKLNDLEDALQQAK	1599.83	null	195.327	14.4268	5.43e-07	1	0.000149	0.093135	2	0	gi|CON_IPI00220327.3|SWISS-PROT:P04264 /	0	1	1	1
12	WHR-3.16104.16104.2.0.dta	2	1657.79	0	SGGGFSSGSAGIINYQR	1657.79	null	167.653	14.3373	5.93e-07	1	-0.000234	-0.141152	2	0	gi|CON_IPI00220327.3|SWISS-PROT:P04264 /	0	1	1	1
13	WHR-3.16622.16622.2.0.dta	2	1716.85	0	QISNLQQSISDAEQR	1716.85	null	201.947	14.2299	6.61e-07	1	0.000615	0.358214	2	0	gi|CON_IPI00220327.3|SWISS-PROT:P04264 /	0	1	1	1
14	WHR-3.22457.22457.2.0.dta	2	1263.69	0	LALDVEIATYR	1263.69	null	204.429	14.181	6.94e-07	1	0.00064	0.506452	2	0	sp|Q3UV17|K22O_MOUSE /sp|P07744|K2C4_MOUSE /sp|P50446|K2C6A_MOUSE /sp|Q9Z331|K2C6B_MOUSE /sp|Q922U2|K2C5_MOUSE /sp|Q8BGZ7|K2C75_MOUSE /tr|Q3UV11|Q3UV11_MOUSE /gi|CON_IPI00009867.3|SWISS-PROT:P13647 /gi|CON_IPI00021304.1|SWISS-PROT:P35908 /gi|CON_IPI00300725.7|SWISS-PROT:P02538 /gi|CON_IPI00299145.9|SWISS-PROT:P48668 /gi|CON_IPI00293665.7|SWISS-PROT:P04259 /gi|CON_IPI00697851.1|SWISS-PROT:Q5XQN5 /…	0	1	1	1
15	WHR-3.23337.23337.2.0.dta	2	1479.8	0	LGEYGFQNAILVR	1479.8	null	234.105	14.0622	7.81e-07	1	-0.00023	-0.155427	2	0	sp|P07724|ALBU_MOUSE /gi|CON_MSA|SWISS-PROT:P07724 /	0	1	1	1
16	WHR-HDAC.29495.29495.2.0.dta	2	1755.95	0	PAGPSVSELIVQAVSSSK	1755.95	null	296.449	13.9056	9.14e-07	1	0.000111	0.063214	2	0	sp|P43275|H11_MOUSE /	0	4	1	1
17	WHR-3.4851.4851.2.0.dta	2	1791.73	0	GGSGGSYGGGGSGGGYGGGSGSR	1791.73	null	92.4344	13.7718	1.04e-06	1	0.000142	0.079253	2	0	gi|CON_IPI00019359.3|SWISS-PROT:P35527 /	0	1	1	1
18	WHR-G.32611.32611.2.0.dta	2	2096.05	0	ADLEMQIESLTEELAYLK	2096.05	null	349.712	13.7598	1.06e-06	1	0.001527	0.728514	2	0	gi|CON_IPI00009865.2|SWISS-PROT:P13645 /	0	2	1	1
19	WHR-3.27991.27991.2.0.dta	2	1460.8	0	VDLLNQEIEFLK	1460.8	null	223.699	13.6868	1.14e-06	1	0.001148	0.785871	2	0	gi|CON_IPI00021304.1|SWISS-PROT:P35908 /	0	1	1	1
20	WHR-HDAC.33579.33579.2.0.dta	2	2544.31	0	SLEGDLEDLKDQIAQLEASLSAAK	2544.3	null	298.724	13.5179	1.35e-06	1	0.001706	0.670517	2	0	sp|P14733|LMNB1_MOUSE /	0	4	1	1
21	WHR-3.8535.8535.2.0.dta	2	1262.6	0	SLLEGEGSSGGGGR	1262.6	null	142.655	13.4582	1.43e-06	1	2.2e-05	0.017424	2	0	gi|CON_IPI00009865.2|SWISS-PROT:P13645 /	0	1	1	1
22	WHR-3.29794.29794.2.0.dta	2	1993.98	0	THNLEPYFESFINNLR	1993.98	null	133.399	13.4002	1.51e-06	1	0.000274	0.137414	2	0	gi|CON_IPI00220327.3|SWISS-PROT:P04264 /	0	1	1	1
23	WHR-3.24668.24668.2.0.dta	2	1277.71	0	LALDIEIATYR	1277.71	null	204.29	13.2437	1.77e-06	1	0.001784	1.39625	2	0	sp|P03995|GFAP_MOUSE /sp|Q6NXH9|K2C73_MOUSE /sp|Q9DCV7|K2C7_MOUSE /sp|Q9Z2T6|KRT85_MOUSE /tr|E9Q1Z0|E9Q1Z0_MOUSE /gi|CON_IPI00290078.5|SWISS-PROT:P19013 /gi|CON_IPI00347110.2|TREMBL:Q6NXH9 /gi|CON_IPI00406377.3|SWISS-PROT:Q9DCV7 /gi|CON_IPI00554648.3|SWISS-PROT:P05787 /gi|CON_IPI00853265.1|SWISS-PROT:Q6KB66-1 /gi|CON_IPI00306959.10|SWISS-PROT:P08729 /gi|CON_IPI00787323.2|H-INV:HIT000292931 /gi|CO…	0	1	1	1
24	WHR-3.23605.23605.2.0.dta	2	1295.67	0	MALDIEIATYR	1295.67	null	201.939	13.2275	1.8e-06	1	0.000765	0.59043	2	0	sp|P15331|PERI_MOUSE /sp|P20152|VIME_MOUSE /tr|G3X981|G3X981_MOUSE /tr|G5E846|G5E846_MOUSE /tr|A0A0A6YWC8|A0A0A6YWC8_MOUSE /	0	1	1	1
25	WHR-3.13609.13609.2.0.dta	2	1540.78	0	VAQTDGVNVEMHLK	1540.78	null	204.648	13.218	1.82e-06	1	-0.000772	-0.501045	2	0	sp|P23242|CXA1_MOUSE /	0	1	1	1
26	WHR-3.13608.13608.2.0.dta	2	1157.59	0	QGVDADINGLR	1157.59	null	215.645	13.1612	1.92e-06	1	-0.000366	-0.316174	2	0	gi|CON_IPI00019359.3|SWISS-PROT:P35527 /	0	1	1	1
27	WHR-3.15892.15892.2.0.dta	2	1254.57	0	LGDLYEEEMR	1254.57	null	183.645	13.0163	2.22e-06	1	0.000308	0.245503	2	0	sp|P20152|VIME_MOUSE /tr|A0A0A6YWC8|A0A0A6YWC8_MOUSE /	0	1	1	1
28	WHR-3.16460.16460.2.0.dta	2	1716.85	0	QISNLQQSISDAEQR	1716.85	null	180.871	12.8905	2.52e-06	1	0.000155	0.090282	2	0	gi|CON_IPI00220327.3|SWISS-PROT:P04264 /	0	1	1	1
29	WHR-HDAC.23147.23147.2.0.dta	2	1459.77	0	LPAAGVGDMVMATVK	1459.76	null	311.858	12.7812	2.81e-06	1	0.001014	0.694633	2	0	sp|P62830|RL23_MOUSE /	0	4	1	1
30	WHR-3.18601.18601.2.0.dta	2	1357.7	0	LNDLEDALQQAK	1357.7	null	198.313	12.7375	2.94e-06	1	0.000893	0.657732	2	0	gi|CON_IPI00220327.3|SWISS-PROT:P04264 /	0	1	1	1
31	WHR-3.18898.18898.2.0.dta	2	1716.94	0	VAAGHELQPLAIVDQR	1716.94	null	139.843	12.7362	2.94e-06	1	-0.000577	-0.336063	2	0	sp|P23242|CXA1_MOUSE /	0	1	1	1
32	WHR-3.32569.32569.2.0.dta	2	1847	0	PINLEPIFQGYIDSLK	1846.99	null	129.192	12.6972	3.06e-06	1	0.000759	0.410938	2	0	gi|CON_IPI00021304.1|SWISS-PROT:P35908 /	0	1	1	1
33	WHR-3.32329.32329.2.0.dta	2	1743.82	0	AMGIMNSFVNDIFER	1743.82	null	139.504	12.5776	3.45e-06	1	0.000679	0.389375	2	0	sp|Q64475|H2B1B_MOUSE /sp|Q6ZWY9|H2B1C_MOUSE /sp|P10853|H2B1F_MOUSE /sp|Q64478|H2B1H_MOUSE /sp|P10854|H2B1M_MOUSE /sp|Q8CGP2|H2B1P_MOUSE /sp|Q8CGP1|H2B1K_MOUSE /sp|Q64524|H2B2E_MOUSE /sp|Q9D2U9|H2B3A_MOUSE /sp|Q64525|H2B2B_MOUSE /sp|Q8CGP0|H2B3B_MOUSE /tr|Q8CBB6|Q8CBB6_MOUSE /tr|G3X9D5|G3X9D5_MOUSE /	0	1	1	1
34	WHR-3.19584.19584.2.0.dta	2	1344.68	0	ASLEAAIADAEQR	1344.68	null	212.518	12.518	3.66e-06	1	0.000572	0.425381	2	0	sp|P11679|K2C8_MOUSE /gi|CON_IPI00554648.3|SWISS-PROT:P05787 /gi|CON_IPI00787323.2|H-INV:HIT000292931 /	0	1	1	1
35	WHR-3.17259.17259.2.0.dta	2	1309.61	0	NLQEAEEWYK	1309.61	null	250.983	12.3289	4.42e-06	1	-0.000236	-0.180207	2	0	sp|P15331|PERI_MOUSE /sp|P20152|VIME_MOUSE /tr|G3X981|G3X981_MOUSE /tr|G5E846|G5E846_MOUSE /tr|A0A0A6YWC8|A0A0A6YWC8_MOUSE /	0	1	1	1
36	WHR-3.18436.18436.2.0.dta	2	1357.7	0	LNDLEDALQQAK	1357.7	null	219.517	12.3037	4.53e-06	1	0.005545	4.08413	2	0	gi|CON_IPI00220327.3|SWISS-PROT:P04264 /	0	1	1	1
37	WHR-HDAC.33505.33505.2.0.dta	2	1913.93	0	FQDTAEALAAFTALMEGK	1913.93	null	290.471	12.1975	5.04e-06	1	0.001007	0.526142	2	0	sp|Q6DFW4|NOP58_MOUSE /tr|A0A0A0MQ76|A0A0A0MQ76_MOUSE /	0	4	1	1
38	WHR-3.24833.24833.2.0.dta	2	1277.71	0	LALDIEIATYR	1277.71	null	198.252	12.1868	5.1e-06	1	0.00154	1.20528	2	0	sp|P03995|GFAP_MOUSE /sp|Q6NXH9|K2C73_MOUSE /sp|Q9DCV7|K2C7_MOUSE /sp|Q9Z2T6|KRT85_MOUSE /tr|E9Q1Z0|E9Q1Z0_MOUSE /gi|CON_IPI00290078.5|SWISS-PROT:P19013 /gi|CON_IPI00347110.2|TREMBL:Q6NXH9 /gi|CON_IPI00406377.3|SWISS-PROT:Q9DCV7 /gi|CON_IPI00554648.3|SWISS-PROT:P05787 /gi|CON_IPI00853265.1|SWISS-PROT:Q6KB66-1 /gi|CON_IPI00306959.10|SWISS-PROT:P08729 /gi|CON_IPI00787323.2|H-INV:HIT000292931 /gi|CO…	0	1	1	1
39	WHR-3.19240.19240.2.0.dta	2	1707.77	0	GSLGGGFSSGGFSGGSFSR	1707.77	null	161.978	12.0971	5.58e-06	1	-0.003337	-1.95401	2	0	gi|CON_IPI00009865.2|SWISS-PROT:P13645 /	0	1	1	1
40	WHR-3.14712.14712.2.0.dta	2	1193.62	0	YEELQVTVGR	1193.62	null	175.561	12.09	5.62e-06	1	7.2e-05	0.060321	2	0	gi|CON_IPI00021304.1|SWISS-PROT:P35908 /	0	1	1	1
41	WHR-HDAC.33588.33588.2.0.dta	2	2096.05	0	ADLEMQIESLTEELAYLK	2096.05	null	276.68	12.0771	5.69e-06	1	0.000489	0.233296	2	0	gi|CON_IPI00009865.2|SWISS-PROT:P13645 /	0	4	1	1
42	WHR-HDAC.29670.29670.2.0.dta	2	1867.94	0	ITGEAFVQFASQELAEK	1867.94	null	289.035	12.0567	5.81e-06	1	0.000547	0.292835	2	0	sp|Q9Z2X1|HNRPF_MOUSE /tr|J3QM80|J3QM80_MOUSE /tr|J3QMT0|J3QMT0_MOUSE /	0	4	1	1
43	WHR-3.21488.21488.2.0.dta	2	1475.75	0	WELLQQVDTSTR	1475.75	null	151.364	12.0394	5.91e-06	1	-8.1e-05	-0.054887	2	0	gi|CON_IPI00220327.3|SWISS-PROT:P04264 /	0	1	1	1
44	WHR-3.6434.6434.2.0.dta	2	1088.53	0	QDVDNASLAR	1088.53	null	206.331	11.9756	6.3e-06	1	-0.000129	-0.118508	2	0	sp|P20152|VIME_MOUSE /tr|A0A0A6YWC8|A0A0A6YWC8_MOUSE /	0	1	1	1
45	WHR-3.7620.7620.2.0.dta	2	2383.95	0	GGGGGGYGSGGSSYGSGGGSYGSGGGGGGGR	2383.95	null	75.3811	11.9582	6.41e-06	1	-0.000657	-0.275593	2	0	gi|CON_IPI00220327.3|SWISS-PROT:P04264 /	0	1	1	1
46	WHR-3.31312.31312.2.0.dta	2	1890.97	0	QNLEPLFEQYINNLR	1890.97	null	115.907	11.8953	6.82e-06	1	0.000163	0.086199	2	0	gi|CON_IPI00009867.3|SWISS-PROT:P13647 /gi|CON_IPI00300725.7|SWISS-PROT:P02538 /gi|CON_IPI00299145.9|SWISS-PROT:P48668 /gi|CON_IPI00293665.7|SWISS-PROT:P04259 /	0	1	1	1
47	WHR-3.14019.14019.2.0.dta	2	1296.61	0	EEAESTLQSFR	1296.61	null	190.236	11.8921	6.84e-06	1	0.000135	0.104118	2	0	sp|P20152|VIME_MOUSE /tr|A0A0A6YWC8|A0A0A6YWC8_MOUSE /	0	1	1	1
48	WHR-3.12550.12550.2.0.dta	2	1895.83	0	QASEQNWANYSAEQNR	1895.83	null	127.146	11.8591	7.07e-06	1	-0.000336	-0.177231	2	0	sp|P23242|CXA1_MOUSE /	0	1	1	1
49	WHR-3.24506.24506.2.0.dta	2	1277.71	0	LALDIEIATYR	1277.71	null	212.031	11.8447	7.18e-06	1	0.001363	1.06675	2	0	sp|P03995|GFAP_MOUSE /sp|Q6NXH9|K2C73_MOUSE /sp|Q9DCV7|K2C7_MOUSE /sp|Q9Z2T6|KRT85_MOUSE /tr|E9Q1Z0|E9Q1Z0_MOUSE /gi|CON_IPI00290078.5|SWISS-PROT:P19013 /gi|CON_IPI00347110.2|TREMBL:Q6NXH9 /gi|CON_IPI00406377.3|SWISS-PROT:Q9DCV7 /gi|CON_IPI00554648.3|SWISS-PROT:P05787 /gi|CON_IPI00853265.1|SWISS-PROT:Q6KB66-1 /gi|CON_IPI00306959.10|SWISS-PROT:P08729 /gi|CON_IPI00787323.2|H-INV:HIT000292931 /gi|CO…	0	1	1	1
50	WHR-3.21654.21654.2.0.dta	2	1475.75	0	WELLQQVDTSTR	1475.75	null	161.891	11.8388	7.22e-06	1	0.000537	0.363883	2	0	gi|CON_IPI00220327.3|SWISS-PROT:P04264 /	0	1	1	1
51	WHR-3.28533.28533.2.0.dta	2	1797.01	0	NVQALEIELQSQLALK	1797.01	null	166.835	11.7028	8.27e-06	1	0.001775	0.987751	2	0	gi|CON_IPI00009865.2|SWISS-PROT:P13645 /	0	1	1	1
52	WHR-3.12414.12414.2.0.dta	2	1270.56	0	LGDLYEEEMR	1270.56	Oxidation[M](9)	155.049	11.6721	8.53e-06	1	-0.000183	-0.144031	2	0	sp|P20152|VIME_MOUSE /tr|A0A0A6YWC8|A0A0A6YWC8_MOUSE /	0	1	1	1
53	WHR-3.13329.13329.2.0.dta	2	1237.58	0	KDAEAWFNEK	1237.58	null	202.87	11.6371	8.83e-06	1	4e-05	0.032321	2	0	gi|CON_IPI00009865.2|SWISS-PROT:P13645 /gi|CON_IPI00418663.3|SWISS-PROT:Q7Z3Y7 /	0	1	1	1
54	WHR-HDAC.21477.21477.2.0.dta	2	1471.73	0	TPSSDVLVFDYTK	1471.73	null	332.414	11.4537	1.06e-05	1	0.001535	1.04299	2	0	sp|Q60972|RBBP4_MOUSE /sp|Q60973|RBBP7_MOUSE /tr|A2AFJ1|A2AFJ1_MOUSE /tr|F6ZLC6|F6ZLC6_MOUSE /tr|A2AFI9|A2AFI9_MOUSE /	0	4	1	1
55	WHR-3.12954.12954.2.0.dta	2	1586.77	0	VQALEEANNDLENK	1586.77	null	125.521	11.4391	1.08e-05	1	0.000235	0.1481	2	0	gi|CON_IPI00019359.3|SWISS-PROT:P35527 /	0	1	1	1
56	WHR-3.21819.21819.2.0.dta	2	1475.75	0	WELLQQVDTSTR	1475.75	null	163.89	11.3352	1.19e-05	1	-0.0005	-0.338811	2	0	gi|CON_IPI00220327.3|SWISS-PROT:P04264 /	0	1	1	1
57	WHR-3.29739.29739.3.0.dta	3	1993.98	0	THNLEPYFESFINNLR	1993.98	null	149.655	11.3244	1.21e-05	1	0.001779	0.892187	2	0	gi|CON_IPI00220327.3|SWISS-PROT:P04264 /	0	1	1	1
58	WHR-3.32503.32503.3.0.dta	3	3052.63	0	TIDDLKNQILNLTTDNANILLQIDNAR	3052.63	null	64.1925	11.2248	1.33e-05	1	0.003154	1.03321	2	0	gi|CON_IPI00009865.2|SWISS-PROT:P13645 /	0	1	1	1
59	WHR-HDAC.30737.30737.2.0.dta	2	1931.17	0	VTIAQGGVLPNIQAVLLPK	1931.17	null	224.025	11.1556	1.43e-05	1	-0.000147	-0.07612	2	0	sp|Q8CGP5|H2A1F_MOUSE /sp|Q8CGP6|H2A1H_MOUSE /sp|P22752|H2A1_MOUSE /sp|Q8CGP7|H2A1K_MOUSE /sp|Q6GSS7|H2A2A_MOUSE /sp|Q64523|H2A2C_MOUSE /sp|Q8BFU2|H2A3_MOUSE /sp|Q8R1M2|H2AJ_MOUSE /tr|Q8CGP4|Q8CGP4_MOUSE /tr|F8WIX8|F8WIX8_MOUSE /	0	4	1	1
60	WHR-HDAC.33624.33624.2.0.dta	2	2668.33	0	NLPQYVSNELLEEAFSVFGQVER	2668.33	null	173.38	11.1238	1.48e-05	1	0.000523	0.196003	2	0	sp|Q99K48|NONO_MOUSE /	0	4	1	1
61	WHR-3.11512.11512.2.0.dta	2	1393.73	0	TNAENEFVTIKK	1393.73	null	152.899	11.1234	1.48e-05	1	0.000324	0.232469	2	0	sp|P04104|K2C1_MOUSE /gi|CON_IPI00220327.3|SWISS-PROT:P04264 /	0	1	1	1
62	WHR-HDAC.25897.25897.2.0.dta	2	1841.89	0	STGEAFVQFASQEIAEK	1841.89	null	252.811	11.0637	1.57e-05	1	0.00041	0.222597	2	0	sp|O35737|HNRH1_MOUSE /sp|P70333|HNRH2_MOUSE /tr|Q8C2Q7|Q8C2Q7_MOUSE /	0	4	1	1
63	WHR-3.20625.20625.2.0.dta	2	1400.68	0	STDYGIFQINSR	1400.68	null	177.169	11.0626	1.57e-05	1	0.001078	0.769626	2	0	sp|P17897|LYZ1_MOUSE /	0	1	1	1
64	WHR-3.15441.15441.2.0.dta	2	1208.62	0	TAAENDFVTLK	1208.62	null	159.322	11.0284	1.62e-05	1	-0.00062	-0.512984	2	0	gi|CON_IPI00021304.1|SWISS-PROT:P35908 /	0	1	1	1
65	WHR-3.13441.13441.2.0.dta	2	1157.59	0	QGVDADINGLR	1157.59	null	220.649	11.0054	1.66e-05	1	0.000234	0.202144	2	0	gi|CON_IPI00019359.3|SWISS-PROT:P35527 /	0	1	1	1
66	WHR-HDAC.22368.22368.2.0.dta	2	1461.76	0	IFDEILVNAADNK	1461.76	null	258.704	10.9492	1.76e-05	1	-0.000127	-0.086882	2	0	sp|Q01320|TOP2A_MOUSE /sp|Q64511|TOP2B_MOUSE /	0	4	1	1
67	WHR-3.13438.13438.2.0.dta	2	1540.78	0	VAQTDGVNVEMHLK	1540.78	null	152.552	10.9462	1.76e-05	1	-0.001443	-0.936539	2	0	sp|P23242|CXA1_MOUSE /	0	1	1	1
68	WHR-3.22623.22623.2.0.dta	2	1263.69	0	LALDVEIATYR	1263.69	null	148.331	10.938	1.78e-05	1	0.000436	0.34502	2	0	sp|Q3UV17|K22O_MOUSE /sp|P07744|K2C4_MOUSE /sp|P50446|K2C6A_MOUSE /sp|Q9Z331|K2C6B_MOUSE /sp|Q922U2|K2C5_MOUSE /sp|Q8BGZ7|K2C75_MOUSE /tr|Q3UV11|Q3UV11_MOUSE /gi|CON_IPI00009867.3|SWISS-PROT:P13647 /gi|CON_IPI00021304.1|SWISS-PROT:P35908 /gi|CON_IPI00300725.7|SWISS-PROT:P02538 /gi|CON_IPI00299145.9|SWISS-PROT:P48668 /gi|CON_IPI00293665.7|SWISS-PROT:P04259 /gi|CON_IPI00697851.1|SWISS-PROT:Q5XQN5 /…	0	1	1	1
69	WHR-HDAC.25732.25732.2.0.dta	2	1841.89	0	STGEAFVQFASQEIAEK	1841.89	null	261.336	10.8916	1.86e-05	1	0.001024	0.55595	2	0	sp|O35737|HNRH1_MOUSE /sp|P70333|HNRH2_MOUSE /tr|Q8C2Q7|Q8C2Q7_MOUSE /	0	4	1	1
70	WHR-3.8691.8691.2.0.dta	2	1262.6	0	SLLEGEGSSGGGGR	1262.6	null	109.411	10.8885	1.87e-05	1	1e-05	0.00792	2	0	gi|CON_IPI00009865.2|SWISS-PROT:P13645 /	0	1	1	1
71	WHR-HDAC.25688.25688.2.0.dta	2	1884.04	0	KPAGPSVSELIVQAVSSSK	1884.04	null	244.503	10.8489	1.94e-05	1	0.000876	0.464957	2	0	sp|P43275|H11_MOUSE /	0	4	1	1
72	WHR-3.8783.8783.2.0.dta	2	1041.56	0	VDPEIQNVK	1041.56	null	216.254	10.8222	2e-05	1	0.001038	0.996584	2	0	sp|Q3TTY5|K22E_MOUSE /gi|CON_IPI00021304.1|SWISS-PROT:P35908 /gi|CON_IPI00622240.4|SWISS-PROT:Q3TTY5 /	0	1	1	1
73	WHR-3.17985.17985.2.0.dta	2	1682.86	0	ETNLESLPLVDTHSK	1682.86	null	121.415	10.7791	2.08e-05	1	-0.000386	-0.229371	2	0	sp|P20152|VIME_MOUSE /	0	1	1	1
74	WHR-HDAC.33424.33424.2.0.dta	2	1985.99	0	GLAEDIENEVVQITWNR	1985.99	null	221.831	10.7382	2.17e-05	1	0.000587	0.29557	2	0	sp|O08810|U5S1_MOUSE /tr|A2AH85|A2AH85_MOUSE /tr|G3UZ34|G3UZ34_MOUSE /	0	4	1	1
75	WHR-3.30982.30982.3.0.dta	3	2126.07	0	LLQDSVDFSLADAINTEFK	2126.07	null	114.827	10.7122	2.23e-05	1	0.001153	0.542316	2	0	sp|P20152|VIME_MOUSE /tr|A2AKJ2|A2AKJ2_MOUSE /tr|A0A0A6YWC8|A0A0A6YWC8_MOUSE /	0	1	1	1
76	WHR-3.11771.11771.2.0.dta	2	1165.58	0	YEELQVTAGR	1165.58	null	173.918	10.7095	2.23e-05	1	6e-05	0.051476	2	0	sp|P50446|K2C6A_MOUSE /sp|Q9Z331|K2C6B_MOUSE /sp|Q8BGZ7|K2C75_MOUSE /tr|Q3UV11|Q3UV11_MOUSE /tr|Q6IFZ8|Q6IFZ8_MOUSE /gi|CON_IPI00300725.7|SWISS-PROT:P02538 /gi|CON_IPI00299145.9|SWISS-PROT:P48668 /gi|CON_IPI00293665.7|SWISS-PROT:P04259 /gi|CON_IPI00131368.3|SWISS-PROT:P50446 /gi|CON_IPI00221797.1|TREMBL:Q8BGZ7;Q99MH7 /gi|CON_IPI00005859.3|SWISS-PROT:O95678 /	0	1	1	1
77	WHR-HDAC.31023.31023.2.0.dta	2	1759.81	0	AMGIMNSFVNDIFER	1759.81	Oxidation[M](2)	253.846	10.637	2.4e-05	1	-8.6e-05	-0.048869	2	0	sp|Q64475|H2B1B_MOUSE /sp|Q6ZWY9|H2B1C_MOUSE /sp|P10853|H2B1F_MOUSE /sp|Q64478|H2B1H_MOUSE /sp|P10854|H2B1M_MOUSE /sp|Q8CGP2|H2B1P_MOUSE /sp|Q8CGP1|H2B1K_MOUSE /sp|Q64524|H2B2E_MOUSE /sp|Q9D2U9|H2B3A_MOUSE /sp|Q64525|H2B2B_MOUSE /sp|Q8CGP0|H2B3B_MOUSE /tr|Q8CBB6|Q8CBB6_MOUSE /tr|G3X9D5|G3X9D5_MOUSE /	0	4	1	1
78	WHR-HDAC.8876.8876.2.0.dta	2	1910.79	0	SSGSPYGGGYGSGGGSGGYGSR	1910.79	null	174.835	10.6289	2.42e-05	1	-0.000481	-0.251728	2	0	sp|Q8BG05|ROA3_MOUSE /tr|B2RXM2|B2RXM2_MOUSE /tr|J3QNY1|J3QNY1_MOUSE /tr|E9Q7H5|E9Q7H5_MOUSE /tr|A2AL12|A2AL12_MOUSE /tr|A2AL13|A2AL13_MOUSE /	0	4	1	1
79	WHR-G.32623.32623.2.0.dta	2	2112.04	0	ADLEMQIESLTEELAYLK	2112.04	Oxidation[M](5)	205.204	10.6247	2.43e-05	1	0.000317	0.150092	2	0	gi|CON_IPI00009865.2|SWISS-PROT:P13645 /	0	2	1	1
80	WHR-HDAC.24391.24391.2.0.dta	2	1597.79	0	VYFDLQIGDESVGR	1597.79	null	225.954	10.6102	2.47e-05	1	0.000163	0.102016	2	0	sp|P24369|PPIB_MOUSE /	0	4	1	1
81	WHR-G-2.25092.25092.2.0.dta	2	1775.81	0	AMGIMNSFVNDIFER	1775.81	Oxidation[M](2);Oxidation[M](5)	306.034	10.5988	2.49e-05	1	0.000141	0.0794	2	0	sp|Q64475|H2B1B_MOUSE /sp|Q6ZWY9|H2B1C_MOUSE /sp|P10853|H2B1F_MOUSE /sp|Q64478|H2B1H_MOUSE /sp|P10854|H2B1M_MOUSE /sp|Q8CGP2|H2B1P_MOUSE /sp|Q8CGP1|H2B1K_MOUSE /sp|Q64524|H2B2E_MOUSE /sp|Q9D2U9|H2B3A_MOUSE /sp|Q64525|H2B2B_MOUSE /sp|Q8CGP0|H2B3B_MOUSE /tr|Q8CBB6|Q8CBB6_MOUSE /tr|G3X9D5|G3X9D5_MOUSE /	0	3	1	1
82	WHR-G-2.25246.25246.2.0.dta	2	1775.81	0	AMGIMNSFVNDIFER	1775.81	Oxidation[M](2);Oxidation[M](5)	271.924	10.5343	2.66e-05	1	0.000623	0.350826	2	0	sp|Q64475|H2B1B_MOUSE /sp|Q6ZWY9|H2B1C_MOUSE /sp|P10853|H2B1F_MOUSE /sp|Q64478|H2B1H_MOUSE /sp|P10854|H2B1M_MOUSE /sp|Q8CGP2|H2B1P_MOUSE /sp|Q8CGP1|H2B1K_MOUSE /sp|Q64524|H2B2E_MOUSE /sp|Q9D2U9|H2B3A_MOUSE /sp|Q64525|H2B2B_MOUSE /sp|Q8CGP0|H2B3B_MOUSE /tr|Q8CBB6|Q8CBB6_MOUSE /tr|G3X9D5|G3X9D5_MOUSE /	0	3	1	1
83	WHR-3.31752.31752.3.0.dta	3	2902.41	0	NYSPYYNTIDDLKDQIVDLTVGNNK	2902.41	null	58.1643	10.511	2.72e-05	1	0.002537	0.874101	2	0	gi|CON_IPI00019359.3|SWISS-PROT:P35527 /	0	1	1	1
84	WHR-3.29904.29904.3.0.dta	3	1993.98	0	THNLEPYFESFINNLR	1993.98	null	148.631	10.5057	2.74e-05	1	0.001789	0.897202	2	0	gi|CON_IPI00220327.3|SWISS-PROT:P04264 /	0	1	1	1
85	WHR-3.6610.6610.2.0.dta	2	1232.6	0	SGGGGGGGLGSGGSIR	1232.6	null	136.802	10.4727	2.83e-05	1	-0.001498	-1.21532	2	0	gi|CON_IPI00019359.3|SWISS-PROT:P35527 /	0	1	1	1
86	WHR-3.13543.13543.2.0.dta	2	1475.78	0	FLEQQNQVLQTK	1475.79	null	127.666	10.4686	2.84e-05	1	-0.000271	-0.183631	2	0	sp|Q6IFZ6|K2C1B_MOUSE /sp|P04104|K2C1_MOUSE /sp|Q9R0H5|K2C71_MOUSE /sp|Q6NXH9|K2C73_MOUSE /sp|Q6IFZ9|K2C74_MOUSE /gi|CON_IPI00220327.3|SWISS-PROT:P04264 /gi|CON_IPI00021304.1|SWISS-PROT:P35908 /gi|CON_IPI00714876.1|ENSEMBL:ENSBTAP00000038253 /gi|CON_IPI00347110.2|TREMBL:Q6NXH9 /gi|CON_IPI00462140.1|SWISS-PROT:Q6IFZ6 /gi|CON_IPI00468956.4|SWISS-PROT:Q9R0H5 /gi|CON_IPI00376379.3|SWISS-PROT:Q7Z794 /	0	1	1	1
87	WHR-HDAC.33015.33015.2.0.dta	2	2148.01	0	GFGFVTYATVEEVDAAMNAR	2148.01	null	184.466	10.422	2.98e-05	1	0.000798	0.371507	2	0	sp|P49312|ROA1_MOUSE /tr|Q5EBP8|Q5EBP8_MOUSE /	0	4	1	1
88	WHR-G.23139.23139.2.0.dta	2	1479.79	0	LGEYGFQNALIVR	1479.8	null	245.757	10.4113	3.01e-05	1	-0.000396	-0.267605	2	0	gi|CON_IPI00708398.1|SWISS-PROT:P02769 /	0	2	1	1
89	WHR-HDAC.33425.33425.2.0.dta	2	2639.3	0	NLSPYVSNELLEEAFSQFGPIER	2639.3	null	182.221	10.4111	3.01e-05	1	0.000856	0.324329	2	0	sp|Q8VIJ6|SFPQ_MOUSE /	0	4	1	1
90	WHR-HDAC.17453.17453.2.0.dta	2	1300.69	0	NDEELNKLLGR	1300.69	null	278.432	10.337	3.24e-05	1	-3e-06	-0.002306	2	0	sp|Q8CGP5|H2A1F_MOUSE /sp|Q8CGP6|H2A1H_MOUSE /sp|P22752|H2A1_MOUSE /sp|Q8CGP7|H2A1K_MOUSE /sp|Q8BFU2|H2A3_MOUSE /sp|Q8R1M2|H2AJ_MOUSE /tr|Q8CGP4|Q8CGP4_MOUSE /	0	4	1	1
91	WHR-HDAC.33601.33601.2.0.dta	2	2112.04	0	ADLEMQIESLTEELAYLK	2112.04	Oxidation[M](5)	240.191	10.3158	3.31e-05	1	0.000509	0.240999	2	0	gi|CON_IPI00009865.2|SWISS-PROT:P13645 /	0	4	1	1
92	WHR-3.30333.30333.3.0.dta	3	2888.39	0	NVSTGDVNVEMNAAPGVDLTQLLNNMR	2888.39	Oxidation[M](11)	58.6933	10.3014	3.36e-05	1	0.001343	0.464965	2	0	gi|CON_IPI00009865.2|SWISS-PROT:P13645 /	0	1	1	1
93	WHR-HDAC.18114.18114.2.0.dta	2	1882.95	0	IFVGGIKEDTEEYNLR	1882.95	null	204.365	10.3006	3.36e-05	1	-0.000952	-0.505588	2	0	sp|Q8BG05|ROA3_MOUSE /tr|B2RXM2|B2RXM2_MOUSE /tr|J3QNY1|J3QNY1_MOUSE /tr|E9Q7H5|E9Q7H5_MOUSE /tr|A2AL12|A2AL12_MOUSE /	0	4	1	1
94	WHR-3.25559.25559.2.0.dta	2	1405.76	0	VESLQEEIAFLK	1405.76	null	161.01	10.2706	3.46e-05	1	0.001077	0.766135	2	0	sp|P20152|VIME_MOUSE /tr|A0A0A6YWC8|A0A0A6YWC8_MOUSE /	0	1	1	1
95	WHR-3.12145.12145.2.0.dta	2	1381.65	0	ALEESNYELEGK	1381.65	null	114.047	10.2506	3.53e-05	1	0.000591	0.42775	2	0	sp|P02535|K1C10_MOUSE /tr|A2A513|A2A513_MOUSE /gi|CON_IPI00009865.2|SWISS-PROT:P13645 /gi|CON_IPI00798492.2|SWISS-PROT:P02535-1 /	0	1	1	1
96	WHR-HDAC.30374.30374.2.0.dta	2	1752.87	0	VGEVTYVELLMDAEGK	1752.87	null	218.236	10.2481	3.54e-05	1	0.000563	0.321187	2	0	sp|Q9D0E1|HNRPM_MOUSE /tr|B8JK32|B8JK32_MOUSE /tr|B8JK33|B8JK33_MOUSE /	0	4	1	1
97	WHR-HDAC.23411.23411.2.0.dta	2	1479.8	0	LGEYGFQNAILVR	1479.8	null	233.589	10.2352	3.59e-05	1	0.000887	0.599407	2	0	sp|P07724|ALBU_MOUSE /gi|CON_MSA|SWISS-PROT:P07724 /	0	4	1	1
98	WHR-3.22614.22614.2.0.dta	2	1533.85	0	KVESLQEEIAFLK	1533.85	null	125.981	10.2234	3.63e-05	1	0.000513	0.334452	2	0	sp|P20152|VIME_MOUSE /tr|A0A0A6YWC8|A0A0A6YWC8_MOUSE /	0	1	1	1
99	WHR-HDAC.33577.33577.3.0.dta	3	2544.31	0	SLEGDLEDLKDQIAQLEASLSAAK	2544.3	null	182.437	10.2073	3.69e-05	1	0.004244	1.66804	2	0	sp|P14733|LMNB1_MOUSE /	0	4	1	1
100	WHR-3.8948.8948.2.0.dta	2	1090.53	0	VTMQNLNDR	1090.53	null	159.521	10.2007	3.71e-05	1	0	0	2	0	sp|P02535|K1C10_MOUSE /sp|Q61781|K1C14_MOUSE /sp|Q9Z2K1|K1C16_MOUSE /sp|Q61414|K1C15_MOUSE /sp|Q8VCW2|K1C25_MOUSE /sp|Q9Z320|K1C27_MOUSE /tr|B1AQ77|B1AQ77_MOUSE /tr|A2A513|A2A513_MOUSE /gi|CON_IPI00217963.3|SWISS-PROT:P08779 /gi|CON_IPI00009865.2|SWISS-PROT:P13645 /gi|CON_IPI00384444.5|SWISS-PROT:P02533 /gi|CON_IPI00703407.2|TREMBL:Q148H6 /gi|CON_IPI00131209.3|TREMBL:Q3ZAW8;Q9EQD6;Q9EQD7 /gi|CON_…	0	1	1	1
101	WHR-HDAC.16462.16462.2.0.dta	2	1272.68	0	NDEELNKLLGK	1272.68	null	258.204	10.1448	3.93e-05	1	0.00012	0.094289	2	0	sp|Q6GSS7|H2A2A_MOUSE /sp|Q64523|H2A2C_MOUSE /tr|F8WIX8|F8WIX8_MOUSE /	0	4	1	1
102	WHR-3.30124.30124.2.0.dta	2	1567.74	0	DAFLGSFLYEYSR	1567.74	null	102.024	10.1302	3.99e-05	1	7.4e-05	0.047202	2	0	gi|CON_IPI00708398.1|SWISS-PROT:P02769 /	0	1	1	1
103	WHR-3.12447.12447.2.0.dta	2	1115.57	0	VELQELNDR	1115.57	null	178.525	10.1136	4.05e-05	1	0.00083	0.744015	2	0	sp|P31001|DESM_MOUSE /sp|P20152|VIME_MOUSE /tr|A2AKJ2|A2AKJ2_MOUSE /tr|A0A0A6YWC8|A0A0A6YWC8_MOUSE /	0	1	1	1
104	WHR-HDAC.19739.19739.2.0.dta	2	1613.78	0	MGPLGLDHMASSIER	1613.78	null	226.304	10.0941	4.13e-05	1	-0.000494	-0.306114	2	0	sp|Q9D0E1|HNRPM_MOUSE /tr|B8JK32|B8JK32_MOUSE /tr|B8JK33|B8JK33_MOUSE /	0	4	1	1
105	WHR-3.31257.31257.3.0.dta	3	1890.97	0	QNLEPLFEQYINNLR	1890.97	null	124.219	10.089	4.15e-05	1	1.5e-05	0.007932	2	0	gi|CON_IPI00009867.3|SWISS-PROT:P13647 /gi|CON_IPI00300725.7|SWISS-PROT:P02538 /gi|CON_IPI00299145.9|SWISS-PROT:P48668 /gi|CON_IPI00293665.7|SWISS-PROT:P04259 /	0	1	1	1
106	WHR-3.14151.14151.2.0.dta	2	1179.6	0	YEELQITAGR	1179.6	null	164.986	10.0844	4.17e-05	1	0.001688	1.43099	2	0	gi|CON_IPI00220327.3|SWISS-PROT:P04264 /	0	1	1	1
107	WHR-HDAC.26514.26514.2.0.dta	2	1933.08	0	HILLAVANDEELNQLLK	1933.08	null	165.222	10.0737	4.22e-05	1	-1.8e-05	-0.009312	2	0	sp|Q8CCK0|H2AW_MOUSE /sp|Q9QZQ8|H2AY_MOUSE /	0	4	1	1
108	WHR-3.15444.15444.2.0.dta	2	1067.62	0	ESTLHLVLR	1067.62	null	213.957	10.051	4.31e-05	1	-0.000399	-0.373728	2	0	sp|P62984|RL40_MOUSE /sp|P62983|RS27A_MOUSE /sp|P0CG49|UBB_MOUSE /sp|P0CG50|UBC_MOUSE /tr|J3QK04|J3QK04_MOUSE /tr|A0A0A6YW67|A0A0A6YW67_MOUSE /tr|E9Q4P0|E9Q4P0_MOUSE /tr|Q5SX22|Q5SX22_MOUSE /tr|E9Q9J0|E9Q9J0_MOUSE /tr|E9QNP0|E9QNP0_MOUSE /tr|E9Q5F6|E9Q5F6_MOUSE /	0	1	1	1
109	WHR-3.17372.17372.3.0.dta	3	2501.25	0	SKAEAESLYQSKYEELQITAGR	2501.25	null	116.986	10.0464	4.33e-05	1	-0.005388	-2.15412	2	0	gi|CON_IPI00220327.3|SWISS-PROT:P04264 /	0	1	1	1
110	WHR-3.15545.15545.2.0.dta	2	1390.68	0	QSLEASLAETEGR	1390.68	null	152.725	10.0424	4.35e-05	1	-0.000136	-0.097794	2	0	sp|P02535|K1C10_MOUSE /tr|A2A513|A2A513_MOUSE /gi|CON_IPI00009865.2|SWISS-PROT:P13645 /gi|CON_IPI00798492.2|SWISS-PROT:P02535-1 /	0	1	1	1
111	WHR-3.4683.4683.2.0.dta	2	1197.55	0	GGSISGGGYGSGGGK	1197.55	null	92.3789	10.0355	4.38e-05	1	5.1e-05	0.042587	2	0	gi|CON_IPI00021304.1|SWISS-PROT:P35908 /	0	1	1	1
112	WHR-HDAC.8316.8316.2.0.dta	2	1578.79	0	ALAAAGYDVEKNNSR	1578.79	null	206.546	10.0031	4.53e-05	1	-0.000717	-0.454146	2	0	sp|P43277|H13_MOUSE /sp|P15864|H12_MOUSE /sp|P43274|H14_MOUSE /sp|Q07133|H1T_MOUSE /tr|I7HFT9|I7HFT9_MOUSE /	0	4	1	1
113	WHR-G.24689.24689.2.0.dta	2	1277.71	0	LALDIEIATYR	1277.71	null	197.161	9.97222	4.67e-05	1	0.000348	0.272362	2	0	sp|P03995|GFAP_MOUSE /sp|Q6NXH9|K2C73_MOUSE /sp|Q9DCV7|K2C7_MOUSE /sp|Q9Z2T6|KRT85_MOUSE /tr|E9Q1Z0|E9Q1Z0_MOUSE /gi|CON_IPI00290078.5|SWISS-PROT:P19013 /gi|CON_IPI00347110.2|TREMBL:Q6NXH9 /gi|CON_IPI00406377.3|SWISS-PROT:Q9DCV7 /gi|CON_IPI00554648.3|SWISS-PROT:P05787 /gi|CON_IPI00853265.1|SWISS-PROT:Q6KB66-1 /gi|CON_IPI00306959.10|SWISS-PROT:P08729 /gi|CON_IPI00787323.2|H-INV:HIT000292931 /gi|CO…	0	2	1	1
114	WHR-HDAC.8064.8064.2.0.dta	2	1496.7	0	LSSEMNTSTVNSAR	1496.7	null	211.124	9.95127	4.77e-05	1	0.000231	0.154339	2	0	sp|P14733|LMNB1_MOUSE /	0	4	1	1
115	WHR-HDAC.7898.7898.2.0.dta	2	1251.66	0	KSLAAAGYDVEK	1251.66	null	251.195	9.9331	4.85e-05	1	-0.00017	-0.13582	2	0	sp|P43275|H11_MOUSE /	0	4	1	1
116	WHR-3.11669.11669.2.0.dta	2	1393.73	0	TNAENEFVTIKK	1393.73	null	161.33	9.92786	4.88e-05	1	-0.000482	-0.345834	2	0	sp|P04104|K2C1_MOUSE /gi|CON_IPI00220327.3|SWISS-PROT:P04264 /	0	1	1	1
117	WHR-G.15549.15549.2.0.dta	2	1390.68	0	QSLEASLAETEGR	1390.68	null	221.924	9.92006	4.92e-05	1	0.00078	0.560876	2	0	sp|P02535|K1C10_MOUSE /tr|A2A513|A2A513_MOUSE /gi|CON_IPI00009865.2|SWISS-PROT:P13645 /gi|CON_IPI00798492.2|SWISS-PROT:P02535-1 /	0	2	1	1
118	WHR-HDAC.13050.13050.2.0.dta	2	1157.59	0	QGVDADINGLR	1157.59	null	295.18	9.89095	5.06e-05	1	0.00042	0.362822	2	0	gi|CON_IPI00019359.3|SWISS-PROT:P35527 /	0	4	1	1
119	WHR-HDAC.17992.17992.2.0.dta	2	1954.06	0	VAPEEHPVLLTEAPLNPK	1954.06	null	211.464	9.88639	5.09e-05	1	-0.001406	-0.719526	2	0	sp|P60710|ACTB_MOUSE /sp|P63260|ACTG_MOUSE /tr|G3UYG0|G3UYG0_MOUSE /tr|G3UZ07|G3UZ07_MOUSE /tr|E9Q5F4|E9Q5F4_MOUSE /tr|E9Q606|E9Q606_MOUSE /gi|CON_IPI00698900.1|SWISS-PROT:P60712 /	0	4	1	1
120	WHR-HDAC.23929.23929.2.0.dta	2	1283.69	0	VGEVTYVELFK	1283.69	null	253.442	9.88279	5.1e-05	1	-0.000458	-0.356784	2	0	sp|Q8C854|MYEF2_MOUSE /tr|F6XJA1|F6XJA1_MOUSE /tr|G8JL68|G8JL68_MOUSE /tr|A2ATP6|A2ATP6_MOUSE /tr|A2ATP5|A2ATP5_MOUSE /	0	4	1	1
121	WHR-3.30454.30454.2.0.dta	2	1557.9	0	ISLPLPTFSSLNLR	1557.9	null	112.29	9.88054	5.12e-05	1	0.000333	0.213749	2	0	sp|P20152|VIME_MOUSE /tr|A0A0A6YWC8|A0A0A6YWC8_MOUSE /	0	1	1	1
122	WHR-3.20560.20560.2.0.dta	2	1234.67	0	TAAENEFVLLK	1234.67	null	172.491	9.87174	5.16e-05	1	-0.00044	-0.356371	2	0	sp|Q9R0H5|K2C71_MOUSE /sp|Q6IFZ9|K2C74_MOUSE /sp|Q9DCV7|K2C7_MOUSE /tr|D3Z6N5|D3Z6N5_MOUSE /gi|CON_IPI00468956.4|SWISS-PROT:Q9R0H5 /gi|CON_IPI00406377.3|SWISS-PROT:Q9DCV7 /gi|CON_IPI00061200.4|SWISS-PROT:Q3SY84 /	0	1	1	1
123	WHR-3.23274.23274.2.0.dta	2	1295.67	0	MALDIEIATYR	1295.67	null	198.616	9.81837	5.44e-05	1	0.000723	0.558014	2	0	sp|P15331|PERI_MOUSE /sp|P20152|VIME_MOUSE /tr|G3X981|G3X981_MOUSE /tr|G5E846|G5E846_MOUSE /tr|A0A0A6YWC8|A0A0A6YWC8_MOUSE /	0	1	1	1
124	WHR-3.32126.32126.2.0.dta	2	2872.39	0	NVSTGDVNVEMNAAPGVDLTQLLNNMR	2872.39	null	47.4127	9.79398	5.58e-05	1	0.000131	0.045607	2	0	gi|CON_IPI00009865.2|SWISS-PROT:P13645 /	0	1	1	1
125	WHR-HDAC.31683.31683.2.0.dta	2	1759.82	0	AMGIMNSFVNDIFER	1759.81	Oxidation[M](2)	248.668	9.79252	5.59e-05	1	0.00102	0.579607	2	0	sp|Q64475|H2B1B_MOUSE /sp|Q6ZWY9|H2B1C_MOUSE /sp|P10853|H2B1F_MOUSE /sp|Q64478|H2B1H_MOUSE /sp|P10854|H2B1M_MOUSE /sp|Q8CGP2|H2B1P_MOUSE /sp|Q8CGP1|H2B1K_MOUSE /sp|Q64524|H2B2E_MOUSE /sp|Q9D2U9|H2B3A_MOUSE /sp|Q64525|H2B2B_MOUSE /sp|Q8CGP0|H2B3B_MOUSE /tr|Q8CBB6|Q8CBB6_MOUSE /tr|G3X9D5|G3X9D5_MOUSE /	0	4	1	1
126	WHR-HDAC.16298.16298.2.0.dta	2	1272.68	0	NDEELNKLLGK	1272.68	null	262.594	9.78991	5.6e-05	1	-0.000364	-0.286011	2	0	sp|Q6GSS7|H2A2A_MOUSE /sp|Q64523|H2A2C_MOUSE /tr|F8WIX8|F8WIX8_MOUSE /	0	4	1	1
127	WHR-G.22344.22344.2.0.dta	2	1263.69	0	LALDVEIATYR	1263.69	null	227.721	9.75386	5.81e-05	1	5.6e-05	0.044315	2	0	sp|Q3UV17|K22O_MOUSE /sp|P07744|K2C4_MOUSE /sp|P50446|K2C6A_MOUSE /sp|Q9Z331|K2C6B_MOUSE /sp|Q922U2|K2C5_MOUSE /sp|Q8BGZ7|K2C75_MOUSE /tr|Q3UV11|Q3UV11_MOUSE /gi|CON_IPI00009867.3|SWISS-PROT:P13647 /gi|CON_IPI00021304.1|SWISS-PROT:P35908 /gi|CON_IPI00300725.7|SWISS-PROT:P02538 /gi|CON_IPI00299145.9|SWISS-PROT:P48668 /gi|CON_IPI00293665.7|SWISS-PROT:P04259 /gi|CON_IPI00697851.1|SWISS-PROT:Q5XQN5 /…	0	2	1	1
128	WHR-HDAC.19916.19916.2.0.dta	2	1430.78	0	IDSLSAQLSQLQK	1430.78	null	243.32	9.74713	5.85e-05	1	-0.000401	-0.280266	2	0	sp|P48678|LMNA_MOUSE /	0	4	1	1
129	WHR-3.31565.31565.2.0.dta	2	2163.11	0	ILLLGTAVESAWGDEQSAFR	2163.11	null	86.6426	9.70403	6.1e-05	1	0.000669	0.309277	2	0	sp|P23242|CXA1_MOUSE /	0	1	1	1
130	WHR-G.16294.16294.2.0.dta	2	1716.85	0	QISNLQQSISDAEQR	1716.85	null	233.567	9.69464	6.16e-05	1	0.000468	0.272592	2	0	gi|CON_IPI00220327.3|SWISS-PROT:P04264 /	0	2	1	1
131	WHR-HDAC.18168.18168.2.0.dta	2	1760.76	0	GYAYVEFENPDEAEK	1760.76	null	208.221	9.6839	6.23e-05	1	-0.000838	-0.47593	2	0	sp|Q99M28|RNPS1_MOUSE /tr|J3QK23|J3QK23_MOUSE /	0	4	1	1
132	WHR-3.15452.15452.2.0.dta	2	1201.62	0	QSVEADINGLR	1201.62	null	201.891	9.66447	6.35e-05	1	0.000914	0.760642	2	0	sp|P02535|K1C10_MOUSE /sp|P08730|K1C13_MOUSE /tr|A2A513|A2A513_MOUSE /gi|CON_IPI00009865.2|SWISS-PROT:P13645 /gi|CON_IPI00136056.1|SWISS-PROT:P08730-1 /gi|CON_IPI00798492.2|SWISS-PROT:P02535-1 /gi|CON_IPI00009866.6|SWISS-PROT:P13646-1 /gi|CON_IPI00004550.5|SWISS-PROT:Q2M2I5 /gi|CON_IPI00873598.1|ENSEMBL:ENSP00000377550 /gi|CON_IPI00873598.1|ENSEMBL:ENSP00000377550 /gi|CON_K1C15_SHEEP|SWISS-PROT:O…	0	1	1	1
133	WHR-3.11580.11580.2.0.dta	2	1093.53	0	FADLSEAANR	1093.53	null	108.582	9.62875	6.58e-05	1	0.000323	0.295374	2	0	sp|P20152|VIME_MOUSE /tr|A0A0A6YWC8|A0A0A6YWC8_MOUSE /	0	1	1	1
134	WHR-HDAC.28438.28438.2.0.dta	2	1798.93	0	LFIGGLSFETTEESLR	1798.92	null	193.258	9.58971	6.84e-05	1	0.005126	2.84948	2	0	sp|O88569|ROA2_MOUSE /	0	4	1	1
135	WHR-HDAC.9513.9513.2.0.dta	2	1143.63	0	FATHAAALSVR	1143.63	null	242.638	9.57747	6.93e-05	1	-1.9e-05	-0.016614	2	0	sp|Q8VIJ6|SFPQ_MOUSE /	0	4	1	1
136	WHR-G.24522.24522.2.0.dta	2	1277.71	0	LALDIEIATYR	1277.71	null	203.902	9.57099	6.97e-05	1	0.000656	0.513419	2	0	sp|P03995|GFAP_MOUSE /sp|Q6NXH9|K2C73_MOUSE /sp|Q9DCV7|K2C7_MOUSE /sp|Q9Z2T6|KRT85_MOUSE /tr|E9Q1Z0|E9Q1Z0_MOUSE /gi|CON_IPI00290078.5|SWISS-PROT:P19013 /gi|CON_IPI00347110.2|TREMBL:Q6NXH9 /gi|CON_IPI00406377.3|SWISS-PROT:Q9DCV7 /gi|CON_IPI00554648.3|SWISS-PROT:P05787 /gi|CON_IPI00853265.1|SWISS-PROT:Q6KB66-1 /gi|CON_IPI00306959.10|SWISS-PROT:P08729 /gi|CON_IPI00787323.2|H-INV:HIT000292931 /gi|CO…	0	2	1	1
137	WHR-HDAC.20628.20628.2.0.dta	2	1743.94	0	IDGAVISESTPIAETIK	1743.94	null	211.998	9.56862	6.99e-05	1	0.001009	0.578576	2	0	sp|Q61029|LAP2B_MOUSE /	0	4	1	1
138	WHR-3.11100.11100.2.0.dta	2	1122.58	0	LEQEIATYR	1122.58	null	147.183	9.56579	7.01e-05	1	0.000189	0.168362	2	0	sp|P08730|K1C13_MOUSE /sp|Q61781|K1C14_MOUSE /sp|Q9Z2K1|K1C16_MOUSE /sp|Q9QWL7|K1C17_MOUSE /sp|P19001|K1C19_MOUSE /sp|Q9D312|K1C20_MOUSE /sp|Q61414|K1C15_MOUSE /sp|Q6IFX2|K1C42_MOUSE /sp|Q8CCX5|KT222_MOUSE /tr|B1AQ77|B1AQ77_MOUSE /gi|CON_IPI00217963.3|SWISS-PROT:P08779 /gi|CON_IPI00384444.5|SWISS-PROT:P02533 /gi|CON_IPI00450768.7|SWISS-PROT:Q04695 /gi|CON_IPI00112947.1|SWISS-PROT:P19001 /gi|CON_I…	0	1	1	1
139	WHR-HDAC.20364.20364.2.0.dta	2	1787.93	0	TITLEVEPSDTIENVK	1787.93	null	172.112	9.56473	7.02e-05	1	0.000312	0.174504	2	0	sp|P62984|RL40_MOUSE /sp|P62983|RS27A_MOUSE /sp|P0CG49|UBB_MOUSE /sp|P0CG50|UBC_MOUSE /tr|J3QK04|J3QK04_MOUSE /tr|A0A0A6YW67|A0A0A6YW67_MOUSE /tr|E9Q4P0|E9Q4P0_MOUSE /tr|Q5SX22|Q5SX22_MOUSE /tr|E9Q9J0|E9Q9J0_MOUSE /tr|E9QNP0|E9QNP0_MOUSE /tr|E9Q5F6|E9Q5F6_MOUSE /	0	4	1	1
140	WHR-G.15189.15189.2.0.dta	2	1201.62	0	QSVEADINGLR	1201.62	null	262.409	9.54105	7.18e-05	1	0.000354	0.294603	2	0	sp|P02535|K1C10_MOUSE /sp|P08730|K1C13_MOUSE /tr|A2A513|A2A513_MOUSE /gi|CON_IPI00009865.2|SWISS-PROT:P13645 /gi|CON_IPI00136056.1|SWISS-PROT:P08730-1 /gi|CON_IPI00798492.2|SWISS-PROT:P02535-1 /gi|CON_IPI00009866.6|SWISS-PROT:P13646-1 /gi|CON_IPI00004550.5|SWISS-PROT:Q2M2I5 /gi|CON_IPI00873598.1|ENSEMBL:ENSP00000377550 /gi|CON_IPI00873598.1|ENSEMBL:ENSP00000377550 /gi|CON_K1C15_SHEEP|SWISS-PROT:O…	0	2	1	1
141	WHR-HDAC.4503.4503.2.0.dta	2	1694.7	0	NQGGYGGSSSSSSYGSGR	1694.7	null	175.848	9.53577	7.22e-05	1	0.000603	0.355815	2	0	sp|P49312|ROA1_MOUSE /tr|Q5EBP8|Q5EBP8_MOUSE /	0	4	1	1
142	WHR-HDAC.29263.29263.2.0.dta	2	2080.99	0	DQMQQQLSDYEQLLDVK	2080.99	null	179.433	9.526	7.29e-05	1	-0.000101	-0.048535	2	0	sp|P14733|LMNB1_MOUSE /	0	4	1	1
143	WHR-3.29962.29962.2.0.dta	2	1567.74	0	DAFLGSFLYEYSR	1567.74	null	99.9971	9.51058	7.41e-05	1	0.000612	0.39037	2	0	gi|CON_IPI00708398.1|SWISS-PROT:P02769 /	0	1	1	1
144	WHR-3.8712.8712.2.0.dta	2	1320.58	0	HGGGGGGFGGGGFGSR	1320.58	null	87.4098	9.5029	7.46e-05	1	0.000123	0.093141	2	0	gi|CON_IPI00021304.1|SWISS-PROT:P35908 /	0	1	1	1
145	WHR-HDAC.26480.26480.2.0.dta	2	1775.81	0	AMGIMNSFVNDIFER	1775.81	Oxidation[M](2);Oxidation[M](5)	242.043	9.50071	7.48e-05	1	0.000857	0.482597	2	0	sp|Q64475|H2B1B_MOUSE /sp|Q6ZWY9|H2B1C_MOUSE /sp|P10853|H2B1F_MOUSE /sp|Q64478|H2B1H_MOUSE /sp|P10854|H2B1M_MOUSE /sp|Q8CGP2|H2B1P_MOUSE /sp|Q8CGP1|H2B1K_MOUSE /sp|Q64524|H2B2E_MOUSE /sp|Q9D2U9|H2B3A_MOUSE /sp|Q64525|H2B2B_MOUSE /sp|Q8CGP0|H2B3B_MOUSE /tr|Q8CBB6|Q8CBB6_MOUSE /tr|G3X9D5|G3X9D5_MOUSE /	0	4	1	1
146	WHR-3.24999.24999.2.0.dta	2	1277.71	0	LALDIEIATYR	1277.71	null	161.578	9.49774	7.5e-05	1	0.00171	1.33833	2	0	sp|P03995|GFAP_MOUSE /sp|Q6NXH9|K2C73_MOUSE /sp|Q9DCV7|K2C7_MOUSE /sp|Q9Z2T6|KRT85_MOUSE /tr|E9Q1Z0|E9Q1Z0_MOUSE /gi|CON_IPI00290078.5|SWISS-PROT:P19013 /gi|CON_IPI00347110.2|TREMBL:Q6NXH9 /gi|CON_IPI00406377.3|SWISS-PROT:Q9DCV7 /gi|CON_IPI00554648.3|SWISS-PROT:P05787 /gi|CON_IPI00853265.1|SWISS-PROT:Q6KB66-1 /gi|CON_IPI00306959.10|SWISS-PROT:P08729 /gi|CON_IPI00787323.2|H-INV:HIT000292931 /gi|CO…	0	1	1	1
147	WHR-3.8088.8088.2.0.dta	2	1361.69	0	EVATNSELVQSGK	1361.69	null	112.34	9.49031	7.56e-05	1	0.000543	0.398769	2	0	sp|Q61781|K1C14_MOUSE /sp|Q9QWL7|K1C17_MOUSE /gi|CON_IPI00384444.5|SWISS-PROT:P02533 /gi|CON_IPI00450768.7|SWISS-PROT:Q04695 /gi|CON_IPI00230365.5|SWISS-PROT:Q9QWL7 /	0	1	1	1
148	WHR-HDAC.33357.33357.2.0.dta	2	2034.12	0	ILVVIEPLLIDEDYYAR	2034.12	null	166.857	9.4883	7.57e-05	1	0.000659	0.323974	2	0	sp|Q99NB9|SF3B1_MOUSE /tr|G5E866|G5E866_MOUSE /	0	4	1	1
149	WHR-3.9074.9074.2.0.dta	2	1254.61	0	GFSSGSAVVSGGSR	1254.61	null	121.065	9.47994	7.64e-05	1	0.000661	0.526858	2	0	sp|Q3TTY5|K22E_MOUSE /gi|CON_IPI00021304.1|SWISS-PROT:P35908 /gi|CON_IPI00622240.4|SWISS-PROT:Q3TTY5 /	0	1	1	1
150	WHR-G-2.29646.29646.2.0.dta	2	1759.81	0	AMGIMNSFVNDIFER	1759.81	Oxidation[M](2)	235.207	9.46669	7.74e-05	1	0.000616	0.350037	2	0	sp|Q64475|H2B1B_MOUSE /sp|Q6ZWY9|H2B1C_MOUSE /sp|P10853|H2B1F_MOUSE /sp|Q64478|H2B1H_MOUSE /sp|P10854|H2B1M_MOUSE /sp|Q8CGP2|H2B1P_MOUSE /sp|Q8CGP1|H2B1K_MOUSE /sp|Q64524|H2B2E_MOUSE /sp|Q9D2U9|H2B3A_MOUSE /sp|Q64525|H2B2B_MOUSE /sp|Q8CGP0|H2B3B_MOUSE /tr|Q8CBB6|Q8CBB6_MOUSE /tr|G3X9D5|G3X9D5_MOUSE /	0	3	1	1
151	WHR-3.19825.19825.2.0.dta	2	1371.71	0	LNDLEEALQQAK	1371.71	null	183.656	9.44598	7.9e-05	1	0.00112	0.816498	2	0	gi|CON_IPI00021304.1|SWISS-PROT:P35908 /	0	1	1	1
152	WHR-3.19439.19439.2.0.dta	2	1163.63	0	LVNELTEFAK	1163.63	null	123.643	9.44402	7.92e-05	1	0.000176	0.151251	2	0	gi|CON_IPI00708398.1|SWISS-PROT:P02769 /	0	1	1	1
153	WHR-3.20738.20738.2.0.dta	2	1276.65	0	TDLEMQIEGLK	1276.65	null	186.126	9.43752	7.97e-05	1	0.000871	0.682257	2	0	gi|CON_IPI00217963.3|SWISS-PROT:P08779 /gi|CON_IPI00479145.2|SWISS-PROT:P08727 /	0	1	1	1
154	WHR-HDAC.31518.31518.2.0.dta	2	1759.82	0	AMGIMNSFVNDIFER	1759.81	Oxidation[M](2)	233.671	9.42171	8.09e-05	1	0.000943	0.535852	2	0	sp|Q64475|H2B1B_MOUSE /sp|Q6ZWY9|H2B1C_MOUSE /sp|P10853|H2B1F_MOUSE /sp|Q64478|H2B1H_MOUSE /sp|P10854|H2B1M_MOUSE /sp|Q8CGP2|H2B1P_MOUSE /sp|Q8CGP1|H2B1K_MOUSE /sp|Q64524|H2B2E_MOUSE /sp|Q9D2U9|H2B3A_MOUSE /sp|Q64525|H2B2B_MOUSE /sp|Q8CGP0|H2B3B_MOUSE /tr|Q8CBB6|Q8CBB6_MOUSE /tr|G3X9D5|G3X9D5_MOUSE /	0	4	1	1
155	WHR-HDAC.28114.28114.2.0.dta	2	1770.89	0	LFIGGLSFETTDDSLR	1770.89	null	194.302	9.42135	8.1e-05	1	0.000824	0.465303	2	0	sp|Q8BG05|ROA3_MOUSE /tr|B2RXM2|B2RXM2_MOUSE /tr|J3QNY1|J3QNY1_MOUSE /tr|E9Q7H5|E9Q7H5_MOUSE /tr|A2AL12|A2AL12_MOUSE /	0	4	1	1
156	WHR-HDAC.21435.21435.2.0.dta	2	2034.97	0	QQLSAEELDAQLDAYNAR	2034.97	null	166.875	9.4203	8.11e-05	1	0.001128	0.554307	2	0	sp|O08583|THOC4_MOUSE /	0	4	1	1
157	WHR-HDAC.13224.13224.2.0.dta	2	1157.59	0	QGVDADINGLR	1157.59	null	277.44	9.39563	8.31e-05	1	-0.000852	-0.736011	2	0	gi|CON_IPI00019359.3|SWISS-PROT:P35527 /	0	4	1	1
158	WHR-HDAC.25512.25512.2.0.dta	2	2135.08	0	PVIVEPLEQLDDEDGLPEK	2135.08	null	179.713	9.38106	8.43e-05	1	0.003708	1.73671	2	0	sp|Q8VIJ6|SFPQ_MOUSE /	0	4	1	1
159	WHR-3.20009.20009.3.0.dta	3	2510.13	0	EIETYHNLLEGGQEDFESSGAGK	2510.13	null	73.3726	9.37817	8.45e-05	1	0.000139	0.055376	2	0	gi|CON_IPI00019359.3|SWISS-PROT:P35527 /	0	1	1	1
160	WHR-3.9939.9939.2.0.dta	2	1557.75	0	SDPYHATTGPLSPSK	1557.75	null	172.411	9.37807	8.46e-05	1	-0.002452	-1.57406	2	0	sp|P23242|CXA1_MOUSE /	0	1	1	1
161	WHR-HDAC.17424.17424.2.0.dta	2	1848.77	0	YDAFGEDSSSAMGIENR	1848.77	null	161.491	9.36639	8.55e-05	1	-0.000846	-0.457601	2	0	sp|Q6DFW4|NOP58_MOUSE /tr|A0A0A0MQ76|A0A0A0MQ76_MOUSE /tr|A0A087WP00|A0A087WP00_MOUSE /	0	4	1	1
162	WHR-3.23251.23251.2.0.dta	2	2200.98	0	EMEENFALEAANYQDTIGR	2200.98	null	93.0932	9.35398	8.66e-05	1	0.001232	0.55975	2	0	sp|P20152|VIME_MOUSE /tr|A0A0A6YWC8|A0A0A6YWC8_MOUSE /	0	1	1	1
163	WHR-3.13328.13328.2.0.dta	2	1444.71	0	SLYSSSPGGAYVTR	1444.71	null	114.046	9.34758	8.72e-05	1	0.001465	1.01405	2	0	sp|P20152|VIME_MOUSE /tr|A2AKJ2|A2AKJ2_MOUSE /tr|A0A0A6YWC8|A0A0A6YWC8_MOUSE /	0	1	1	1
164	WHR-HDAC.21774.21774.2.0.dta	2	1810.9	0	YGPIADVSIVYDQQSR	1810.9	null	203.859	9.34714	8.72e-05	1	0.001633	0.901763	2	0	sp|P62996|TRA2B_MOUSE /tr|F8WJG3|F8WJG3_MOUSE /	0	4	1	1
165	WHR-3.19275.19275.2.0.dta	2	1163.63	0	LVNELTEFAK	1163.63	null	124.906	9.3462	8.73e-05	1	0.00023	0.197657	2	0	gi|CON_IPI00708398.1|SWISS-PROT:P02769 /	0	1	1	1
166	WHR-HDAC.18356.18356.2.0.dta	2	1647.84	0	NFILDQTNVSAAAQR	1647.84	null	161.242	9.33675	8.81e-05	1	-0.00025	-0.151713	2	0	sp|Q8VEK3|HNRPU_MOUSE /tr|G3XA10|G3XA10_MOUSE /	0	4	1	1
167	WHR-3.17204.17204.2.0.dta	2	1121.58	0	EYQDLLNVK	1121.58	null	177.231	9.33493	8.83e-05	1	4.5e-05	0.040122	2	0	sp|P46660|AINX_MOUSE /sp|P31001|DESM_MOUSE /sp|P19246|NFH_MOUSE /sp|P08551|NFL_MOUSE /sp|P08553|NFM_MOUSE /sp|P20152|VIME_MOUSE /tr|D3YZ35|D3YZ35_MOUSE /tr|A0A0A6YWC8|A0A0A6YWC8_MOUSE /	0	1	1	1
168	WHR-3.29486.29486.3.0.dta	3	2367.26	0	NQILNLTTDNANILLQIDNAR	2367.26	null	79.3437	9.29577	9.18e-05	1	0.001562	0.659834	2	0	gi|CON_IPI00009865.2|SWISS-PROT:P13645 /	0	1	1	1
169	WHR-G-2.29807.29807.2.0.dta	2	1759.81	0	AMGIMNSFVNDIFER	1759.81	Oxidation[M](2)	229.465	9.29283	9.21e-05	1	0.00076	0.431864	2	0	sp|Q64475|H2B1B_MOUSE /sp|Q6ZWY9|H2B1C_MOUSE /sp|P10853|H2B1F_MOUSE /sp|Q64478|H2B1H_MOUSE /sp|P10854|H2B1M_MOUSE /sp|Q8CGP2|H2B1P_MOUSE /sp|Q8CGP1|H2B1K_MOUSE /sp|Q64524|H2B2E_MOUSE /sp|Q9D2U9|H2B3A_MOUSE /sp|Q64525|H2B2B_MOUSE /sp|Q8CGP0|H2B3B_MOUSE /tr|Q8CBB6|Q8CBB6_MOUSE /tr|G3X9D5|G3X9D5_MOUSE /	0	3	1	1
170	WHR-HDAC.18444.18444.2.0.dta	2	1357.7	0	LNDLEDALQQAK	1357.7	null	215.789	9.28291	9.3e-05	1	-0.000242	-0.178243	2	0	gi|CON_IPI00220327.3|SWISS-PROT:P04264 /	0	4	1	1
171	WHR-3.28760.28760.2.0.dta	2	1329.73	0	NLDLDSIIAEVK	1329.73	null	153.945	9.28179	9.31e-05	1	-0.000329	-0.247419	2	0	sp|Q8VED5|K2C79_MOUSE /gi|CON_IPI00009867.3|SWISS-PROT:P13647 /gi|CON_IPI00021304.1|SWISS-PROT:P35908 /gi|CON_IPI00300725.7|SWISS-PROT:P02538 /gi|CON_IPI00299145.9|SWISS-PROT:P48668 /gi|CON_IPI00293665.7|SWISS-PROT:P04259 /gi|CON_IPI00124499.2|TREMBL:Q8VED5 /gi|CON_IPI00005859.3|SWISS-PROT:O95678 /gi|CON_IPI00241841.9|SWISS-PROT:Q5XKE5 /	0	1	1	1
172	WHR-3.23882.23882.2.0.dta	2	1763.8	0	LISWYDNEFGYSNR	1763.8	null	125.463	9.27754	9.35e-05	1	-0.001084	-0.614581	2	0	gi|CON_IPI00713814.2|SWISS-PROT:P10096 /	0	1	1	1
173	WHR-HDAC.17541.17541.2.0.dta	2	1503.77	0	IFVGGLNPEATEEK	1503.77	null	184.174	9.27559	9.37e-05	1	-0.000921	-0.612461	2	0	sp|Q99020|ROAA_MOUSE /tr|Q80XR6|Q80XR6_MOUSE /tr|Q20BD0|Q20BD0_MOUSE /	0	4	1	1
174	WHR-HDAC.17284.17284.2.0.dta	2	1300.69	0	NDEELNKLLGR	1300.69	null	235.766	9.2747	9.38e-05	1	-0.000227	-0.174523	2	0	sp|Q8CGP5|H2A1F_MOUSE /sp|Q8CGP6|H2A1H_MOUSE /sp|P22752|H2A1_MOUSE /sp|Q8CGP7|H2A1K_MOUSE /sp|Q8BFU2|H2A3_MOUSE /sp|Q8R1M2|H2AJ_MOUSE /tr|Q8CGP4|Q8CGP4_MOUSE /	0	4	1	1
175	WHR-HDAC.15494.15494.2.0.dta	2	1390.68	0	QSLEASLAETEGR	1390.68	null	208.077	9.27465	9.38e-05	1	0.000322	0.231541	2	0	sp|P02535|K1C10_MOUSE /tr|A2A513|A2A513_MOUSE /gi|CON_IPI00009865.2|SWISS-PROT:P13645 /gi|CON_IPI00798492.2|SWISS-PROT:P02535-1 /	0	4	1	1
176	WHR-HDAC.31849.31849.2.0.dta	2	1759.82	0	AMGIMNSFVNDIFER	1759.81	Oxidation[M](2)	235.436	9.26165	9.5e-05	1	0.001353	0.768831	2	0	sp|Q64475|H2B1B_MOUSE /sp|Q6ZWY9|H2B1C_MOUSE /sp|P10853|H2B1F_MOUSE /sp|Q64478|H2B1H_MOUSE /sp|P10854|H2B1M_MOUSE /sp|Q8CGP2|H2B1P_MOUSE /sp|Q8CGP1|H2B1K_MOUSE /sp|Q64524|H2B2E_MOUSE /sp|Q9D2U9|H2B3A_MOUSE /sp|Q64525|H2B2B_MOUSE /sp|Q8CGP0|H2B3B_MOUSE /tr|Q8CBB6|Q8CBB6_MOUSE /tr|G3X9D5|G3X9D5_MOUSE /	0	4	1	1
177	WHR-G-2.32074.32074.2.0.dta	2	2112.04	0	ADLEMQIESLTEELAYLK	2112.04	Oxidation[M](5)	259.873	9.25909	9.52e-05	1	0.000432	0.204541	2	0	gi|CON_IPI00009865.2|SWISS-PROT:P13645 /	0	3	1	1
178	WHR-HDAC.12258.12258.2.0.dta	2	1106.52	0	NTDEMVELR	1106.51	null	335.467	9.23638	9.74e-05	1	0.001508	1.36284	2	0	sp|P61979|HNRPK_MOUSE /tr|B2M1R6|B2M1R6_MOUSE /tr|Q8BT23|Q8BT23_MOUSE /tr|H3BKD0|H3BKD0_MOUSE /tr|D3YWG1|D3YWG1_MOUSE /tr|H3BKI8|H3BKI8_MOUSE /tr|H3BJ43|H3BJ43_MOUSE /tr|H3BK96|H3BK96_MOUSE /tr|D3Z5X4|D3Z5X4_MOUSE /	0	4	1	1
179	WHR-HDAC.11782.11782.2.0.dta	2	1510.74	0	VSISEGDDKIEYR	1510.74	null	195.297	9.23314	9.77e-05	1	0.000213	0.140991	2	0	sp|P35550|FBRL_MOUSE /	0	4	1	1
180	WHR-3.10037.10037.3.0.dta	3	1557.75	0	SDPYHATTGPLSPSK	1557.75	null	91.022	9.23259	9.78e-05	1	-0.00037	-0.237521	2	0	sp|P23242|CXA1_MOUSE /	0	1	1	1
181	WHR-HDAC.25842.25842.2.0.dta	2	1662.8	0	DLGYEPLVNWEEAK	1662.8	null	202.72	9.22722	9.83e-05	1	-0.000406	-0.244166	2	0	sp|P24815|3BHS1_MOUSE /tr|A2AEP8|A2AEP8_MOUSE /	0	4	1	1
182	WHR-HDAC.30363.30363.2.0.dta	2	1819.84	0	MTDQEAIQDLWQWR	1819.84	null	232.387	9.22019	9.9e-05	1	-0.001396	-0.767099	2	0	sp|Q61937|NPM_MOUSE /tr|E9Q5T3|E9Q5T3_MOUSE /tr|Q5SQB0|Q5SQB0_MOUSE /	0	4	1	1
183	WHR-HDAC.27506.27506.2.0.dta	2	1807.91	0	LFVGNLPADITEDEFK	1807.91	null	175.001	9.20415	0.000101	1	-0.000324	-0.179212	2	0	sp|Q8VIJ6|SFPQ_MOUSE /	0	4	1	1
184	WHR-HDAC.19761.19761.2.0.dta	2	1586.8	0	EAVVQAEEAAAEITR	1586.8	null	203.594	9.19915	0.000101	1	-1e-06	-0.00063	2	0	sp|Q9D6Z1|NOP56_MOUSE /tr|A2APD7|A2APD7_MOUSE /tr|F6U250|F6U250_MOUSE /tr|F6V095|F6V095_MOUSE /tr|F7CHQ7|F7CHQ7_MOUSE /	0	4	1	1
185	WHR-3.13990.13990.2.0.dta	2	1329.64	0	NVQDAIADAEQR	1329.64	null	136.444	9.19615	0.000101	1	-0.000287	-0.215848	2	0	gi|CON_IPI00021304.1|SWISS-PROT:P35908 /	0	1	1	1
186	WHR-HDAC.22367.22367.2.0.dta	2	1741.86	0	ELDALDANDELTPLGR	1741.86	null	165.241	9.1836	0.000103	1	0.000488	0.28016	2	0	sp|O70133|DHX9_MOUSE /tr|A0A087WPL5|A0A087WPL5_MOUSE /tr|E9QNN1|E9QNN1_MOUSE /	0	4	1	1
187	WHR-HDAC.31188.31188.2.0.dta	2	1759.82	0	AMGIMNSFVNDIFER	1759.81	Oxidation[M](2)	230.436	9.18325	0.000103	1	0.002106	1.19672	2	0	sp|Q64475|H2B1B_MOUSE /sp|Q6ZWY9|H2B1C_MOUSE /sp|P10853|H2B1F_MOUSE /sp|Q64478|H2B1H_MOUSE /sp|P10854|H2B1M_MOUSE /sp|Q8CGP2|H2B1P_MOUSE /sp|Q8CGP1|H2B1K_MOUSE /sp|Q64524|H2B2E_MOUSE /sp|Q9D2U9|H2B3A_MOUSE /sp|Q64525|H2B2B_MOUSE /sp|Q8CGP0|H2B3B_MOUSE /tr|Q8CBB6|Q8CBB6_MOUSE /tr|G3X9D5|G3X9D5_MOUSE /	0	4	1	1
188	WHR-HDAC.33421.33421.2.0.dta	2	2131.98	0	AAAEIYEEFLAAFEGSDGNK	2131.98	null	169.839	9.17197	0.000104	1	-0.001292	-0.606009	2	0	sp|Q6NV83|SR140_MOUSE /tr|A0A087WQT2|A0A087WQT2_MOUSE /tr|A0A087WR93|A0A087WR93_MOUSE /tr|A0A087WRG2|A0A087WRG2_MOUSE /	0	4	1	1
189	WHR-3.28378.28378.3.0.dta	3	1797.01	0	NVQALEIELQSQLALK	1797.01	null	132.906	9.1632	0.000105	1	0.00147	0.818025	2	0	gi|CON_IPI00009865.2|SWISS-PROT:P13645 /	0	1	1	1
190	WHR-3.23268.23268.2.0.dta	2	2127.95	0	TSQNSELNNMQDLVEDYK	2127.95	null	90.4017	9.14732	0.000106	1	-0.002264	-1.06394	2	0	gi|CON_IPI00021304.1|SWISS-PROT:P35908 /	0	1	1	1
191	WHR-HDAC.5738.5738.2.0.dta	2	1389.61	0	MEELHSQEMQK	1389.61	null	239.492	9.1396	0.000107	1	0.000431	0.310158	2	0	sp|Q8VIJ6|SFPQ_MOUSE /	0	4	1	1
192	WHR-3.18887.18887.3.0.dta	3	1716.94	0	VAAGHELQPLAIVDQR	1716.94	null	82.1929	9.11698	0.00011	1	-0.000192	-0.111827	2	0	sp|P23242|CXA1_MOUSE /	0	1	1	1
193	WHR-HDAC.24599.24599.2.0.dta	2	1682.91	0	MIAGQVLDINLAAEPK	1682.91	null	166.923	9.10752	0.000111	1	0.000193	0.114682	2	0	sp|Q9Z204|HNRPC_MOUSE /	0	4	1	1
194	WHR-HDAC.24929.24929.2.0.dta	2	1486.72	0	GFAFVTFESPADAK	1486.72	null	212.034	9.10179	0.000111	1	0.000623	0.419043	2	0	sp|Q9WV02|RBMX_MOUSE /sp|Q91VM5|RMXL1_MOUSE /tr|A2AFI3|A2AFI3_MOUSE /tr|A2AFI4|A2AFI4_MOUSE /	0	4	1	1
195	WHR-HDAC.25347.25347.2.0.dta	2	2135.08	0	PVIVEPLEQLDDEDGLPEK	2135.08	null	176.437	9.09933	0.000112	1	0.000531	0.248703	2	0	sp|Q8VIJ6|SFPQ_MOUSE /	0	4	1	1
196	WHR-HDAC.31783.31783.2.0.dta	2	2126.07	0	LLQDSVDFSLADAINTEFK	2126.07	null	181.77	9.07178	0.000115	1	0.001213	0.570538	2	0	sp|P20152|VIME_MOUSE /tr|A2AKJ2|A2AKJ2_MOUSE /tr|A0A0A6YWC8|A0A0A6YWC8_MOUSE /	0	4	1	1
197	WHR-3.15293.15293.2.0.dta	2	1201.62	0	QSVEADINGLR	1201.62	null	186.173	9.06968	0.000115	1	0.00041	0.341207	2	0	sp|P02535|K1C10_MOUSE /sp|P08730|K1C13_MOUSE /tr|A2A513|A2A513_MOUSE /gi|CON_IPI00009865.2|SWISS-PROT:P13645 /gi|CON_IPI00136056.1|SWISS-PROT:P08730-1 /gi|CON_IPI00798492.2|SWISS-PROT:P02535-1 /gi|CON_IPI00009866.6|SWISS-PROT:P13646-1 /gi|CON_IPI00004550.5|SWISS-PROT:Q2M2I5 /gi|CON_IPI00873598.1|ENSEMBL:ENSP00000377550 /gi|CON_IPI00873598.1|ENSEMBL:ENSP00000377550 /gi|CON_K1C15_SHEEP|SWISS-PROT:O…	0	1	1	1
198	WHR-HDAC.25677.25677.2.0.dta	2	1662.8	0	DLGYEPLVNWEEAK	1662.8	null	182.318	9.06849	0.000115	1	0.000104	0.062545	2	0	sp|P24815|3BHS1_MOUSE /tr|A2AEP8|A2AEP8_MOUSE /	0	4	1	1
199	WHR-HDAC.22349.22349.2.0.dta	2	1281.65	0	LALDMEISAYR	1281.65	null	220.934	9.05161	0.000117	1	5.3e-05	0.041353	2	0	sp|P14733|LMNB1_MOUSE /sp|P21619|LMNB2_MOUSE /	0	4	1	1
200	WHR-3.22446.22446.2.0.dta	2	1383.69	0	SLNNQFASFIDK	1383.69	null	129.87	9.05123	0.000117	1	0.001048	0.757395	2	0	tr|E9Q0F0|E9Q0F0_MOUSE /gi|CON_IPI00220327.3|SWISS-PROT:P04264 /gi|CON_IPI00714876.1|ENSEMBL:ENSBTAP00000038253 /	0	1	1	1
201	WHR-HDAC.25329.25329.2.0.dta	2	1284.72	0	IPDQLVILDMK	1284.72	null	240	9.0422	0.000118	1	0.000328	0.255308	2	0	sp|Q9D1D4|TMEDA_MOUSE /	0	4	1	1
202	WHR-HDAC.18498.18498.2.0.dta	2	1446.78	0	IESLSSQLSNLQK	1446.78	null	194.169	9.02347	0.000121	1	0.000433	0.299285	2	0	sp|P14733|LMNB1_MOUSE /	0	4	1	1
203	WHR-HDAC.17098.17098.2.0.dta	2	1287.69	0	HALIIYDDLSK	1287.69	null	233.156	9.01653	0.000121	1	-0.000482	-0.374312	2	0	sp|Q03265|ATPA_MOUSE /tr|D3Z6F5|D3Z6F5_MOUSE /	0	4	1	1
204	WHR-HDAC.14013.14013.2.0.dta	2	1503.79	0	GISHVIVDEIHER	1503.79	null	205.127	9.01436	0.000122	1	0.000344	0.228755	2	0	sp|O70133|DHX9_MOUSE /tr|Q3UR42|Q3UR42_MOUSE /tr|A0A087WPL5|A0A087WPL5_MOUSE /tr|E9QNN1|E9QNN1_MOUSE /	0	4	1	1
205	WHR-HDAC.13103.13103.2.0.dta	2	1540.78	0	VAQTDGVNVEMHLK	1540.78	null	244.732	9.00747	0.000122	1	-0.00246	-1.59659	2	0	sp|P23242|CXA1_MOUSE /	0	4	1	1
206	WHR-3.6721.6721.2.0.dta	2	1340.67	0	SKAEAESLYQSK	1340.67	null	120.161	9.0032	0.000123	1	-0.000683	-0.509447	2	0	gi|CON_IPI00220327.3|SWISS-PROT:P04264 /	0	1	1	1
207	WHR-3.27343.27343.3.0.dta	3	3264.51	0	DIENQYETQITQIEHEVSSSGQEVQSSAK	3264.51	null	50.6424	9.00303	0.000123	1	0.001057	0.323785	2	0	gi|CON_IPI00019359.3|SWISS-PROT:P35527 /	0	1	1	1
208	WHR-HDAC.33156.33156.2.0.dta	2	1743.82	0	AMGIMNSFVNDIFER	1743.82	null	197.287	8.99937	0.000123	1	0.005462	3.1322	2	0	sp|Q64475|H2B1B_MOUSE /sp|Q6ZWY9|H2B1C_MOUSE /sp|P10853|H2B1F_MOUSE /sp|Q64478|H2B1H_MOUSE /sp|P10854|H2B1M_MOUSE /sp|Q8CGP2|H2B1P_MOUSE /sp|Q8CGP1|H2B1K_MOUSE /sp|Q64524|H2B2E_MOUSE /sp|Q9D2U9|H2B3A_MOUSE /sp|Q64525|H2B2B_MOUSE /sp|Q8CGP0|H2B3B_MOUSE /tr|Q8CBB6|Q8CBB6_MOUSE /tr|G3X9D5|G3X9D5_MOUSE /	0	4	1	1
209	WHR-3.11989.11989.2.0.dta	2	1381.65	0	ALEESNYELEGK	1381.65	null	113.758	8.98805	0.000125	1	0.000767	0.555134	2	0	sp|P02535|K1C10_MOUSE /tr|A2A513|A2A513_MOUSE /gi|CON_IPI00009865.2|SWISS-PROT:P13645 /gi|CON_IPI00798492.2|SWISS-PROT:P02535-1 /	0	1	1	1
210	WHR-HDAC.23028.23028.2.0.dta	2	1751.72	0	DAEDAMDAMDGAVLDGR	1751.72	null	160.898	8.98659	0.000125	1	0.000589	0.336241	2	0	sp|Q62093|SRSF2_MOUSE /	0	4	1	1
211	WHR-HDAC.28538.28538.2.0.dta	2	1460.8	0	VDLLNQEIEFLK	1460.8	null	226.048	8.977	0.000126	1	0.000605	0.414157	2	0	gi|CON_IPI00021304.1|SWISS-PROT:P35908 /	0	4	1	1
212	WHR-HDAC.31353.31353.2.0.dta	2	1759.82	0	AMGIMNSFVNDIFER	1759.81	Oxidation[M](2)	224.674	8.93733	0.000131	1	0.002094	1.1899	2	0	sp|Q64475|H2B1B_MOUSE /sp|Q6ZWY9|H2B1C_MOUSE /sp|P10853|H2B1F_MOUSE /sp|Q64478|H2B1H_MOUSE /sp|P10854|H2B1M_MOUSE /sp|Q8CGP2|H2B1P_MOUSE /sp|Q8CGP1|H2B1K_MOUSE /sp|Q64524|H2B2E_MOUSE /sp|Q9D2U9|H2B3A_MOUSE /sp|Q64525|H2B2B_MOUSE /sp|Q8CGP0|H2B3B_MOUSE /tr|Q8CBB6|Q8CBB6_MOUSE /tr|G3X9D5|G3X9D5_MOUSE /	0	4	1	1
213	WHR-G-2.15414.15414.2.0.dta	2	1272.68	0	NDEELNKLLGK	1272.68	null	282.103	8.92307	0.000133	1	-0.000304	-0.238866	2	0	sp|Q6GSS7|H2A2A_MOUSE /sp|Q64523|H2A2C_MOUSE /tr|F8WIX8|F8WIX8_MOUSE /	0	3	1	1
214	WHR-HDAC.27429.27429.2.0.dta	2	1621.75	0	GFAFVYFENVDDAK	1621.75	null	216.501	8.91891	0.000134	1	0.001059	0.652997	2	0	sp|P62996|TRA2B_MOUSE /tr|F8WJG3|F8WJG3_MOUSE /	0	4	1	1
215	WHR-HDAC.16659.16659.2.0.dta	2	1376.74	0	YPASTVQILGAEK	1376.74	null	205.551	8.91738	0.000134	1	0.000722	0.524427	2	0	sp|Q9D6Z1|NOP56_MOUSE /tr|F7CHQ7|F7CHQ7_MOUSE /	0	4	1	1
216	WHR-3.10271.10271.2.0.dta	2	1556.77	0	VAQTDGVNVEMHLK	1556.77	Oxidation[M](11)	95.3224	8.90257	0.000136	1	-0.000497	-0.31925	2	0	sp|P23242|CXA1_MOUSE /	0	1	1	1
217	WHR-HDAC.24764.24764.2.0.dta	2	1486.72	0	GFAFVTFESPADAK	1486.72	null	214.169	8.90117	0.000136	1	0.000755	0.507829	2	0	sp|Q9WV02|RBMX_MOUSE /sp|Q91VM5|RMXL1_MOUSE /tr|A2AFI3|A2AFI3_MOUSE /tr|A2AFI4|A2AFI4_MOUSE /	0	4	1	1
218	WHR-G.23565.23565.2.0.dta	2	1996.97	0	ELTTEIDNNIEQISSYK	1996.97	null	167.12	8.86343	0.000141	1	7.8e-05	0.039059	2	0	gi|CON_IPI00009865.2|SWISS-PROT:P13645 /	0	2	1	1
219	WHR-HDAC.26954.26954.2.0.dta	2	1590.77	0	GTAYVVYEDIFDAK	1590.77	null	208.104	8.84185	0.000145	1	-0.000255	-0.1603	2	0	sp|P59708|SF3B6_MOUSE /	0	4	1	1
220	WHR-HDAC.26381.26381.2.0.dta	2	1123.68	0	LPNVALDLLR	1123.68	null	234.554	8.83307	0.000146	1	0.000353	0.314145	2	0	sp|Q7TPV4|MBB1A_MOUSE /	0	4	1	1
221	WHR-G-2.8041.8041.2.0.dta	2	1578.79	0	ALAAAGYDVEKNNSR	1578.79	null	199.441	8.83258	0.000146	1	-0.00072	-0.456046	2	0	sp|P43277|H13_MOUSE /sp|P15864|H12_MOUSE /sp|P43274|H14_MOUSE /sp|Q07133|H1T_MOUSE /tr|I7HFT9|I7HFT9_MOUSE /	0	3	1	1
222	WHR-HDAC.6400.6400.2.0.dta	2	1054.56	0	TPGPGAQSALR	1054.56	null	240.763	8.82463	0.000147	1	0.000355	0.336632	2	0	sp|P62264|RS14_MOUSE /tr|D3Z7I1|D3Z7I1_MOUSE /tr|D3YVF4|D3YVF4_MOUSE /	0	4	1	1
223	WHR-HDAC.20629.20629.2.0.dta	2	1246.67	0	AAMEALVVEVSK	1246.67	null	209.805	8.80178	0.00015	1	7e-06	0.005615	2	0	sp|O70133|DHX9_MOUSE /tr|A0A087WPL5|A0A087WPL5_MOUSE /tr|E9QNN1|E9QNN1_MOUSE /	0	4	1	1
224	WHR-HDAC.28130.28130.3.0.dta	3	3264.51	0	DIENQYETQITQIEHEVSSSGQEVQSSAK	3264.51	null	144.996	8.79627	0.000151	1	0.000349	0.106907	2	0	gi|CON_IPI00019359.3|SWISS-PROT:P35527 /	0	4	1	1
225	WHR-HDAC.33379.33379.3.0.dta	3	2659.32	0	EPPPEFEFIADPPSISAFDLDVVK	2659.32	null	146.284	8.79456	0.000152	1	-0.000654	-0.245928	2	0	sp|Q8K4Z5|SF3A1_MOUSE /	0	4	1	1
226	WHR-HDAC.11879.11879.2.0.dta	2	1370.79	0	ATIAGGGVIPHIHK	1370.79	null	198.217	8.79303	0.000152	1	-0.00052	-0.379343	2	0	sp|Q3THW5|H2AV_MOUSE /sp|P0C0S6|H2AZ_MOUSE /tr|Q3UA95|Q3UA95_MOUSE /tr|Q8R029|Q8R029_MOUSE /	0	4	1	1
227	WHR-HDAC.22511.22511.2.0.dta	2	1281.65	0	LALDMEISAYR	1281.65	null	194.143	8.78363	0.000153	1	0.000318	0.248118	2	0	sp|P14733|LMNB1_MOUSE /sp|P21619|LMNB2_MOUSE /	0	4	1	1
228	WHR-3.5341.5341.2.0.dta	2	1235.53	0	FSSSSGYGGGSSR	1235.53	null	107.762	8.78058	0.000154	1	-0.001987	-1.60822	2	0	gi|CON_IPI00019359.3|SWISS-PROT:P35527 /	0	1	1	1
229	WHR-HDAC.24500.24500.3.0.dta	3	3386.53	0	STSIQGQFYYISDDTPHQSYDDLNYTLSK	3386.53	null	86.2314	8.77859	0.000154	1	-0.000972	-0.287019	2	0	sp|P24815|3BHS1_MOUSE /tr|A2AEP8|A2AEP8_MOUSE /	0	4	1	1
230	WHR-HDAC.21852.21852.2.0.dta	2	1330.64	0	GFAYVQFEDVR	1330.64	null	230.394	8.76927	0.000155	1	-2.1e-05	-0.015782	2	0	sp|Q9R0U0|SRS10_MOUSE /tr|Q3TFP0|Q3TFP0_MOUSE /tr|A3KG57|A3KG57_MOUSE /	0	4	1	1
231	WHR-3.14317.14317.2.0.dta	2	1179.6	0	YEELQITAGR	1179.6	null	162.581	8.75874	0.000157	1	-0.000413	-0.350119	2	0	gi|CON_IPI00220327.3|SWISS-PROT:P04264 /	0	1	1	1
232	WHR-HDAC.8937.8937.2.0.dta	2	1594.78	0	SLAAAGYDVEKNNSR	1594.78	null	167.919	8.73255	0.000161	1	-0.000512	-0.321047	2	0	sp|P43275|H11_MOUSE /	0	4	1	1
233	WHR-G-2.14611.14611.2.0.dta	2	1390.68	0	QSLEASLAETEGR	1390.68	null	238.402	8.72047	0.000163	1	-0.000271	-0.194869	2	0	sp|P02535|K1C10_MOUSE /tr|A2A513|A2A513_MOUSE /gi|CON_IPI00009865.2|SWISS-PROT:P13645 /gi|CON_IPI00798492.2|SWISS-PROT:P02535-1 /	0	3	1	1
234	WHR-HDAC.8140.8140.2.0.dta	2	1341.67	0	FGQGGAGPVGGQGPR	1341.67	null	205.875	8.71866	0.000163	1	0.000543	0.404721	2	0	sp|Q8VIJ6|SFPQ_MOUSE /	0	4	1	1
235	WHR-3.25328.25328.2.0.dta	2	1169.72	0	ILLAELEQLK	1169.71	null	107.865	8.69867	0.000167	1	0.001138	0.972887	2	0	sp|P20152|VIME_MOUSE /tr|A0A0A6YWC8|A0A0A6YWC8_MOUSE /	0	1	1	1
236	WHR-HDAC.4557.4557.2.0.dta	2	1545.71	0	RMEELHSQEMQK	1545.71	null	228.395	8.69504	0.000167	1	-0.000312	-0.201848	2	0	sp|Q8VIJ6|SFPQ_MOUSE /	0	4	1	1
237	WHR-3.28598.28598.2.0.dta	2	1329.73	0	NLDLDSIIAEVK	1329.73	null	134.151	8.68564	0.000169	1	0.0004	0.300814	2	0	sp|Q8VED5|K2C79_MOUSE /gi|CON_IPI00009867.3|SWISS-PROT:P13647 /gi|CON_IPI00021304.1|SWISS-PROT:P35908 /gi|CON_IPI00300725.7|SWISS-PROT:P02538 /gi|CON_IPI00299145.9|SWISS-PROT:P48668 /gi|CON_IPI00293665.7|SWISS-PROT:P04259 /gi|CON_IPI00124499.2|TREMBL:Q8VED5 /gi|CON_IPI00005859.3|SWISS-PROT:O95678 /gi|CON_IPI00241841.9|SWISS-PROT:Q5XKE5 /	0	1	1	1
238	WHR-HDAC.26975.26975.2.0.dta	2	1775.81	0	AMGIMNSFVNDIFER	1775.81	Oxidation[M](2);Oxidation[M](5)	207.727	8.68368	0.000169	1	7e-06	0.003942	2	0	sp|Q64475|H2B1B_MOUSE /sp|Q6ZWY9|H2B1C_MOUSE /sp|P10853|H2B1F_MOUSE /sp|Q64478|H2B1H_MOUSE /sp|P10854|H2B1M_MOUSE /sp|Q8CGP2|H2B1P_MOUSE /sp|Q8CGP1|H2B1K_MOUSE /sp|Q64524|H2B2E_MOUSE /sp|Q9D2U9|H2B3A_MOUSE /sp|Q64525|H2B2B_MOUSE /sp|Q8CGP0|H2B3B_MOUSE /tr|Q8CBB6|Q8CBB6_MOUSE /tr|G3X9D5|G3X9D5_MOUSE /	0	4	1	1
239	WHR-HDAC.7602.7602.2.0.dta	2	1235.66	0	KALAAAGYDVEK	1235.66	null	188.11	8.67609	0.000171	1	-8.5e-05	-0.068789	2	0	sp|P43277|H13_MOUSE /sp|P15864|H12_MOUSE /sp|P43274|H14_MOUSE /sp|Q07133|H1T_MOUSE /tr|I7HFT9|I7HFT9_MOUSE /	0	4	1	1
240	WHR-HDAC.7975.7975.2.0.dta	2	1341.67	0	FGQGGAGPVGGQGPR	1341.67	null	199.116	8.66992	0.000172	1	0.00128	0.954038	2	0	sp|Q8VIJ6|SFPQ_MOUSE /	0	4	1	1
241	WHR-3.5866.5866.2.0.dta	2	1152.55	0	NKYEDEINK	1152.55	null	165.266	8.65868	0.000174	1	-7.8e-05	-0.067676	2	0	sp|Q6IFZ6|K2C1B_MOUSE /sp|Q922U2|K2C5_MOUSE /sp|Q8VED5|K2C79_MOUSE /sp|P11679|K2C8_MOUSE /gi|CON_IPI00220327.3|SWISS-PROT:P04264 /gi|CON_IPI00009867.3|SWISS-PROT:P13647 /gi|CON_IPI00300725.7|SWISS-PROT:P02538 /gi|CON_IPI00299145.9|SWISS-PROT:P48668 /gi|CON_IPI00293665.7|SWISS-PROT:P04259 /gi|CON_IPI00697851.1|SWISS-PROT:Q5XQN5 /gi|CON_IPI00124499.2|TREMBL:Q8VED5 /gi|CON_IPI00139301.3|SWISS-PROT:Q…	0	1	1	1
242	WHR-3.13987.13987.2.0.dta	2	1179.6	0	YEELQITAGR	1179.6	null	135.632	8.65745	0.000174	1	0.00034	0.288233	2	0	gi|CON_IPI00220327.3|SWISS-PROT:P04264 /	0	1	1	1
243	WHR-HDAC.4794.4794.2.0.dta	2	1384.65	0	MEELHNQEVQK	1384.65	null	248.762	8.6562	0.000174	1	-0.000954	-0.688982	2	0	sp|Q99K48|NONO_MOUSE /	0	4	1	1
244	WHR-3.9384.9384.2.0.dta	2	1365.64	0	SQYEQLAEQNR	1365.64	null	144.108	8.64933	0.000175	1	0.000769	0.563106	2	0	gi|CON_IPI00009865.2|SWISS-PROT:P13645 /	0	1	1	1
245	WHR-HDAC.22026.22026.2.0.dta	2	1713.77	0	GFAFVTFDDHDTVDK	1713.78	null	181.291	8.64376	0.000176	1	-0.00081	-0.472641	2	0	sp|Q8BG05|ROA3_MOUSE /tr|B2RXM2|B2RXM2_MOUSE /tr|J3QNY1|J3QNY1_MOUSE /tr|E9Q7H5|E9Q7H5_MOUSE /tr|A2AL12|A2AL12_MOUSE /	0	4	1	1
246	WHR-HDAC.15636.15636.2.0.dta	2	1734.82	0	LQDEIQNMKEEMAR	1734.81	null	176.826	8.64348	0.000176	1	0.00019	0.109522	2	0	sp|P20152|VIME_MOUSE /tr|A0A0A6YWC8|A0A0A6YWC8_MOUSE /	0	4	1	1
247	WHR-HDAC.16232.16232.2.0.dta	2	1228.68	0	TSGPPVSELITK	1228.68	null	228.131	8.64274	0.000176	1	-0.00096	-0.781327	2	0	sp|P43274|H14_MOUSE /	0	4	1	1
248	WHR-HDAC.29538.29538.3.0.dta	3	2701.34	0	LEDKDDLDVTELSNEELLDQLVR	2701.34	null	161.05	8.63264	0.000178	1	0.000596	0.220631	2	0	sp|Q61029|LAP2B_MOUSE /sp|Q61033|LAP2A_MOUSE /	0	4	1	1
249	WHR-HDAC.12859.12859.2.0.dta	2	1340.78	0	KATGPPVSELITK	1340.78	null	172.502	8.63097	0.000178	1	0.000333	0.248363	2	0	sp|P43276|H15_MOUSE /	0	4	1	1
250	WHR-HDAC.4108.4108.2.0.dta	2	1060.53	0	VGENADSQIK	1060.53	null	241.17	8.62858	0.000179	1	0.000886	0.835434	2	0	sp|P10922|H10_MOUSE /	0	4	1	1
251	WHR-HDAC.21772.21772.2.0.dta	2	1475.75	0	WELLQQVDTSTR	1475.75	null	192.848	8.62594	0.000179	1	0.000207	0.140268	2	0	gi|CON_IPI00220327.3|SWISS-PROT:P04264 /	0	4	1	1
252	WHR-HDAC.17596.17596.2.0.dta	2	1226.71	0	APILIATDVASR	1226.71	null	225.652	8.62181	0.00018	1	-0.002336	-1.90428	2	0	sp|Q501J6|DDX17_MOUSE /sp|Q61656|DDX5_MOUSE /tr|Q8BTS0|Q8BTS0_MOUSE /tr|Q3U741|Q3U741_MOUSE /tr|S4R1I6|S4R1I6_MOUSE /	0	4	1	1
253	WHR-HDAC.19519.19519.3.0.dta	3	2428.12	0	DKLESEMEDAYHEHQANLLR	2428.12	null	133.752	8.60754	0.000183	1	-0.002236	-0.920877	2	0	sp|Q8VIJ6|SFPQ_MOUSE /	0	4	1	1
254	WHR-3.16467.16467.2.0.dta	2	1300.53	0	NMQDMVEDYR	1300.53	null	148.074	8.60516	0.000183	1	0.000264	0.202994	2	0	gi|CON_IPI00220327.3|SWISS-PROT:P04264 /	0	1	1	1
255	WHR-3.19988.19988.2.0.dta	2	1371.71	0	LNDLEEALQQAK	1371.71	null	151.845	8.60373	0.000183	1	0.001033	0.753074	2	0	gi|CON_IPI00021304.1|SWISS-PROT:P35908 /	0	1	1	1
256	WHR-HDAC.22510.22510.2.0.dta	2	1329.66	0	GFAFVQYVNER	1329.66	null	222.636	8.5975	0.000185	1	3e-06	0.002256	2	0	sp|Q9Z204|HNRPC_MOUSE /	0	4	1	1
257	WHR-G-2.15577.15577.2.0.dta	2	1272.68	0	NDEELNKLLGK	1272.68	null	269.257	8.59026	0.000186	1	-0.000506	-0.397586	2	0	sp|Q6GSS7|H2A2A_MOUSE /sp|Q64523|H2A2C_MOUSE /tr|F8WIX8|F8WIX8_MOUSE /	0	3	1	1
258	WHR-3.7419.7419.2.0.dta	2	1493.73	0	SQYEQLAEQNRK	1493.73	null	126.824	8.58081	0.000188	1	-0.002163	-1.44805	2	0	gi|CON_IPI00009865.2|SWISS-PROT:P13645 /	0	1	1	1
259	WHR-3.22438.22438.2.0.dta	2	1238.57	0	NMQDLVEDFK	1238.57	null	172.504	8.57886	0.000188	1	0.000928	0.74925	2	0	gi|CON_IPI00009867.3|SWISS-PROT:P13647 /gi|CON_IPI00697851.1|SWISS-PROT:Q5XQN5 /	0	1	1	1
260	WHR-HDAC.23016.23016.2.0.dta	2	1790.89	0	SYELPDGQVITIGNER	1790.89	null	132.353	8.5761	0.000189	1	0.000225	0.125636	2	0	sp|P62737|ACTA_MOUSE /sp|Q8BFZ3|ACTBL_MOUSE /sp|P60710|ACTB_MOUSE /sp|P68033|ACTC_MOUSE /sp|P63260|ACTG_MOUSE /sp|P63268|ACTH_MOUSE /sp|P68134|ACTS_MOUSE /tr|D3YZY0|D3YZY0_MOUSE /tr|E9Q1F2|E9Q1F2_MOUSE /tr|E9Q5F4|E9Q5F4_MOUSE /gi|CON_IPI00698900.1|SWISS-PROT:P60712 /	0	4	1	1
261	WHR-G.18373.18373.2.0.dta	2	1357.7	0	LNDLEDALQQAK	1357.7	null	199.053	8.56094	0.000191	1	0.002848	2.09767	2	0	gi|CON_IPI00220327.3|SWISS-PROT:P04264 /	0	2	1	1
262	WHR-HDAC.12036.12036.2.0.dta	2	1895.83	0	QASEQNWANYSAEQNR	1895.83	null	153.158	8.5431	0.000195	1	0.000224	0.118154	2	0	sp|P23242|CXA1_MOUSE /	0	4	1	1
263	WHR-HDAC.16443.16443.2.0.dta	2	1716.85	0	QISNLQQSISDAEQR	1716.85	null	191.792	8.52232	0.000199	1	4.5e-05	0.026211	2	0	gi|CON_IPI00220327.3|SWISS-PROT:P04264 /	0	4	1	1
264	WHR-3.16951.16951.2.0.dta	2	1031.6	0	VLDELTLTK	1031.6	null	124.629	8.51603	0.0002	1	0.000565	0.547694	2	0	gi|CON_IPI00009865.2|SWISS-PROT:P13645 /gi|CON_K1C15_SHEEP|SWISS-PROT:O77727 /	0	1	1	1
265	WHR-HDAC.33590.33590.3.0.dta	3	2096.05	0	ADLEMQIESLTEELAYLK	2096.05	null	204.531	8.51509	0.0002	1	0.002809	1.34014	2	0	gi|CON_IPI00009865.2|SWISS-PROT:P13645 /	0	4	1	1
266	WHR-HDAC.22061.22061.2.0.dta	2	1695.76	0	GFGFVTFDDHDPVDK	1695.76	null	217.604	8.51435	0.000201	1	-0.000412	-0.242958	2	0	sp|O88569|ROA2_MOUSE /	0	4	1	1
267	WHR-HDAC.21137.21137.2.0.dta	2	1113.61	0	MGPGIGAILER	1113.61	null	197.591	8.50251	0.000203	1	0.000154	0.138289	2	0	sp|Q8C854|MYEF2_MOUSE /tr|F6XJA1|F6XJA1_MOUSE /tr|G8JL68|G8JL68_MOUSE /tr|A2ATP6|A2ATP6_MOUSE /tr|A2ATP5|A2ATP5_MOUSE /	0	4	1	1
268	WHR-3.9497.9497.3.0.dta	3	3312.31	0	GSYGSGGSSYGSGGGSYGSGGGGGGHGSYGSGSSSGGYR	3312.31	null	11.7998	8.49533	0.000204	1	-0.000554	-0.167255	2	0	gi|CON_IPI00220327.3|SWISS-PROT:P04264 /	0	1	1	1
269	WHR-HDAC.26128.26128.2.0.dta	2	1893.92	0	MQQQLDEYQELLDIK	1893.93	null	181.578	8.49436	0.000205	1	-0.001247	-0.658421	2	0	sp|P48678|LMNA_MOUSE /	0	4	1	1
270	WHR-3.4430.4430.2.0.dta	2	1216.63	0	RQVDQLTNDK	1216.63	null	194.512	8.48933	0.000206	1	0.001063	0.873726	2	0	sp|P20152|VIME_MOUSE /tr|A0A0A6YWC8|A0A0A6YWC8_MOUSE /	0	1	1	1
271	WHR-HDAC.9027.9027.2.0.dta	2	1516.7	0	QEYDESGPSIVHR	1516.7	null	206.376	8.47548	0.000208	1	-0.001283	-0.845914	2	0	sp|P60710|ACTB_MOUSE /sp|P63260|ACTG_MOUSE /tr|E9Q1F2|E9Q1F2_MOUSE /tr|F8WGM8|F8WGM8_MOUSE /tr|B1ATY1|B1ATY1_MOUSE /gi|CON_IPI00698900.1|SWISS-PROT:P60712 /	0	4	1	1
272	WHR-HDAC.7769.7769.2.0.dta	2	1235.66	0	KALAAAGYDVEK	1235.66	null	181.04	8.47476	0.000209	1	0.000537	0.434585	2	0	sp|P43277|H13_MOUSE /sp|P15864|H12_MOUSE /sp|P43274|H14_MOUSE /sp|Q07133|H1T_MOUSE /tr|I7HFT9|I7HFT9_MOUSE /	0	4	1	1
273	WHR-HDAC.33514.33514.2.0.dta	2	2203.06	0	TDSEIYEDAVELQQFFIR	2203.06	null	147.185	8.46226	0.000211	1	0.000892	0.404892	2	0	sp|Q8BSQ9|PB1_MOUSE /tr|E9Q4Y5|E9Q4Y5_MOUSE /tr|E9Q7L3|E9Q7L3_MOUSE /tr|D3Z3R4|D3Z3R4_MOUSE /tr|F8VQD1|F8VQD1_MOUSE /tr|F6THL5|F6THL5_MOUSE /tr|E9Q7L2|E9Q7L2_MOUSE /tr|D3YYF2|D3YYF2_MOUSE /tr|D3Z1W6|D3Z1W6_MOUSE /tr|D3Z1N4|D3Z1N4_MOUSE /	0	4	1	1
274	WHR-HDAC.33137.33137.2.0.dta	2	1681.87	0	FLGLLYEVEENIDK	1681.87	null	191.066	8.45827	0.000212	1	0.00215	1.27834	2	0	sp|Q9ERU9|RBP2_MOUSE /	0	4	1	1
275	WHR-HDAC.16611.16611.2.0.dta	2	1716.85	0	QISNLQQSISDAEQR	1716.85	null	192.266	8.45623	0.000213	1	0.00205	1.19405	2	0	gi|CON_IPI00220327.3|SWISS-PROT:P04264 /	0	4	1	1
276	WHR-HDAC.25163.25163.2.0.dta	2	1745.85	0	AIEEGTLEEIEEEVR	1745.84	null	183.557	8.4555	0.000213	1	0.001472	0.843145	2	0	sp|Q3TKT4|SMCA4_MOUSE /tr|G3UX35|G3UX35_MOUSE /	0	4	1	1
277	WHR-3.11430.11430.2.0.dta	2	1093.53	0	FADLSEAANR	1093.53	null	124.756	8.45347	0.000213	1	0.000888	0.812051	2	0	sp|P20152|VIME_MOUSE /tr|A0A0A6YWC8|A0A0A6YWC8_MOUSE /	0	1	1	1
278	WHR-HDAC.17808.17808.2.0.dta	2	1445.75	0	VNDTIQIDLETGK	1445.75	null	238.539	8.44825	0.000214	1	-0.00198	-1.36953	2	0	sp|P62702|RS4X_MOUSE /	0	4	1	1
279	WHR-HDAC.13775.13775.2.0.dta	2	1334.8	0	GKLEAIITPPPAK	1334.8	null	202.676	8.44299	0.000215	1	-0.000261	-0.195534	2	0	sp|Q9QZQ8|H2AY_MOUSE /	0	4	1	1
280	WHR-G-2.21320.21320.2.0.dta	2	1438.72	0	YSDMIVAAIQAEK	1438.72	null	201.97	8.43069	0.000218	1	0.000305	0.211993	2	0	sp|P10922|H10_MOUSE /	0	3	1	1
281	WHR-HDAC.21524.21524.2.0.dta	2	1620.76	0	MATEVAADALGEEWK	1620.76	null	193.936	8.40606	0.000223	1	-5.1e-05	-0.031467	2	0	sp|P62754|RS6_MOUSE /	0	4	1	1
282	WHR-G.15795.15795.2.0.dta	2	1657.79	0	SGGGFSSGSAGIINYQR	1657.79	null	181.557	8.40032	0.000225	1	-0.000146	-0.088069	2	0	gi|CON_IPI00220327.3|SWISS-PROT:P04264 /	0	2	1	1
283	WHR-HDAC.6046.6046.2.0.dta	2	1232.6	0	SGGGGGGGLGSGGSIR	1232.6	null	160.824	8.39835	0.000225	1	-0.000325	-0.263671	2	0	gi|CON_IPI00019359.3|SWISS-PROT:P35527 /	0	4	1	1
284	WHR-HDAC.33068.33068.2.0.dta	2	1759.81	0	AMGIMNSFVNDIFER	1759.81	Oxidation[M](2)	222.666	8.3977	0.000225	1	0.000471	0.267642	2	0	sp|Q64475|H2B1B_MOUSE /sp|Q6ZWY9|H2B1C_MOUSE /sp|P10853|H2B1F_MOUSE /sp|Q64478|H2B1H_MOUSE /sp|P10854|H2B1M_MOUSE /sp|Q8CGP2|H2B1P_MOUSE /sp|Q8CGP1|H2B1K_MOUSE /sp|Q64524|H2B2E_MOUSE /sp|Q9D2U9|H2B3A_MOUSE /sp|Q64525|H2B2B_MOUSE /sp|Q8CGP0|H2B3B_MOUSE /tr|Q8CBB6|Q8CBB6_MOUSE /tr|G3X9D5|G3X9D5_MOUSE /	0	4	1	1
285	WHR-HDAC.27767.27767.2.0.dta	2	1357.77	0	LLFPAVDDNLLK	1357.77	null	169.903	8.37863	0.00023	1	0.000301	0.221687	2	0	sp|Q64511|TOP2B_MOUSE /	0	4	1	1
286	WHR-G-2.27181.27181.2.0.dta	2	1759.81	0	AMGIMNSFVNDIFER	1759.81	Oxidation[M](5)	209.705	8.37521	0.00023	1	0.000526	0.298895	2	0	sp|Q64475|H2B1B_MOUSE /sp|Q6ZWY9|H2B1C_MOUSE /sp|P10853|H2B1F_MOUSE /sp|Q64478|H2B1H_MOUSE /sp|P10854|H2B1M_MOUSE /sp|Q8CGP2|H2B1P_MOUSE /sp|Q8CGP1|H2B1K_MOUSE /sp|Q64524|H2B2E_MOUSE /sp|Q9D2U9|H2B3A_MOUSE /sp|Q64525|H2B2B_MOUSE /sp|Q8CGP0|H2B3B_MOUSE /tr|Q8CBB6|Q8CBB6_MOUSE /tr|G3X9D5|G3X9D5_MOUSE /	0	3	1	1
287	WHR-G-2.22144.22144.2.0.dta	2	1479.8	0	LGEYGFQNAILVR	1479.8	null	209.032	8.37466	0.000231	1	0.000199	0.134478	2	0	sp|P07724|ALBU_MOUSE /gi|CON_MSA|SWISS-PROT:P07724 /	0	3	1	1
288	WHR-HDAC.26646.26646.2.0.dta	2	1775.81	0	AMGIMNSFVNDIFER	1775.81	Oxidation[M](2);Oxidation[M](5)	230.248	8.3723	0.000231	1	0.001831	1.03108	2	0	sp|Q64475|H2B1B_MOUSE /sp|Q6ZWY9|H2B1C_MOUSE /sp|P10853|H2B1F_MOUSE /sp|Q64478|H2B1H_MOUSE /sp|P10854|H2B1M_MOUSE /sp|Q8CGP2|H2B1P_MOUSE /sp|Q8CGP1|H2B1K_MOUSE /sp|Q64524|H2B2E_MOUSE /sp|Q9D2U9|H2B3A_MOUSE /sp|Q64525|H2B2B_MOUSE /sp|Q8CGP0|H2B3B_MOUSE /tr|Q8CBB6|Q8CBB6_MOUSE /tr|G3X9D5|G3X9D5_MOUSE /	0	4	1	1
289	WHR-HDAC.24942.24942.2.0.dta	2	1659.8	0	LYGPSSVSFADDFVR	1659.8	null	139.807	8.37105	0.000231	1	8.7e-05	0.052416	2	0	sp|P19324|SERPH_MOUSE /	0	4	1	1
290	WHR-3.16285.16285.2.0.dta	2	1180.58	0	LTAEDLYEAR	1180.58	null	128.312	8.36269	0.000233	1	-8.7e-05	-0.073692	2	0	sp|Q9QXS1|PLEC_MOUSE /tr|E9Q3W4|E9Q3W4_MOUSE /	0	1	1	1
291	WHR-HDAC.22348.22348.2.0.dta	2	1329.66	0	GFAFVQYVNER	1329.66	null	228.792	8.35897	0.000234	1	-0.00028	-0.21058	2	0	sp|Q9Z204|HNRPC_MOUSE /	0	4	1	1
292	WHR-3.12123.12123.2.0.dta	2	1016.54	0	QLDSIVGER	1016.54	null	192.521	8.35611	0.000235	1	0.000432	0.424972	2	0	gi|CON_IPI00009867.3|SWISS-PROT:P13647 /gi|CON_IPI00300725.7|SWISS-PROT:P02538 /gi|CON_IPI00299145.9|SWISS-PROT:P48668 /gi|CON_IPI00293665.7|SWISS-PROT:P04259 /	0	1	1	1
293	WHR-HDAC.14986.14986.2.0.dta	2	1414.73	0	AEHDQLLLNYAK	1414.73	null	226.722	8.34176	0.000238	1	-0.000436	-0.308185	2	0	sp|P14733|LMNB1_MOUSE /	0	4	1	1
294	WHR-HDAC.10416.10416.2.0.dta	2	1629.81	0	LQEKEDLQELNDR	1629.81	null	193.563	8.3377	0.000239	1	-0.001136	-0.697015	2	0	sp|P48678|LMNA_MOUSE /tr|D3YUF7|D3YUF7_MOUSE /	0	4	1	1
295	WHR-3.21412.21412.2.0.dta	2	1306.66	0	TDLEMQIESLK	1306.66	null	194.862	8.33267	0.00024	1	0.000992	0.75919	2	0	sp|P19001|K1C19_MOUSE /gi|CON_IPI00112947.1|SWISS-PROT:P19001 /	0	1	1	1
296	WHR-HDAC.23798.23798.2.0.dta	2	2200.98	0	EMEENFALEAANYQDTIGR	2200.98	null	127.076	8.30623	0.000247	1	-0.000697	-0.316677	2	0	sp|P20152|VIME_MOUSE /tr|A0A0A6YWC8|A0A0A6YWC8_MOUSE /	0	4	1	1
297	WHR-HDAC.33500.33500.3.0.dta	3	1689.92	0	NFVPLLEGVAQDFIK	1689.92	null	175.104	8.30009	0.000248	1	0.000518	0.306523	2	0	sp|Q9QZ82|CP11A_MOUSE /tr|A0A087WRU6|A0A087WRU6_MOUSE /	0	4	1	1
298	WHR-3.11140.11140.2.0.dta	2	1155.54	0	EYQELMNTK	1155.53	null	182.548	8.29046	0.000251	1	0.000145	0.125483	2	0	sp|Q922U2|K2C5_MOUSE /gi|CON_IPI00009867.3|SWISS-PROT:P13647 /gi|CON_IPI00697851.1|SWISS-PROT:Q5XQN5 /gi|CON_IPI00139301.3|SWISS-PROT:Q922U2 /	0	1	1	1
299	WHR-G-2.16288.16288.2.0.dta	2	1300.68	0	NDEELNKLLGR	1300.69	null	264.866	8.29	0.000251	1	-0.000514	-0.395176	2	0	sp|Q8CGP5|H2A1F_MOUSE /sp|Q8CGP6|H2A1H_MOUSE /sp|P22752|H2A1_MOUSE /sp|Q8CGP7|H2A1K_MOUSE /sp|Q8BFU2|H2A3_MOUSE /sp|Q8R1M2|H2AJ_MOUSE /tr|Q8CGP4|Q8CGP4_MOUSE /	0	3	1	1
300	WHR-HDAC.20069.20069.3.0.dta	3	2510.13	0	EIETYHNLLEGGQEDFESSGAGK	2510.13	null	129.858	8.28162	0.000253	1	-0.00029	-0.115532	2	0	gi|CON_IPI00019359.3|SWISS-PROT:P35527 /	0	4	1	1
301	WHR-HDAC.23005.23005.2.0.dta	2	1561.68	0	GFGFVDFNSEEDAK	1561.68	null	169.74	8.27374	0.000255	1	-0.000535	-0.34258	2	0	sp|P09405|NUCL_MOUSE /	0	4	1	1
302	WHR-HDAC.17894.17894.3.0.dta	3	1454.79	0	KTVTAMDVVYALK	1454.79	Oxidation[M](6)	237.232	8.27166	0.000256	1	0.000293	0.201403	2	0	sp|P62806|H4_MOUSE /	0	4	1	1
303	WHR-HDAC.27140.27140.2.0.dta	2	1775.81	0	AMGIMNSFVNDIFER	1775.81	Oxidation[M](2);Oxidation[M](5)	209.751	8.26694	0.000257	1	-0.000641	-0.360962	2	0	sp|Q64475|H2B1B_MOUSE /sp|Q6ZWY9|H2B1C_MOUSE /sp|P10853|H2B1F_MOUSE /sp|Q64478|H2B1H_MOUSE /sp|P10854|H2B1M_MOUSE /sp|Q8CGP2|H2B1P_MOUSE /sp|Q8CGP1|H2B1K_MOUSE /sp|Q64524|H2B2E_MOUSE /sp|Q9D2U9|H2B3A_MOUSE /sp|Q64525|H2B2B_MOUSE /sp|Q8CGP0|H2B3B_MOUSE /tr|Q8CBB6|Q8CBB6_MOUSE /tr|G3X9D5|G3X9D5_MOUSE /	0	4	1	1
304	WHR-HDAC.32014.32014.2.0.dta	2	1759.82	0	AMGIMNSFVNDIFER	1759.81	Oxidation[M](2)	234.04	8.26073	0.000258	1	0.001698	0.964875	2	0	sp|Q64475|H2B1B_MOUSE /sp|Q6ZWY9|H2B1C_MOUSE /sp|P10853|H2B1F_MOUSE /sp|Q64478|H2B1H_MOUSE /sp|P10854|H2B1M_MOUSE /sp|Q8CGP2|H2B1P_MOUSE /sp|Q8CGP1|H2B1K_MOUSE /sp|Q64524|H2B2E_MOUSE /sp|Q9D2U9|H2B3A_MOUSE /sp|Q64525|H2B2B_MOUSE /sp|Q8CGP0|H2B3B_MOUSE /tr|Q8CBB6|Q8CBB6_MOUSE /tr|G3X9D5|G3X9D5_MOUSE /	0	4	1	1
305	WHR-HDAC.21752.21752.2.0.dta	2	1269.6	0	SEDVLDYGPFK	1269.6	null	205.333	8.25932	0.000259	1	0.000221	0.174071	2	0	sp|Q91YQ5|RPN1_MOUSE /	0	4	1	1
306	WHR-3.12499.12499.2.0.dta	2	1201.62	0	QTVEADVNGLR	1201.62	null	191.867	8.25641	0.00026	1	-0.000618	-0.514307	2	0	gi|CON_IPI00217963.3|SWISS-PROT:P08779 /	0	1	1	1
307	WHR-HDAC.28749.28749.2.0.dta	2	1594.74	0	GYAFIEFASFEDAK	1594.74	null	183.618	8.24956	0.000261	1	0.000658	0.412606	2	0	sp|P09405|NUCL_MOUSE /	0	4	1	1
308	WHR-HDAC.19355.19355.2.0.dta	2	1104.6	0	MDAILTEAIK	1104.6	null	215.669	8.24238	0.000263	1	-0.000149	-0.134891	2	0	sp|Q3TEA8|HP1B3_MOUSE /tr|Z4YKB8|Z4YKB8_MOUSE /tr|A2AM62|A2AM62_MOUSE /tr|Z4YKA3|Z4YKA3_MOUSE /tr|A2AM63|A2AM63_MOUSE /	0	4	1	1
309	WHR-HDAC.18170.18170.2.0.dta	2	1569.84	0	GPAPLGTFQVTTPQR	1569.84	null	188.417	8.22999	0.000266	1	-0.000687	-0.437625	2	0	sp|Q3U9G9|LBR_MOUSE /	0	4	1	1
310	WHR-HDAC.20204.20204.2.0.dta	2	2140.99	0	PVTVEPMDQLDDEEGLPEK	2141	null	165.161	8.22817	0.000267	1	-0.002308	-1.078	2	0	sp|Q99K48|NONO_MOUSE /	0	4	1	1
311	WHR-HDAC.21938.21938.2.0.dta	2	1475.75	0	WELLQQVDTSTR	1475.75	null	183.053	8.20209	0.000274	1	0.000354	0.239878	2	0	gi|CON_IPI00220327.3|SWISS-PROT:P04264 /	0	4	1	1
312	WHR-3.23840.23840.3.0.dta	3	2064.15	0	IIAATIENAQPILQIDNAR	2064.14	null	86.6731	8.20191	0.000274	1	0.000416	0.201536	2	0	gi|CON_IPI00217963.3|SWISS-PROT:P08779 /	0	1	1	1
313	WHR-3.22174.22174.2.0.dta	2	1096.53	0	DAETWFLSK	1096.53	null	153.653	8.2007	0.000274	1	-1.4e-05	-0.012768	2	0	gi|CON_IPI00217963.3|SWISS-PROT:P08779 /	0	1	1	1
314	WHR-G.16456.16456.2.0.dta	2	1716.85	0	QISNLQQSISDAEQR	1716.85	null	176.135	8.19567	0.000276	1	0.000294	0.171244	2	0	gi|CON_IPI00220327.3|SWISS-PROT:P04264 /	0	2	1	1
315	WHR-3.13856.13856.2.0.dta	2	1296.61	0	EEAESTLQSFR	1296.61	null	158.469	8.17971	0.00028	1	0.001596	1.2309	2	0	sp|P20152|VIME_MOUSE /tr|A0A0A6YWC8|A0A0A6YWC8_MOUSE /	0	1	1	1
316	WHR-HDAC.5889.5889.2.0.dta	2	1232.6	0	SGGGGGGGLGSGGSIR	1232.6	null	142.345	8.17943	0.00028	1	-0.000192	-0.155769	2	0	gi|CON_IPI00019359.3|SWISS-PROT:P35527 /	0	4	1	1
317	WHR-HDAC.6794.6794.2.0.dta	2	900.493	0	AGEVFIHK	900.494	null	296.066	8.17757	0.000281	1	-0.001145	-1.27153	2	0	sp|Q99K48|NONO_MOUSE /	0	4	1	1
318	WHR-HDAC.18080.18080.2.0.dta	2	2157.02	0	AASADSTTEGTPTDGFTVLSTK	2157.02	null	123.85	8.17637	0.000281	1	-0.000456	-0.211403	2	0	sp|Q9QZQ8|H2AY_MOUSE /	0	4	1	1
319	WHR-3.22636.22636.3.0.dta	3	1533.85	0	KVESLQEEIAFLK	1533.85	null	175.935	8.16783	0.000284	1	0.001315	0.857319	2	0	sp|P20152|VIME_MOUSE /tr|A0A0A6YWC8|A0A0A6YWC8_MOUSE /	0	1	1	1
320	WHR-3.17515.17515.2.0.dta	2	1000.6	0	QTALVELVK	1000.6	null	148.835	8.15959	0.000286	1	0.000117	0.116929	2	0	gi|CON_IPI00745872.2|SWISS-PROT:P02768-1 /	0	1	1	1
321	WHR-HDAC.17742.17742.2.0.dta	2	1817.92	0	SLETENSALQLQVTER	1817.92	null	148.702	8.14492	0.00029	1	-0.001359	-0.747556	2	0	sp|P14733|LMNB1_MOUSE /	0	4	1	1
322	WHR-G-2.7445.7445.2.0.dta	2	1235.66	0	KALAAAGYDVEK	1235.66	null	199.015	8.13261	0.000294	1	-0.000406	-0.328569	2	0	sp|P43277|H13_MOUSE /sp|P15864|H12_MOUSE /sp|P43274|H14_MOUSE /sp|Q07133|H1T_MOUSE /tr|I7HFT9|I7HFT9_MOUSE /	0	3	1	1
323	WHR-HDAC.9392.9392.2.0.dta	2	1113.59	0	VAEGTPLVDGR	1113.59	null	212.014	8.12961	0.000295	1	-0.000221	-0.198457	2	0	sp|Q3U9G9|LBR_MOUSE /tr|A0A0A6YY12|A0A0A6YY12_MOUSE /	0	4	1	1
324	WHR-HDAC.8459.8459.2.0.dta	2	1293.68	0	LREYEAALNSK	1293.68	null	215.899	8.12571	0.000296	1	-8.1e-05	-0.062612	2	0	sp|P14733|LMNB1_MOUSE /	0	4	1	1
325	WHR-HDAC.28625.28625.2.0.dta	2	1759.82	0	AMGIMNSFVNDIFER	1759.81	Oxidation[M](5)	226.375	8.11824	0.000298	1	0.003346	1.90134	2	0	sp|Q64475|H2B1B_MOUSE /sp|Q6ZWY9|H2B1C_MOUSE /sp|P10853|H2B1F_MOUSE /sp|Q64478|H2B1H_MOUSE /sp|P10854|H2B1M_MOUSE /sp|Q8CGP2|H2B1P_MOUSE /sp|Q8CGP1|H2B1K_MOUSE /sp|Q64524|H2B2E_MOUSE /sp|Q9D2U9|H2B3A_MOUSE /sp|Q64525|H2B2B_MOUSE /sp|Q8CGP0|H2B3B_MOUSE /tr|Q8CBB6|Q8CBB6_MOUSE /tr|G3X9D5|G3X9D5_MOUSE /	0	4	1	1
326	WHR-HDAC.27704.27704.2.0.dta	2	1340.8	0	IILDLISESPIK	1340.8	null	146.976	8.11328	0.000299	1	0.000325	0.242392	2	0	sp|P61979|HNRPK_MOUSE /tr|B2M1R6|B2M1R6_MOUSE /tr|H3BLP7|H3BLP7_MOUSE /tr|H3BKD0|H3BKD0_MOUSE /tr|H3BLL4|H3BLL4_MOUSE /tr|D3YWG1|D3YWG1_MOUSE /tr|H3BK96|H3BK96_MOUSE /tr|D3Z5X4|D3Z5X4_MOUSE /	0	4	1	1
327	WHR-HDAC.17009.17009.2.0.dta	2	1309.61	0	NLQEAEEWYK	1309.61	null	262.663	8.11229	0.0003	1	-0.000554	-0.423028	2	0	sp|P15331|PERI_MOUSE /sp|P20152|VIME_MOUSE /tr|G3X981|G3X981_MOUSE /tr|G5E846|G5E846_MOUSE /tr|A0A0A6YWC8|A0A0A6YWC8_MOUSE /	0	4	1	1
328	WHR-HDAC.17097.17097.2.0.dta	2	1404.7	0	LAPDYDALDVANK	1404.7	null	180.621	8.10939	0.000301	1	-0.000387	-0.275504	2	0	sp|P62751|RL23A_MOUSE /	0	4	1	1
329	WHR-3.7958.7958.2.0.dta	2	1125.54	0	AEAESLYQSK	1125.54	null	127.383	8.10038	0.000303	1	0.000525	0.466442	2	0	gi|CON_IPI00220327.3|SWISS-PROT:P04264 /	0	1	1	1
330	WHR-HDAC.25105.25105.2.0.dta	2	1659.8	0	LYGPSSVSFADDFVR	1659.8	null	144.642	8.09898	0.000304	1	0.000164	0.098807	2	0	sp|P19324|SERPH_MOUSE /	0	4	1	1
331	WHR-HDAC.30660.30660.2.0.dta	2	1743.82	0	AMGIMNSFVNDIFER	1743.82	null	158.226	8.08918	0.000307	1	-0.000185	-0.106089	2	0	sp|Q64475|H2B1B_MOUSE /sp|Q6ZWY9|H2B1C_MOUSE /sp|P10853|H2B1F_MOUSE /sp|Q64478|H2B1H_MOUSE /sp|P10854|H2B1M_MOUSE /sp|Q8CGP2|H2B1P_MOUSE /sp|Q8CGP1|H2B1K_MOUSE /sp|Q64524|H2B2E_MOUSE /sp|Q9D2U9|H2B3A_MOUSE /sp|Q64525|H2B2B_MOUSE /sp|Q8CGP0|H2B3B_MOUSE /tr|Q8CBB6|Q8CBB6_MOUSE /tr|G3X9D5|G3X9D5_MOUSE /	0	4	1	1
332	WHR-HDAC.19269.19269.2.0.dta	2	1654.73	0	SVVTEEFNGSDWER	1654.73	null	172.501	8.08652	0.000308	1	-2.1e-05	-0.012691	2	0	sp|Q9CXS4|CENPV_MOUSE /	0	4	1	1
333	WHR-G.19066.19066.2.0.dta	2	1707.77	0	GSLGGGFSSGGFSGGSFSR	1707.77	null	117.033	8.08199	0.000309	1	-0.002097	-1.22792	2	0	gi|CON_IPI00009865.2|SWISS-PROT:P13645 /	0	2	1	1
334	WHR-G.6216.6216.2.0.dta	2	1232.6	0	SGGGGGGGLGSGGSIR	1232.6	null	150.883	8.08001	0.00031	1	-7.4e-05	-0.060036	2	0	gi|CON_IPI00019359.3|SWISS-PROT:P35527 /	0	2	1	1
335	WHR-3.14927.14927.2.0.dta	2	845.509	0	SGVSLAALK	845.509	null	122.978	8.06144	0.000315	1	-0.00037	-0.437606	2	0	sp|P43275|H11_MOUSE /sp|P43277|H13_MOUSE /sp|P15864|H12_MOUSE /sp|P43274|H14_MOUSE /	0	1	1	1
336	WHR-3.24286.24286.2.0.dta	2	1277.71	0	LALDLEIATYR	1277.71	null	153.128	8.05242	0.000318	1	0.00136	1.0644	2	0	gi|CON_IPI00220327.3|SWISS-PROT:P04264 /	0	1	1	1
337	WHR-HDAC.33522.33522.2.0.dta	2	1635.83	0	ADMVIEAVFEDLGVK	1635.83	null	180.622	8.04798	0.00032	1	0.003708	2.26674	2	0	sp|Q8BMS1|ECHA_MOUSE /	0	4	1	1
338	WHR-HDAC.28276.28276.2.0.dta	2	1798.92	0	LFIGGLSFETTEESLR	1798.92	null	145.711	8.04763	0.00032	1	0.001088	0.604807	2	0	sp|O88569|ROA2_MOUSE /	0	4	1	1
339	WHR-HDAC.22435.22435.2.0.dta	2	1438.73	0	YSDMIVAAIQAEK	1438.72	null	191.679	8.04242	0.000321	1	0.001606	1.11627	2	0	sp|P10922|H10_MOUSE /	0	4	1	1
340	WHR-3.8794.8794.2.0.dta	2	1090.53	0	VTMQNLNDR	1090.53	null	188.402	8.03424	0.000324	1	0.00057	0.522681	2	0	sp|P02535|K1C10_MOUSE /sp|Q61781|K1C14_MOUSE /sp|Q9Z2K1|K1C16_MOUSE /sp|Q61414|K1C15_MOUSE /sp|Q8VCW2|K1C25_MOUSE /sp|Q9Z320|K1C27_MOUSE /tr|B1AQ77|B1AQ77_MOUSE /tr|A2A513|A2A513_MOUSE /gi|CON_IPI00217963.3|SWISS-PROT:P08779 /gi|CON_IPI00009865.2|SWISS-PROT:P13645 /gi|CON_IPI00384444.5|SWISS-PROT:P02533 /gi|CON_IPI00703407.2|TREMBL:Q148H6 /gi|CON_IPI00131209.3|TREMBL:Q3ZAW8;Q9EQD6;Q9EQD7 /gi|CON_…	0	1	1	1
341	WHR-G-2.7476.7476.2.0.dta	2	1568.78	0	SETAPAETAAPAPVEK	1568.78	null	170.209	8.02455	0.000327	1	6.6e-05	0.042071	2	0	sp|P43276|H15_MOUSE /	0	3	1	1
342	WHR-HDAC.25359.25359.2.0.dta	2	1474.82	0	ILTFDQLALESPK	1474.82	null	153.452	8.01965	0.000329	1	0.000275	0.186464	2	0	sp|P35980|RL18_MOUSE /tr|G3UZK4|G3UZK4_MOUSE /	0	4	1	1
343	WHR-3.23796.23796.2.0.dta	2	2064.14	0	IIAATIENAQPILQIDNAR	2064.14	null	59.5999	8.00368	0.000334	1	-5.5e-05	-0.026645	2	0	gi|CON_IPI00217963.3|SWISS-PROT:P08779 /	0	1	1	1
344	WHR-3.17756.17756.2.0.dta	2	1029.59	0	VLDELTLAR	1029.59	null	118.916	8.00223	0.000335	1	0.000615	0.597323	2	0	sp|Q61781|K1C14_MOUSE /sp|Q9QWL7|K1C17_MOUSE /sp|P19001|K1C19_MOUSE /sp|Q61414|K1C15_MOUSE /sp|Q6IFX2|K1C42_MOUSE /tr|B1AQ77|B1AQ77_MOUSE /gi|CON_IPI00217963.3|SWISS-PROT:P08779 /gi|CON_IPI00384444.5|SWISS-PROT:P02533 /gi|CON_IPI00450768.7|SWISS-PROT:Q04695 /gi|CON_IPI00112947.1|SWISS-PROT:P19001 /gi|CON_IPI00225378.3|TREMBL:A2A4G1 /gi|CON_IPI00230365.5|SWISS-PROT:Q9QWL7 /gi|CON_IPI00468696.3|SWI…	0	1	1	1
345	WHR-HDAC.27580.27580.3.0.dta	3	1971.06	0	AIEPPPLDAVIEAEHTLR	1971.05	null	109.736	8.0019	0.000335	1	0.000984	0.499225	2	0	tr|A0A087WPL5|A0A087WPL5_MOUSE /tr|E9QNN1|E9QNN1_MOUSE /	0	4	1	1
346	WHR-HDAC.30212.30212.2.0.dta	2	1752.87	0	VGEVTYVELLMDAEGK	1752.87	null	159.945	7.99258	0.000338	1	0.000551	0.314341	2	0	sp|Q9D0E1|HNRPM_MOUSE /tr|B8JK32|B8JK32_MOUSE /tr|B8JK33|B8JK33_MOUSE /	0	4	1	1
347	WHR-HDAC.22278.22278.2.0.dta	2	1438.8	0	KTVTAMDVVYALK	1438.8	null	154.855	7.99067	0.000338	1	0.000421	0.292605	2	0	sp|P62806|H4_MOUSE /	0	4	1	1
348	WHR-HDAC.25424.25424.2.0.dta	2	1264.69	0	AFITNIPFDVK	1264.69	null	211.113	7.9895	0.000339	1	0.000515	0.407213	2	0	sp|Q9D0E1|HNRPM_MOUSE /tr|B8JK32|B8JK32_MOUSE /tr|B8JK33|B8JK33_MOUSE /	0	4	1	1
349	WHR-HDAC.32992.32992.2.0.dta	2	1743.82	0	AMGIMNSFVNDIFER	1743.82	null	142.988	7.98678	0.00034	1	0.000249	0.14279	2	0	sp|Q64475|H2B1B_MOUSE /sp|Q6ZWY9|H2B1C_MOUSE /sp|P10853|H2B1F_MOUSE /sp|Q64478|H2B1H_MOUSE /sp|P10854|H2B1M_MOUSE /sp|Q8CGP2|H2B1P_MOUSE /sp|Q8CGP1|H2B1K_MOUSE /sp|Q64524|H2B2E_MOUSE /sp|Q9D2U9|H2B3A_MOUSE /sp|Q64525|H2B2B_MOUSE /sp|Q8CGP0|H2B3B_MOUSE /tr|Q8CBB6|Q8CBB6_MOUSE /tr|G3X9D5|G3X9D5_MOUSE /	0	4	1	1
350	WHR-HDAC.14732.14732.2.0.dta	2	1588.7	0	VEGFNYAGMGNSTNK	1588.71	null	179.327	7.9852	0.00034	1	-0.001398	-0.879961	2	0	sp|O70133|DHX9_MOUSE /tr|Q3UR42|Q3UR42_MOUSE /tr|A0A087WPL5|A0A087WPL5_MOUSE /tr|E9QNN1|E9QNN1_MOUSE /	0	4	1	1
351	WHR-3.9548.9548.2.0.dta	2	1365.64	0	SQYEQLAEQNR	1365.64	null	122.531	7.9758	0.000344	1	-0.000125	-0.091532	2	0	gi|CON_IPI00009865.2|SWISS-PROT:P13645 /	0	1	1	1
352	WHR-G.4292.4292.2.0.dta	2	1791.73	0	GGSGGSYGGGGSGGGYGGGSGSR	1791.73	null	89.1929	7.96999	0.000346	1	6.5e-05	0.036278	2	0	gi|CON_IPI00019359.3|SWISS-PROT:P35527 /	0	2	1	1
353	WHR-HDAC.27701.27701.2.0.dta	2	1340.8	0	IILDLISESPIK	1340.8	null	143.431	7.96099	0.000349	1	0.000325	0.242392	2	0	sp|P61979|HNRPK_MOUSE /tr|B2M1R6|B2M1R6_MOUSE /tr|H3BLP7|H3BLP7_MOUSE /tr|H3BKD0|H3BKD0_MOUSE /tr|H3BLL4|H3BLL4_MOUSE /tr|D3YWG1|D3YWG1_MOUSE /tr|H3BK96|H3BK96_MOUSE /tr|D3Z5X4|D3Z5X4_MOUSE /	0	4	1	1
354	WHR-HDAC.24511.24511.2.0.dta	2	1859.92	0	LFVGNLPPDITEEEMR	1859.92	null	117.777	7.95857	0.00035	1	0.000381	0.204847	2	0	sp|Q99K48|NONO_MOUSE /tr|B1AXT0|B1AXT0_MOUSE /	0	4	1	1
355	WHR-HDAC.30902.30902.2.0.dta	2	1931.17	0	VTIAQGGVLPNIQAVLLPK	1931.17	null	193.514	7.95661	0.00035	1	0.000176	0.091137	2	0	sp|Q8CGP5|H2A1F_MOUSE /sp|Q8CGP6|H2A1H_MOUSE /sp|P22752|H2A1_MOUSE /sp|Q8CGP7|H2A1K_MOUSE /sp|Q6GSS7|H2A2A_MOUSE /sp|Q64523|H2A2C_MOUSE /sp|Q8BFU2|H2A3_MOUSE /sp|Q8R1M2|H2AJ_MOUSE /tr|Q8CGP4|Q8CGP4_MOUSE /tr|F8WIX8|F8WIX8_MOUSE /	0	4	1	1
356	WHR-HDAC.23984.23984.2.0.dta	2	1268.76	0	NIPGITLLNVSK	1268.76	null	189.607	7.94806	0.000353	1	-0.000278	-0.219112	2	0	sp|Q9D8E6|RL4_MOUSE /	0	4	1	1
357	WHR-HDAC.24786.24786.2.0.dta	2	1964.01	0	LFVGNLPADITEDEFKR	1964.01	null	128.638	7.93936	0.000356	1	0.000471	0.239815	2	0	sp|Q8VIJ6|SFPQ_MOUSE /	0	4	1	1
358	WHR-HDAC.15969.15969.3.0.dta	3	1439.81	0	RHPEYAVSVLLR	1439.81	null	176.19	7.93883	0.000356	1	5.2e-05	0.036116	2	0	gi|CON_IPI00708398.1|SWISS-PROT:P02769 /	0	4	1	1
359	WHR-G-2.16450.16450.2.0.dta	2	1300.69	0	NDEELNKLLGR	1300.69	null	231.778	7.9336	0.000358	1	-0.000201	-0.154534	2	0	sp|Q8CGP5|H2A1F_MOUSE /sp|Q8CGP6|H2A1H_MOUSE /sp|P22752|H2A1_MOUSE /sp|Q8CGP7|H2A1K_MOUSE /sp|Q8BFU2|H2A3_MOUSE /sp|Q8R1M2|H2AJ_MOUSE /tr|Q8CGP4|Q8CGP4_MOUSE /	0	3	1	1
360	WHR-HDAC.28460.28460.2.0.dta	2	1759.82	0	AMGIMNSFVNDIFER	1759.81	Oxidation[M](5)	230.661	7.9278	0.00036	1	0.004055	2.30422	2	0	sp|Q64475|H2B1B_MOUSE /sp|Q6ZWY9|H2B1C_MOUSE /sp|P10853|H2B1F_MOUSE /sp|Q64478|H2B1H_MOUSE /sp|P10854|H2B1M_MOUSE /sp|Q8CGP2|H2B1P_MOUSE /sp|Q8CGP1|H2B1K_MOUSE /sp|Q64524|H2B2E_MOUSE /sp|Q9D2U9|H2B3A_MOUSE /sp|Q64525|H2B2B_MOUSE /sp|Q8CGP0|H2B3B_MOUSE /tr|Q8CBB6|Q8CBB6_MOUSE /tr|G3X9D5|G3X9D5_MOUSE /	0	4	1	1
361	WHR-HDAC.29429.29429.2.0.dta	2	2080.99	0	DQMQQQLSDYEQLLDVK	2080.99	null	136.419	7.92422	0.000362	1	0.000354	0.170112	2	0	sp|P14733|LMNB1_MOUSE /	0	4	1	1
362	WHR-HDAC.12937.12937.2.0.dta	2	1540.78	0	VAQTDGVNVEMHLK	1540.78	null	203.604	7.91895	0.000364	1	-0.00283	-1.83673	2	0	sp|P23242|CXA1_MOUSE /	0	4	1	1
363	WHR-3.11558.11558.2.0.dta	2	1212.55	0	AEAESWYQTK	1212.55	null	139.606	7.9171	0.000364	1	0.000286	0.235866	2	0	sp|P50446|K2C6A_MOUSE /sp|Q9Z331|K2C6B_MOUSE /sp|Q8BGZ7|K2C75_MOUSE /sp|Q8VED5|K2C79_MOUSE /tr|Q3UV11|Q3UV11_MOUSE /tr|E9Q1Z0|E9Q1Z0_MOUSE /gi|CON_IPI00300725.7|SWISS-PROT:P02538 /gi|CON_IPI00299145.9|SWISS-PROT:P48668 /gi|CON_IPI00293665.7|SWISS-PROT:P04259 /gi|CON_IPI00124499.2|TREMBL:Q8VED5 /gi|CON_IPI00131368.3|SWISS-PROT:P50446 /gi|CON_IPI00221797.1|TREMBL:Q8BGZ7;Q99MH7 /gi|CON_IPI00005859.3…	0	1	1	1
364	WHR-HDAC.27110.27110.2.0.dta	2	1536.8	0	TFAPEEISAMVLTK	1536.8	null	140.555	7.91403	0.000365	1	0.000249	0.162025	2	0	sp|P20029|GRP78_MOUSE /	0	4	1	1
365	WHR-HDAC.25589.25589.2.0.dta	2	1264.69	0	AFITNIPFDVK	1264.69	null	195.302	7.91164	0.000366	1	-3e-06	-0.002372	2	0	sp|Q9D0E1|HNRPM_MOUSE /tr|B8JK32|B8JK32_MOUSE /tr|B8JK33|B8JK33_MOUSE /	0	4	1	1
366	WHR-3.15188.15188.2.0.dta	2	1265.64	0	TNAENEFVTIK	1265.64	null	164.221	7.90701	0.000368	1	0.001445	1.14172	2	0	sp|P04104|K2C1_MOUSE /gi|CON_IPI00220327.3|SWISS-PROT:P04264 /	0	1	1	1
367	WHR-HDAC.21314.21314.2.0.dta	2	1471.73	0	TPSSDVLVFDYTK	1471.73	null	196.701	7.90235	0.00037	1	0.001965	1.33516	2	0	sp|Q60972|RBBP4_MOUSE /sp|Q60973|RBBP7_MOUSE /tr|A2AFJ1|A2AFJ1_MOUSE /tr|F6ZLC6|F6ZLC6_MOUSE /tr|A2AFI9|A2AFI9_MOUSE /	0	4	1	1
368	WHR-3.21493.21493.2.0.dta	2	1419.75	0	QAQEYEALLNIK	1419.75	null	131.939	7.89418	0.000373	1	-0.000915	-0.644481	2	0	sp|P05784|K1C18_MOUSE /gi|CON_IPI00311493.5|SWISS-PROT:P05784 /	0	1	1	1
369	WHR-G-2.17413.17413.2.0.dta	2	1357.7	0	LNDLEDALQQAK	1357.7	null	202.995	7.88698	0.000375	1	-0.000244	-0.179716	2	0	gi|CON_IPI00220327.3|SWISS-PROT:P04264 /	0	3	1	1
370	WHR-HDAC.13897.13897.3.0.dta	3	1503.79	0	GISHVIVDEIHER	1503.79	null	205.303	7.88443	0.000376	1	0.000636	0.422931	2	0	sp|O70133|DHX9_MOUSE /tr|Q3UR42|Q3UR42_MOUSE /tr|A0A087WPL5|A0A087WPL5_MOUSE /tr|E9QNN1|E9QNN1_MOUSE /	0	4	1	1
371	WHR-HDAC.29956.29956.2.0.dta	2	1609.8	0	DLYEDELVPLFEK	1609.8	null	172.95	7.88268	0.000377	1	0.001246	0.774009	2	0	tr|F7B5B5|F7B5B5_MOUSE /tr|Q8VHM5|Q8VHM5_MOUSE /tr|A2AW41|A2AW41_MOUSE /	0	4	1	1
372	WHR-HDAC.18281.18281.2.0.dta	2	1882.95	0	IFVGGIKEDTEEYNLR	1882.95	null	147.541	7.88119	0.000378	1	-0.000972	-0.51621	2	0	sp|Q8BG05|ROA3_MOUSE /tr|B2RXM2|B2RXM2_MOUSE /tr|J3QNY1|J3QNY1_MOUSE /tr|E9Q7H5|E9Q7H5_MOUSE /tr|A2AL12|A2AL12_MOUSE /	0	4	1	1
373	WHR-3.15884.15884.2.0.dta	2	1149.62	0	LVNEVTEFAK	1149.61	null	140.732	7.88016	0.000378	1	0.001224	1.0647	2	0	gi|CON_IPI00745872.2|SWISS-PROT:P02768-1 /	0	1	1	1
374	WHR-3.28804.28804.2.0.dta	2	1302.72	0	SLDLDSIIAEVK	1302.72	null	106.478	7.87917	0.000378	1	0.002118	1.62583	2	0	sp|P50446|K2C6A_MOUSE /sp|Q9Z331|K2C6B_MOUSE /sp|Q922U2|K2C5_MOUSE /sp|Q8BGZ7|K2C75_MOUSE /tr|Q3UV11|Q3UV11_MOUSE /gi|CON_IPI00220327.3|SWISS-PROT:P04264 /gi|CON_IPI00697851.1|SWISS-PROT:Q5XQN5 /gi|CON_IPI00131368.3|SWISS-PROT:P50446 /gi|CON_IPI00139301.3|SWISS-PROT:Q922U2 /gi|CON_IPI00221797.1|TREMBL:Q8BGZ7;Q99MH7 /	0	1	1	1
375	WHR-HDAC.33306.33306.3.0.dta	3	2045.04	0	SLEAEILQLQEELASSER	2045.04	null	135.778	7.87783	0.000379	1	0.000261	0.127626	2	0	sp|Q61879|MYH10_MOUSE /tr|Q3UH59|Q3UH59_MOUSE /tr|Q5SV64|Q5SV64_MOUSE /	0	4	1	1
376	WHR-HDAC.23708.23708.2.0.dta	2	1354.77	0	LVAIVDVIDQNR	1354.77	null	200.355	7.87748	0.000379	1	-0.00051	-0.376448	2	0	sp|Q9CR57|RL14_MOUSE /	0	4	1	1
377	WHR-HDAC.17088.17088.2.0.dta	2	1575.79	0	ILGADTSVDLEETGR	1575.79	null	130.161	7.87489	0.00038	1	0.000203	0.128825	2	0	sp|Q03265|ATPA_MOUSE /tr|D3Z6F5|D3Z6F5_MOUSE /tr|D6RJ16|D6RJ16_MOUSE /	0	4	1	1
378	WHR-HDAC.17609.17609.2.0.dta	2	1454.79	0	KTVTAMDVVYALK	1454.79	Oxidation[M](6)	168.158	7.87038	0.000382	1	-0.000123	-0.084548	2	0	sp|P62806|H4_MOUSE /	0	4	1	1
379	WHR-HDAC.21288.21288.2.0.dta	2	1878.81	0	NTSEQDQPMGGWEMIR	1878.81	null	128.486	7.85725	0.000387	1	0.00011	0.058548	2	0	sp|P14733|LMNB1_MOUSE /	0	4	1	1
380	WHR-3.18766.18766.2.0.dta	2	945.552	0	AVFPSIVGR	945.552	null	147.872	7.85613	0.000387	1	0.000465	0.491776	2	0	sp|P62737|ACTA_MOUSE /sp|P60710|ACTB_MOUSE /sp|P68033|ACTC_MOUSE /sp|P63260|ACTG_MOUSE /sp|P63268|ACTH_MOUSE /sp|P68134|ACTS_MOUSE /tr|D3Z2K3|D3Z2K3_MOUSE /tr|F6WX90|F6WX90_MOUSE /tr|D3YZY0|D3YZY0_MOUSE /tr|G3UYG0|G3UYG0_MOUSE /tr|E9Q1F2|E9Q1F2_MOUSE /tr|G3UZ07|G3UZ07_MOUSE /tr|E9Q2D1|E9Q2D1_MOUSE /tr|B1ATY1|B1ATY1_MOUSE /tr|E9Q5F4|E9Q5F4_MOUSE /tr|E9Q606|E9Q606_MOUSE /gi|CON_IPI00698900.1|SWISS-…	0	1	1	1
381	WHR-HDAC.33608.33608.2.0.dta	2	1557.8	0	DFLDEYIFLAVGR	1557.79	null	192.018	7.85563	0.000387	1	0.002102	1.34934	2	0	sp|P16381|DDX3L_MOUSE /sp|Q62167|DDX3X_MOUSE /sp|Q62095|DDX3Y_MOUSE /	0	4	1	1
382	WHR-G-2.7607.7607.2.0.dta	2	1235.66	0	KALAAAGYDVEK	1235.66	null	182.253	7.84752	0.000391	1	-0.000236	-0.190991	2	0	sp|P43277|H13_MOUSE /sp|P15864|H12_MOUSE /sp|P43274|H14_MOUSE /sp|Q07133|H1T_MOUSE /tr|I7HFT9|I7HFT9_MOUSE /	0	3	1	1
383	WHR-HDAC.13279.13279.2.0.dta	2	1048.54	0	NGQDLGVAFK	1048.54	null	220.807	7.84041	0.000393	1	-0.00074	-0.705742	2	0	sp|Q8VEK3|HNRPU_MOUSE /tr|G3XA10|G3XA10_MOUSE /	0	4	1	1
384	WHR-HDAC.18927.18927.2.0.dta	2	1482.84	0	IVLNQEVMAPGAIK	1482.83	null	174.979	7.83701	0.000395	1	0.000724	0.488254	2	0	sp|Q9QZ82|CP11A_MOUSE /tr|A0A087WRU6|A0A087WRU6_MOUSE /	0	4	1	1
385	WHR-HDAC.21853.21853.4.0.dta	4	2709.4	0	HRDFVAEPMGEKPVGSLAGIGDVLSK	2709.4	null	99.4238	7.83456	0.000396	1	0.000674	0.248763	2	0	sp|O54962|BAF_MOUSE /	0	4	1	1
386	WHR-3.16556.16556.3.0.dta	3	1439.81	0	RHPEYAVSVLLR	1439.81	null	92.6187	7.83066	0.000397	1	-0.000205	-0.14238	2	0	gi|CON_IPI00708398.1|SWISS-PROT:P02769 /	0	1	1	1
387	WHR-HDAC.21861.21861.2.0.dta	2	1713.77	0	GFAFVTFDDHDTVDK	1713.78	null	158.529	7.83066	0.000397	1	-0.000607	-0.354189	2	0	sp|Q8BG05|ROA3_MOUSE /tr|B2RXM2|B2RXM2_MOUSE /tr|J3QNY1|J3QNY1_MOUSE /tr|E9Q7H5|E9Q7H5_MOUSE /tr|A2AL12|A2AL12_MOUSE /	0	4	1	1
388	WHR-HDAC.18564.18564.2.0.dta	2	1256.7	0	IYVGNLPPDIR	1256.7	null	202.593	7.82778	0.000398	1	0.00017	0.135275	2	0	sp|Q6PDM2|SRSF1_MOUSE /tr|H7BX95|H7BX95_MOUSE /	0	4	1	1
389	WHR-HDAC.14801.14801.2.0.dta	2	1067.62	0	ESTLHLVLR	1067.62	null	226.432	7.82052	0.000401	1	0.000121	0.113336	2	0	sp|P62984|RL40_MOUSE /sp|P62983|RS27A_MOUSE /sp|P0CG49|UBB_MOUSE /sp|P0CG50|UBC_MOUSE /tr|J3QK04|J3QK04_MOUSE /tr|A0A0A6YW67|A0A0A6YW67_MOUSE /tr|E9Q4P0|E9Q4P0_MOUSE /tr|Q5SX22|Q5SX22_MOUSE /tr|E9Q9J0|E9Q9J0_MOUSE /tr|E9QNP0|E9QNP0_MOUSE /tr|E9Q5F6|E9Q5F6_MOUSE /	0	4	1	1
390	WHR-HDAC.4152.4152.2.0.dta	2	1221.55	0	QEMQEVQSSR	1221.55	null	213.136	7.813	0.000404	1	9.5e-05	0.07777	2	0	sp|O88569|ROA2_MOUSE /	0	4	1	1
391	WHR-HDAC.16035.16035.2.0.dta	2	1310.64	0	YGEPSEVFINR	1310.64	null	204.049	7.80943	0.000406	1	-0.001245	-0.949919	2	0	sp|Q8R326|PSPC1_MOUSE /tr|F7D909|F7D909_MOUSE /	0	4	1	1
392	WHR-HDAC.24841.24841.2.0.dta	2	1859.92	0	LFVGNLPPDITEEEMR	1859.92	null	112.243	7.79765	0.000411	1	-0.000334	-0.179578	2	0	sp|Q99K48|NONO_MOUSE /tr|B1AXT0|B1AXT0_MOUSE /	0	4	1	1
393	WHR-HDAC.23873.23873.2.0.dta	2	1354.77	0	LVAIVDVIDQNR	1354.77	null	203.48	7.79466	0.000412	1	-0.000723	-0.53367	2	0	sp|Q9CR57|RL14_MOUSE /	0	4	1	1
394	WHR-HDAC.32903.32903.2.0.dta	2	1759.81	0	AMGIMNSFVNDIFER	1759.81	Oxidation[M](2)	192.189	7.79188	0.000413	1	0.00064	0.363675	2	0	sp|Q64475|H2B1B_MOUSE /sp|Q6ZWY9|H2B1C_MOUSE /sp|P10853|H2B1F_MOUSE /sp|Q64478|H2B1H_MOUSE /sp|P10854|H2B1M_MOUSE /sp|Q8CGP2|H2B1P_MOUSE /sp|Q8CGP1|H2B1K_MOUSE /sp|Q64524|H2B2E_MOUSE /sp|Q9D2U9|H2B3A_MOUSE /sp|Q64525|H2B2B_MOUSE /sp|Q8CGP0|H2B3B_MOUSE /tr|Q8CBB6|Q8CBB6_MOUSE /tr|G3X9D5|G3X9D5_MOUSE /	0	4	1	1
395	WHR-HDAC.24844.24844.2.0.dta	2	1320.72	0	YLQSLLAEVER	1320.72	null	171.838	7.79103	0.000413	1	-3.8e-05	-0.028772	2	0	sp|Q5SUF2|LC7L3_MOUSE /	0	4	1	1
396	WHR-HDAC.26403.26403.3.0.dta	3	2083.02	0	HVINFDLPSDIEEYVHR	2083.02	null	142.437	7.78812	0.000414	1	-0.000808	-0.387898	2	0	sp|P16381|DDX3L_MOUSE /sp|Q62167|DDX3X_MOUSE /sp|Q62095|DDX3Y_MOUSE /	0	4	1	1
397	WHR-3.30085.30085.2.0.dta	2	1277.71	0	LALDIEIATYR	1277.71	null	109.929	7.78174	0.000417	1	0.000189	0.147921	2	0	sp|P03995|GFAP_MOUSE /sp|Q6NXH9|K2C73_MOUSE /sp|Q9DCV7|K2C7_MOUSE /sp|Q9Z2T6|KRT85_MOUSE /tr|E9Q1Z0|E9Q1Z0_MOUSE /gi|CON_IPI00290078.5|SWISS-PROT:P19013 /gi|CON_IPI00347110.2|TREMBL:Q6NXH9 /gi|CON_IPI00406377.3|SWISS-PROT:Q9DCV7 /gi|CON_IPI00554648.3|SWISS-PROT:P05787 /gi|CON_IPI00853265.1|SWISS-PROT:Q6KB66-1 /gi|CON_IPI00306959.10|SWISS-PROT:P08729 /gi|CON_IPI00787323.2|H-INV:HIT000292931 /gi|CO…	0	1	1	1
398	WHR-3.10828.10828.2.0.dta	2	1165.59	0	LENEIQTYR	1165.58	null	137.774	7.78029	0.000418	1	0.001299	1.11446	2	0	sp|P02535|K1C10_MOUSE /tr|A2A513|A2A513_MOUSE /gi|CON_IPI00009865.2|SWISS-PROT:P13645 /gi|CON_IPI00798492.2|SWISS-PROT:P02535-1 /	0	1	1	1
399	WHR-3.12872.12872.2.0.dta	2	1301.66	0	ALEEANADLEVK	1301.66	null	131.873	7.77577	0.00042	1	0.000673	0.517033	2	0	sp|Q6IFX2|K1C42_MOUSE /gi|CON_IPI00217963.3|SWISS-PROT:P08779 /gi|CON_IPI00384444.5|SWISS-PROT:P02533 /gi|CON_IPI00468696.3|SWISS-PROT:Q6IFX2 /gi|CON_IPI00009866.6|SWISS-PROT:P13646-1 /gi|CON_IPI00290077.1|SWISS-PROT:P19012 /gi|CON_IPI00873598.1|ENSEMBL:ENSP00000377550 /gi|CON_IPI00873598.1|ENSEMBL:ENSP00000377550 /gi|CON_K1C15_SHEEP|SWISS-PROT:O77727 /	0	1	1	1
400	WHR-HDAC.23075.23075.2.0.dta	2	1414.75	0	LENSLAELEQLR	1414.75	null	188.106	7.76247	0.000425	1	0.001099	0.776814	2	0	sp|F6ZDS4|TPR_MOUSE /tr|Q7M739|Q7M739_MOUSE /	0	4	1	1
401	WHR-HDAC.7539.7539.2.0.dta	2	1478.75	0	SETAPAAPAAPAPAEK	1478.75	null	152.995	7.76212	0.000425	1	-0.000435	-0.294168	2	0	sp|P43274|H14_MOUSE /	0	4	1	1
402	WHR-HDAC.23763.23763.2.0.dta	2	1268.68	0	GLDPVEILQER	1268.68	null	210.626	7.75055	0.00043	1	0.000328	0.258536	2	0	sp|Q3TKT4|SMCA4_MOUSE /tr|G3UX35|G3UX35_MOUSE /	0	4	1	1
403	WHR-HDAC.18290.18290.2.0.dta	2	1697.78	0	GYFEYIEENKYSR	1697.78	null	191.638	7.74589	0.000432	1	-0.002749	-1.61917	2	0	sp|Q8VEK3|HNRPU_MOUSE /tr|G3XA10|G3XA10_MOUSE /	0	4	1	1
404	WHR-3.14552.14552.2.0.dta	2	1193.62	0	YEELQVTVGR	1193.62	null	124.072	7.74111	0.000434	1	-9.7e-05	-0.081266	2	0	gi|CON_IPI00021304.1|SWISS-PROT:P35908 /	0	1	1	1
405	WHR-3.13517.13517.2.0.dta	2	1331.68	0	AALEGTLAETEAR	1331.68	null	136.349	7.73532	0.000437	1	-0.000215	-0.16145	2	0	sp|P19001|K1C19_MOUSE /gi|CON_IPI00112947.1|SWISS-PROT:P19001 /	0	1	1	1
406	WHR-HDAC.22223.22223.2.0.dta	2	1695.77	0	GFGFVTFDDHDPVDK	1695.76	null	181.502	7.72662	0.000441	1	0.000177	0.104378	2	0	sp|O88569|ROA2_MOUSE /	0	4	1	1
407	WHR-G.15961.15961.2.0.dta	2	1657.79	0	SGGGFSSGSAGIINYQR	1657.79	null	137.053	7.72389	0.000442	1	0.000184	0.110991	2	0	gi|CON_IPI00220327.3|SWISS-PROT:P04264 /	0	2	1	1
408	WHR-3.10670.10670.2.0.dta	2	1165.59	0	LENEIQTYR	1165.58	null	123.522	7.72344	0.000442	1	0.000282	0.241939	2	0	sp|P02535|K1C10_MOUSE /tr|A2A513|A2A513_MOUSE /gi|CON_IPI00009865.2|SWISS-PROT:P13645 /gi|CON_IPI00798492.2|SWISS-PROT:P02535-1 /	0	1	1	1
409	WHR-HDAC.6501.6501.2.0.dta	2	1101.49	0	MGAGLGHGMDR	1101.49	null	226.461	7.71715	0.000445	1	-0.00072	-0.653658	2	0	sp|Q9D0E1|HNRPM_MOUSE /tr|B8JK32|B8JK32_MOUSE /tr|B8JK33|B8JK33_MOUSE /tr|F6W322|F6W322_MOUSE /	0	4	1	1
410	WHR-HDAC.12598.12598.2.0.dta	2	1356.77	0	KTSGPPVSELITK	1356.77	null	171.467	7.71217	0.000447	1	0.001149	0.846862	2	0	sp|P43274|H14_MOUSE /	0	4	1	1
411	WHR-HDAC.3946.3946.2.0.dta	2	1060.53	0	VGENADSQIK	1060.53	null	199.338	7.70833	0.000449	1	0.000144	0.135782	2	0	sp|P10922|H10_MOUSE /	0	4	1	1
412	WHR-HDAC.33138.33138.3.0.dta	3	2812.24	0	FDEFDEAIDEAIEDDIKEADGGGVGR	2812.24	null	78.0155	7.68627	0.000459	1	-0.006419	-2.28252	2	0	tr|E9PWW9|E9PWW9_MOUSE /tr|E9Q4Y2|E9Q4Y2_MOUSE /	0	4	1	1
413	WHR-G-2.19369.19369.2.0.dta	2	1787.93	0	TITLEVEPSDTIENVK	1787.93	null	159.342	7.68115	0.000461	1	-0.000595	-0.332788	2	0	sp|P62984|RL40_MOUSE /sp|P62983|RS27A_MOUSE /sp|P0CG49|UBB_MOUSE /sp|P0CG50|UBC_MOUSE /tr|J3QK04|J3QK04_MOUSE /tr|A0A0A6YW67|A0A0A6YW67_MOUSE /tr|E9Q4P0|E9Q4P0_MOUSE /tr|Q5SX22|Q5SX22_MOUSE /tr|E9Q9J0|E9Q9J0_MOUSE /tr|E9QNP0|E9QNP0_MOUSE /tr|E9Q5F6|E9Q5F6_MOUSE /	0	3	1	1
414	WHR-HDAC.21948.21948.3.0.dta	3	2475.16	0	NELTYQMEQDHNLQSVLQER	2475.16	null	97.8076	7.68084	0.000461	1	0.000628	0.253721	2	0	sp|O70133|DHX9_MOUSE /tr|Q3UR42|Q3UR42_MOUSE /tr|A0A087WPL5|A0A087WPL5_MOUSE /tr|E9QNN1|E9QNN1_MOUSE /	0	4	1	1
415	WHR-HDAC.21795.21795.2.0.dta	2	1306.67	0	DNQSGSLLFIGR	1306.67	null	193.788	7.67767	0.000463	1	-0.000179	-0.136989	2	0	sp|P19324|SERPH_MOUSE /	0	4	1	1
416	WHR-HDAC.9349.9349.2.0.dta	2	1557.75	0	SDPYHATTGPLSPSK	1557.75	null	188.262	7.67344	0.000465	1	-0.000329	-0.211201	2	0	sp|P23242|CXA1_MOUSE /	0	4	1	1
417	WHR-HDAC.14168.14168.2.0.dta	2	1064.54	0	TNEGVIEFR	1064.54	null	276.648	7.6729	0.000465	1	0.001486	1.39591	2	0	sp|Q3TWW8|SRSF6_MOUSE /	0	4	1	1
418	WHR-HDAC.32244.32244.2.0.dta	2	1759.82	0	AMGIMNSFVNDIFER	1759.81	Oxidation[M](2)	242.214	7.67049	0.000466	1	0.00265	1.50584	2	0	sp|Q64475|H2B1B_MOUSE /sp|Q6ZWY9|H2B1C_MOUSE /sp|P10853|H2B1F_MOUSE /sp|Q64478|H2B1H_MOUSE /sp|P10854|H2B1M_MOUSE /sp|Q8CGP2|H2B1P_MOUSE /sp|Q8CGP1|H2B1K_MOUSE /sp|Q64524|H2B2E_MOUSE /sp|Q9D2U9|H2B3A_MOUSE /sp|Q64525|H2B2B_MOUSE /sp|Q8CGP0|H2B3B_MOUSE /tr|Q8CBB6|Q8CBB6_MOUSE /tr|G3X9D5|G3X9D5_MOUSE /	0	4	1	1
419	WHR-HDAC.13601.13601.2.0.dta	2	1334.8	0	GKLEAIITPPPAK	1334.8	null	197.829	7.64577	0.000478	1	-0.001146	-0.858553	2	0	sp|Q9QZQ8|H2AY_MOUSE /	0	4	1	1
420	WHR-HDAC.28218.28218.2.0.dta	2	2006.99	0	EEEEFNTGPLSVLTQSVK	2006.99	null	116.393	7.63895	0.000481	1	8.6e-05	0.04285	2	0	sp|P62317|SMD2_MOUSE /	0	4	1	1
421	WHR-G.15318.15318.2.0.dta	2	1208.62	0	TAAENDFVTLK	1208.62	null	151.76	7.63664	0.000482	1	0.000262	0.216777	2	0	gi|CON_IPI00021304.1|SWISS-PROT:P35908 /	0	2	1	1
422	WHR-3.17383.17383.2.0.dta	2	1109.49	0	DAEAWFNEK	1109.49	null	171.258	7.63207	0.000484	1	0.000909	0.819296	2	0	gi|CON_IPI00009865.2|SWISS-PROT:P13645 /gi|CON_IPI00703407.2|TREMBL:Q148H6 /gi|CON_IPI00328103.3|SWISS-PROT:Q7Z3Y8 /gi|CON_IPI00375911.2|SWISS-PROT:Q7Z3Z0 /gi|CON_IPI00418663.3|SWISS-PROT:Q7Z3Y7 /	0	1	1	1
423	WHR-HDAC.11714.11714.2.0.dta	2	1370.79	0	ATIAGGGVIPHIHK	1370.79	null	155.057	7.62305	0.000489	1	2e-06	0.001459	2	0	sp|Q3THW5|H2AV_MOUSE /sp|P0C0S6|H2AZ_MOUSE /tr|Q3UA95|Q3UA95_MOUSE /tr|Q8R029|Q8R029_MOUSE /	0	4	1	1
424	WHR-HDAC.33611.33611.2.0.dta	2	2287.25	0	YFILPDSLPLDTLLVDVEPK	2287.25	null	129.038	7.62021	0.00049	1	0.003784	1.65439	2	0	sp|P62315|SMD1_MOUSE /	0	4	1	1
425	WHR-HDAC.15802.15802.3.0.dta	3	1439.81	0	RHPEYAVSVLLR	1439.81	null	173.493	7.61955	0.000491	1	-0.00017	-0.118071	2	0	gi|CON_IPI00708398.1|SWISS-PROT:P02769 /	0	4	1	1
426	WHR-HDAC.22017.22017.2.0.dta	2	1632.77	0	GFNEGLWEIDNNPK	1632.77	null	180.484	7.61906	0.000491	1	0.000776	0.475267	2	0	sp|Q99JF8|PSIP1_MOUSE /tr|F6RB63|F6RB63_MOUSE /tr|A2BI12|A2BI12_MOUSE /	0	4	1	1
427	WHR-HDAC.12201.12201.2.0.dta	2	1895.83	0	QASEQNWANYSAEQNR	1895.83	null	136.027	7.61877	0.000491	1	0.001361	0.717893	2	0	sp|P23242|CXA1_MOUSE /	0	4	1	1
428	WHR-G.12703.12703.2.0.dta	2	1586.77	0	VQALEEANNDLENK	1586.77	null	135.972	7.60906	0.000496	1	0.000211	0.132975	2	0	gi|CON_IPI00019359.3|SWISS-PROT:P35527 /	0	2	1	1
429	WHR-HDAC.17908.17908.2.0.dta	2	1817.92	0	SLETENSALQLQVTER	1817.92	null	160.773	7.6062	0.000497	1	-0.005941	-3.26801	2	0	sp|P14733|LMNB1_MOUSE /	0	4	1	1
430	WHR-3.19503.19503.2.0.dta	2	953.603	0	LLLPGELAK	953.603	null	117.775	7.60607	0.000497	1	-0.000187	-0.196098	2	0	sp|P70696|H2B1A_MOUSE /sp|Q64475|H2B1B_MOUSE /sp|Q6ZWY9|H2B1C_MOUSE /sp|P10853|H2B1F_MOUSE /sp|Q64478|H2B1H_MOUSE /sp|P10854|H2B1M_MOUSE /sp|Q8CGP2|H2B1P_MOUSE /sp|Q8CGP1|H2B1K_MOUSE /sp|Q64524|H2B2E_MOUSE /sp|Q9D2U9|H2B3A_MOUSE /sp|Q64525|H2B2B_MOUSE /sp|Q8CGP0|H2B3B_MOUSE /tr|Q8CBB6|Q8CBB6_MOUSE /	0	1	1	1
431	WHR-G-2.15015.15015.2.0.dta	2	1228.68	0	TSGPPVSELITK	1228.68	null	207.56	7.60179	0.000499	1	-0.001883	-1.53254	2	0	sp|P43274|H14_MOUSE /	0	3	1	1
432	WHR-HDAC.7714.7714.2.0.dta	2	1568.78	0	SETAPAETAAPAPVEK	1568.78	null	153.048	7.60084	0.0005	1	0.001031	0.657199	2	0	sp|P43276|H15_MOUSE /	0	4	1	1
433	WHR-HDAC.29376.29376.2.0.dta	2	1693.92	0	GLAPDLPEDLYHLIK	1693.92	null	140.236	7.59839	0.000501	1	-0.000413	-0.243814	2	0	sp|P62301|RS13_MOUSE /	0	4	1	1
434	WHR-HDAC.24346.24346.2.0.dta	2	1859.92	0	LFVGNLPPDITEEEMR	1859.92	null	108.942	7.5963	0.000502	1	0.000108	0.058067	2	0	sp|Q99K48|NONO_MOUSE /tr|B1AXT0|B1AXT0_MOUSE /	0	4	1	1
435	WHR-HDAC.14067.14067.3.0.dta	3	1503.79	0	GISHVIVDEIHER	1503.79	null	199.658	7.59455	0.000503	1	0.000712	0.47347	2	0	sp|O70133|DHX9_MOUSE /tr|Q3UR42|Q3UR42_MOUSE /tr|A0A087WPL5|A0A087WPL5_MOUSE /tr|E9QNN1|E9QNN1_MOUSE /	0	4	1	1
436	WHR-3.26354.26354.2.0.dta	2	1425.68	0	VDALMDEINFMK	1425.68	null	126.012	7.59338	0.000504	1	0.001355	0.950427	2	0	sp|Q922U2|K2C5_MOUSE /gi|CON_IPI00009867.3|SWISS-PROT:P13647 /gi|CON_IPI00697851.1|SWISS-PROT:Q5XQN5 /gi|CON_IPI00139301.3|SWISS-PROT:Q922U2 /	0	1	1	1
437	WHR-HDAC.16933.16933.2.0.dta	2	1337.74	0	HLAGLGLTEAIDK	1337.74	null	196.497	7.59301	0.000504	1	0.000425	0.317699	2	0	sp|P19324|SERPH_MOUSE /	0	4	1	1
438	WHR-G-2.16593.16593.3.0.dta	3	1454.79	0	KTVTAMDVVYALK	1454.79	Oxidation[M](6)	221.671	7.59215	0.000504	1	-0.000385	-0.264643	2	0	sp|P62806|H4_MOUSE /	0	3	1	1
439	WHR-HDAC.20794.20794.2.0.dta	2	1246.67	0	AAMEALVVEVSK	1246.67	null	177.52	7.59122	0.000505	1	2.7e-05	0.021658	2	0	sp|O70133|DHX9_MOUSE /tr|A0A087WPL5|A0A087WPL5_MOUSE /tr|E9QNN1|E9QNN1_MOUSE /	0	4	1	1
440	WHR-HDAC.29111.29111.3.0.dta	3	2066.02	0	TTQVPQYILDDFIQNDR	2066.02	null	128.665	7.59035	0.000505	1	0.000505	0.244431	2	0	sp|O70133|DHX9_MOUSE /tr|Q3UR42|Q3UR42_MOUSE /tr|A0A087WPL5|A0A087WPL5_MOUSE /tr|E9QNN1|E9QNN1_MOUSE /	0	4	1	1
441	WHR-3.5190.5190.2.0.dta	2	1134.54	0	DAVTYTEHAK	1134.54	null	142.91	7.58911	0.000506	1	-0.002248	-1.98141	2	0	sp|P62806|H4_MOUSE /	0	1	1	1
442	WHR-HDAC.33526.33526.2.0.dta	2	2008	0	DTDVIIWDVINESGLYR	2008	null	131.159	7.58006	0.00051	1	0.000207	0.103088	2	0	sp|Q8BHB4|WDR3_MOUSE /	0	4	1	1
443	WHR-HDAC.30539.30539.2.0.dta	2	1752.87	0	VGEVTYVELLMDAEGK	1752.87	null	134.177	7.57737	0.000512	1	0.000204	0.11638	2	0	sp|Q9D0E1|HNRPM_MOUSE /tr|B8JK32|B8JK32_MOUSE /tr|B8JK33|B8JK33_MOUSE /	0	4	1	1
444	WHR-HDAC.23224.23224.2.0.dta	2	1466.8	0	TVTAMDVVYALKR	1466.8	null	143.712	7.5752	0.000513	1	0.000702	0.478592	2	0	sp|P62806|H4_MOUSE /	0	4	1	1
445	WHR-HDAC.12739.12739.2.0.dta	2	1326.76	0	KASGPPVSELITK	1326.76	null	154.263	7.57367	0.000514	1	0.000872	0.657239	2	0	sp|P43277|H13_MOUSE /sp|P15864|H12_MOUSE /	0	4	1	1
446	WHR-3.13385.13385.3.0.dta	3	1444.71	0	SLYSSSPGGAYVTR	1444.71	null	89.9779	7.56902	0.000516	1	0.000582	0.40285	2	0	sp|P20152|VIME_MOUSE /tr|A2AKJ2|A2AKJ2_MOUSE /tr|A0A0A6YWC8|A0A0A6YWC8_MOUSE /	0	1	1	1
447	WHR-HDAC.5259.5259.2.1.dta	2	1137.52	0	MLDHEYTTK	1137.52	null	250.914	7.55938	0.000521	1	-0.001074	-0.944156	2	0	sp|Q04750|TOP1_MOUSE /	0	4	1	1
448	WHR-HDAC.22916.22916.3.0.dta	3	2012.14	0	KKPAGPSVSELIVQAVSSSK	2012.14	null	116.265	7.55716	0.000522	1	0.000274	0.136174	2	0	sp|P43275|H11_MOUSE /	0	4	1	1
449	WHR-G-2.12850.12850.2.0.dta	2	1305.72	0	HLVDEPQNLIK	1305.72	null	213.494	7.55627	0.000523	1	-0.001022	-0.782712	2	0	gi|CON_IPI00708398.1|SWISS-PROT:P02769 /	0	3	1	1
450	WHR-HDAC.33498.33498.2.0.dta	2	1399.74	0	NIVEEIEDLVAR	1399.74	null	166.746	7.54196	0.00053	1	0.00068	0.485804	2	0	sp|Q9DBG6|RPN2_MOUSE /tr|A2ACG7|A2ACG7_MOUSE /	0	4	1	1
451	WHR-HDAC.23807.23807.2.0.dta	2	1690.91	0	LFIGGLNVQTSESGLR	1690.91	null	160.937	7.52307	0.00054	1	-0.001699	-1.00478	2	0	sp|Q9CX86|ROA0_MOUSE /	0	4	1	1
452	WHR-HDAC.25047.25047.2.1.dta	2	1703.77	0	ELAPYDENWFYTR	1703.77	null	201.248	7.51597	0.000544	1	-0.00148	-0.868662	2	0	sp|Q9CZX8|RS19_MOUSE /tr|D3YUG3|D3YUG3_MOUSE /tr|D3Z722|D3Z722_MOUSE /tr|D3YUT3|D3YUT3_MOUSE /tr|D3Z5R8|D3Z5R8_MOUSE /tr|S4R223|S4R223_MOUSE /	0	4	1	1
453	WHR-HDAC.19619.19619.2.0.dta	2	1291.69	0	GPFTDVVTTNLK	1291.69	null	183.514	7.51229	0.000546	1	0.000481	0.372381	2	0	sp|Q9WV55|VAPA_MOUSE /sp|Q9QY76|VAPB_MOUSE /tr|Q8BH80|Q8BH80_MOUSE /	0	4	1	1
454	WHR-3.11832.11832.2.0.dta	2	1316.53	0	NMQDMVEDYR	1316.52	Oxidation[M](5)	135.55	7.51175	0.000546	1	0.000848	0.64412	2	0	gi|CON_IPI00220327.3|SWISS-PROT:P04264 /	0	1	1	1
455	WHR-3.12244.12244.2.0.dta	2	842.509	0	VATVSLPR	842.509	null	132.683	7.50313	0.000551	1	-0.000178	-0.211274	2	0	gi|CON_Trypsin|SWISS-PROT:P00761|TRYP_PIG /	0	1	1	1
456	WHR-HDAC.22116.22116.2.0.dta	2	1438.8	0	KTVTAMDVVYALK	1438.8	null	167.708	7.50237	0.000551	1	0.000397	0.275925	2	0	sp|P62806|H4_MOUSE /	0	4	1	1
457	WHR-HDAC.5736.5736.2.0.dta	2	1088.53	0	QDVDNASLAR	1088.53	null	225.752	7.49182	0.000557	1	0.000663	0.609077	2	0	sp|P20152|VIME_MOUSE /tr|A0A0A6YWC8|A0A0A6YWC8_MOUSE /	0	4	1	1
458	WHR-HDAC.33502.33502.2.0.dta	2	1961.02	0	DGIQLSEYLPEVTDLLR	1961.02	null	120.015	7.49025	0.000558	1	0.000588	0.299844	2	0	sp|Q8R0G9|NU133_MOUSE /	0	4	1	1
459	WHR-HDAC.20331.20331.2.0.dta	2	1829.99	0	NGPLEVAGAAISAGHGLPAK	1829.99	null	137.587	7.48946	0.000559	1	-0.000734	-0.401096	2	0	sp|Q9QZQ8|H2AY_MOUSE /	0	4	1	1
460	WHR-3.32462.32462.3.0.dta	3	2240.14	0	ADLEMQIESLTEELAYLKK	2240.14	Oxidation[M](5)	73.5628	7.48194	0.000563	1	0.003183	1.4209	2	0	gi|CON_IPI00009865.2|SWISS-PROT:P13645 /	0	1	1	1
461	WHR-G.19697.19697.2.0.dta	2	1371.71	0	LNDLEEALQQAK	1371.71	null	213.367	7.47882	0.000565	1	0.000783	0.57082	2	0	gi|CON_IPI00021304.1|SWISS-PROT:P35908 /	0	2	1	1
462	WHR-HDAC.11440.11440.2.0.dta	2	1286.63	0	VNADEVGGEALGR	1286.63	null	159.087	7.47814	0.000565	1	0.000961	0.74691	2	0	tr|A8DUK4|A8DUK4_MOUSE /tr|E9Q223|E9Q223_MOUSE /	0	4	1	1
463	WHR-G-2.27017.27017.2.1.dta	2	1759.81	0	AMGIMNSFVNDIFER	1759.81	Oxidation[M](5)	185.387	7.47657	0.000566	1	0.000549	0.311965	2	0	sp|Q64475|H2B1B_MOUSE /sp|Q6ZWY9|H2B1C_MOUSE /sp|P10853|H2B1F_MOUSE /sp|Q64478|H2B1H_MOUSE /sp|P10854|H2B1M_MOUSE /sp|Q8CGP2|H2B1P_MOUSE /sp|Q8CGP1|H2B1K_MOUSE /sp|Q64524|H2B2E_MOUSE /sp|Q9D2U9|H2B3A_MOUSE /sp|Q64525|H2B2B_MOUSE /sp|Q8CGP0|H2B3B_MOUSE /tr|Q8CBB6|Q8CBB6_MOUSE /tr|G3X9D5|G3X9D5_MOUSE /	0	3	1	1
464	WHR-HDAC.10397.10397.2.0.dta	2	1173.65	0	DAALATALGDKK	1173.65	null	182.261	7.46893	0.00057	1	0.000982	0.836708	2	0	sp|P14733|LMNB1_MOUSE /	0	4	1	1
465	WHR-HDAC.26458.26458.3.0.dta	3	1933.08	0	HILLAVANDEELNQLLK	1933.08	null	150.718	7.44119	0.000586	1	0.000703	0.363669	2	0	sp|Q8CCK0|H2AW_MOUSE /sp|Q9QZQ8|H2AY_MOUSE /	0	4	1	1
466	WHR-HDAC.22246.22246.3.0.dta	3	1438.8	0	KTVTAMDVVYALK	1438.8	null	201.743	7.43073	0.000592	1	0.002368	1.64582	2	0	sp|P62806|H4_MOUSE /	0	4	1	1
467	WHR-HDAC.22620.22620.2.0.dta	2	1659.9	0	IINEPTAAAIAYGLDK	1659.9	null	151.058	7.42986	0.000593	1	0.000708	0.426533	2	0	sp|P20029|GRP78_MOUSE /sp|P16627|HS71L_MOUSE /sp|P17156|HSP72_MOUSE /sp|P63017|HSP7C_MOUSE /tr|Q504P4|Q504P4_MOUSE /	0	4	1	1
468	WHR-HDAC.33603.33603.3.0.dta	3	2112.04	0	ADLEMQIESLTEELAYLK	2112.04	Oxidation[M](5)	172.133	7.42152	0.000598	1	0.001153	0.545917	2	0	gi|CON_IPI00009865.2|SWISS-PROT:P13645 /	0	4	1	1
469	WHR-HDAC.26238.26238.2.0.dta	2	1204.66	0	EFVEAVLELR	1204.66	null	229.251	7.41754	0.0006	1	0.000682	0.566136	2	0	sp|Q9QZQ8|H2AY_MOUSE /	0	4	1	1
470	WHR-HDAC.10689.10689.2.0.dta	2	1393.73	0	TNAENEFVTIKK	1393.73	null	180.256	7.41754	0.0006	1	-0.000135	-0.096862	2	0	sp|P04104|K2C1_MOUSE /gi|CON_IPI00220327.3|SWISS-PROT:P04264 /	0	4	1	1
471	WHR-HDAC.23601.23601.2.0.dta	2	1268.69	0	GLDPVEILQER	1268.68	null	201.111	7.40898	0.000605	1	0.000638	0.502883	2	0	sp|Q3TKT4|SMCA4_MOUSE /tr|G3UX35|G3UX35_MOUSE /	0	4	1	1
472	WHR-HDAC.12938.12938.3.0.dta	3	1540.78	0	VAQTDGVNVEMHLK	1540.78	null	168.878	7.40781	0.000606	1	-0.000604	-0.39201	2	0	sp|P23242|CXA1_MOUSE /	0	4	1	1
473	WHR-HDAC.32738.32738.2.0.dta	2	1759.82	0	AMGIMNSFVNDIFER	1759.81	Oxidation[M](2)	196.28	7.40664	0.000607	1	0.001624	0.922825	2	0	sp|Q64475|H2B1B_MOUSE /sp|Q6ZWY9|H2B1C_MOUSE /sp|P10853|H2B1F_MOUSE /sp|Q64478|H2B1H_MOUSE /sp|P10854|H2B1M_MOUSE /sp|Q8CGP2|H2B1P_MOUSE /sp|Q8CGP1|H2B1K_MOUSE /sp|Q64524|H2B2E_MOUSE /sp|Q9D2U9|H2B3A_MOUSE /sp|Q64525|H2B2B_MOUSE /sp|Q8CGP0|H2B3B_MOUSE /tr|Q8CBB6|Q8CBB6_MOUSE /tr|G3X9D5|G3X9D5_MOUSE /	0	4	1	1
474	WHR-HDAC.23390.23390.2.0.dta	2	1466.8	0	TVTAMDVVYALKR	1466.8	null	140.157	7.40523	0.000608	1	-0.000403	-0.274747	2	0	sp|P62806|H4_MOUSE /	0	4	1	1
475	WHR-G.5893.5893.2.0.dta	2	1088.53	0	QDVDNASLAR	1088.53	null	200.061	7.40179	0.00061	1	-1.3e-05	-0.011943	2	0	sp|P20152|VIME_MOUSE /tr|A0A0A6YWC8|A0A0A6YWC8_MOUSE /	0	2	1	1
476	WHR-HDAC.23180.23180.2.0.dta	2	1790.89	0	SYELPDGQVITIGNER	1790.89	null	118.812	7.39622	0.000613	1	0.002424	1.35352	2	0	sp|P62737|ACTA_MOUSE /sp|Q8BFZ3|ACTBL_MOUSE /sp|P60710|ACTB_MOUSE /sp|P68033|ACTC_MOUSE /sp|P63260|ACTG_MOUSE /sp|P63268|ACTH_MOUSE /sp|P68134|ACTS_MOUSE /tr|D3YZY0|D3YZY0_MOUSE /tr|E9Q1F2|E9Q1F2_MOUSE /tr|E9Q5F4|E9Q5F4_MOUSE /gi|CON_IPI00698900.1|SWISS-PROT:P60712 /	0	4	1	1
477	WHR-HDAC.7028.7028.2.0.dta	2	1221.65	0	KALAAGGYDVEK	1221.65	null	165.441	7.39417	0.000614	1	0.000274	0.224287	2	0	sp|P43276|H15_MOUSE /	0	4	1	1
478	WHR-HDAC.29527.29527.2.1.dta	2	1759.81	0	AMGIMNSFVNDIFER	1759.81	Oxidation[M](5)	190.052	7.3932	0.000615	1	-0.000437	-0.248322	2	0	sp|Q64475|H2B1B_MOUSE /sp|Q6ZWY9|H2B1C_MOUSE /sp|P10853|H2B1F_MOUSE /sp|Q64478|H2B1H_MOUSE /sp|P10854|H2B1M_MOUSE /sp|Q8CGP2|H2B1P_MOUSE /sp|Q8CGP1|H2B1K_MOUSE /sp|Q64524|H2B2E_MOUSE /sp|Q9D2U9|H2B3A_MOUSE /sp|Q64525|H2B2B_MOUSE /sp|Q8CGP0|H2B3B_MOUSE /tr|Q8CBB6|Q8CBB6_MOUSE /tr|G3X9D5|G3X9D5_MOUSE /	0	4	1	1
479	WHR-HDAC.32576.32576.2.0.dta	2	1759.82	0	AMGIMNSFVNDIFER	1759.81	Oxidation[M](2)	200.964	7.39149	0.000616	1	0.001759	0.999537	2	0	sp|Q64475|H2B1B_MOUSE /sp|Q6ZWY9|H2B1C_MOUSE /sp|P10853|H2B1F_MOUSE /sp|Q64478|H2B1H_MOUSE /sp|P10854|H2B1M_MOUSE /sp|Q8CGP2|H2B1P_MOUSE /sp|Q8CGP1|H2B1K_MOUSE /sp|Q64524|H2B2E_MOUSE /sp|Q9D2U9|H2B3A_MOUSE /sp|Q64525|H2B2B_MOUSE /sp|Q8CGP0|H2B3B_MOUSE /tr|Q8CBB6|Q8CBB6_MOUSE /tr|G3X9D5|G3X9D5_MOUSE /	0	4	1	1
480	WHR-HDAC.16133.16133.3.0.dta	3	1439.81	0	RHPEYAVSVLLR	1439.81	null	182.406	7.38259	0.000622	1	-1.8e-05	-0.012502	2	0	gi|CON_IPI00708398.1|SWISS-PROT:P02769 /	0	4	1	1
481	WHR-G-2.22309.22309.2.0.dta	2	1479.8	0	LGEYGFQNALIVR	1479.8	null	178.973	7.38034	0.000623	1	0.000669	0.45209	2	0	gi|CON_IPI00708398.1|SWISS-PROT:P02769 /	0	3	1	1
482	WHR-HDAC.33414.33414.3.0.dta	3	1985.99	0	GLAEDIENEVVQITWNR	1985.99	null	141.461	7.37951	0.000624	1	0.000768	0.386708	2	0	sp|O08810|U5S1_MOUSE /tr|A2AH85|A2AH85_MOUSE /tr|G3UZ34|G3UZ34_MOUSE /	0	4	1	1
483	WHR-HDAC.27944.27944.2.0.dta	2	1653.84	0	DISEASVFDAYVLPK	1653.84	null	163.873	7.37946	0.000624	1	0.000845	0.510933	2	0	sp|P62855|RS26_MOUSE /	0	4	1	1
484	WHR-HDAC.19412.19412.4.0.dta	4	2428.12	0	DKLESEMEDAYHEHQANLLR	2428.12	null	146.26	7.37863	0.000624	1	5.1e-05	0.021004	2	0	sp|Q8VIJ6|SFPQ_MOUSE /	0	4	1	1
485	WHR-HDAC.33314.33314.2.0.dta	2	1683.95	0	EAVVNTQELLDLLVK	1683.95	null	148.45	7.37799	0.000624	1	0.001303	0.773775	2	0	sp|Q99PV0|PRP8_MOUSE /	0	4	1	1
486	WHR-HDAC.24555.24555.2.0.dta	2	1597.79	0	VYFDLQIGDESVGR	1597.79	null	159.601	7.37414	0.000627	1	0.000234	0.146453	2	0	sp|P24369|PPIB_MOUSE /	0	4	1	1
487	WHR-HDAC.26392.26392.3.0.dta	3	2416.24	0	DFVAEPMGEKPVGSLAGIGDVLSK	2416.24	null	91.2306	7.37208	0.000628	1	0.001491	0.617074	2	0	sp|O54962|BAF_MOUSE /	0	4	1	1
488	WHR-HDAC.27745.27745.3.0.dta	3	1971.06	0	AIEPPPLDAVIEAEHTLR	1971.05	null	98.8163	7.36176	0.000635	1	0.001461	0.741228	2	0	tr|A0A087WPL5|A0A087WPL5_MOUSE /tr|E9QNN1|E9QNN1_MOUSE /	0	4	1	1
489	WHR-3.16395.16395.3.0.dta	3	1439.81	0	RHPEYAVSVLLR	1439.81	null	97.9584	7.36136	0.000635	1	-0.000456	-0.316708	2	0	gi|CON_IPI00708398.1|SWISS-PROT:P02769 /	0	1	1	1
490	WHR-HDAC.22410.22410.3.0.dta	3	1438.8	0	KTVTAMDVVYALK	1438.8	null	199.606	7.3613	0.000635	1	0.001074	0.746457	2	0	sp|P62806|H4_MOUSE /	0	4	1	1
491	WHR-HDAC.23688.23688.2.0.dta	2	1295.67	0	MALDIEIATYR	1295.67	null	223.325	7.36112	0.000635	1	0.002684	2.07152	2	0	sp|P15331|PERI_MOUSE /sp|P20152|VIME_MOUSE /tr|G3X981|G3X981_MOUSE /tr|G5E846|G5E846_MOUSE /tr|A0A0A6YWC8|A0A0A6YWC8_MOUSE /	0	4	1	1
492	WHR-HDAC.19016.19016.2.0.dta	2	1942.93	0	VWLDPNETNEIANANSR	1942.93	null	95.2069	7.3604	0.000636	1	0.000466	0.239845	2	0	sp|P84099|RL19_MOUSE /tr|A2A547|A2A547_MOUSE /	0	4	1	1
493	WHR-HDAC.22597.22597.2.0.dta	2	1438.73	0	YSDMIVAAIQAEK	1438.72	null	183.055	7.35839	0.000637	1	0.001403	0.975169	2	0	sp|P10922|H10_MOUSE /	0	4	1	1
494	WHR-G.18703.18703.2.0.dta	2	1357.7	0	LNDLEDALQQAK	1357.7	null	200.554	7.35836	0.000637	1	0.001035	0.762321	2	0	gi|CON_IPI00220327.3|SWISS-PROT:P04264 /	0	2	1	1
495	WHR-G-2.15610.15610.2.0.dta	2	1716.85	0	QISNLQQSISDAEQR	1716.85	null	181.096	7.35628	0.000638	1	0.000585	0.34074	2	0	gi|CON_IPI00220327.3|SWISS-PROT:P04264 /	0	3	1	1
496	WHR-HDAC.26789.26789.3.0.dta	3	2929.46	0	TVSLGAGAKDELHIVEAEAMNYEGSPIK	2929.46	null	60.8436	7.35341	0.00064	1	0.000135	0.046084	2	0	sp|Q61937|NPM_MOUSE /tr|Q9DAY9|Q9DAY9_MOUSE /tr|Q5SQB5|Q5SQB5_MOUSE /tr|Q5SQB0|Q5SQB0_MOUSE /	0	4	1	1
497	WHR-HDAC.16712.16712.2.0.dta	2	1317.62	0	GYAFVQYANER	1317.62	null	213.307	7.35077	0.000642	1	0.001404	1.06556	2	0	sp|Q64012|RALY_MOUSE /tr|A2AU60|A2AU60_MOUSE /tr|A2AU61|A2AU61_MOUSE /tr|A2AU62|A2AU62_MOUSE /	0	4	1	1
498	WHR-HDAC.4229.4229.2.0.dta	2	1791.73	0	GGSGGSYGGGGSGGGYGGGSGSR	1791.73	null	87.8769	7.34593	0.000645	1	9.3e-05	0.051905	2	0	gi|CON_IPI00019359.3|SWISS-PROT:P35527 /	0	4	1	1
499	WHR-HDAC.23081.23081.3.0.dta	3	2012.14	0	KKPAGPSVSELIVQAVSSSK	2012.14	null	114.607	7.34509	0.000645	1	0.000575	0.285766	2	0	sp|P43275|H11_MOUSE /	0	4	1	1
500	WHR-3.13611.13611.3.0.dta	3	1540.78	0	VAQTDGVNVEMHLK	1540.78	null	111.322	7.3441	0.000646	1	0.000294	0.190813	2	0	sp|P23242|CXA1_MOUSE /	0	1	1	1
501	WHR-3.16844.16844.2.0.dta	2	1211.67	0	QITVNDLPVGR	1211.67	null	167.114	7.33898	0.000649	1	0.00054	0.445664	2	0	sp|Q61171|PRDX2_MOUSE /	0	1	1	1
502	WHR-HDAC.29450.29450.2.0.dta	2	1329.73	0	NLDLDSIIAEVK	1329.73	null	176.231	7.33675	0.000651	1	-3.4e-05	-0.025569	2	0	sp|Q8VED5|K2C79_MOUSE /gi|CON_IPI00009867.3|SWISS-PROT:P13647 /gi|CON_IPI00021304.1|SWISS-PROT:P35908 /gi|CON_IPI00300725.7|SWISS-PROT:P02538 /gi|CON_IPI00299145.9|SWISS-PROT:P48668 /gi|CON_IPI00293665.7|SWISS-PROT:P04259 /gi|CON_IPI00124499.2|TREMBL:Q8VED5 /gi|CON_IPI00005859.3|SWISS-PROT:O95678 /gi|CON_IPI00241841.9|SWISS-PROT:Q5XKE5 /	0	4	1	1
503	WHR-HDAC.33423.33423.3.0.dta	3	2639.3	0	NLSPYVSNELLEEAFSQFGPIER	2639.3	null	134.466	7.31639	0.000664	1	0.002755	1.04384	2	0	sp|Q8VIJ6|SFPQ_MOUSE /	0	4	1	1
504	WHR-HDAC.18127.18127.2.0.dta	2	1697.78	0	GYFEYIEENKYSR	1697.78	null	184.603	7.31602	0.000664	1	-0.005209	-3.06812	2	0	sp|Q8VEK3|HNRPU_MOUSE /tr|G3XA10|G3XA10_MOUSE /	0	4	1	1
505	WHR-3.16170.16170.2.0.dta	2	1639.94	0	KVPQVSTPTLVEVSR	1639.94	null	99.2838	7.31127	0.000668	1	0.000132	0.080491	2	0	gi|CON_IPI00708398.1|SWISS-PROT:P02769 /gi|CON_IPI00745872.2|SWISS-PROT:P02768-1 /	0	1	1	1
506	WHR-G-2.12247.12247.2.0.dta	2	1340.78	0	KATGPPVSELITK	1340.78	null	166.883	7.311	0.000668	1	-7e-06	-0.005221	2	0	sp|P43276|H15_MOUSE /	0	3	1	1
507	WHR-HDAC.19487.19487.2.0.dta	2	1311.66	0	LSFYETGEIPR	1311.66	null	154.715	7.303	0.000673	1	0.000165	0.125795	2	0	sp|Q9D6Z1|NOP56_MOUSE /tr|A2APD7|A2APD7_MOUSE /tr|F6U250|F6U250_MOUSE /tr|F6V095|F6V095_MOUSE /tr|F7CHQ7|F7CHQ7_MOUSE /	0	4	1	1
508	WHR-3.22153.22153.2.0.dta	2	1181.55	0	GMQDLVEDFK	1181.55	null	131.426	7.3008	0.000675	1	-0.000172	-0.145571	2	0	gi|CON_IPI00300725.7|SWISS-PROT:P02538 /	0	1	1	1
509	WHR-3.17384.17384.2.0.dta	2	1113.63	0	LAELEAALQR	1113.63	null	153.121	7.29097	0.000681	1	0.001772	1.5912	2	0	sp|P11679|K2C8_MOUSE /	0	1	1	1
510	WHR-HDAC.18336.18336.2.0.dta	2	1446.78	0	IESLSSQLSNLQK	1446.78	null	150.883	7.28973	0.000682	1	0.000317	0.219107	2	0	sp|P14733|LMNB1_MOUSE /	0	4	1	1
511	WHR-G-2.12377.12377.2.0.dta	2	1157.59	0	QGVDADINGLR	1157.59	null	250.511	7.28773	0.000683	1	0.000668	0.577061	2	0	gi|CON_IPI00019359.3|SWISS-PROT:P35527 /	0	3	1	1
512	WHR-HDAC.17080.17080.2.0.dta	2	1273.71	0	AVTSEIAVLQSR	1273.71	null	191.252	7.28147	0.000688	1	-0.000365	-0.286564	2	0	sp|Q91YQ5|RPN1_MOUSE /	0	4	1	1
513	WHR-3.4788.4788.3.0.dta	3	1791.73	0	GGSGGSYGGGGSGGGYGGGSGSR	1791.73	null	32.2534	7.28145	0.000688	1	0.000777	0.43366	2	0	gi|CON_IPI00019359.3|SWISS-PROT:P35527 /	0	1	1	1
514	WHR-3.23275.23275.3.0.dta	3	2200.98	0	EMEENFALEAANYQDTIGR	2200.98	null	82.9204	7.27725	0.000691	1	0.000908	0.412543	2	0	sp|P20152|VIME_MOUSE /tr|A0A0A6YWC8|A0A0A6YWC8_MOUSE /	0	1	1	1
515	WHR-HDAC.26184.26184.2.0.dta	2	1432.72	0	LALFNPDVSWDR	1432.72	null	177.275	7.27129	0.000695	1	0.001647	1.14956	2	0	sp|Q62425|NDUA4_MOUSE /	0	4	1	1
516	WHR-HDAC.19293.19293.2.0.dta	2	1745.9	0	SLQEQTVQLQSELSR	1745.9	null	136.742	7.26806	0.000697	1	-0.0003	-0.171831	2	0	sp|F6ZDS4|TPR_MOUSE /tr|Q7M739|Q7M739_MOUSE /tr|F6RX08|F6RX08_MOUSE /	0	4	1	1
517	WHR-HDAC.16135.16135.2.1.dta	2	1132.54	0	DPGFFPNPNK	1132.54	null	242.422	7.26683	0.000698	1	0.000627	0.553622	2	0	sp|Q9QZ82|CP11A_MOUSE /	0	4	1	1
518	WHR-HDAC.23919.23919.2.0.dta	2	1292.67	0	ISLEDIQAFEK	1292.67	null	150.472	7.2668	0.000698	1	-2.3e-05	-0.017793	2	0	sp|Q91WN1|DNJC9_MOUSE /	0	4	1	1
519	WHR-HDAC.29274.29274.3.0.dta	3	2066.02	0	TTQVPQYILDDFIQNDR	2066.02	null	134.891	7.26611	0.000698	1	0.001435	0.694573	2	0	sp|O70133|DHX9_MOUSE /tr|Q3UR42|Q3UR42_MOUSE /tr|A0A087WPL5|A0A087WPL5_MOUSE /tr|E9QNN1|E9QNN1_MOUSE /	0	4	1	1
520	WHR-G.16437.16437.2.0.dta	2	1143.63	0	LAELEEALQK	1143.63	null	157.611	7.25803	0.000704	1	0.000394	0.344518	2	0	gi|CON_IPI00009867.3|SWISS-PROT:P13647 /	0	2	1	1
521	WHR-G-2.4097.4097.2.0.dta	2	1060.53	0	VGENADSQIK	1060.53	null	233.947	7.25292	0.000708	1	0.002757	2.59965	2	0	sp|P10922|H10_MOUSE /	0	3	1	1
522	WHR-HDAC.26623.26623.2.0.dta	2	1273.72	0	LEDVLPLAFTR	1273.72	null	161.69	7.25011	0.00071	1	0.000674	0.529161	2	0	sp|Q3TEA8|HP1B3_MOUSE /tr|Z4YKB8|Z4YKB8_MOUSE /tr|Z4YKA3|Z4YKA3_MOUSE /tr|A2AM65|A2AM65_MOUSE /	0	4	1	1
523	WHR-3.11525.11525.3.0.dta	3	1393.73	0	TNAENEFVTIKK	1393.73	null	115.703	7.2476	0.000711	1	0.00066	0.473549	2	0	sp|P04104|K2C1_MOUSE /gi|CON_IPI00220327.3|SWISS-PROT:P04264 /	0	1	1	1
524	WHR-HDAC.27646.27646.2.0.dta	2	1538.85	0	LLLDTFEYQGLVK	1538.85	null	145.322	7.24401	0.000714	1	0.000809	0.525718	2	0	sp|Q9CXS4|CENPV_MOUSE /tr|F6SS03|F6SS03_MOUSE /	0	4	1	1
525	WHR-HDAC.17434.17434.2.0.dta	2	1226.71	0	APILIATDVASR	1226.71	null	212.29	7.23846	0.000718	1	-0.002068	-1.68581	2	0	sp|Q501J6|DDX17_MOUSE /sp|Q61656|DDX5_MOUSE /tr|Q8BTS0|Q8BTS0_MOUSE /tr|Q3U741|Q3U741_MOUSE /tr|S4R1I6|S4R1I6_MOUSE /	0	4	1	1
526	WHR-HDAC.19148.19148.2.0.dta	2	1438.69	0	QADLSFSSPVEMK	1438.69	null	235.102	7.23543	0.00072	1	-0.000442	-0.307224	2	0	sp|Q9Z204|HNRPC_MOUSE /	0	4	1	1
527	WHR-HDAC.23687.23687.2.0.dta	2	1648.74	0	FGYVDFESAEDLEK	1648.74	null	132.07	7.23336	0.000722	1	-0.000625	-0.379078	2	0	sp|P09405|NUCL_MOUSE /	0	4	1	1
528	WHR-HDAC.17783.17783.3.0.dta	3	2106.98	0	EGRPSGEAFVELESEDEVK	2106.98	null	114.115	7.23299	0.000722	1	0.000161	0.076413	2	0	sp|O35737|HNRH1_MOUSE /sp|P70333|HNRH2_MOUSE /tr|Q8C2Q7|Q8C2Q7_MOUSE /	0	4	1	1
529	WHR-HDAC.14548.14548.2.0.dta	2	1250.67	0	TNSTFNQVVLK	1250.67	null	207.937	7.22946	0.000724	1	-0.000379	-0.303037	2	0	sp|P35980|RL18_MOUSE /tr|G3UZJ6|G3UZJ6_MOUSE /	0	4	1	1
530	WHR-G-2.25178.25178.2.0.dta	2	1273.72	0	LEDVLPLAFTR	1273.72	null	153.371	7.22624	0.000727	1	7.1e-05	0.055742	2	0	sp|Q3TEA8|HP1B3_MOUSE /tr|Z4YKB8|Z4YKB8_MOUSE /tr|Z4YKA3|Z4YKA3_MOUSE /tr|A2AM65|A2AM65_MOUSE /	0	3	1	1
531	WHR-HDAC.16528.16528.2.0.dta	2	1212.68	0	ATGPPVSELITK	1212.68	null	157.293	7.2247	0.000728	1	-1.3e-05	-0.01072	2	0	sp|P43276|H15_MOUSE /	0	4	1	1
532	WHR-HDAC.33014.33014.3.0.dta	3	2148.01	0	GFGFVTYATVEEVDAAMNAR	2148.01	null	105.345	7.22139	0.00073	1	0.000644	0.299813	2	0	sp|P49312|ROA1_MOUSE /tr|Q5EBP8|Q5EBP8_MOUSE /	0	4	1	1
533	WHR-HDAC.19192.19192.2.0.dta	2	1104.6	0	MDAILTEAIK	1104.6	null	214.286	7.22095	0.000731	1	-0.000729	-0.659969	2	0	sp|Q3TEA8|HP1B3_MOUSE /tr|Z4YKB8|Z4YKB8_MOUSE /tr|A2AM62|A2AM62_MOUSE /tr|Z4YKA3|Z4YKA3_MOUSE /tr|A2AM63|A2AM63_MOUSE /	0	4	1	1
534	WHR-HDAC.5772.5772.2.0.dta	2	1134.54	0	DAVTYTEHAK	1134.54	null	200.317	7.21846	0.000732	1	-8.3e-05	-0.073157	2	0	sp|P62806|H4_MOUSE /	0	4	1	1
535	WHR-G.4510.4510.2.0.dta	2	1740.71	0	GSSSGGGYSSGSSSYGSGGR	1740.71	null	97.6644	7.21417	0.000736	1	-0.000293	-0.168323	2	0	gi|CON_IPI00021304.1|SWISS-PROT:P35908 /	0	2	1	1
536	WHR-HDAC.30704.30704.2.0.dta	2	1567.74	0	DAFLGSFLYEYSR	1567.74	null	120.73	7.21093	0.000738	1	0.000285	0.18179	2	0	gi|CON_IPI00708398.1|SWISS-PROT:P02769 /	0	4	1	1
537	WHR-HDAC.33116.33116.3.0.dta	3	3435.74	0	DQNLLQHIFDEDIQTSEAPQTVVLQGAAGIGK	3435.74	null	64.6202	7.20384	0.000743	1	-0.000495	-0.144074	2	0	sp|Q6B966|NAL14_MOUSE /	0	4	1	1
538	WHR-HDAC.29369.29369.2.0.dta	2	1759.81	0	AMGIMNSFVNDIFER	1759.81	Oxidation[M](5)	170.486	7.20208	0.000744	1	4e-05	0.02273	2	0	sp|Q64475|H2B1B_MOUSE /sp|Q6ZWY9|H2B1C_MOUSE /sp|P10853|H2B1F_MOUSE /sp|Q64478|H2B1H_MOUSE /sp|P10854|H2B1M_MOUSE /sp|Q8CGP2|H2B1P_MOUSE /sp|Q8CGP1|H2B1K_MOUSE /sp|Q64524|H2B2E_MOUSE /sp|Q9D2U9|H2B3A_MOUSE /sp|Q64525|H2B2B_MOUSE /sp|Q8CGP0|H2B3B_MOUSE /tr|Q8CBB6|Q8CBB6_MOUSE /tr|G3X9D5|G3X9D5_MOUSE /	0	4	1	1
539	WHR-G.14523.14523.2.0.dta	2	1193.62	0	YEELQVTVGR	1193.62	null	180.148	7.1997	0.000746	1	-0.000372	-0.311658	2	0	gi|CON_IPI00021304.1|SWISS-PROT:P35908 /	0	2	1	1
540	WHR-HDAC.14963.14963.2.0.dta	2	1067.62	0	ESTLHLVLR	1067.62	null	217.418	7.19934	0.000747	1	0.000403	0.377475	2	0	sp|P62984|RL40_MOUSE /sp|P62983|RS27A_MOUSE /sp|P0CG49|UBB_MOUSE /sp|P0CG50|UBC_MOUSE /tr|J3QK04|J3QK04_MOUSE /tr|A0A0A6YW67|A0A0A6YW67_MOUSE /tr|E9Q4P0|E9Q4P0_MOUSE /tr|Q5SX22|Q5SX22_MOUSE /tr|E9Q9J0|E9Q9J0_MOUSE /tr|E9QNP0|E9QNP0_MOUSE /tr|E9Q5F6|E9Q5F6_MOUSE /	0	4	1	1
541	WHR-G-2.26703.26703.3.0.dta	3	3264.51	0	DIENQYETQITQIEHEVSSSGQEVQSSAK	3264.51	null	129.444	7.19931	0.000747	1	0.000993	0.30418	2	0	gi|CON_IPI00019359.3|SWISS-PROT:P35527 /	0	3	1	1
542	WHR-HDAC.30803.30803.2.0.dta	2	1835.9	0	WVPFDGDDIQLEFVR	1835.9	null	128.658	7.19879	0.000747	1	-0.000139	-0.075712	2	0	sp|O54734|OST48_MOUSE /	0	4	1	1
543	WHR-G-2.15213.15213.3.0.dta	3	1439.81	0	RHPEYAVSVLLR	1439.81	null	184.899	7.19302	0.000751	1	0.00043	0.29865	2	0	gi|CON_IPI00708398.1|SWISS-PROT:P02769 /	0	3	1	1
544	WHR-HDAC.26321.26321.2.0.dta	2	1775.81	0	AMGIMNSFVNDIFER	1775.81	Oxidation[M](2);Oxidation[M](5)	160.667	7.19113	0.000753	1	9.3e-05	0.05237	2	0	sp|Q64475|H2B1B_MOUSE /sp|Q6ZWY9|H2B1C_MOUSE /sp|P10853|H2B1F_MOUSE /sp|Q64478|H2B1H_MOUSE /sp|P10854|H2B1M_MOUSE /sp|Q8CGP2|H2B1P_MOUSE /sp|Q8CGP1|H2B1K_MOUSE /sp|Q64524|H2B2E_MOUSE /sp|Q9D2U9|H2B3A_MOUSE /sp|Q64525|H2B2B_MOUSE /sp|Q8CGP0|H2B3B_MOUSE /tr|Q8CBB6|Q8CBB6_MOUSE /tr|G3X9D5|G3X9D5_MOUSE /	0	4	1	1
545	WHR-HDAC.14569.14569.2.0.dta	2	1175.58	0	DSDEADLVLAK	1175.58	null	232.561	7.18676	0.000756	1	-0.002579	-2.19381	2	0	sp|P23198|CBX3_MOUSE /tr|Q9DCC5|Q9DCC5_MOUSE /	0	4	1	1
546	WHR-HDAC.12040.12040.2.0.dta	2	1301.64	0	ISVYYNEATGGK	1301.64	null	177.472	7.18631	0.000756	1	-0.000753	-0.578502	2	0	sp|P99024|TBB5_MOUSE /	0	4	1	1
547	WHR-HDAC.26459.26459.2.0.dta	2	1273.72	0	LEDVLPLAFTR	1273.72	null	161.463	7.18624	0.000756	1	0.000783	0.614737	2	0	sp|Q3TEA8|HP1B3_MOUSE /tr|Z4YKB8|Z4YKB8_MOUSE /tr|Z4YKA3|Z4YKA3_MOUSE /tr|A2AM65|A2AM65_MOUSE /	0	4	1	1
548	WHR-3.11930.11930.2.0.dta	2	874.499	0	SLVNLGGSK	874.499	null	88.758	7.18567	0.000757	1	5e-05	0.057176	2	0	gi|CON_IPI00220327.3|SWISS-PROT:P04264 /	0	1	1	1
549	WHR-HDAC.18073.18073.2.0.dta	2	1435.74	0	LFIGGLNTETNEK	1435.74	null	134.73	7.18269	0.000759	1	-0.000368	-0.256313	2	0	sp|Q9WV02|RBMX_MOUSE /sp|Q91VM5|RMXL1_MOUSE /tr|A2AFI3|A2AFI3_MOUSE /tr|A2AFI4|A2AFI4_MOUSE /	0	4	1	1
550	WHR-HDAC.28955.28955.2.1.dta	2	1759.81	0	AMGIMNSFVNDIFER	1759.81	Oxidation[M](5)	192.93	7.18093	0.00076	1	0.000677	0.3847	2	0	sp|Q64475|H2B1B_MOUSE /sp|Q6ZWY9|H2B1C_MOUSE /sp|P10853|H2B1F_MOUSE /sp|Q64478|H2B1H_MOUSE /sp|P10854|H2B1M_MOUSE /sp|Q8CGP2|H2B1P_MOUSE /sp|Q8CGP1|H2B1K_MOUSE /sp|Q64524|H2B2E_MOUSE /sp|Q9D2U9|H2B3A_MOUSE /sp|Q64525|H2B2B_MOUSE /sp|Q8CGP0|H2B3B_MOUSE /tr|Q8CBB6|Q8CBB6_MOUSE /tr|G3X9D5|G3X9D5_MOUSE /	0	4	1	1
551	WHR-HDAC.20841.20841.2.0.dta	2	1501.71	0	TTEMETIYDLGTK	1501.71	null	146.41	7.1747	0.000765	1	4.6e-05	0.030632	2	0	sp|Q9WTM5|RUVB2_MOUSE /tr|D3YXQ8|D3YXQ8_MOUSE /	0	4	1	1
552	WHR-HDAC.8690.8690.2.0.dta	2	1551.8	0	SPAPSNPTLSPSTPAK	1551.8	null	157.191	7.17124	0.000768	1	-0.000278	-0.179147	2	0	sp|Q7TPV4|MBB1A_MOUSE /	0	4	1	1
553	WHR-HDAC.10555.10555.2.0.dta	2	1135.61	0	VYVGNLGTGAGK	1135.61	null	148.694	7.17005	0.000769	1	-2.8e-05	-0.024656	2	0	sp|Q8BL97|SRSF7_MOUSE /	0	4	1	1
554	WHR-G-2.15169.15169.2.0.dta	2	1228.68	0	TSGPPVSELITK	1228.68	null	180.739	7.16676	0.000771	1	-0.000493	-0.401244	2	0	sp|P43274|H14_MOUSE /	0	3	1	1
555	WHR-HDAC.30915.30915.2.0.dta	2	1589.79	0	SLNSEMDNILANLR	1589.8	null	118.319	7.16002	0.000776	1	-0.000207	-0.130205	2	0	sp|Q8BMS1|ECHA_MOUSE /	0	4	1	1
556	WHR-HDAC.26404.26404.2.0.dta	2	1204.66	0	EFVEAVLELR	1204.66	null	205.054	7.14166	0.000791	1	0.000567	0.470673	2	0	sp|Q9QZQ8|H2AY_MOUSE /	0	4	1	1
557	WHR-HDAC.23048.23048.2.0.dta	2	1218.64	0	IEVIEIMTDR	1218.64	null	170.449	7.14042	0.000792	1	0.000219	0.179709	2	0	sp|P49312|ROA1_MOUSE /tr|Q5EBP8|Q5EBP8_MOUSE /	0	4	1	1
558	WHR-HDAC.20466.20466.2.0.dta	2	1246.67	0	AAMEALVVEVSK	1246.67	null	179.631	7.13946	0.000793	1	-0.000567	-0.454811	2	0	sp|O70133|DHX9_MOUSE /tr|A0A087WPL5|A0A087WPL5_MOUSE /tr|E9QNN1|E9QNN1_MOUSE /	0	4	1	1
559	WHR-HDAC.16619.16619.2.0.dta	2	1272.68	0	NDEELNKLLGK	1272.68	null	223.748	7.12827	0.000801	1	0.001145	0.899677	2	0	sp|Q6GSS7|H2A2A_MOUSE /sp|Q64523|H2A2C_MOUSE /tr|F8WIX8|F8WIX8_MOUSE /	0	4	1	1
560	WHR-HDAC.22840.22840.2.0.dta	2	1561.68	0	GFGFVDFNSEEDAK	1561.68	null	137.764	7.12775	0.000802	1	-5e-06	-0.003202	2	0	sp|P09405|NUCL_MOUSE /	0	4	1	1
561	WHR-HDAC.33621.33621.3.0.dta	3	2668.33	0	NLPQYVSNELLEEAFSVFGQVER	2668.33	null	129.611	7.12276	0.000806	1	0.005246	1.96603	2	0	sp|Q99K48|NONO_MOUSE /	0	4	1	1
562	WHR-G-2.20545.20545.2.0.dta	2	1475.75	0	WELLQQVDTSTR	1475.75	null	177.137	7.1204	0.000808	1	0.000261	0.176859	2	0	gi|CON_IPI00220327.3|SWISS-PROT:P04264 /	0	3	1	1
563	WHR-HDAC.5905.5905.2.0.dta	2	1499.69	0	EVYQQQQYGSGGR	1499.69	null	149.5	7.1198	0.000808	1	-0.000572	-0.381413	2	0	sp|Q99020|ROAA_MOUSE /tr|Q80XR6|Q80XR6_MOUSE /tr|Q20BD0|Q20BD0_MOUSE /	0	4	1	1
564	WHR-HDAC.10303.10303.2.0.dta	2	1209.58	0	TEEGPTLSYGR	1209.57	null	191.622	7.11838	0.000809	1	0.000906	0.749024	2	0	sp|Q8K310|MATR3_MOUSE /tr|A0A087WSU2|A0A087WSU2_MOUSE /	0	4	1	1
565	WHR-HDAC.20991.20991.2.0.dta	2	1345.72	0	VGGNIEVLGFNAR	1345.72	null	191.669	7.11492	0.000812	1	0.000967	0.718573	2	0	sp|Q6PDQ2|CHD4_MOUSE /sp|A2A8L1|CHD5_MOUSE /tr|E9QAS4|E9QAS4_MOUSE /tr|E9PYU4|E9PYU4_MOUSE /tr|E9PYL1|E9PYL1_MOUSE /tr|E9QAS5|E9QAS5_MOUSE /tr|F6WR45|F6WR45_MOUSE /	0	4	1	1
566	WHR-HDAC.26815.26815.2.0.dta	2	1775.81	0	AMGIMNSFVNDIFER	1775.81	Oxidation[M](2);Oxidation[M](5)	167.091	7.11353	0.000813	1	-6e-06	-0.003379	2	0	sp|Q64475|H2B1B_MOUSE /sp|Q6ZWY9|H2B1C_MOUSE /sp|P10853|H2B1F_MOUSE /sp|Q64478|H2B1H_MOUSE /sp|P10854|H2B1M_MOUSE /sp|Q8CGP2|H2B1P_MOUSE /sp|Q8CGP1|H2B1K_MOUSE /sp|Q64524|H2B2E_MOUSE /sp|Q9D2U9|H2B3A_MOUSE /sp|Q64525|H2B2B_MOUSE /sp|Q8CGP0|H2B3B_MOUSE /tr|Q8CBB6|Q8CBB6_MOUSE /tr|G3X9D5|G3X9D5_MOUSE /	0	4	1	1
567	WHR-G.8481.8481.2.0.dta	2	1041.56	0	VDPEIQNVK	1041.56	null	224.467	7.11298	0.000814	1	0.000906	0.869851	2	0	sp|Q3TTY5|K22E_MOUSE /gi|CON_IPI00021304.1|SWISS-PROT:P35908 /gi|CON_IPI00622240.4|SWISS-PROT:Q3TTY5 /	0	2	1	1
568	WHR-3.6156.6156.2.0.dta	2	1308.65	0	NKYEDEINKR	1308.65	null	118.822	7.11287	0.000814	1	1.3e-05	0.009934	2	0	sp|Q6IFZ6|K2C1B_MOUSE /sp|Q922U2|K2C5_MOUSE /sp|Q8VED5|K2C79_MOUSE /sp|P11679|K2C8_MOUSE /gi|CON_IPI00220327.3|SWISS-PROT:P04264 /gi|CON_IPI00009867.3|SWISS-PROT:P13647 /gi|CON_IPI00300725.7|SWISS-PROT:P02538 /gi|CON_IPI00299145.9|SWISS-PROT:P48668 /gi|CON_IPI00293665.7|SWISS-PROT:P04259 /gi|CON_IPI00697851.1|SWISS-PROT:Q5XQN5 /gi|CON_IPI00124499.2|TREMBL:Q8VED5 /gi|CON_IPI00139301.3|SWISS-PROT:Q…	0	1	1	1
569	WHR-G-2.32076.32076.3.0.dta	3	2112.04	0	ADLEMQIESLTEELAYLK	2112.04	Oxidation[M](5)	191.634	7.10722	0.000818	1	0.001221	0.578114	2	0	gi|CON_IPI00009865.2|SWISS-PROT:P13645 /	0	3	1	1
570	WHR-G-2.16613.16613.2.0.dta	2	1300.68	0	NDEELNKLLGR	1300.69	null	207.379	7.10007	0.000824	1	-0.000728	-0.559705	2	0	sp|Q8CGP5|H2A1F_MOUSE /sp|Q8CGP6|H2A1H_MOUSE /sp|P22752|H2A1_MOUSE /sp|Q8CGP7|H2A1K_MOUSE /sp|Q8BFU2|H2A3_MOUSE /sp|Q8R1M2|H2AJ_MOUSE /tr|Q8CGP4|Q8CGP4_MOUSE /	0	3	1	1
571	WHR-HDAC.6274.6274.2.0.dta	2	856.489	0	TAVAPIER	856.489	null	260.457	7.09952	0.000825	1	0.000232	0.270873	2	0	sp|P51881|ADT2_MOUSE /sp|P48962|ADT1_MOUSE /sp|Q3V132|ADT4_MOUSE /	0	4	1	1
572	WHR-G-2.7179.7179.2.0.dta	2	1478.75	0	SETAPAAPAAPAPAEK	1478.75	null	155.625	7.09804	0.000826	1	-0.000346	-0.233982	2	0	sp|P43274|H14_MOUSE /	0	3	1	1
573	WHR-HDAC.18610.18610.2.0.dta	2	1357.7	0	LNDLEDALQQAK	1357.7	null	186.145	7.09717	0.000827	1	0.001712	1.26096	2	0	gi|CON_IPI00220327.3|SWISS-PROT:P04264 /	0	4	1	1
574	WHR-HDAC.23525.23525.2.0.dta	2	1295.67	0	MALDIEIATYR	1295.67	null	202.459	7.09636	0.000827	1	0.002014	1.55441	2	0	sp|P15331|PERI_MOUSE /sp|P20152|VIME_MOUSE /tr|G3X981|G3X981_MOUSE /tr|G5E846|G5E846_MOUSE /tr|A0A0A6YWC8|A0A0A6YWC8_MOUSE /	0	4	1	1
575	WHR-HDAC.18620.18620.2.0.dta	2	1781.81	0	QSGEAFVELESEDDVK	1781.81	null	163.924	7.09581	0.000828	1	-0.002428	-1.36266	2	0	sp|Q9Z2X1|HNRPF_MOUSE /tr|J3QP45|J3QP45_MOUSE /tr|J3QM80|J3QM80_MOUSE /tr|J3QMT0|J3QMT0_MOUSE /	0	4	1	1
576	WHR-HDAC.26274.26274.2.0.dta	2	1698.96	0	ESVLTATSILNNPIVK	1698.96	null	150.953	7.08604	0.000836	1	2.1e-05	0.01236	2	0	sp|O88291|ZN326_MOUSE /tr|D3YXQ7|D3YXQ7_MOUSE /	0	4	1	1
577	WHR-HDAC.18245.18245.2.0.dta	2	1118.56	0	GDEELDSLIK	1118.56	null	230.702	7.07739	0.000843	1	0.001392	1.24446	2	0	sp|Q3THW5|H2AV_MOUSE /sp|P0C0S6|H2AZ_MOUSE /tr|Q3UA95|Q3UA95_MOUSE /tr|Q8R029|Q8R029_MOUSE /	0	4	1	1
578	WHR-3.17919.17919.2.0.dta	2	1029.59	0	VLDELTLAR	1029.59	null	133.58	7.07716	0.000843	1	0.000452	0.439008	2	0	sp|Q61781|K1C14_MOUSE /sp|Q9QWL7|K1C17_MOUSE /sp|P19001|K1C19_MOUSE /sp|Q61414|K1C15_MOUSE /sp|Q6IFX2|K1C42_MOUSE /tr|B1AQ77|B1AQ77_MOUSE /gi|CON_IPI00217963.3|SWISS-PROT:P08779 /gi|CON_IPI00384444.5|SWISS-PROT:P02533 /gi|CON_IPI00450768.7|SWISS-PROT:Q04695 /gi|CON_IPI00112947.1|SWISS-PROT:P19001 /gi|CON_IPI00225378.3|TREMBL:A2A4G1 /gi|CON_IPI00230365.5|SWISS-PROT:Q9QWL7 /gi|CON_IPI00468696.3|SWI…	0	1	1	1
579	WHR-HDAC.12112.12112.2.0.dta	2	1199.64	0	AYPLADAHLTK	1199.64	null	186.285	7.06869	0.000851	1	6.4e-05	0.053349	2	0	sp|Q9D0T1|NH2L1_MOUSE /tr|E9PZS4|E9PZS4_MOUSE /	0	4	1	1
580	WHR-HDAC.21301.21301.2.0.dta	2	1113.61	0	MGPGIGAILER	1113.61	null	183.523	7.06818	0.000851	1	0.001147	1.02998	2	0	sp|Q8C854|MYEF2_MOUSE /tr|F6XJA1|F6XJA1_MOUSE /tr|G8JL68|G8JL68_MOUSE /tr|A2ATP6|A2ATP6_MOUSE /tr|A2ATP5|A2ATP5_MOUSE /	0	4	1	1
581	WHR-3.25166.25166.2.0.dta	2	1169.72	0	ILLAELEQLK	1169.71	null	113.618	7.06504	0.000854	1	0.00122	1.04299	2	0	sp|P20152|VIME_MOUSE /tr|A0A0A6YWC8|A0A0A6YWC8_MOUSE /	0	1	1	1
582	WHR-HDAC.19841.19841.2.0.dta	2	1566.79	0	YGPLSGVNVVYDQR	1566.79	null	127.124	7.06487	0.000854	1	0.000124	0.079143	2	0	sp|Q6PFR5|TRA2A_MOUSE /tr|E9QP00|E9QP00_MOUSE /	0	4	1	1
583	WHR-G.21596.21596.2.0.dta	2	1475.75	0	WELLQQVDTSTR	1475.75	null	144.012	7.06483	0.000854	1	0.000847	0.573946	2	0	gi|CON_IPI00220327.3|SWISS-PROT:P04264 /	0	2	1	1
584	WHR-HDAC.15573.15573.2.0.dta	2	1228.68	0	TSGPPVSELITK	1228.68	null	187.368	7.06454	0.000854	1	-0.001226	-0.99782	2	0	sp|P43274|H14_MOUSE /	0	4	1	1
585	WHR-G-2.9972.9972.2.0.dta	2	1173.65	0	DAALATALGDKK	1173.65	null	160.833	7.05697	0.000861	1	-0.000214	-0.182338	2	0	sp|P14733|LMNB1_MOUSE /	0	3	1	1
586	WHR-G.8182.8182.2.0.dta	2	1262.6	0	SLLEGEGSSGGGGR	1262.6	null	137.595	7.05171	0.000865	1	0.00191	1.51276	2	0	gi|CON_IPI00009865.2|SWISS-PROT:P13645 /	0	2	1	1
587	WHR-HDAC.20003.20003.2.0.dta	2	1566.79	0	YGPLSGVNVVYDQR	1566.79	null	144.534	7.04952	0.000867	1	0.001089	0.695051	2	0	sp|Q6PFR5|TRA2A_MOUSE /tr|E9QP00|E9QP00_MOUSE /	0	4	1	1
588	WHR-HDAC.6497.6497.2.0.dta	2	1120.6	0	STTTGHLIYK	1120.6	null	232.528	7.04754	0.000869	1	-0.001085	-0.968232	2	0	sp|P10126|EF1A1_MOUSE /sp|P62631|EF1A2_MOUSE /tr|D3YZ68|D3YZ68_MOUSE /tr|D3Z3I8|D3Z3I8_MOUSE /	0	4	1	1
589	WHR-HDAC.14644.14644.2.0.dta	2	1265.64	0	TNAENEFVTIK	1265.64	null	185.308	7.04698	0.000869	1	-0.000183	-0.144591	2	0	sp|P04104|K2C1_MOUSE /gi|CON_IPI00220327.3|SWISS-PROT:P04264 /	0	4	1	1
590	WHR-HDAC.33396.33396.2.0.dta	2	1484.8	0	SFVEFILEPLYK	1484.8	null	175.954	7.0468	0.000869	1	0.001503	1.01225	2	0	sp|O08810|U5S1_MOUSE /tr|A2AH85|A2AH85_MOUSE /tr|G3UZ34|G3UZ34_MOUSE /	0	4	1	1
591	WHR-HDAC.26624.26624.3.0.dta	3	1933.08	0	HILLAVANDEELNQLLK	1933.08	null	134.226	7.04532	0.000871	1	0.000748	0.386948	2	0	sp|Q8CCK0|H2AW_MOUSE /sp|Q9QZQ8|H2AY_MOUSE /	0	4	1	1
592	WHR-HDAC.18235.18235.2.0.dta	2	1435.74	0	LFIGGLNTETNEK	1435.74	null	125.125	7.0447	0.000871	1	-0.000577	-0.401883	2	0	sp|Q9WV02|RBMX_MOUSE /sp|Q91VM5|RMXL1_MOUSE /tr|A2AFI3|A2AFI3_MOUSE /tr|A2AFI4|A2AFI4_MOUSE /	0	4	1	1
593	WHR-HDAC.28584.28584.2.0.dta	2	1594.74	0	GYAFIEFASFEDAK	1594.74	null	166.442	7.04357	0.000872	1	0.001692	1.06099	2	0	sp|P09405|NUCL_MOUSE /	0	4	1	1
594	WHR-G.29934.29934.2.0.dta	2	1567.74	0	DAFLGSFLYEYSR	1567.74	null	111.956	7.02929	0.000885	1	0.000242	0.154362	2	0	gi|CON_IPI00708398.1|SWISS-PROT:P02769 /	0	2	1	1
595	WHR-G-2.27070.27070.2.0.dta	2	1460.8	0	VDLLNQEIEFLK	1460.8	null	193.441	7.0285	0.000885	1	0.000195	0.133489	2	0	gi|CON_IPI00021304.1|SWISS-PROT:P35908 /	0	3	1	1
596	WHR-3.3998.3998.2.0.dta	2	1106.53	0	VTMQNLNDR	1106.53	Oxidation[M](3)	145.445	7.02592	0.000888	1	2.3e-05	0.020786	2	0	sp|P02535|K1C10_MOUSE /sp|Q61781|K1C14_MOUSE /sp|Q9Z2K1|K1C16_MOUSE /sp|Q61414|K1C15_MOUSE /sp|Q8VCW2|K1C25_MOUSE /sp|Q9Z320|K1C27_MOUSE /tr|B1AQ77|B1AQ77_MOUSE /tr|A2A513|A2A513_MOUSE /gi|CON_IPI00217963.3|SWISS-PROT:P08779 /gi|CON_IPI00009865.2|SWISS-PROT:P13645 /gi|CON_IPI00384444.5|SWISS-PROT:P02533 /gi|CON_IPI00703407.2|TREMBL:Q148H6 /gi|CON_IPI00131209.3|TREMBL:Q3ZAW8;Q9EQD6;Q9EQD7 /gi|CON_…	0	1	1	1
597	WHR-HDAC.23063.23063.2.0.dta	2	1466.8	0	TVTAMDVVYALKR	1466.8	null	154.837	7.02188	0.000891	1	0.000422	0.2877	2	0	sp|P62806|H4_MOUSE /	0	4	1	1
598	WHR-G.24855.24855.2.0.dta	2	1277.71	0	LALDIEIATYR	1277.71	null	173.993	7.02032	0.000893	1	0.001095	0.857002	2	0	sp|P03995|GFAP_MOUSE /sp|Q6NXH9|K2C73_MOUSE /sp|Q9DCV7|K2C7_MOUSE /sp|Q9Z2T6|KRT85_MOUSE /tr|E9Q1Z0|E9Q1Z0_MOUSE /gi|CON_IPI00290078.5|SWISS-PROT:P19013 /gi|CON_IPI00347110.2|TREMBL:Q6NXH9 /gi|CON_IPI00406377.3|SWISS-PROT:Q9DCV7 /gi|CON_IPI00554648.3|SWISS-PROT:P05787 /gi|CON_IPI00853265.1|SWISS-PROT:Q6KB66-1 /gi|CON_IPI00306959.10|SWISS-PROT:P08729 /gi|CON_IPI00787323.2|H-INV:HIT000292931 /gi|CO…	0	2	1	1
599	WHR-3.25527.25527.3.0.dta	3	1888.93	0	HPYFYAPELLYYANK	1888.93	null	81.4339	7.01137	0.000901	1	0.000927	0.490755	2	0	gi|CON_IPI00708398.1|SWISS-PROT:P02769 /	0	1	1	1
600	WHR-HDAC.7812.7812.2.0.dta	2	1341.67	0	FGQGGAGPVGGQGPR	1341.67	null	182.75	7.01088	0.000901	1	0.003412	2.54311	2	0	sp|Q8VIJ6|SFPQ_MOUSE /	0	4	1	1
601	WHR-3.18912.18912.2.0.dta	2	1282.64	0	TTAENEFVMLK	1282.63	null	130.848	7.0084	0.000903	1	0.000347	0.270537	2	0	sp|Q922U2|K2C5_MOUSE /gi|CON_IPI00009867.3|SWISS-PROT:P13647 /gi|CON_IPI00697851.1|SWISS-PROT:Q5XQN5 /gi|CON_IPI00139301.3|SWISS-PROT:Q922U2 /	0	1	1	1
602	WHR-HDAC.33489.33489.3.0.dta	3	2365.14	0	DFELDVLEEAYTTEHWLVR	2365.13	null	69.6058	7.00657	0.000905	1	0.000904	0.382219	2	0	sp|P46978|STT3A_MOUSE /	0	4	1	1
603	WHR-HDAC.18410.18410.2.0.dta	2	1118.56	0	GDEELDSLIK	1118.56	null	223.331	7.0055	0.000906	1	-0.000915	-0.818018	2	0	sp|Q3THW5|H2AV_MOUSE /sp|P0C0S6|H2AZ_MOUSE /tr|Q3UA95|Q3UA95_MOUSE /tr|Q8R029|Q8R029_MOUSE /	0	4	1	1
604	WHR-HDAC.9174.9174.2.0.dta	2	1208.61	0	VELEQTYQAK	1208.62	null	195.765	7.00257	0.000909	1	-0.00084	-0.69501	2	0	sp|P21619|LMNB2_MOUSE /	0	4	1	1
605	WHR-HDAC.9729.9729.2.0.dta	2	1224.66	0	GVVEVTHDLQK	1224.66	null	189.883	7.00236	0.000909	1	0.000161	0.131465	2	0	sp|P19324|SERPH_MOUSE /	0	4	1	1
606	WHR-HDAC.14503.14503.2.0.dta	2	1171.63	0	VVDALGNAIDGK	1171.63	null	167.635	7.00054	0.000911	1	0.000594	0.506985	2	0	sp|Q03265|ATPA_MOUSE /tr|D3Z6F5|D3Z6F5_MOUSE /	0	4	1	1
607	WHR-G.17061.17061.2.0.dta	2	1309.61	0	NLQEAEEWYK	1309.61	null	218.534	6.99787	0.000913	1	0.000354	0.27031	2	0	sp|P15331|PERI_MOUSE /sp|P20152|VIME_MOUSE /tr|G3X981|G3X981_MOUSE /tr|G5E846|G5E846_MOUSE /tr|A0A0A6YWC8|A0A0A6YWC8_MOUSE /	0	2	1	1
608	WHR-3.19893.19893.2.0.dta	2	2510.13	0	EIETYHNLLEGGQEDFESSGAGK	2510.13	null	40.5583	6.9944	0.000916	1	-0.000363	-0.144614	2	0	gi|CON_IPI00019359.3|SWISS-PROT:P35527 /	0	1	1	1
609	WHR-HDAC.22553.22553.2.0.dta	2	1383.69	0	SLNNQFASFIDK	1383.69	null	150.071	6.98774	0.000922	1	-0.000107	-0.077329	2	0	tr|E9Q0F0|E9Q0F0_MOUSE /gi|CON_IPI00220327.3|SWISS-PROT:P04264 /gi|CON_IPI00714876.1|ENSEMBL:ENSBTAP00000038253 /	0	4	1	1
610	WHR-G.13790.13790.2.0.dta	2	1179.6	0	YEELQITAGR	1179.6	null	184.335	6.98647	0.000923	1	0.000773	0.655307	2	0	gi|CON_IPI00220327.3|SWISS-PROT:P04264 /	0	2	1	1
611	WHR-HDAC.25083.25083.3.0.dta	3	2163.09	0	REEEEFNTGPLSVLTQSVK	2163.09	null	121.496	6.98574	0.000924	1	0.001241	0.573716	2	0	sp|P62317|SMD2_MOUSE /	0	4	1	1
612	WHR-HDAC.11736.11736.3.0.dta	3	1510.74	0	VSISEGDDKIEYR	1510.74	null	111.243	6.98508	0.000925	1	2.6e-05	0.01721	2	0	sp|P35550|FBRL_MOUSE /	0	4	1	1
613	WHR-HDAC.15275.15275.2.0.dta	2	1697.88	0	SELVANNVTLPAGEQR	1697.88	null	140.87	6.9801	0.000929	1	-0.000364	-0.214385	2	0	sp|Q61029|LAP2B_MOUSE /sp|Q61033|LAP2A_MOUSE /	0	4	1	1
614	WHR-HDAC.18202.18202.2.0.dta	2	1208.58	0	SSSGLLEWDSK	1208.58	null	196.908	6.97483	0.000934	1	0.00103	0.85224	2	0	sp|Q8R081|HNRPL_MOUSE /tr|G3UY38|G3UY38_MOUSE /tr|G5E924|G5E924_MOUSE /	0	4	1	1
615	WHR-HDAC.6787.6787.2.0.dta	2	905.494	0	SSELQTIK	905.494	null	247.529	6.97383	0.000935	1	-0.000105	-0.115959	2	0	sp|Q64012|RALY_MOUSE /tr|A2AU61|A2AU61_MOUSE /tr|A2AU62|A2AU62_MOUSE /	0	4	1	1
616	WHR-HDAC.15735.15735.2.0.dta	2	1228.68	0	TSGPPVSELITK	1228.68	null	175.251	6.97253	0.000936	1	-0.002903	-2.3627	2	0	sp|P43274|H14_MOUSE /	0	4	1	1
617	WHR-HDAC.25314.25314.2.0.dta	2	1727.93	0	NALLQLTDSQIADVAR	1727.93	null	150.895	6.96198	0.000946	1	0.00301	1.74197	2	0	sp|Q6P4T2|U520_MOUSE /	0	4	1	1
618	WHR-HDAC.8484.8484.2.0.dta	2	1578.79	0	ALAAAGYDVEKNNSR	1578.79	null	132.001	6.95542	0.000953	1	-0.000511	-0.323666	2	0	sp|P43277|H13_MOUSE /sp|P15864|H12_MOUSE /sp|P43274|H14_MOUSE /sp|Q07133|H1T_MOUSE /tr|I7HFT9|I7HFT9_MOUSE /	0	4	1	1
619	WHR-HDAC.13564.13564.2.0.dta	2	1296.61	0	EEAESTLQSFR	1296.61	null	204.987	6.95283	0.000955	1	-0.001501	-1.15764	2	0	sp|P20152|VIME_MOUSE /tr|A0A0A6YWC8|A0A0A6YWC8_MOUSE /	0	4	1	1
620	WHR-3.15978.15978.2.0.dta	2	1298.63	0	TTAENEFVMLK	1298.63	Oxidation[M](9)	161.186	6.95091	0.000957	1	-0.001909	-1.47001	2	0	sp|Q922U2|K2C5_MOUSE /gi|CON_IPI00009867.3|SWISS-PROT:P13647 /gi|CON_IPI00697851.1|SWISS-PROT:Q5XQN5 /gi|CON_IPI00139301.3|SWISS-PROT:Q922U2 /	0	1	1	1
621	WHR-HDAC.25450.25450.2.0.dta	2	1702.95	0	LLAAEAEELKPLFMK	1702.94	null	175.412	6.942	0.000965	1	0.000987	0.579584	2	0	sp|Q61263|SOAT1_MOUSE /tr|A0A087WNN8|A0A087WNN8_MOUSE /tr|A0A087WSJ5|A0A087WSJ5_MOUSE /	0	4	1	1
622	WHR-HDAC.11546.11546.2.0.dta	2	1314.65	0	VGEPVALSEEER	1314.65	null	178.002	6.94107	0.000966	1	-0.000181	-0.137679	2	0	tr|Q3UJB0|Q3UJB0_MOUSE /	0	4	1	1
623	WHR-HDAC.14998.14998.2.0.dta	2	1314.68	0	LTPEEEEILNK	1314.68	null	183.409	6.94096	0.000966	1	-0.000219	-0.166581	2	0	sp|P62242|RS8_MOUSE /	0	4	1	1
624	WHR-HDAC.15143.15143.2.0.dta	2	1491.75	0	TALINSTGEEVAMR	1491.75	null	132.29	6.94031	0.000967	1	-0.001478	-0.990785	2	0	sp|P48678|LMNA_MOUSE /	0	4	1	1
625	WHR-HDAC.22135.22135.2.0.dta	2	1261.68	0	AITGASLADIMAK	1261.68	null	141.942	6.93924	0.000968	1	2.3e-05	0.01823	2	0	sp|Q8BP67|RL24_MOUSE /	0	4	1	1
626	WHR-3.26552.26552.3.0.dta	3	2184.13	0	NKLNDLEDALQQAKEDLAR	2184.13	null	55.0108	6.93227	0.000975	1	0.00096	0.439535	2	0	gi|CON_IPI00220327.3|SWISS-PROT:P04264 /	0	1	1	1
627	WHR-HDAC.12788.12788.2.0.dta	2	1412.74	0	LVPLNQESVEER	1412.74	null	159.221	6.92563	0.000981	1	0.000165	0.116794	2	0	sp|Q8BJ71|NUP93_MOUSE /	0	4	1	1
628	WHR-3.15475.15475.2.0.dta	2	1307.68	0	IKFEMEQNLR	1307.68	null	81.9325	6.91911	0.000988	1	-0.000187	-0.143002	2	0	gi|CON_IPI00019359.3|SWISS-PROT:P35527 /	0	1	1	1
629	WHR-HDAC.29693.29693.2.1.dta	2	1759.81	0	AMGIMNSFVNDIFER	1759.81	Oxidation[M](5)	164.293	6.91777	0.000989	1	-2.2e-05	-0.012501	2	0	sp|Q64475|H2B1B_MOUSE /sp|Q6ZWY9|H2B1C_MOUSE /sp|P10853|H2B1F_MOUSE /sp|Q64478|H2B1H_MOUSE /sp|P10854|H2B1M_MOUSE /sp|Q8CGP2|H2B1P_MOUSE /sp|Q8CGP1|H2B1K_MOUSE /sp|Q64524|H2B2E_MOUSE /sp|Q9D2U9|H2B3A_MOUSE /sp|Q64525|H2B2B_MOUSE /sp|Q8CGP0|H2B3B_MOUSE /tr|Q8CBB6|Q8CBB6_MOUSE /tr|G3X9D5|G3X9D5_MOUSE /	0	4	1	1
630	WHR-3.16093.16093.3.0.dta	3	1639.94	0	KVPQVSTPTLVEVSR	1639.94	null	94.9072	6.91771	0.000989	1	0.001648	1.00492	2	0	gi|CON_IPI00708398.1|SWISS-PROT:P02769 /gi|CON_IPI00745872.2|SWISS-PROT:P02768-1 /	0	1	1	1
631	WHR-HDAC.14612.14612.2.0.dta	2	1532.76	0	TGQEVVFVAEPDNK	1532.76	null	139.658	6.9169	0.00099	1	0.000248	0.1618	2	0	sp|Q9DBG6|RPN2_MOUSE /tr|A2ACG7|A2ACG7_MOUSE /	0	4	1	1
632	WHR-G-2.31539.31539.2.0.dta	2	1743.82	0	AMGIMNSFVNDIFER	1743.82	null	157.55	6.91159	0.000995	1	-0.000437	-0.250599	2	0	sp|Q64475|H2B1B_MOUSE /sp|Q6ZWY9|H2B1C_MOUSE /sp|P10853|H2B1F_MOUSE /sp|Q64478|H2B1H_MOUSE /sp|P10854|H2B1M_MOUSE /sp|Q8CGP2|H2B1P_MOUSE /sp|Q8CGP1|H2B1K_MOUSE /sp|Q64524|H2B2E_MOUSE /sp|Q9D2U9|H2B3A_MOUSE /sp|Q64525|H2B2B_MOUSE /sp|Q8CGP0|H2B3B_MOUSE /tr|Q8CBB6|Q8CBB6_MOUSE /tr|G3X9D5|G3X9D5_MOUSE /	0	3	1	1
633	WHR-G-2.17571.17571.2.0.dta	2	1357.7	0	LNDLEDALQQAK	1357.7	null	169.623	6.90883	0.000998	1	0.000243	0.17898	2	0	gi|CON_IPI00220327.3|SWISS-PROT:P04264 /	0	3	1	1
634	WHR-3.15830.15830.2.0.dta	2	1082.6	0	FASFIDKVR	1082.6	null	129.183	6.90668	0.001	1	-0.000432	-0.39904	2	0	sp|Q3TTY5|K22E_MOUSE /sp|Q3UV17|K22O_MOUSE /sp|Q6IFZ6|K2C1B_MOUSE /sp|P07744|K2C4_MOUSE /sp|P04104|K2C1_MOUSE /sp|P50446|K2C6A_MOUSE /sp|Q9Z331|K2C6B_MOUSE /sp|Q6IME9|K2C72_MOUSE /sp|Q922U2|K2C5_MOUSE /sp|Q9R0H5|K2C71_MOUSE /sp|Q6NXH9|K2C73_MOUSE /sp|Q8BGZ7|K2C75_MOUSE /sp|Q6IFZ9|K2C74_MOUSE /sp|Q8VED5|K2C79_MOUSE /sp|Q9DCV7|K2C7_MOUSE /sp|P11679|K2C8_MOUSE /sp|Q99M73|KRT84_MOUSE /tr|Q3UV11|Q3UV1…	0	1	1	1
635	WHR-HDAC.9183.9183.2.0.dta	2	1557.75	0	SDPYHATTGPLSPSK	1557.75	null	180.682	6.90536	0.001	1	-0.001319	-0.846732	2	0	sp|P23242|CXA1_MOUSE /	0	4	1	1
636	WHR-HDAC.30012.30012.3.0.dta	3	2107.06	0	SEPLDAVLIEDELEELHR	2107.06	null	113.919	6.90388	0.001	1	0.000697	0.330793	2	0	sp|Q6ZWQ0|SYNE2_MOUSE /tr|Q6DFZ2|Q6DFZ2_MOUSE /tr|F6W8R9|F6W8R9_MOUSE /tr|F7BX34|F7BX34_MOUSE /tr|E9QP46|E9QP46_MOUSE /	0	4	1	1
637	WHR-HDAC.16323.16323.2.0.dta	2	1218.68	0	VAQLEQVYIR	1218.68	null	224.735	6.90322	0.001	1	-0.003006	-2.46659	2	0	sp|P62320|SMD3_MOUSE /	0	4	1	1
638	WHR-G-2.11935.11935.2.0.dta	2	1326.76	0	KASGPPVSELITK	1326.76	null	164.39	6.89663	0.00101	1	0.001448	1.09138	2	0	sp|P43277|H13_MOUSE /sp|P15864|H12_MOUSE /	0	3	1	1
639	WHR-3.17171.17171.2.0.dta	2	944.531	0	AGLQFPVGR	944.531	null	130.649	6.89635	0.00101	1	-3e-06	-0.003176	2	0	sp|Q8CGP5|H2A1F_MOUSE /sp|Q8CGP6|H2A1H_MOUSE /sp|P22752|H2A1_MOUSE /sp|Q8CGP7|H2A1K_MOUSE /sp|Q6GSS7|H2A2A_MOUSE /sp|Q64523|H2A2C_MOUSE /sp|Q8BFU2|H2A3_MOUSE /sp|Q64522|H2A2B_MOUSE /sp|Q8R1M2|H2AJ_MOUSE /sp|Q3THW5|H2AV_MOUSE /sp|P27661|H2AX_MOUSE /sp|P0C0S6|H2AZ_MOUSE /tr|Q3UA95|Q3UA95_MOUSE /tr|Q8CGP4|Q8CGP4_MOUSE /tr|G3UWL7|G3UWL7_MOUSE /tr|F8WIX8|F8WIX8_MOUSE /	0	1	1	1
640	WHR-HDAC.22942.22942.2.0.dta	2	1640.82	0	LNEGVVEFASYGDLK	1640.82	null	166.883	6.89525	0.00101	1	0.000562	0.342512	2	0	sp|O35326|SRSF5_MOUSE /tr|Q9D8S5|Q9D8S5_MOUSE /	0	4	1	1
641	WHR-HDAC.31650.31650.2.1.dta	2	1743.82	0	AMGIMNSFVNDIFER	1743.82	null	145.915	6.89522	0.00101	1	0.000944	0.541341	2	0	sp|Q64475|H2B1B_MOUSE /sp|Q6ZWY9|H2B1C_MOUSE /sp|P10853|H2B1F_MOUSE /sp|Q64478|H2B1H_MOUSE /sp|P10854|H2B1M_MOUSE /sp|Q8CGP2|H2B1P_MOUSE /sp|Q8CGP1|H2B1K_MOUSE /sp|Q64524|H2B2E_MOUSE /sp|Q9D2U9|H2B3A_MOUSE /sp|Q64525|H2B2B_MOUSE /sp|Q8CGP0|H2B3B_MOUSE /tr|Q8CBB6|Q8CBB6_MOUSE /tr|G3X9D5|G3X9D5_MOUSE /	0	4	1	1
642	WHR-HDAC.31192.31192.2.0.dta	2	2010.98	0	ELVPESQAYMDLLAFER	2010.98	null	113.424	6.88657	0.00102	1	0.00031	0.154153	2	0	sp|Q61466|SMRD1_MOUSE /sp|Q99JR8|SMRD2_MOUSE /sp|Q6P9Z1|SMRD3_MOUSE /	0	4	1	1
643	WHR-3.19518.19518.2.0.dta	2	1605.74	0	NYSPYYNTIDDLK	1605.74	null	109.457	6.88414	0.00102	1	0.000346	0.215477	2	0	gi|CON_IPI00019359.3|SWISS-PROT:P35527 /	0	1	1	1
644	WHR-3.7799.7799.2.0.dta	2	1125.54	0	AEAESLYQSK	1125.54	null	121.841	6.88388	0.00102	1	0.000442	0.3927	2	0	gi|CON_IPI00220327.3|SWISS-PROT:P04264 /	0	1	1	1
645	WHR-HDAC.25283.25283.3.0.dta	3	2135.08	0	PVIVEPLEQLDDEDGLPEK	2135.08	null	122.222	6.88141	0.00103	1	0.00175	0.819643	2	0	sp|Q8VIJ6|SFPQ_MOUSE /	0	4	1	1
646	WHR-3.12403.12403.2.0.dta	2	842.51	0	VATVSLPR	842.509	null	139.246	6.87983	0.00103	1	0.000159	0.188722	2	0	gi|CON_Trypsin|SWISS-PROT:P00761|TRYP_PIG /	0	1	1	1
647	WHR-HDAC.33515.33515.3.0.dta	3	2897.39	0	EWTEQETLLLLEALEMYKDDWNK	2897.39	null	98.1245	6.87872	0.00103	1	0.000866	0.29889	2	0	sp|P97496|SMRC1_MOUSE /sp|Q6PDG5|SMRC2_MOUSE /tr|Q3UID0|Q3UID0_MOUSE /	0	4	1	1
648	WHR-G-2.7575.7575.2.0.dta	2	1262.6	0	SLLEGEGSSGGGGR	1262.6	null	140.076	6.87822	0.00103	1	-0.000655	-0.518772	2	0	gi|CON_IPI00009865.2|SWISS-PROT:P13645 /	0	3	1	1
649	WHR-HDAC.16058.16058.2.0.dta	2	1533.73	0	VEEAEPEEFVVEK	1533.73	null	139.541	6.87446	0.00103	1	-0.000259	-0.168869	2	0	sp|P23198|CBX3_MOUSE /tr|Q9DCC5|Q9DCC5_MOUSE /tr|D3Z313|D3Z313_MOUSE /tr|D3Z1A9|D3Z1A9_MOUSE /	0	4	1	1
650	WHR-HDAC.33334.33334.2.0.dta	2	1726.91	0	ESPELLELIEDLQAK	1726.91	null	153.075	6.87342	0.00103	1	0.003374	1.95378	2	0	sp|Q9JI13|SAS10_MOUSE /	0	4	1	1
651	WHR-HDAC.16916.16916.2.0.dta	2	1575.79	0	ILGADTSVDLEETGR	1575.79	null	120.691	6.86491	0.00104	1	-0.000799	-0.507049	2	0	sp|Q03265|ATPA_MOUSE /tr|D3Z6F5|D3Z6F5_MOUSE /tr|D6RJ16|D6RJ16_MOUSE /	0	4	1	1
652	WHR-HDAC.20565.20565.2.0.dta	2	1529.8	0	QIMENAEINNIIK	1529.8	null	155.857	6.86285	0.00104	1	-0.000425	-0.277814	2	0	sp|Q01320|TOP2A_MOUSE /sp|Q64511|TOP2B_MOUSE /	0	4	1	1
653	WHR-HDAC.15488.15488.2.1.dta	2	1126.66	0	GVTIASGGVLPR	1126.66	null	182.092	6.86278	0.00104	1	0.000587	0.52101	2	0	sp|Q8CCK0|H2AW_MOUSE /	0	4	1	1
654	WHR-3.9887.9887.3.0.dta	3	1557.75	0	SDPYHATTGPLSPSK	1557.75	null	90.1984	6.86264	0.00105	1	-0.003828	-2.45738	2	0	sp|P23242|CXA1_MOUSE /	0	1	1	1
655	WHR-HDAC.13092.13092.2.0.dta	2	1268.58	0	DAEDALHNLDR	1268.59	null	221.189	6.85549	0.00105	1	-0.002278	-1.7957	2	0	sp|Q9R0U0|SRS10_MOUSE /tr|Q3TFP0|Q3TFP0_MOUSE /	0	4	1	1
656	WHR-HDAC.16256.16256.2.0.dta	2	1487.7	0	TTPSYVAFTDTER	1487.7	null	158.627	6.85313	0.00106	1	-0.000663	-0.445654	2	0	sp|P17879|HS71B_MOUSE /sp|Q61696|HS71A_MOUSE /sp|P16627|HS71L_MOUSE /sp|P17156|HSP72_MOUSE /sp|P63017|HSP7C_MOUSE /tr|Q504P4|Q504P4_MOUSE /tr|D3Z5E2|D3Z5E2_MOUSE /tr|D3YW43|D3YW43_MOUSE /	0	4	1	1
657	WHR-HDAC.33340.33340.3.0.dta	3	2034.12	0	ILVVIEPLLIDEDYYAR	2034.12	null	123.064	6.83894	0.00107	1	0.000995	0.489156	2	0	sp|Q99NB9|SF3B1_MOUSE /tr|G5E866|G5E866_MOUSE /	0	4	1	1
658	WHR-HDAC.24280.24280.3.0.dta	3	2324.17	0	AQTEGINISEEALNHLGEIGTK	2324.17	null	93.2198	6.83568	0.00107	1	0.001145	0.492648	2	0	sp|P60122|RUVB1_MOUSE /	0	4	1	1
659	WHR-HDAC.5575.5575.2.0.dta	2	1088.53	0	QDVDNASLAR	1088.53	null	189.449	6.83486	0.00107	1	0.000266	0.244366	2	0	sp|P20152|VIME_MOUSE /tr|A0A0A6YWC8|A0A0A6YWC8_MOUSE /	0	4	1	1
660	WHR-HDAC.17676.17676.2.0.dta	2	1295.65	0	TTYLVLDEADR	1295.65	null	165.935	6.82808	0.00108	1	5.9e-05	0.045537	2	0	sp|Q61656|DDX5_MOUSE /tr|Q8BTS0|Q8BTS0_MOUSE /tr|S4R1I6|S4R1I6_MOUSE /	0	4	1	1
661	WHR-HDAC.18909.18909.2.0.dta	2	1314.74	0	EHALLAYTLGVK	1314.74	null	182.442	6.82757	0.00108	1	-0.00187	-1.42233	2	0	sp|P10126|EF1A1_MOUSE /sp|P62631|EF1A2_MOUSE /tr|D3YZ68|D3YZ68_MOUSE /tr|D3Z3I8|D3Z3I8_MOUSE /	0	4	1	1
662	WHR-G.11899.11899.2.0.dta	2	1381.65	0	ALEESNYELEGK	1381.65	null	116.164	6.82094	0.00109	1	0.000639	0.462491	2	0	sp|P02535|K1C10_MOUSE /tr|A2A513|A2A513_MOUSE /gi|CON_IPI00009865.2|SWISS-PROT:P13645 /gi|CON_IPI00798492.2|SWISS-PROT:P02535-1 /	0	2	1	1
663	WHR-HDAC.28791.28791.2.1.dta	2	1759.82	0	AMGIMNSFVNDIFER	1759.81	Oxidation[M](5)	190.492	6.81899	0.00109	1	0.001119	0.635863	2	0	sp|Q64475|H2B1B_MOUSE /sp|Q6ZWY9|H2B1C_MOUSE /sp|P10853|H2B1F_MOUSE /sp|Q64478|H2B1H_MOUSE /sp|P10854|H2B1M_MOUSE /sp|Q8CGP2|H2B1P_MOUSE /sp|Q8CGP1|H2B1K_MOUSE /sp|Q64524|H2B2E_MOUSE /sp|Q9D2U9|H2B3A_MOUSE /sp|Q64525|H2B2B_MOUSE /sp|Q8CGP0|H2B3B_MOUSE /tr|Q8CBB6|Q8CBB6_MOUSE /tr|G3X9D5|G3X9D5_MOUSE /	0	4	1	1
664	WHR-HDAC.22817.22817.3.0.dta	3	1533.85	0	KVESLQEEIAFLK	1533.85	null	190.2	6.81701	0.00109	1	0.000655	0.427029	2	0	sp|P20152|VIME_MOUSE /tr|A0A0A6YWC8|A0A0A6YWC8_MOUSE /	0	4	1	1
665	WHR-3.19078.19078.2.0.dta	2	1707.77	0	GSLGGGFSSGGFSGGSFSR	1707.77	null	85.1634	6.81214	0.0011	1	-0.000735	-0.430385	2	0	gi|CON_IPI00009865.2|SWISS-PROT:P13645 /	0	1	1	1
666	WHR-G.28647.28647.2.0.dta	2	1329.72	0	NLDLDSIIAEVK	1329.73	null	177.504	6.80687	0.0011	1	-0.001644	-1.23635	2	0	sp|Q8VED5|K2C79_MOUSE /gi|CON_IPI00009867.3|SWISS-PROT:P13647 /gi|CON_IPI00021304.1|SWISS-PROT:P35908 /gi|CON_IPI00300725.7|SWISS-PROT:P02538 /gi|CON_IPI00299145.9|SWISS-PROT:P48668 /gi|CON_IPI00293665.7|SWISS-PROT:P04259 /gi|CON_IPI00124499.2|TREMBL:Q8VED5 /gi|CON_IPI00005859.3|SWISS-PROT:O95678 /gi|CON_IPI00241841.9|SWISS-PROT:Q5XKE5 /	0	2	1	1
667	WHR-G-2.29232.29232.2.0.dta	2	1567.74	0	DAFLGSFLYEYSR	1567.74	null	126.544	6.80678	0.00111	1	0.00029	0.184979	2	0	gi|CON_IPI00708398.1|SWISS-PROT:P02769 /	0	3	1	1
668	WHR-HDAC.10387.10387.2.0.dta	2	1135.61	0	VYVGNLGTGAGK	1135.61	null	148.718	6.80277	0.00111	1	-0.000694	-0.611125	2	0	sp|Q8BL97|SRSF7_MOUSE /	0	4	1	1
669	WHR-HDAC.26073.26073.2.0.dta	2	1204.66	0	EFVEAVLELR	1204.66	null	200.324	6.80196	0.00111	1	0.000421	0.349477	2	0	sp|Q9QZQ8|H2AY_MOUSE /	0	4	1	1
670	WHR-HDAC.31067.31067.3.0.dta	3	2810.33	0	EMAEIRDQMQQQLSDYEQLLDVK	2810.33	null	92.1298	6.80063	0.00111	1	-0.00016	-0.056933	2	0	sp|P14733|LMNB1_MOUSE /	0	4	1	1
671	WHR-HDAC.9116.9116.2.0.dta	2	873.516	0	TGASVVAIR	873.515	null	241.269	6.78832	0.00113	1	0.000712	0.815097	2	0	sp|Q3TEA8|HP1B3_MOUSE /tr|Z4YKB8|Z4YKB8_MOUSE /tr|A2AM62|A2AM62_MOUSE /tr|Z4YKA3|Z4YKA3_MOUSE /tr|A2AM63|A2AM63_MOUSE /tr|A2AM65|A2AM65_MOUSE /	0	4	1	1
672	WHR-HDAC.21904.21904.2.0.dta	2	1364.71	0	TVDNFVALATGEK	1364.71	null	120.819	6.77859	0.00114	1	1e-06	0.000733	2	0	sp|P24369|PPIB_MOUSE /	0	4	1	1
673	WHR-HDAC.22886.22886.2.0.dta	2	1218.64	0	IEVIEIMTDR	1218.64	null	165.772	6.772	0.00114	1	-0.000274	-0.224841	2	0	sp|P49312|ROA1_MOUSE /tr|Q5EBP8|Q5EBP8_MOUSE /	0	4	1	1
674	WHR-HDAC.13392.13392.2.0.dta	2	1296.61	0	EEAESTLQSFR	1296.61	null	185.613	6.77158	0.00114	1	-0.000382	-0.294615	2	0	sp|P20152|VIME_MOUSE /tr|A0A0A6YWC8|A0A0A6YWC8_MOUSE /	0	4	1	1
675	WHR-HDAC.21387.21387.2.0.dta	2	1199.67	0	DAGTIAGLNVLR	1199.67	null	166.073	6.77114	0.00115	1	-0.000209	-0.174214	2	0	sp|P63017|HSP7C_MOUSE /tr|Q504P4|Q504P4_MOUSE /	0	4	1	1
676	WHR-3.17006.17006.2.0.dta	2	897.413	0	MTLDDFR	897.413	null	155.329	6.77103	0.00115	1	-0.000134	-0.149318	2	0	gi|CON_IPI00019359.3|SWISS-PROT:P35527 /	0	1	1	1
677	WHR-HDAC.19178.19178.2.0.dta	2	1555.79	0	TSEWIGTLVEQHR	1555.79	null	132.821	6.76893	0.00115	1	-0.001011	-0.649832	2	0	sp|P26149|3BHS2_MOUSE /sp|P26150|3BHS3_MOUSE /sp|O35469|3BHS6_MOUSE /tr|E9PXG7|E9PXG7_MOUSE /	0	4	1	1
678	WHR-HDAC.22279.22279.2.0.dta	2	1334.64	0	SNNVEMDWVLK	1334.64	null	200.781	6.76884	0.00115	1	0.000795	0.595666	2	0	sp|O35737|HNRH1_MOUSE /tr|Q8C2Q7|Q8C2Q7_MOUSE /	0	4	1	1
679	WHR-HDAC.19839.19839.2.0.dta	2	1131.58	0	NGWLEQISGK	1131.58	null	181.97	6.76876	0.00115	1	0.000134	0.118419	2	0	sp|Q3TEA8|HP1B3_MOUSE /tr|Z4YKB8|Z4YKB8_MOUSE /tr|Z4YKA3|Z4YKA3_MOUSE /tr|A2AM65|A2AM65_MOUSE /	0	4	1	1
680	WHR-G-2.8063.8063.3.0.dta	3	1578.79	0	ALAAAGYDVEKNNSR	1578.79	null	99.4805	6.76789	0.00115	1	-2.6e-05	-0.016468	2	0	sp|P43277|H13_MOUSE /sp|P15864|H12_MOUSE /sp|P43274|H14_MOUSE /sp|Q07133|H1T_MOUSE /tr|I7HFT9|I7HFT9_MOUSE /	0	3	1	1
681	WHR-HDAC.24148.24148.3.0.dta	3	1986.14	0	GVTIASGGVLPNIHPELLAK	1986.14	null	113.275	6.76738	0.00115	1	0.000375	0.188809	2	0	sp|Q9QZQ8|H2AY_MOUSE /	0	4	1	1
682	WHR-HDAC.30859.30859.2.0.dta	2	1759.81	0	AMGIMNSFVNDIFER	1759.81	Oxidation[M](5)	173.675	6.76597	0.00115	1	-0.001247	-0.708598	2	0	sp|Q64475|H2B1B_MOUSE /sp|Q6ZWY9|H2B1C_MOUSE /sp|P10853|H2B1F_MOUSE /sp|Q64478|H2B1H_MOUSE /sp|P10854|H2B1M_MOUSE /sp|Q8CGP2|H2B1P_MOUSE /sp|Q8CGP1|H2B1K_MOUSE /sp|Q64524|H2B2E_MOUSE /sp|Q9D2U9|H2B3A_MOUSE /sp|Q64525|H2B2B_MOUSE /sp|Q8CGP0|H2B3B_MOUSE /tr|Q8CBB6|Q8CBB6_MOUSE /tr|G3X9D5|G3X9D5_MOUSE /	0	4	1	1
683	WHR-3.11357.11357.2.0.dta	2	1115.57	0	VELQELNDR	1115.57	null	169.038	6.76509	0.00115	1	0.000892	0.799592	2	0	sp|P31001|DESM_MOUSE /sp|P20152|VIME_MOUSE /tr|A2AKJ2|A2AKJ2_MOUSE /tr|A0A0A6YWC8|A0A0A6YWC8_MOUSE /	0	1	1	1
684	WHR-3.18007.18007.3.0.dta	3	1682.86	0	ETNLESLPLVDTHSK	1682.86	null	95.928	6.76359	0.00115	1	0.000354	0.210356	2	0	sp|P20152|VIME_MOUSE /	0	1	1	1
685	WHR-HDAC.8950.8950.2.0.dta	2	873.515	0	TGASVVAIR	873.515	null	181.55	6.75618	0.00116	1	3.8e-05	0.043502	2	0	sp|Q3TEA8|HP1B3_MOUSE /tr|Z4YKB8|Z4YKB8_MOUSE /tr|A2AM62|A2AM62_MOUSE /tr|Z4YKA3|Z4YKA3_MOUSE /tr|A2AM63|A2AM63_MOUSE /tr|A2AM65|A2AM65_MOUSE /	0	4	1	1
686	WHR-HDAC.20705.20705.2.0.dta	2	1695.75	0	FAQPGSFEYEYAMR	1695.75	null	114.656	6.75456	0.00116	1	0.000236	0.139172	2	0	sp|Q99K48|NONO_MOUSE /	0	4	1	1
687	WHR-3.23771.23771.2.0.dta	2	1295.67	0	MALDIEIATYR	1295.67	null	137.675	6.75426	0.00116	1	0.000814	0.628248	2	0	sp|P15331|PERI_MOUSE /sp|P20152|VIME_MOUSE /tr|G3X981|G3X981_MOUSE /tr|G5E846|G5E846_MOUSE /tr|A0A0A6YWC8|A0A0A6YWC8_MOUSE /	0	1	1	1
688	WHR-HDAC.27833.27833.2.0.dta	2	1177.67	0	SPFIFNAIIR	1177.67	null	177.312	6.7466	0.00117	1	0.000787	0.668267	2	0	sp|P24815|3BHS1_MOUSE /tr|A2AEP8|A2AEP8_MOUSE /tr|A2AEP7|A2AEP7_MOUSE /	0	4	1	1
689	WHR-HDAC.29044.29044.2.0.dta	2	1089.64	0	FLILPDMLK	1089.64	null	158.998	6.7436	0.00118	1	4.3e-05	0.039463	2	0	sp|P62320|SMD3_MOUSE /	0	4	1	1
690	WHR-G-2.5751.5751.2.0.dta	2	1232.6	0	SGGGGGGGLGSGGSIR	1232.6	null	135.714	6.7416	0.00118	1	0.000264	0.214182	2	0	gi|CON_IPI00019359.3|SWISS-PROT:P35527 /	0	3	1	1
691	WHR-3.11927.11927.2.0.dta	2	1064.61	0	LASYLDKVR	1064.61	null	132.066	6.73702	0.00118	1	0.000895	0.840684	2	0	sp|P08730|K1C13_MOUSE /sp|Q9QWL7|K1C17_MOUSE /sp|P19001|K1C19_MOUSE /sp|Q61414|K1C15_MOUSE /tr|B1AQ77|B1AQ77_MOUSE /gi|CON_IPI00217963.3|SWISS-PROT:P08779 /gi|CON_IPI00009865.2|SWISS-PROT:P13645 /gi|CON_IPI00384444.5|SWISS-PROT:P02533 /gi|CON_IPI00450768.7|SWISS-PROT:Q04695 /gi|CON_IPI00112947.1|SWISS-PROT:P19001 /gi|CON_IPI00136056.1|SWISS-PROT:P08730-1 /gi|CON_IPI00225378.3|TREMBL:A2A4G1 /gi|CO…	0	1	1	1
692	WHR-HDAC.17784.17784.3.0.dta	3	1867.87	0	SKPGAAMVEMADGYAVDR	1867.87	null	127.502	6.73226	0.00119	1	0.000462	0.247341	2	0	sp|Q8R081|HNRPL_MOUSE /tr|G3UY38|G3UY38_MOUSE /tr|G5E924|G5E924_MOUSE /	0	4	1	1
693	WHR-HDAC.33394.33394.3.0.dta	3	2159.27	0	LGQAELVVIDEAAAIPLPLVK	2159.27	null	76.9453	6.73025	0.00119	1	-2.3e-05	-0.010652	2	0	sp|Q8K224|NAT10_MOUSE /	0	4	1	1
694	WHR-HDAC.17838.17838.2.0.dta	2	1295.65	0	TTYLVLDEADR	1295.65	null	185.153	6.72136	0.0012	1	0.000369	0.2848	2	0	sp|Q61656|DDX5_MOUSE /tr|Q8BTS0|Q8BTS0_MOUSE /tr|S4R1I6|S4R1I6_MOUSE /	0	4	1	1
695	WHR-G.13949.13949.2.0.dta	2	1179.6	0	YEELQITAGR	1179.6	null	150.08	6.71861	0.00121	1	0.002676	2.26857	2	0	gi|CON_IPI00220327.3|SWISS-PROT:P04264 /	0	2	1	1
696	WHR-HDAC.22710.22710.2.0.dta	2	1533.85	0	KVESLQEEIAFLK	1533.85	null	125.195	6.71574	0.00121	1	3.1e-05	0.020211	2	0	sp|P20152|VIME_MOUSE /tr|A0A0A6YWC8|A0A0A6YWC8_MOUSE /	0	4	1	1
697	WHR-HDAC.17730.17730.3.0.dta	3	1454.79	0	KTVTAMDVVYALK	1454.79	Oxidation[M](6)	211.496	6.71441	0.00121	1	-0.000227	-0.156036	2	0	sp|P62806|H4_MOUSE /	0	4	1	1
698	WHR-3.13713.13713.3.0.dta	3	2309.06	0	LLEGEDAHLSSSQFSSGSQSSR	2309.06	null	39.9971	6.71242	0.00121	1	-0.001039	-0.449966	2	0	gi|CON_IPI00384444.5|SWISS-PROT:P02533 /gi|CON_IPI00828528.1|TREMBL:Q61782 /	0	1	1	1
699	WHR-HDAC.6565.6565.2.0.dta	2	1446.71	0	ASMQQQQQLASAR	1446.71	null	158.486	6.70759	0.00122	1	-0.001747	-1.20757	2	0	sp|Q9CY57|CHTOP_MOUSE /tr|E9PW20|E9PW20_MOUSE /tr|D3YZA1|D3YZA1_MOUSE /tr|D3Z7T7|D3Z7T7_MOUSE /	0	4	1	1
700	WHR-G.12150.12150.2.0.dta	2	1115.57	0	VELQELNDR	1115.57	null	185.526	6.7074	0.00122	1	0.001169	1.0479	2	0	sp|P31001|DESM_MOUSE /sp|P20152|VIME_MOUSE /tr|A2AKJ2|A2AKJ2_MOUSE /tr|A0A0A6YWC8|A0A0A6YWC8_MOUSE /	0	2	1	1
701	WHR-HDAC.19843.19843.2.0.dta	2	1764.82	0	PSGEAFVELESEDEVK	1764.82	null	192.311	6.69991	0.00123	1	-0.001447	-0.819915	2	0	sp|O35737|HNRH1_MOUSE /sp|P70333|HNRH2_MOUSE /tr|Q8C2Q7|Q8C2Q7_MOUSE /	0	4	1	1
702	WHR-3.17545.17545.2.0.dta	2	1109.49	0	DAEAWFNEK	1109.49	null	145.291	6.69605	0.00123	1	0.000765	0.689506	2	0	gi|CON_IPI00009865.2|SWISS-PROT:P13645 /gi|CON_IPI00703407.2|TREMBL:Q148H6 /gi|CON_IPI00328103.3|SWISS-PROT:Q7Z3Y8 /gi|CON_IPI00375911.2|SWISS-PROT:Q7Z3Z0 /gi|CON_IPI00418663.3|SWISS-PROT:Q7Z3Y7 /	0	1	1	1
703	WHR-3.11752.11752.2.0.dta	2	842.509	0	VATVSLPR	842.509	null	136.855	6.69399	0.00124	1	-0.000109	-0.129375	2	0	gi|CON_Trypsin|SWISS-PROT:P00761|TRYP_PIG /	0	1	1	1
704	WHR-HDAC.17981.17981.2.0.dta	2	1284.68	0	DIPGLTDTTVPR	1284.68	null	151.455	6.69241	0.00124	1	-0.000339	-0.263879	2	0	sp|P62754|RS6_MOUSE /	0	4	1	1
705	WHR-HDAC.31157.31157.2.0.dta	2	1213.74	0	ALDLIEVLVTK	1213.74	null	165.073	6.68564	0.00125	1	-0.000382	-0.31473	2	0	sp|Q7TPV4|MBB1A_MOUSE /	0	4	1	1
706	WHR-HDAC.13105.13105.2.0.dta	2	1336.72	0	RISGLIYEETR	1336.72	null	179.839	6.68495	0.00125	1	-0.000833	-0.623166	2	0	sp|P62806|H4_MOUSE /	0	4	1	1
707	WHR-HDAC.23733.23733.2.0.dta	2	1477.83	0	VESLSYQLLGLQK	1477.83	null	170.558	6.68334	0.00125	1	-0.000246	-0.166461	2	0	sp|P21619|LMNB2_MOUSE /	0	4	1	1
708	WHR-G-2.12399.12399.2.0.dta	2	1340.78	0	KATGPPVSELITK	1340.78	null	149.788	6.68302	0.00125	1	0.000365	0.27223	2	0	sp|P43276|H15_MOUSE /	0	3	1	1
709	WHR-HDAC.13913.13913.2.0.dta	2	1242.68	0	AGNLGGGVVTIER	1242.68	null	152.728	6.68267	0.00125	1	-0.000436	-0.350855	2	0	sp|P67984|RL22_MOUSE /	0	4	1	1
710	WHR-HDAC.17445.17445.2.0.dta	2	1168.71	0	SPILVATAVAAR	1168.7	null	171.372	6.68114	0.00125	1	0.000357	0.305466	2	0	sp|P16381|DDX3L_MOUSE /sp|Q62167|DDX3X_MOUSE /	0	4	1	1
711	WHR-HDAC.11608.11608.2.0.dta	2	1510.74	0	VSISEGDDKIEYR	1510.74	null	166.648	6.6752	0.00126	1	0.001209	0.800271	2	0	sp|P35550|FBRL_MOUSE /	0	4	1	1
712	WHR-HDAC.5025.5025.2.0.dta	2	1175.63	0	KESDLSGAQIK	1175.63	null	146.015	6.67354	0.00126	1	-0.000229	-0.19479	2	0	sp|P14733|LMNB1_MOUSE /	0	4	1	1
713	WHR-HDAC.23240.23240.2.0.dta	2	1479.8	0	LGEYGFQNAILVR	1479.8	null	170.004	6.66754	0.00127	1	0.002443	1.6509	2	0	sp|P07724|ALBU_MOUSE /gi|CON_MSA|SWISS-PROT:P07724 /	0	4	1	1
714	WHR-G-2.7718.7718.2.0.dta	2	1341.67	0	FGQGGAGPVGGQGPR	1341.67	null	157.789	6.66747	0.00127	1	0.000475	0.354038	2	0	sp|Q8VIJ6|SFPQ_MOUSE /	0	3	1	1
715	WHR-HDAC.23581.23581.2.0.dta	2	1479.79	0	LGEYGFQNAILVR	1479.8	null	152.959	6.66537	0.00127	1	-0.000782	-0.528451	2	0	sp|P07724|ALBU_MOUSE /gi|CON_MSA|SWISS-PROT:P07724 /	0	4	1	1
716	WHR-HDAC.7576.7576.2.0.dta	2	986.526	0	SPAVTLNER	986.526	null	219.224	6.66316	0.00128	1	-0.000208	-0.210841	2	0	sp|Q8K019|BCLF1_MOUSE /tr|A0A087WQA0|A0A087WQA0_MOUSE /tr|A0A087WRN1|A0A087WRN1_MOUSE /tr|F8WI22|F8WI22_MOUSE /	0	4	1	1
717	WHR-HDAC.5506.5506.2.0.dta	2	1147.57	0	ASSNESLVANR	1147.57	null	189.596	6.65657	0.00128	1	-0.00081	-0.705839	2	0	sp|Q61029|LAP2B_MOUSE /	0	4	1	1
718	WHR-HDAC.11913.11913.2.0.dta	2	1434.75	0	NVTSVTSLTTQQR	1434.75	null	116.333	6.65619	0.00128	1	0.000335	0.233489	2	0	sp|Q7TPV4|MBB1A_MOUSE /	0	4	1	1
719	WHR-HDAC.8340.8340.2.0.dta	2	1254.61	0	GFSSGSAVVSGGSR	1254.61	null	149.857	6.65565	0.00129	1	-0.001744	-1.39008	2	0	sp|Q3TTY5|K22E_MOUSE /gi|CON_IPI00021304.1|SWISS-PROT:P35908 /gi|CON_IPI00622240.4|SWISS-PROT:Q3TTY5 /	0	4	1	1
720	WHR-G-2.15371.15371.3.0.dta	3	1439.81	0	RHPEYAVSVLLR	1439.81	null	159.916	6.65508	0.00129	1	-0.000236	-0.16391	2	0	gi|CON_IPI00708398.1|SWISS-PROT:P02769 /	0	3	1	1
721	WHR-G-2.20701.20701.2.0.dta	2	1475.75	0	WELLQQVDTSTR	1475.75	null	157.798	6.65421	0.00129	1	0.000454	0.30764	2	0	gi|CON_IPI00220327.3|SWISS-PROT:P04264 /	0	3	1	1
722	WHR-HDAC.7388.7388.2.0.dta	2	1478.75	0	SETAPAAPAAPAPAEK	1478.75	null	143.143	6.65026	0.00129	1	0.000229	0.154861	2	0	sp|P43274|H14_MOUSE /	0	4	1	1
723	WHR-HDAC.33291.33291.4.0.dta	4	2493.23	0	FHNLEGFLEEFADIAKEDQIK	2493.23	null	97.516	6.64956	0.00129	1	0.000874	0.350549	2	0	sp|Q6PDQ2|CHD4_MOUSE /tr|E9QAS4|E9QAS4_MOUSE /tr|E9QAS5|E9QAS5_MOUSE /	0	4	1	1
724	WHR-HDAC.33511.33511.3.0.dta	3	1913.93	0	FQDTAEALAAFTALMEGK	1913.93	null	122.653	6.64723	0.0013	1	0.000922	0.481731	2	0	sp|Q6DFW4|NOP58_MOUSE /tr|A0A0A0MQ76|A0A0A0MQ76_MOUSE /	0	4	1	1
725	WHR-HDAC.7917.7917.2.0.dta	2	1235.66	0	KALAAAGYDVEK	1235.66	null	205.353	6.64608	0.0013	1	0.000226	0.182898	2	0	sp|P43277|H13_MOUSE /sp|P15864|H12_MOUSE /sp|P43274|H14_MOUSE /sp|Q07133|H1T_MOUSE /tr|I7HFT9|I7HFT9_MOUSE /	0	4	1	1
726	WHR-HDAC.8416.8416.2.0.dta	2	1298.64	0	QGGGGAGGSVPGIER	1298.64	null	141.038	6.64379	0.0013	1	-0.000379	-0.291843	2	0	sp|Q9D0E1|HNRPM_MOUSE /tr|B8JK32|B8JK32_MOUSE /tr|B8JK33|B8JK33_MOUSE /tr|F6W322|F6W322_MOUSE /	0	4	1	1
727	WHR-HDAC.18731.18731.2.0.dta	2	1256.7	0	IYVGNLPPDIR	1256.7	null	177.862	6.6428	0.0013	1	0.002205	1.7546	2	0	sp|Q6PDM2|SRSF1_MOUSE /tr|H7BX95|H7BX95_MOUSE /	0	4	1	1
728	WHR-3.22295.22295.2.0.dta	2	1263.69	0	LALDVEIATYR	1263.69	null	127.559	6.64204	0.0013	1	0.000256	0.202581	2	0	sp|Q3UV17|K22O_MOUSE /sp|P07744|K2C4_MOUSE /sp|P50446|K2C6A_MOUSE /sp|Q9Z331|K2C6B_MOUSE /sp|Q922U2|K2C5_MOUSE /sp|Q8BGZ7|K2C75_MOUSE /tr|Q3UV11|Q3UV11_MOUSE /gi|CON_IPI00009867.3|SWISS-PROT:P13647 /gi|CON_IPI00021304.1|SWISS-PROT:P35908 /gi|CON_IPI00300725.7|SWISS-PROT:P02538 /gi|CON_IPI00299145.9|SWISS-PROT:P48668 /gi|CON_IPI00293665.7|SWISS-PROT:P04259 /gi|CON_IPI00697851.1|SWISS-PROT:Q5XQN5 /…	0	1	1	1
729	WHR-HDAC.148.148.2.0.dta	2	858.468	0	AASGEAKPK	858.468	null	170.539	6.6417	0.0013	1	1e-06	0.001165	2	0	sp|P43277|H13_MOUSE /sp|P43274|H14_MOUSE /sp|P43276|H15_MOUSE /	0	4	1	1
730	WHR-HDAC.20179.20179.2.0.dta	2	1316.74	0	TSIAIDTIINQK	1316.74	null	207.196	6.64168	0.0013	1	-0.00212	-1.61004	2	0	sp|Q03265|ATPA_MOUSE /tr|D3Z6F5|D3Z6F5_MOUSE /	0	4	1	1
731	WHR-HDAC.8021.8021.2.0.dta	2	1090.53	0	VTMQNLNDR	1090.53	null	209.188	6.63898	0.00131	1	-0.000192	-0.176061	2	0	sp|P02535|K1C10_MOUSE /sp|Q61781|K1C14_MOUSE /sp|Q9Z2K1|K1C16_MOUSE /sp|Q61414|K1C15_MOUSE /sp|Q8VCW2|K1C25_MOUSE /sp|Q9Z320|K1C27_MOUSE /tr|B1AQ77|B1AQ77_MOUSE /tr|A2A513|A2A513_MOUSE /gi|CON_IPI00217963.3|SWISS-PROT:P08779 /gi|CON_IPI00009865.2|SWISS-PROT:P13645 /gi|CON_IPI00384444.5|SWISS-PROT:P02533 /gi|CON_IPI00703407.2|TREMBL:Q148H6 /gi|CON_IPI00131209.3|TREMBL:Q3ZAW8;Q9EQD6;Q9EQD7 /gi|CON_…	0	4	1	1
732	WHR-HDAC.22234.22234.3.0.dta	3	3380.56	0	TEHNQSYSQAGVTETEWTSGSSTGGPLQALTR	3380.56	null	42.4432	6.62933	0.00132	1	-0.000505	-0.149383	2	0	sp|Q61029|LAP2B_MOUSE /	0	4	1	1
733	WHR-HDAC.24731.24731.3.0.dta	3	1964.01	0	LFVGNLPADITEDEFKR	1964.01	null	98.6119	6.62832	0.00132	1	0.001886	0.960279	2	0	sp|Q8VIJ6|SFPQ_MOUSE /	0	4	1	1
734	WHR-HDAC.15243.15243.2.0.dta	2	1330.72	0	QLVDTTVELANK	1330.72	null	194.071	6.62377	0.00133	1	0.002067	1.55329	2	0	sp|Q99NB9|SF3B1_MOUSE /tr|G5E866|G5E866_MOUSE /	0	4	1	1
735	WHR-HDAC.29506.29506.3.0.dta	3	2299.12	0	SDLEMQYETLQEELMALKK	2299.12	null	101.087	6.6229	0.00133	1	0.000904	0.393194	2	0	gi|CON_IPI00019359.3|SWISS-PROT:P35527 /	0	4	1	1
736	WHR-3.8813.8813.2.0.dta	2	1045.56	0	LSSPATLNSR	1045.56	null	123.4	6.62193	0.00133	1	0.000478	0.45717	2	0	gi|CON_Trypsin|SWISS-PROT:P00761|TRYP_PIG /	0	1	1	1
737	WHR-HDAC.14001.14001.2.0.dta	2	828.501	0	MVVPAALK	828.501	null	214.311	6.62091	0.00133	1	0.000184	0.222088	2	0	sp|P19253|RL13A_MOUSE /tr|S4R281|S4R281_MOUSE /tr|E9Q5A0|E9Q5A0_MOUSE /	0	4	1	1
738	WHR-G-2.15053.15053.3.0.dta	3	1439.81	0	RHPEYAVSVLLR	1439.81	null	158.021	6.62009	0.00133	1	-0.00017	-0.118071	2	0	gi|CON_IPI00708398.1|SWISS-PROT:P02769 /	0	3	1	1
739	WHR-3.4381.4381.3.0.dta	3	1201.69	0	LRSEIDNVKK	1201.69	null	99.6907	6.61933	0.00133	1	0.000336	0.279606	2	0	sp|Q922U2|K2C5_MOUSE /gi|CON_IPI00220327.3|SWISS-PROT:P04264 /gi|CON_IPI00697851.1|SWISS-PROT:Q5XQN5 /gi|CON_IPI00139301.3|SWISS-PROT:Q922U2 /	0	1	1	1
740	WHR-HDAC.18899.18899.2.0.dta	2	1320.68	0	ELAVQIYEEAR	1320.68	null	190.388	6.61466	0.00134	1	-0.000663	-0.502014	2	0	sp|P16381|DDX3L_MOUSE /sp|Q62167|DDX3X_MOUSE /sp|Q62095|DDX3Y_MOUSE /	0	4	1	1
741	WHR-3.6258.6258.2.0.dta	2	1017.56	0	LLEAAAQSSK	1017.56	null	92.1051	6.61398	0.00134	1	0.001328	1.30509	2	0	sp|Q9QXS1|PLEC_MOUSE /tr|E9Q3W4|E9Q3W4_MOUSE /	0	1	1	1
742	WHR-HDAC.20094.20094.2.0.dta	2	1128.67	0	SLAVSGLGVIGR	1128.67	null	159.685	6.60661	0.00135	1	-0.000322	-0.285291	2	0	sp|Q64511|TOP2B_MOUSE /	0	4	1	1
743	WHR-HDAC.22680.22680.2.0.dta	2	1281.65	0	LALDMEISAYR	1281.65	null	173.072	6.6059	0.00135	1	0.003937	3.07182	2	0	sp|P14733|LMNB1_MOUSE /sp|P21619|LMNB2_MOUSE /	0	4	1	1
744	WHR-HDAC.32409.32409.2.1.dta	2	1759.82	0	AMGIMNSFVNDIFER	1759.81	Oxidation[M](2)	181.083	6.60418	0.00135	1	0.002054	1.16717	2	0	sp|Q64475|H2B1B_MOUSE /sp|Q6ZWY9|H2B1C_MOUSE /sp|P10853|H2B1F_MOUSE /sp|Q64478|H2B1H_MOUSE /sp|P10854|H2B1M_MOUSE /sp|Q8CGP2|H2B1P_MOUSE /sp|Q8CGP1|H2B1K_MOUSE /sp|Q64524|H2B2E_MOUSE /sp|Q9D2U9|H2B3A_MOUSE /sp|Q64525|H2B2B_MOUSE /sp|Q8CGP0|H2B3B_MOUSE /tr|Q8CBB6|Q8CBB6_MOUSE /tr|G3X9D5|G3X9D5_MOUSE /	0	4	1	1
745	WHR-G-2.18912.18912.2.0.dta	2	1599.83	0	NKLNDLEDALQQAK	1599.83	null	147.384	6.60397	0.00135	1	-0.000548	-0.342536	2	0	gi|CON_IPI00220327.3|SWISS-PROT:P04264 /	0	3	1	1
746	WHR-HDAC.29451.29451.3.0.dta	3	1693.92	0	GLAPDLPEDLYHLIK	1693.92	null	88.7118	6.59586	0.00136	1	8.4e-05	0.049589	2	0	sp|P62301|RS13_MOUSE /	0	4	1	1
747	WHR-HDAC.18006.18006.2.0.dta	2	1315.67	0	ELGLEEGVDNLK	1315.67	null	157.185	6.59035	0.00137	1	-0.000265	-0.201418	2	0	sp|Q91WN1|DNJC9_MOUSE /	0	4	1	1
748	WHR-HDAC.28089.28089.2.1.dta	2	1712.86	0	IIGATDSSGELMFLMK	1712.86	null	137.695	6.58914	0.00137	1	0.000983	0.573894	2	0	sp|P83917|CBX1_MOUSE /sp|P23198|CBX3_MOUSE /tr|Q7TPM0|Q7TPM0_MOUSE /tr|Q9DCC5|Q9DCC5_MOUSE /tr|Q9CYJ8|Q9CYJ8_MOUSE /	0	4	1	1
749	WHR-HDAC.26219.26219.2.0.dta	2	1123.68	0	LPNVALDLLR	1123.68	null	178.069	6.58867	0.00137	1	0.000845	0.751991	2	0	sp|Q7TPV4|MBB1A_MOUSE /	0	4	1	1
750	WHR-HDAC.8184.8184.2.0.dta	2	1334.6	0	NQNSWGTGEDVK	1334.6	null	162.432	6.58824	0.00137	1	0.000122	0.091413	2	0	sp|P14733|LMNB1_MOUSE /	0	4	1	1
751	WHR-HDAC.15860.15860.2.0.dta	2	1406.69	0	NIQVDSPYDISR	1406.69	null	164.916	6.58496	0.00138	1	-0.000994	-0.706623	2	0	sp|Q91YQ5|RPN1_MOUSE /	0	4	1	1
752	WHR-HDAC.13340.13340.2.0.dta	2	1245.66	0	AQPSVSLGAPYR	1245.66	null	157.248	6.58339	0.00138	1	-9.6e-05	-0.077068	2	0	sp|Q8C2Q3|RBM14_MOUSE /tr|E9QL13|E9QL13_MOUSE /	0	4	1	1
753	WHR-HDAC.33413.33413.3.0.dta	3	2805.39	0	IPVIENLGATLDQFDAIDFSDNEIR	2805.39	null	76.569	6.58219	0.00138	1	-0.00197	-0.702219	2	0	sp|P57784|RU2A_MOUSE /tr|G5E883|G5E883_MOUSE /	0	4	1	1
754	WHR-G.19880.19880.3.0.dta	3	2510.13	0	EIETYHNLLEGGQEDFESSGAGK	2510.13	null	103.03	6.58108	0.00138	1	0.000988	0.393605	2	0	gi|CON_IPI00019359.3|SWISS-PROT:P35527 /	0	2	1	1
755	WHR-HDAC.12629.12629.2.0.dta	2	1762.78	0	FAQHGTFEYEYSQR	1762.78	null	149.309	6.57686	0.00139	1	0.002452	1.39098	2	0	sp|Q8VIJ6|SFPQ_MOUSE /	0	4	1	1
756	WHR-HDAC.15902.15902.2.0.dta	2	1228.68	0	TSGPPVSELITK	1228.68	null	167.176	6.57313	0.0014	1	-0.001378	-1.12153	2	0	sp|P43274|H14_MOUSE /	0	4	1	1
757	WHR-HDAC.25413.25413.3.0.dta	3	1702.94	0	LLAAEAEELKPLFMK	1702.94	null	97.4216	6.56328	0.00141	1	0.000173	0.101589	2	0	sp|Q61263|SOAT1_MOUSE /tr|A0A087WNN8|A0A087WNN8_MOUSE /tr|A0A087WSJ5|A0A087WSJ5_MOUSE /	0	4	1	1
758	WHR-HDAC.6475.6475.2.0.dta	2	1048.53	0	EGSASTEVLR	1048.53	null	224.257	6.56276	0.00141	1	-0.001703	-1.62418	2	0	sp|Q6P4T2|U520_MOUSE /	0	4	1	1
759	WHR-HDAC.23653.23653.2.0.dta	2	1310.72	0	VYSASLESLLTK	1310.72	null	130.668	6.55983	0.00141	1	0.000374	0.285339	2	0	sp|Q7TPV4|MBB1A_MOUSE /	0	4	1	1
760	WHR-HDAC.30199.30199.2.0.dta	2	1819.84	0	MTDQEAIQDLWQWR	1819.84	null	145.226	6.55883	0.00142	1	9.4e-05	0.051653	2	0	sp|Q61937|NPM_MOUSE /tr|E9Q5T3|E9Q5T3_MOUSE /tr|Q5SQB0|Q5SQB0_MOUSE /	0	4	1	1
761	WHR-HDAC.22718.22718.2.0.dta	2	1383.69	0	SLNNQFASFIDK	1383.69	null	135.407	6.55691	0.00142	1	9.8e-05	0.070825	2	0	tr|E9Q0F0|E9Q0F0_MOUSE /gi|CON_IPI00220327.3|SWISS-PROT:P04264 /gi|CON_IPI00714876.1|ENSEMBL:ENSBTAP00000038253 /	0	4	1	1
762	WHR-HDAC.13757.13757.2.0.dta	2	1341.74	0	QLVEQVEQIQK	1341.74	null	175.911	6.55091	0.00143	1	-0.000135	-0.100616	2	0	sp|Q99KF1|TMED9_MOUSE /	0	4	1	1
763	WHR-3.8781.8781.3.0.dta	3	1320.58	0	HGGGGGGFGGGGFGSR	1320.58	null	54.7595	6.54218	0.00144	1	0.000582	0.440715	2	0	gi|CON_IPI00021304.1|SWISS-PROT:P35908 /	0	1	1	1
764	WHR-HDAC.16013.16013.2.0.dta	2	1430.69	0	VVEEEWQQIDR	1430.69	null	143.288	6.53945	0.00144	1	-0.00114	-0.796818	2	0	sp|Q61033|LAP2A_MOUSE /	0	4	1	1
765	WHR-G-2.17293.17293.2.0.dta	2	1118.56	0	GDEELDSLIK	1118.56	null	228.981	6.53716	0.00145	1	0.000218	0.194894	2	0	sp|Q3THW5|H2AV_MOUSE /sp|P0C0S6|H2AZ_MOUSE /tr|Q3UA95|Q3UA95_MOUSE /tr|Q8R029|Q8R029_MOUSE /	0	3	1	1
766	WHR-HDAC.24896.24896.3.0.dta	3	1964.01	0	LFVGNLPADITEDEFKR	1964.01	null	92.3362	6.53707	0.00145	1	0.001143	0.581972	2	0	sp|Q8VIJ6|SFPQ_MOUSE /	0	4	1	1
767	WHR-HDAC.14331.14331.2.0.dta	2	1171.63	0	VVDALGNAIDGK	1171.63	null	159.051	6.53454	0.00145	1	0.000455	0.388347	2	0	sp|Q03265|ATPA_MOUSE /tr|D3Z6F5|D3Z6F5_MOUSE /	0	4	1	1
768	WHR-G.13960.13960.2.0.dta	2	1329.64	0	NVQDAIADAEQR	1329.64	null	148.385	6.53361	0.00145	1	-0.0001	-0.075208	2	0	gi|CON_IPI00021304.1|SWISS-PROT:P35908 /	0	2	1	1
769	WHR-G.17724.17724.2.0.dta	2	1029.59	0	VLDELTLAR	1029.59	null	139.662	6.5336	0.00145	1	0.000391	0.379761	2	0	sp|Q61781|K1C14_MOUSE /sp|Q9QWL7|K1C17_MOUSE /sp|P19001|K1C19_MOUSE /sp|Q61414|K1C15_MOUSE /sp|Q6IFX2|K1C42_MOUSE /tr|B1AQ77|B1AQ77_MOUSE /gi|CON_IPI00217963.3|SWISS-PROT:P08779 /gi|CON_IPI00384444.5|SWISS-PROT:P02533 /gi|CON_IPI00450768.7|SWISS-PROT:Q04695 /gi|CON_IPI00112947.1|SWISS-PROT:P19001 /gi|CON_IPI00225378.3|TREMBL:A2A4G1 /gi|CON_IPI00230365.5|SWISS-PROT:Q9QWL7 /gi|CON_IPI00468696.3|SWI…	0	2	1	1
770	WHR-G.22281.22281.2.0.dta	2	1238.57	0	NMQDLVEDFK	1238.57	null	190.692	6.53247	0.00145	1	0.000431	0.347981	2	0	gi|CON_IPI00009867.3|SWISS-PROT:P13647 /gi|CON_IPI00697851.1|SWISS-PROT:Q5XQN5 /	0	2	1	1
771	WHR-HDAC.5747.5747.2.0.dta	2	1340.67	0	SKAEAESLYQSK	1340.67	null	138.195	6.53108	0.00146	1	0.000455	0.339383	2	0	gi|CON_IPI00220327.3|SWISS-PROT:P04264 /	0	4	1	1
772	WHR-HDAC.25196.25196.2.0.dta	2	1474.82	0	ILTFDQLALESPK	1474.82	null	157.252	6.52935	0.00146	1	0.002833	1.92092	2	0	sp|P35980|RL18_MOUSE /tr|G3UZK4|G3UZK4_MOUSE /	0	4	1	1
773	WHR-HDAC.9337.9337.2.0.dta	2	1651.83	0	LYKEELEQTYHAK	1651.83	null	123.018	6.52259	0.00147	1	-0.000841	-0.509132	2	0	sp|P14733|LMNB1_MOUSE /	0	4	1	1
774	WHR-HDAC.20387.20387.3.0.dta	3	1829.99	0	NGPLEVAGAAISAGHGLPAK	1829.99	null	92.9692	6.51686	0.00148	1	0.000518	0.283062	2	0	sp|Q9QZQ8|H2AY_MOUSE /	0	4	1	1
775	WHR-HDAC.30529.30529.2.0.dta	2	1759.81	0	AMGIMNSFVNDIFER	1759.81	Oxidation[M](5)	174.716	6.51618	0.00148	1	-0.001576	-0.895549	2	0	sp|Q64475|H2B1B_MOUSE /sp|Q6ZWY9|H2B1C_MOUSE /sp|P10853|H2B1F_MOUSE /sp|Q64478|H2B1H_MOUSE /sp|P10854|H2B1M_MOUSE /sp|Q8CGP2|H2B1P_MOUSE /sp|Q8CGP1|H2B1K_MOUSE /sp|Q64524|H2B2E_MOUSE /sp|Q9D2U9|H2B3A_MOUSE /sp|Q64525|H2B2B_MOUSE /sp|Q8CGP0|H2B3B_MOUSE /tr|Q8CBB6|Q8CBB6_MOUSE /tr|G3X9D5|G3X9D5_MOUSE /	0	4	1	1
776	WHR-G-2.9864.9864.2.0.dta	2	1107.57	0	ALAAAGYDVEK	1107.57	null	148.608	6.51009	0.00149	1	0.000346	0.312396	2	0	sp|P43277|H13_MOUSE /sp|P15864|H12_MOUSE /sp|P43274|H14_MOUSE /sp|Q07133|H1T_MOUSE /tr|I7HFT9|I7HFT9_MOUSE /	0	3	1	1
777	WHR-G-2.15447.15447.2.0.dta	2	1716.85	0	QISNLQQSISDAEQR	1716.85	null	175.651	6.49754	0.0015	1	-4.2e-05	-0.024463	2	0	gi|CON_IPI00220327.3|SWISS-PROT:P04264 /	0	3	1	1
778	WHR-3.19140.19140.2.0.dta	2	1291.58	0	GYFEYIEENK	1291.58	null	120.618	6.49413	0.00151	1	0.000344	0.26634	2	0	sp|Q8VEK3|HNRPU_MOUSE /tr|G3XA10|G3XA10_MOUSE /	0	1	1	1
779	WHR-HDAC.20036.20036.2.0.dta	2	1310.7	0	TVTAMDVVYALK	1310.7	null	130.652	6.4926	0.00151	1	0.000189	0.144197	2	0	sp|P62806|H4_MOUSE /	0	4	1	1
780	WHR-HDAC.25250.25250.3.0.dta	3	2163.09	0	REEEEFNTGPLSVLTQSVK	2163.09	null	113.644	6.49225	0.00151	1	0.001378	0.637051	2	0	sp|P62317|SMD2_MOUSE /	0	4	1	1
781	WHR-HDAC.22740.22740.2.0.dta	2	1733.81	0	ESEITDEDIDGILER	1733.81	null	145.204	6.4885	0.00152	1	6.9e-05	0.039797	2	0	sp|Q91ZW3|SMCA5_MOUSE /	0	4	1	1
782	WHR-HDAC.16856.16856.2.0.dta	2	1207.66	0	YSQLVVETIR	1207.67	null	221.124	6.47892	0.00153	1	-0.006538	-5.41374	2	0	tr|Q80ZM5|Q80ZM5_MOUSE /	0	4	1	1
783	WHR-HDAC.25854.25854.2.0.dta	2	1884.04	0	KPAGPSVSELIVQAVSSSK	1884.04	null	144.797	6.47546	0.00154	1	0.001137	0.603489	2	0	sp|P43275|H11_MOUSE /	0	4	1	1
784	WHR-3.13496.13496.2.0.dta	2	1444.71	0	SLYSSSPGGAYVTR	1444.71	null	78.8972	6.47528	0.00154	1	0.000333	0.230497	2	0	sp|P20152|VIME_MOUSE /tr|A2AKJ2|A2AKJ2_MOUSE /tr|A0A0A6YWC8|A0A0A6YWC8_MOUSE /	0	1	1	1
785	WHR-HDAC.16155.16155.2.0.dta	2	1198.67	0	ASGPPVSELITK	1198.67	null	177.561	6.47429	0.00154	1	0.001801	1.5025	2	0	sp|P43277|H13_MOUSE /sp|P15864|H12_MOUSE /	0	4	1	1
786	WHR-HDAC.30366.30366.2.0.dta	2	1759.81	0	AMGIMNSFVNDIFER	1759.81	Oxidation[M](5)	154.936	6.46865	0.00155	1	-0.000476	-0.270483	2	0	sp|Q64475|H2B1B_MOUSE /sp|Q6ZWY9|H2B1C_MOUSE /sp|P10853|H2B1F_MOUSE /sp|Q64478|H2B1H_MOUSE /sp|P10854|H2B1M_MOUSE /sp|Q8CGP2|H2B1P_MOUSE /sp|Q8CGP1|H2B1K_MOUSE /sp|Q64524|H2B2E_MOUSE /sp|Q9D2U9|H2B3A_MOUSE /sp|Q64525|H2B2B_MOUSE /sp|Q8CGP0|H2B3B_MOUSE /tr|Q8CBB6|Q8CBB6_MOUSE /tr|G3X9D5|G3X9D5_MOUSE /	0	4	1	1
787	WHR-HDAC.26414.26414.2.0.dta	2	1310.7	0	TVTAMDVVYALK	1310.7	null	136.608	6.46482	0.00155	1	0.000257	0.196078	2	0	sp|P62806|H4_MOUSE /	0	4	1	1
788	WHR-G.19276.19276.2.0.dta	2	1163.63	0	LVNELTEFAK	1163.63	null	120.654	6.45546	0.00157	1	0.000318	0.273283	2	0	gi|CON_IPI00708398.1|SWISS-PROT:P02769 /	0	2	1	1
789	WHR-HDAC.23356.23356.3.0.dta	3	1466.8	0	TVTAMDVVYALKR	1466.8	null	93.3131	6.45418	0.00157	1	0.000346	0.235887	2	0	sp|P62806|H4_MOUSE /	0	4	1	1
790	WHR-HDAC.19322.19322.2.0.dta	2	1482.8	0	TVTAMDVVYALKR	1482.8	Oxidation[M](5)	164.522	6.45335	0.00157	1	-0.000922	-0.621797	2	0	sp|P62806|H4_MOUSE /	0	4	1	1
791	WHR-HDAC.20050.20050.2.0.dta	2	1188.65	0	IDTIEIITDR	1188.65	null	168.158	6.44983	0.00158	1	5.7e-05	0.047954	2	0	sp|O88569|ROA2_MOUSE /	0	4	1	1
792	WHR-HDAC.7727.7727.2.0.dta	2	1262.6	0	SLLEGEGSSGGGGR	1262.6	null	128.981	6.44707	0.00158	1	8.4e-05	0.06653	2	0	gi|CON_IPI00009865.2|SWISS-PROT:P13645 /	0	4	1	1
793	WHR-HDAC.20309.20309.3.0.dta	3	2131.97	0	FVINYDYPNSSEDYIHR	2131.97	null	97.1434	6.44482	0.00159	1	9.4e-05	0.044091	2	0	sp|Q61656|DDX5_MOUSE /tr|Q8BTS0|Q8BTS0_MOUSE /	0	4	1	1
794	WHR-HDAC.22707.22707.2.0.dta	2	1726.91	0	GPVFAPPYEPLPESVK	1726.9	null	143.931	6.44329	0.00159	1	0.000651	0.376975	2	0	sp|Q04750|TOP1_MOUSE /	0	4	1	1
795	WHR-3.10968.10968.2.0.dta	2	1303.67	0	EKLQEEMLQR	1303.67	null	107.408	6.43698	0.0016	1	-0.000138	-0.105855	2	0	sp|P20152|VIME_MOUSE /tr|A0A0A6YWC8|A0A0A6YWC8_MOUSE /	0	1	1	1
796	WHR-HDAC.33578.33578.4.0.dta	4	2544.31	0	SLEGDLEDLKDQIAQLEASLSAAK	2544.3	null	106.777	6.43245	0.00161	1	0.001677	0.659119	2	0	sp|P14733|LMNB1_MOUSE /	0	4	1	1
797	WHR-HDAC.16067.16067.2.0.dta	2	1228.68	0	TSGPPVSELITK	1228.68	null	160.429	6.43164	0.00161	1	0.001729	1.4072	2	0	sp|P43274|H14_MOUSE /	0	4	1	1
798	WHR-HDAC.16037.16037.2.0.dta	2	1212.69	0	ATGPPVSELITK	1212.68	null	158.383	6.43067	0.00161	1	0.001799	1.48349	2	0	sp|P43276|H15_MOUSE /	0	4	1	1
799	WHR-HDAC.17928.17928.2.0.dta	2	1125.52	0	MGAGMGFGLER	1125.52	null	163.957	6.42218	0.00162	1	-0.00047	-0.417586	2	0	sp|Q9D0E1|HNRPM_MOUSE /tr|B8JK32|B8JK32_MOUSE /tr|B8JK33|B8JK33_MOUSE /	0	4	1	1
800	WHR-HDAC.25909.25909.2.0.dta	2	1204.66	0	EFVEAVLELR	1204.66	null	189.432	6.41589	0.00163	1	0.001059	0.879088	2	0	sp|Q9QZQ8|H2AY_MOUSE /	0	4	1	1
801	WHR-HDAC.13643.13643.3.0.dta	3	1661.82	0	KVEEAEPEEFVVEK	1661.83	null	187.033	6.41558	0.00163	1	-0.002495	-1.50136	2	0	sp|P23198|CBX3_MOUSE /tr|Q9DCC5|Q9DCC5_MOUSE /tr|D3Z313|D3Z313_MOUSE /tr|D3Z1A9|D3Z1A9_MOUSE /	0	4	1	1
802	WHR-G-2.10553.10553.2.0.dta	2	1265.65	0	KESYSVYVYK	1265.64	null	197.554	6.41525	0.00163	1	0.004248	3.3564	2	0	sp|Q64475|H2B1B_MOUSE /sp|Q6ZWY9|H2B1C_MOUSE /sp|P10853|H2B1F_MOUSE /sp|Q64478|H2B1H_MOUSE /sp|P10854|H2B1M_MOUSE /sp|Q8CGP2|H2B1P_MOUSE /sp|Q8CGP1|H2B1K_MOUSE /sp|Q64525|H2B2B_MOUSE /tr|Q8CBB6|Q8CBB6_MOUSE /tr|G3X9D5|G3X9D5_MOUSE /	0	3	1	1
803	WHR-HDAC.23500.23500.2.0.dta	2	1129.66	0	QVSDLISVLR	1129.66	null	165.912	6.40922	0.00164	1	0.000252	0.223076	2	0	sp|Q61656|DDX5_MOUSE /tr|Q8BTS0|Q8BTS0_MOUSE /	0	4	1	1
804	WHR-HDAC.8229.8229.2.0.dta	2	1496.7	0	LSSEMNTSTVNSAR	1496.7	null	126.895	6.40751	0.00165	1	0.000208	0.138972	2	0	sp|P14733|LMNB1_MOUSE /	0	4	1	1
805	WHR-HDAC.10510.10510.2.0.dta	2	973.604	0	SGVSLAALKK	973.604	null	134.036	6.40686	0.00165	1	0.000217	0.222883	2	0	sp|P43275|H11_MOUSE /sp|P43277|H13_MOUSE /sp|P15864|H12_MOUSE /sp|P43274|H14_MOUSE /	0	4	1	1
806	WHR-G.15176.15176.2.0.dta	2	1265.64	0	TNAENEFVTIK	1265.64	null	162.066	6.40674	0.00165	1	3.2e-05	0.025284	2	0	sp|P04104|K2C1_MOUSE /gi|CON_IPI00220327.3|SWISS-PROT:P04264 /	0	2	1	1
807	WHR-HDAC.19005.19005.2.0.dta	2	1314.74	0	EHALLAYTLGVK	1314.74	null	188.577	6.40154	0.00166	1	-0.002062	-1.56837	2	0	sp|P10126|EF1A1_MOUSE /sp|P62631|EF1A2_MOUSE /tr|D3YZ68|D3YZ68_MOUSE /tr|D3Z3I8|D3Z3I8_MOUSE /	0	4	1	1
808	WHR-HDAC.33431.33431.2.0.dta	2	2027.91	0	GQNDLMGTAEDFADQFLR	2027.91	null	96.2469	6.39774	0.00166	1	-0.001515	-0.747074	2	0	sp|Q64310|SURF4_MOUSE /tr|E0CXD9|E0CXD9_MOUSE /	0	4	1	1
809	WHR-3.16127.16127.3.0.dta	3	2766.21	0	MGQAGSTISNSHAQPFDFPDDSQNAK	2766.21	Oxidation[M](1)	36.5561	6.39575	0.00167	1	0.000207	0.074832	2	0	sp|P23242|CXA1_MOUSE /	0	1	1	1
810	WHR-HDAC.12461.12461.2.0.dta	2	1427.61	0	NMYEEEINETR	1427.61	null	194.614	6.39346	0.00167	1	0.00082	0.574386	2	0	sp|P14733|LMNB1_MOUSE /	0	4	1	1
811	WHR-HDAC.33567.33567.3.0.dta	3	1886.99	0	DRLEIYEDVLFFLSK	1886.99	null	124.657	6.39176	0.00167	1	0.001021	0.541073	2	0	sp|Q9R1C7|PR40A_MOUSE /	0	4	1	1
812	WHR-HDAC.24390.24390.2.0.dta	2	1231.6	0	AFAFVTFADDK	1231.6	null	151.348	6.39138	0.00167	1	5.7e-05	0.046281	2	0	sp|Q921F2|TADBP_MOUSE /tr|Q6VYI5|Q6VYI5_MOUSE /tr|Q6VYI4|Q6VYI4_MOUSE /tr|Q8R0B4|Q8R0B4_MOUSE /tr|Q8BLD4|Q8BLD4_MOUSE /tr|A0A087WS74|A0A087WS74_MOUSE /tr|A0A087WRP4|A0A087WRP4_MOUSE /tr|A0A087WQX8|A0A087WQX8_MOUSE /tr|A0A087WNY6|A0A087WNY6_MOUSE /tr|A0A087WRZ5|A0A087WRZ5_MOUSE /tr|A0A087WSH7|A0A087WSH7_MOUSE /tr|H3BJV1|H3BJV1_MOUSE /tr|A0A087WQA5|A0A087WQA5_MOUSE /tr|A0A087WS17|A0A087WS17_MOUSE /	0	4	1	1
813	WHR-HDAC.19574.19574.4.0.dta	4	2428.12	0	DKLESEMEDAYHEHQANLLR	2428.12	null	127.633	6.38785	0.00168	1	0.001787	0.73596	2	0	sp|Q8VIJ6|SFPQ_MOUSE /	0	4	1	1
814	WHR-HDAC.28967.28967.2.0.dta	2	1551.78	0	FQQAVDAVEEFLR	1551.78	null	120.559	6.38692	0.00168	1	0.000653	0.420807	2	0	sp|Q922P9|GLYR1_MOUSE /tr|D3YYT1|D3YYT1_MOUSE /	0	4	1	1
815	WHR-3.11119.11119.2.0.dta	2	1425.7	0	APSTYGGGLSVSSSR	1425.7	null	98.0626	6.38542	0.00168	1	-0.001032	-0.723857	2	0	gi|CON_IPI00384444.5|SWISS-PROT:P02533 /	0	1	1	1
816	WHR-HDAC.20870.20870.2.0.dta	2	1695.75	0	FAQPGSFEYEYAMR	1695.75	null	115.493	6.38348	0.00169	1	0.000427	0.251806	2	0	sp|Q99K48|NONO_MOUSE /	0	4	1	1
817	WHR-HDAC.31463.31463.2.0.dta	2	2149	0	IEIESFFEGEDFSETLTR	2149	null	106.479	6.38213	0.00169	1	-0.000627	-0.291764	2	0	sp|P20029|GRP78_MOUSE /	0	4	1	1
818	WHR-HDAC.3713.3713.2.0.dta	2	1338.67	0	AGAGGGGGAVGPQPSAK	1338.68	null	150.884	6.37948	0.00169	1	-0.001169	-0.873251	2	0	sp|Q9CXS4|CENPV_MOUSE /	0	4	1	1
819	WHR-HDAC.22435.22435.2.1.dta	2	1438.8	0	KTVTAMDVVYALK	1438.8	null	149.835	6.37745	0.0017	1	-0.00108	-0.750627	2	0	sp|P62806|H4_MOUSE /	0	4	1	1
820	WHR-3.14261.14261.2.0.dta	2	1305.71	0	HLVDEPQNLIK	1305.72	null	195.318	6.37235	0.00171	1	-0.001897	-1.45284	2	0	gi|CON_IPI00708398.1|SWISS-PROT:P02769 /	0	1	1	1
821	WHR-HDAC.15040.15040.2.0.dta	2	1251.62	0	ALYETELADAR	1251.62	null	129.819	6.37049	0.00171	1	-0.000281	-0.224509	2	0	sp|P14733|LMNB1_MOUSE /	0	4	1	1
822	WHR-HDAC.12870.12870.2.0.dta	2	831.493	0	STELLIR	831.493	null	226.554	6.36868	0.00171	1	2.3e-05	0.027661	2	0	sp|P68433|H31_MOUSE /sp|P84228|H32_MOUSE /sp|P84244|H33_MOUSE /sp|P02301|H3C_MOUSE /tr|E0CZ27|E0CZ27_MOUSE /tr|F8WI35|F8WI35_MOUSE /	0	4	1	1
823	WHR-HDAC.29880.29880.3.0.dta	3	1958.98	0	GHYTEGAELVDSVLDVVR	1958.98	null	97.5546	6.36758	0.00171	1	0.000358	0.182748	2	0	sp|Q7TMM9|TBB2A_MOUSE /sp|Q9CWF2|TBB2B_MOUSE /sp|Q9ERD7|TBB3_MOUSE /sp|P68372|TBB4B_MOUSE /sp|P99024|TBB5_MOUSE /sp|Q922F4|TBB6_MOUSE /tr|G3UZR1|G3UZR1_MOUSE /	0	4	1	1
824	WHR-HDAC.30869.30869.2.0.dta	2	1567.74	0	DAFLGSFLYEYSR	1567.74	null	113.334	6.36656	0.00172	1	0.000558	0.355926	2	0	gi|CON_IPI00708398.1|SWISS-PROT:P02769 /	0	4	1	1
825	WHR-HDAC.16302.16302.2.0.dta	2	1132.54	0	DPGFFPNPNK	1132.54	null	220.344	6.36552	0.00172	1	-0.001494	-1.31916	2	0	sp|Q9QZ82|CP11A_MOUSE /	0	4	1	1
826	WHR-HDAC.18062.18062.2.0.dta	2	1244.65	0	QGLETEVAELR	1244.65	null	154.151	6.35994	0.00173	1	-0.000353	-0.283614	2	0	sp|P21619|LMNB2_MOUSE /	0	4	1	1
827	WHR-G-2.21353.21353.2.0.dta	2	1698.91	0	MIAGQVLDINLAAEPK	1698.91	Oxidation[M](1)	144.986	6.35699	0.00173	1	0.000768	0.452055	2	0	sp|Q9Z204|HNRPC_MOUSE /	0	3	1	1
828	WHR-HDAC.25721.25721.3.0.dta	3	1310.7	0	TVTAMDVVYALK	1310.7	null	158.773	6.35088	0.00174	1	0.000599	0.457007	2	0	sp|P62806|H4_MOUSE /	0	4	1	1
829	WHR-HDAC.7625.7625.2.0.dta	2	941.553	0	AVVGVVAGGGR	941.553	null	168.134	6.35011	0.00174	1	-0.000121	-0.128511	2	0	sp|P62918|RL8_MOUSE /	0	4	1	1
830	WHR-HDAC.21647.21647.2.0.dta	2	1330.64	0	GFAYVQFEDVR	1330.64	null	194.942	6.34551	0.00175	1	-0.002612	-1.96296	2	0	sp|Q9R0U0|SRS10_MOUSE /tr|Q3TFP0|Q3TFP0_MOUSE /tr|A3KG57|A3KG57_MOUSE /	0	4	1	1
831	WHR-HDAC.12949.12949.2.0.dta	2	1412.74	0	LVPLNQESVEER	1412.74	null	124.287	6.34492	0.00175	1	-0.000389	-0.275352	2	0	sp|Q8BJ71|NUP93_MOUSE /	0	4	1	1
832	WHR-HDAC.21589.21589.2.0.dta	2	1269.6	0	SEDVLDYGPFK	1269.6	null	177.335	6.34481	0.00175	1	0.000949	0.74748	2	0	sp|Q91YQ5|RPN1_MOUSE /	0	4	1	1
833	WHR-G.17039.17039.2.0.dta	2	944.531	0	AGLQFPVGR	944.531	null	166.224	6.34459	0.00175	1	-8.2e-05	-0.086816	2	0	sp|Q8CGP5|H2A1F_MOUSE /sp|Q8CGP6|H2A1H_MOUSE /sp|P22752|H2A1_MOUSE /sp|Q8CGP7|H2A1K_MOUSE /sp|Q6GSS7|H2A2A_MOUSE /sp|Q64523|H2A2C_MOUSE /sp|Q8BFU2|H2A3_MOUSE /sp|Q64522|H2A2B_MOUSE /sp|Q8R1M2|H2AJ_MOUSE /sp|Q3THW5|H2AV_MOUSE /sp|P27661|H2AX_MOUSE /sp|P0C0S6|H2AZ_MOUSE /tr|Q3UA95|Q3UA95_MOUSE /tr|Q8CGP4|Q8CGP4_MOUSE /tr|G3UWL7|G3UWL7_MOUSE /tr|F8WIX8|F8WIX8_MOUSE /	0	2	1	1
834	WHR-HDAC.17566.17566.3.0.dta	3	1454.79	0	KTVTAMDVVYALK	1454.79	Oxidation[M](6)	203.466	6.3411	0.00176	1	-0.001334	-0.916969	2	0	sp|P62806|H4_MOUSE /	0	4	1	1
835	WHR-3.9461.9461.2.0.dta	2	942.515	0	SFPISHVR	942.516	null	139.746	6.34017	0.00176	1	-0.000356	-0.377713	2	0	sp|P23242|CXA1_MOUSE /	0	1	1	1
836	WHR-HDAC.25446.25446.3.0.dta	3	2135.08	0	PVIVEPLEQLDDEDGLPEK	2135.08	null	108.594	6.33993	0.00176	1	0.002105	0.985914	2	0	sp|Q8VIJ6|SFPQ_MOUSE /	0	4	1	1
837	WHR-3.8920.8920.2.0.dta	2	1254.61	0	GFSSGSAVVSGGSR	1254.61	null	78.8165	6.33973	0.00176	1	-0.000266	-0.212019	2	0	sp|Q3TTY5|K22E_MOUSE /gi|CON_IPI00021304.1|SWISS-PROT:P35908 /gi|CON_IPI00622240.4|SWISS-PROT:Q3TTY5 /	0	1	1	1
838	WHR-G-2.6993.6993.2.0.dta	2	1221.65	0	KALAAGGYDVEK	1221.65	null	182.984	6.33956	0.00176	1	7.4e-05	0.060574	2	0	sp|P43276|H15_MOUSE /	0	3	1	1
839	WHR-3.31829.31829.2.0.dta	2	2902.41	0	NYSPYYNTIDDLKDQIVDLTVGNNK	2902.41	null	26.1635	6.33803	0.00176	1	-0.001079	-0.37176	2	0	gi|CON_IPI00019359.3|SWISS-PROT:P35527 /	0	1	1	1
840	WHR-HDAC.14199.14199.2.0.dta	2	1248.61	0	MVPTGMGASLER	1248.61	null	144.615	6.33724	0.00177	1	0.000373	0.298733	2	0	sp|Q9D0E1|HNRPM_MOUSE /tr|B8JK32|B8JK32_MOUSE /tr|B8JK33|B8JK33_MOUSE /	0	4	1	1
841	WHR-G-2.8178.8178.2.0.dta	2	1578.79	0	ALAAAGYDVEKNNSR	1578.79	null	151.994	6.33574	0.00177	1	-0.000605	-0.383206	2	0	sp|P43277|H13_MOUSE /sp|P15864|H12_MOUSE /sp|P43274|H14_MOUSE /sp|Q07133|H1T_MOUSE /tr|I7HFT9|I7HFT9_MOUSE /	0	3	1	1
842	WHR-HDAC.33337.33337.3.0.dta	3	3052.55	0	KDDLQTNSFAVLLTQGLESNDFEILNK	3052.55	null	77.0992	6.33048	0.00178	1	-0.000929	-0.304336	2	0	sp|Q6ZQL4|WDR43_MOUSE /	0	4	1	1
843	WHR-HDAC.12627.12627.2.0.dta	2	1427.61	0	NMYEEEINETR	1427.61	null	159.951	6.32696	0.00178	1	0.000475	0.332724	2	0	sp|P14733|LMNB1_MOUSE /	0	4	1	1
844	WHR-HDAC.6013.6013.2.0.dta	2	1413.66	0	AEPATPAEAAQSDR	1413.66	null	117.349	6.32661	0.00178	1	-0.000358	-0.253243	2	0	sp|Q7TPV4|MBB1A_MOUSE /	0	4	1	1
845	WHR-3.25430.25430.2.0.dta	2	1310.7	0	TVTAMDVVYALK	1310.7	null	101.023	6.32576	0.00179	1	-0.001677	-1.27947	2	0	sp|P62806|H4_MOUSE /	0	1	1	1
846	WHR-HDAC.24611.24611.2.0.dta	2	1720.76	0	ADEYTQNFYWDLR	1720.76	null	126.832	6.32321	0.00179	1	-0.000255	-0.14819	2	0	sp|Q9QZ82|CP11A_MOUSE /tr|A0A087WRU6|A0A087WRU6_MOUSE /	0	4	1	1
847	WHR-3.16005.16005.2.0.dta	2	1639.94	0	KVPQVSTPTLVEVSR	1639.94	null	86.2933	6.31872	0.0018	1	-2e-06	-0.00122	2	0	gi|CON_IPI00708398.1|SWISS-PROT:P02769 /gi|CON_IPI00745872.2|SWISS-PROT:P02768-1 /	0	1	1	1
848	WHR-HDAC.7552.7552.2.0.dta	2	1564.77	0	ALAAGGYDVEKNNSR	1564.77	null	115.806	6.3181	0.0018	1	-0.000427	-0.272883	2	0	sp|P43276|H15_MOUSE /	0	4	1	1
849	WHR-HDAC.22402.22402.2.1.dta	2	1202.65	0	VLLMELEEAR	1202.64	null	187.834	6.31767	0.0018	1	0.000359	0.298509	2	0	sp|F6ZDS4|TPR_MOUSE /tr|Q7M739|Q7M739_MOUSE /	0	4	1	1
850	WHR-HDAC.19268.19268.3.0.dta	3	2117.96	0	FVINYDYPNSSEDYVHR	2117.96	null	90.5975	6.31575	0.0018	1	-0.00012	-0.056658	2	0	sp|Q501J6|DDX17_MOUSE /tr|Q3U741|Q3U741_MOUSE /	0	4	1	1
851	WHR-HDAC.27867.27867.2.0.dta	2	1340.8	0	IILDLISESPIK	1340.8	null	125.787	6.31567	0.0018	1	0.000689	0.513871	2	0	sp|P61979|HNRPK_MOUSE /tr|B2M1R6|B2M1R6_MOUSE /tr|H3BLP7|H3BLP7_MOUSE /tr|H3BKD0|H3BKD0_MOUSE /tr|H3BLL4|H3BLL4_MOUSE /tr|D3YWG1|D3YWG1_MOUSE /tr|H3BK96|H3BK96_MOUSE /tr|D3Z5X4|D3Z5X4_MOUSE /	0	4	1	1
852	WHR-HDAC.7094.7094.2.0.dta	2	1147.58	0	TEAVTEIQEK	1147.58	null	186.167	6.3141	0.00181	1	2e-06	0.001743	2	0	sp|Q9JIK5|DDX21_MOUSE /	0	4	1	1
853	WHR-HDAC.16419.16419.2.0.dta	2	1487.7	0	TTPSYVAFTDTER	1487.7	null	158.152	6.31279	0.00181	1	-0.001094	-0.735363	2	0	sp|P17879|HS71B_MOUSE /sp|Q61696|HS71A_MOUSE /sp|P16627|HS71L_MOUSE /sp|P17156|HSP72_MOUSE /sp|P63017|HSP7C_MOUSE /tr|Q504P4|Q504P4_MOUSE /tr|D3Z5E2|D3Z5E2_MOUSE /tr|D3YW43|D3YW43_MOUSE /	0	4	1	1
854	WHR-HDAC.23700.23700.3.0.dta	3	2045.03	0	RHPYFYAPELLYYANK	2045.03	null	120.41	6.31207	0.00181	1	6.4e-05	0.031295	2	0	gi|CON_IPI00708398.1|SWISS-PROT:P02769 /	0	4	1	1
855	WHR-HDAC.30993.30993.2.0.dta	2	1213.74	0	ALDLIEVLVTK	1213.74	null	171.247	6.30879	0.00182	1	-0.001083	-0.892283	2	0	sp|Q7TPV4|MBB1A_MOUSE /	0	4	1	1
856	WHR-HDAC.14353.14353.2.0.dta	2	1286.66	0	VLEQIEEVDGR	1286.66	null	156.545	6.30218	0.00183	1	0.000143	0.111141	2	0	sp|P13864|DNMT1_MOUSE /tr|J3QNW0|J3QNW0_MOUSE /	0	4	1	1
857	WHR-HDAC.27129.27129.3.0.dta	3	2086.14	0	KLPSDVTEGEVISLGLPFGK	2086.14	null	86.5575	6.29909	0.00183	1	0.00101	0.484147	2	0	sp|P17225|PTBP1_MOUSE /tr|Q8BGJ5|Q8BGJ5_MOUSE /tr|Q922I7|Q922I7_MOUSE /tr|E9Q0W3|E9Q0W3_MOUSE /tr|E9QMW9|E9QMW9_MOUSE /	0	4	1	1
858	WHR-HDAC.21745.21745.2.0.dta	2	1765.84	0	FWESPDTVSQLDSVR	1765.84	null	116.425	6.29625	0.00184	1	-0.00107	-0.605944	2	0	sp|P97496|SMRC1_MOUSE /	0	4	1	1
859	WHR-HDAC.9150.9150.2.0.dta	2	1506.78	0	SETAPAAPAAPAPVEK	1506.78	null	156.617	6.29551	0.00184	1	-0.001296	-0.860112	2	0	sp|P43277|H13_MOUSE /	0	4	1	1
860	WHR-3.20651.20651.3.0.dta	3	2256.05	0	TSQNSELNNMQDLVEDYKK	2256.04	null	51.4764	6.29101	0.00185	1	0.000693	0.307175	2	0	gi|CON_IPI00021304.1|SWISS-PROT:P35908 /	0	1	1	1
861	WHR-HDAC.18091.18091.3.0.dta	3	1954.06	0	VAPEEHPVLLTEAPLNPK	1954.06	null	93.5809	6.28972	0.00185	1	9.4e-05	0.048105	2	0	sp|P60710|ACTB_MOUSE /sp|P63260|ACTG_MOUSE /tr|G3UYG0|G3UYG0_MOUSE /tr|G3UZ07|G3UZ07_MOUSE /tr|E9Q5F4|E9Q5F4_MOUSE /tr|E9Q606|E9Q606_MOUSE /gi|CON_IPI00698900.1|SWISS-PROT:P60712 /	0	4	1	1
862	WHR-G.4835.4835.2.0.dta	2	1235.53	0	FSSSSGYGGGSSR	1235.53	null	114.052	6.28781	0.00186	1	-0.001141	-0.923491	2	0	gi|CON_IPI00019359.3|SWISS-PROT:P35527 /	0	2	1	1
863	WHR-HDAC.23667.23667.2.0.dta	2	1416.78	0	QLSEVFIQLPSR	1416.78	null	186.437	6.28385	0.00186	1	-0.000683	-0.482078	2	0	sp|Q6DIC0|SMCA2_MOUSE /sp|Q3TKT4|SMCA4_MOUSE /tr|Q9D007|Q9D007_MOUSE /tr|H3BKJ3|H3BKJ3_MOUSE /tr|H3BJI1|H3BJI1_MOUSE /tr|H3BLH0|H3BLH0_MOUSE /tr|H3BK47|H3BK47_MOUSE /tr|H3BLI4|H3BLI4_MOUSE /tr|H3BJK2|H3BJK2_MOUSE /tr|H3BJM2|H3BJM2_MOUSE /tr|F2Z4A9|F2Z4A9_MOUSE /	0	4	1	1
864	WHR-HDAC.23162.23162.2.1.dta	2	1668.8	0	YAGPEDDAAITLAFSK	1668.81	null	158.134	6.28078	0.00187	1	-0.00808	-4.84177	2	0	sp|Q64511|TOP2B_MOUSE /	0	4	1	1
865	WHR-HDAC.28109.28109.2.0.dta	2	1460.78	0	NLATTVTEEILEK	1460.78	null	125.261	6.27651	0.00188	1	0.000702	0.480564	2	0	tr|F7B5B5|F7B5B5_MOUSE /tr|Q8VHM5|Q8VHM5_MOUSE /	0	4	1	1
866	WHR-3.12369.12369.2.0.dta	2	1183.57	0	AEAETMYQIK	1183.57	null	140.418	6.27544	0.00188	1	-0.000398	-0.336272	2	0	sp|P11679|K2C8_MOUSE /	0	1	1	1
867	WHR-HDAC.33061.33061.3.0.dta	3	2260.12	0	DSLDPSFTHAMQLLSVEIEK	2260.12	null	71.2004	6.27484	0.00188	1	0.000391	0.173	2	0	sp|Q60749|KHDR1_MOUSE /	0	4	1	1
868	WHR-HDAC.8349.8349.3.0.dta	3	1578.79	0	ALAAAGYDVEKNNSR	1578.79	null	89.0987	6.27367	0.00188	1	-0.000698	-0.442112	2	0	sp|P43277|H13_MOUSE /sp|P15864|H12_MOUSE /sp|P43274|H14_MOUSE /sp|Q07133|H1T_MOUSE /tr|I7HFT9|I7HFT9_MOUSE /	0	4	1	1
869	WHR-HDAC.8988.8988.2.0.dta	2	1506.78	0	SETAPAAPAAPAPVEK	1506.78	null	135.986	6.27338	0.00188	1	-0.000617	-0.409483	2	0	sp|P43277|H13_MOUSE /	0	4	1	1
870	WHR-HDAC.16484.16484.2.0.dta	2	1159.62	0	TADDPSLSLIK	1159.62	null	150.145	6.27204	0.00188	1	-9.8e-05	-0.08451	2	0	sp|O54734|OST48_MOUSE /	0	4	1	1
871	WHR-HDAC.29341.29341.3.0.dta	3	2080.99	0	DQMQQQLSDYEQLLDVK	2080.99	null	125.214	6.27143	0.00189	1	0.001483	0.712643	2	0	sp|P14733|LMNB1_MOUSE /	0	4	1	1
872	WHR-HDAC.9728.9728.2.0.dta	2	1093.55	0	ALAAGGYDVEK	1093.55	null	120.502	6.26404	0.0019	1	0.000396	0.362123	2	0	sp|P43276|H15_MOUSE /	0	4	1	1
873	WHR-HDAC.10438.10438.2.0.dta	2	1165.55	0	AAYEAELGDAR	1165.55	null	158.652	6.26094	0.00191	1	-8.4e-05	-0.072069	2	0	sp|P48678|LMNA_MOUSE /tr|D3YUF7|D3YUF7_MOUSE /	0	4	1	1
874	WHR-HDAC.4742.4742.2.0.dta	2	1290.62	0	ITDDQQESLNK	1290.62	null	156.533	6.25816	0.00191	1	-0.001124	-0.870901	2	0	sp|P32067|LA_MOUSE /tr|F6SXM5|F6SXM5_MOUSE /	0	4	1	1
875	WHR-HDAC.17971.17971.2.0.dta	2	1427.71	0	MGPAMGPALGAGIER	1427.71	null	124.699	6.2575	0.00191	1	-0.000234	-0.163898	2	0	sp|Q9D0E1|HNRPM_MOUSE /tr|B8JK32|B8JK32_MOUSE /tr|B8JK33|B8JK33_MOUSE /	0	4	1	1
876	WHR-G-2.29385.29385.2.0.dta	2	1567.74	0	DAFLGSFLYEYSR	1567.74	null	120.171	6.25683	0.00191	1	0.000371	0.236646	2	0	gi|CON_IPI00708398.1|SWISS-PROT:P02769 /	0	3	1	1
877	WHR-HDAC.14826.14826.2.0.dta	2	1241.59	0	TMLYTPQEMK	1241.59	null	177.779	6.2552	0.00192	1	-0.000376	-0.302837	2	0	sp|P60122|RUVB1_MOUSE /tr|Q05CB6|Q05CB6_MOUSE /	0	4	1	1
878	WHR-HDAC.18184.18184.2.0.dta	2	1647.84	0	NFILDQTNVSAAAQR	1647.84	null	141.873	6.24965	0.00193	1	-0.00776	-4.70918	2	0	sp|Q8VEK3|HNRPU_MOUSE /tr|G3XA10|G3XA10_MOUSE /	0	4	1	1
879	WHR-HDAC.18512.18512.2.1.dta	2	1647.85	0	NFILDQTNVSAAAQR	1647.84	null	145.698	6.24637	0.00193	1	0.000512	0.310709	2	0	sp|Q8VEK3|HNRPU_MOUSE /tr|G3XA10|G3XA10_MOUSE /	0	4	1	1
880	WHR-HDAC.33548.33548.2.0.dta	2	1417.81	0	DINTDFLLVVLR	1417.8	null	111.518	6.24442	0.00194	1	0.000678	0.478204	2	0	sp|O70133|DHX9_MOUSE /tr|Q3UR42|Q3UR42_MOUSE /tr|A0A087WPL5|A0A087WPL5_MOUSE /tr|E9QNN1|E9QNN1_MOUSE /	0	4	1	1
881	WHR-HDAC.8970.8970.2.0.dta	2	1140.59	0	GSALDPEPQVK	1140.59	null	165.698	6.23816	0.00195	1	-0.000233	-0.20428	2	0	sp|Q3TEA8|HP1B3_MOUSE /tr|Z4YKB8|Z4YKB8_MOUSE /tr|Z4YKA3|Z4YKA3_MOUSE /tr|A2AM65|A2AM65_MOUSE /	0	4	1	1
882	WHR-G.13454.13454.2.0.dta	2	1475.79	0	FLEQQNQVLQTK	1475.79	null	138.252	6.23711	0.00195	1	0.001056	0.715551	2	0	sp|Q6IFZ6|K2C1B_MOUSE /sp|P04104|K2C1_MOUSE /sp|Q9R0H5|K2C71_MOUSE /sp|Q6NXH9|K2C73_MOUSE /sp|Q6IFZ9|K2C74_MOUSE /gi|CON_IPI00220327.3|SWISS-PROT:P04264 /gi|CON_IPI00021304.1|SWISS-PROT:P35908 /gi|CON_IPI00714876.1|ENSEMBL:ENSBTAP00000038253 /gi|CON_IPI00347110.2|TREMBL:Q6NXH9 /gi|CON_IPI00462140.1|SWISS-PROT:Q6IFZ6 /gi|CON_IPI00468956.4|SWISS-PROT:Q9R0H5 /gi|CON_IPI00376379.3|SWISS-PROT:Q7Z794 /	0	2	1	1
883	WHR-HDAC.5851.5851.2.0.dta	2	1413.66	0	AEPATPAEAAQSDR	1413.66	null	114.713	6.23361	0.00196	1	0.000476	0.336715	2	0	sp|Q7TPV4|MBB1A_MOUSE /	0	4	1	1
884	WHR-HDAC.11209.11209.2.0.dta	2	1265.64	0	KESYSVYVYK	1265.64	null	173.149	6.2332	0.00196	1	0.001236	0.97658	2	0	sp|Q64475|H2B1B_MOUSE /sp|Q6ZWY9|H2B1C_MOUSE /sp|P10853|H2B1F_MOUSE /sp|Q64478|H2B1H_MOUSE /sp|P10854|H2B1M_MOUSE /sp|Q8CGP2|H2B1P_MOUSE /sp|Q8CGP1|H2B1K_MOUSE /sp|Q64525|H2B2B_MOUSE /tr|Q8CBB6|Q8CBB6_MOUSE /tr|G3X9D5|G3X9D5_MOUSE /	0	4	1	1
885	WHR-HDAC.33591.33591.3.0.dta	3	2468.19	0	NLSFDSEEEALGEVLQQFGDLK	2468.18	null	92.2848	6.23181	0.00196	1	0.002479	1.00438	2	0	sp|Q8CGC6|RBM28_MOUSE /	0	4	1	1
886	WHR-HDAC.10575.10575.2.0.dta	2	1123.56	0	SLAAAGYDVEK	1123.56	null	115.288	6.22945	0.00197	1	9e-06	0.00801	2	0	sp|P43275|H11_MOUSE /	0	4	1	1
887	WHR-HDAC.22015.22015.4.0.dta	4	2709.4	0	HRDFVAEPMGEKPVGSLAGIGDVLSK	2709.4	null	69.2928	6.22709	0.00197	1	0.000965	0.356167	2	0	sp|O54962|BAF_MOUSE /	0	4	1	1
888	WHR-3.18695.18695.2.0.dta	2	1229.6	0	NYLSWYQQK	1229.59	null	149.298	6.22593	0.00197	1	0.000142	0.115485	2	0	tr|A0A075B5N5|A0A075B5N5_MOUSE /	0	1	1	1
889	WHR-HDAC.8352.8352.2.0.dta	2	1120.52	0	GMGPGTPAGYGR	1120.52	null	131.436	6.22589	0.00197	1	-0.000271	-0.241852	2	0	sp|Q8VIJ6|SFPQ_MOUSE /	0	4	1	1
890	WHR-HDAC.15485.15485.2.0.dta	2	1198.67	0	ASGPPVSELITK	1198.67	null	156.035	6.22283	0.00198	1	-0.000963	-0.803392	2	0	sp|P43277|H13_MOUSE /sp|P15864|H12_MOUSE /	0	4	1	1
891	WHR-HDAC.9571.9571.2.0.dta	2	1093.55	0	ALAAGGYDVEK	1093.55	null	118.264	6.22042	0.00198	1	0.000194	0.177403	2	0	sp|P43276|H15_MOUSE /	0	4	1	1
892	WHR-HDAC.10451.10451.2.1.dta	2	1044.57	0	NEVAALTAAGK	1044.57	null	176.712	6.21976	0.00199	1	0.000227	0.217315	2	0	sp|Q91VR2|ATPG_MOUSE /tr|Q8C2Q8|Q8C2Q8_MOUSE /tr|A2AKV2|A2AKV2_MOUSE /tr|A2AKV3|A2AKV3_MOUSE /tr|A2AKV1|A2AKV1_MOUSE /tr|A2AKU9|A2AKU9_MOUSE /	0	4	1	1
893	WHR-3.17766.17766.2.0.dta	2	1142.71	0	KQTALVELLK	1142.71	null	154.281	6.21927	0.00199	1	-4.3e-05	-0.03763	2	0	gi|CON_IPI00708398.1|SWISS-PROT:P02769 /	0	1	1	1
894	WHR-HDAC.19273.19273.2.0.dta	2	1752.82	0	LGMENDDTAVQYAIGR	1752.82	null	99.7061	6.21809	0.00199	1	-0.003591	-2.0487	2	0	sp|Q99LC2|CSTF1_MOUSE /tr|A2APA3|A2APA3_MOUSE /	0	4	1	1
895	WHR-HDAC.20222.20222.3.0.dta	3	1829.99	0	NGPLEVAGAAISAGHGLPAK	1829.99	null	83.8283	6.21695	0.00199	1	0.000997	0.544813	2	0	sp|Q9QZQ8|H2AY_MOUSE /	0	4	1	1
896	WHR-G.7000.7000.2.0.dta	2	1493.73	0	SQYEQLAEQNRK	1493.73	null	128.355	6.21371	0.002	1	-0.00116	-0.776577	2	0	gi|CON_IPI00009865.2|SWISS-PROT:P13645 /	0	2	1	1
897	WHR-3.5721.5721.2.0.dta	2	1391.68	0	SKEEAEALYHSK	1391.68	null	82.0196	6.21181	0.002	1	-0.001076	-0.773166	2	0	gi|CON_IPI00021304.1|SWISS-PROT:P35908 /	0	1	1	1
898	WHR-HDAC.29494.29494.2.0.dta	2	1302.72	0	SLDLDSIIAEVK	1302.72	null	126.006	6.20992	0.00201	1	0.000584	0.448295	2	0	sp|P50446|K2C6A_MOUSE /sp|Q9Z331|K2C6B_MOUSE /sp|Q922U2|K2C5_MOUSE /sp|Q8BGZ7|K2C75_MOUSE /tr|Q3UV11|Q3UV11_MOUSE /gi|CON_IPI00220327.3|SWISS-PROT:P04264 /gi|CON_IPI00697851.1|SWISS-PROT:Q5XQN5 /gi|CON_IPI00131368.3|SWISS-PROT:P50446 /gi|CON_IPI00139301.3|SWISS-PROT:Q922U2 /gi|CON_IPI00221797.1|TREMBL:Q8BGZ7;Q99MH7 /	0	4	1	1
899	WHR-G-2.17448.17448.2.0.dta	2	1118.55	0	GDEELDSLIK	1118.56	null	234.035	6.20885	0.00201	1	-0.005288	-4.72752	2	0	sp|Q3THW5|H2AV_MOUSE /sp|P0C0S6|H2AZ_MOUSE /tr|Q3UA95|Q3UA95_MOUSE /tr|Q8R029|Q8R029_MOUSE /	0	3	1	1
900	WHR-HDAC.30770.30770.2.0.dta	2	2058.98	0	EELSPASSGNAVYDFFIGR	2058.98	null	118.192	6.20761	0.00201	1	0.000619	0.300635	2	0	sp|Q3U9G9|LBR_MOUSE /tr|A0A0A6YY12|A0A0A6YY12_MOUSE /	0	4	1	1
901	WHR-HDAC.17720.17720.2.0.dta	2	1554.79	0	GENLVSMTVEGPPPK	1554.78	null	154.174	6.2035	0.00202	1	0.005629	3.62044	2	0	sp|P27048|RSMB_MOUSE /sp|P63163|RSMN_MOUSE /	0	4	1	1
902	WHR-HDAC.17506.17506.2.0.dta	2	1554.79	0	GENLVSMTVEGPPPK	1554.78	null	152.899	6.20205	0.00202	1	0.004346	2.79524	2	0	sp|P27048|RSMB_MOUSE /sp|P63163|RSMN_MOUSE /	0	4	1	1
903	WHR-HDAC.24370.24370.3.0.dta	3	1859.92	0	LFVGNLPPDITEEEMR	1859.92	null	89.3753	6.20165	0.00202	1	6.3e-05	0.033872	2	0	sp|Q99K48|NONO_MOUSE /tr|B1AXT0|B1AXT0_MOUSE /	0	4	1	1
904	WHR-HDAC.12763.12763.2.1.dta	2	1387.72	0	HVDYVVDQVVSK	1387.72	null	151.456	6.19223	0.00204	1	-0.000108	-0.077825	2	0	sp|Q64511|TOP2B_MOUSE /	0	4	1	1
905	WHR-HDAC.25644.25644.3.0.dta	3	1884.05	0	KPAGPSVSELIVQAVSSSK	1884.04	null	114.929	6.19171	0.00204	1	0.002494	1.32375	2	0	sp|P43275|H11_MOUSE /	0	4	1	1
906	WHR-HDAC.17232.17232.2.1.dta	2	1000.6	0	QTALVELVK	1000.6	null	209.216	6.18883	0.00205	1	-0.000181	-0.180891	2	0	gi|CON_IPI00745872.2|SWISS-PROT:P02768-1 /	0	4	1	1
907	WHR-HDAC.18921.18921.2.0.dta	2	1482.84	0	IVLNQEVMAPGAIK	1482.83	null	157.983	6.1871	0.00205	1	0.000581	0.391817	2	0	sp|Q9QZ82|CP11A_MOUSE /tr|A0A087WRU6|A0A087WRU6_MOUSE /	0	4	1	1
908	WHR-HDAC.15904.15904.2.0.dta	2	1602.87	0	ATSLLTQSGLASSAPAK	1602.87	null	120.705	6.1847	0.00206	1	0.002762	1.72316	2	0	sp|Q8BVY0|RL1D1_MOUSE /	0	4	1	1
909	WHR-HDAC.11857.11857.2.0.dta	2	1780.8	0	TDYNASVSVPDSSGPER	1780.8	null	114.226	6.18303	0.00206	1	-0.00183	-1.02763	2	0	sp|P61979|HNRPK_MOUSE /tr|B2M1R6|B2M1R6_MOUSE /tr|Q8BT23|Q8BT23_MOUSE /tr|H3BKD0|H3BKD0_MOUSE /tr|D3YWG1|D3YWG1_MOUSE /tr|H3BKI8|H3BKI8_MOUSE /tr|H3BK96|H3BK96_MOUSE /tr|D3Z5X4|D3Z5X4_MOUSE /	0	4	1	1
910	WHR-HDAC.9514.9514.2.0.dta	2	1283.65	0	ELTAPDENVPAK	1283.65	null	165.673	6.18288	0.00206	1	0.00082	0.638805	2	0	sp|Q04750|TOP1_MOUSE /	0	4	1	1
911	WHR-HDAC.18083.18083.2.0.dta	2	1118.56	0	GDEELDSLIK	1118.56	null	182.149	6.18275	0.00206	1	0.000217	0.194	2	0	sp|Q3THW5|H2AV_MOUSE /sp|P0C0S6|H2AZ_MOUSE /tr|Q3UA95|Q3UA95_MOUSE /tr|Q8R029|Q8R029_MOUSE /	0	4	1	1
912	WHR-HDAC.29334.29334.2.0.dta	2	1755.95	0	PAGPSVSELIVQAVSSSK	1755.95	null	125.23	6.17985	0.00207	1	0.00128	0.728951	2	0	sp|P43275|H11_MOUSE /	0	4	1	1
913	WHR-G-2.19047.19047.2.0.dta	2	989.578	0	VFLENVIR	989.578	null	179.301	6.17727	0.00207	1	0.000125	0.126316	2	0	sp|P62806|H4_MOUSE /	0	3	1	1
914	WHR-HDAC.24192.24192.2.0.dta	2	1316.79	0	VFIGNLNTLVVK	1316.79	null	125.002	6.17727	0.00207	1	0.000168	0.127583	2	0	sp|Q9Z204|HNRPC_MOUSE /	0	4	1	1
915	WHR-HDAC.6487.6487.2.0.dta	2	1171.57	0	HQGVMVGMGQK	1171.57	null	156.314	6.1769	0.00207	1	-0.001004	-0.856969	2	0	sp|P62737|ACTA_MOUSE /sp|Q8BFZ3|ACTBL_MOUSE /sp|P60710|ACTB_MOUSE /sp|P68033|ACTC_MOUSE /sp|P63260|ACTG_MOUSE /sp|P63268|ACTH_MOUSE /sp|P68134|ACTS_MOUSE /tr|D3Z2K3|D3Z2K3_MOUSE /tr|D3YZY0|D3YZY0_MOUSE /tr|G3UYG0|G3UYG0_MOUSE /tr|G3UZ07|G3UZ07_MOUSE /tr|E9Q2D1|E9Q2D1_MOUSE /tr|E9Q5F4|E9Q5F4_MOUSE /tr|E9Q606|E9Q606_MOUSE /gi|CON_IPI00698900.1|SWISS-PROT:P60712 /	0	4	1	1
916	WHR-HDAC.21636.21636.2.0.dta	2	1306.67	0	DNQSGSLLFIGR	1306.67	null	161.15	6.17554	0.00208	1	-8.1e-05	-0.061989	2	0	sp|P19324|SERPH_MOUSE /	0	4	1	1
917	WHR-HDAC.16199.16199.2.0.dta	2	1212.69	0	ATGPPVSELITK	1212.68	null	151.585	6.17517	0.00208	1	0.002246	1.85209	2	0	sp|P43276|H15_MOUSE /	0	4	1	1
918	WHR-HDAC.20018.20018.2.0.dta	2	1316.74	0	TSIAIDTIINQK	1316.74	null	165.37	6.17318	0.00208	1	0.000511	0.388079	2	0	sp|Q03265|ATPA_MOUSE /tr|D3Z6F5|D3Z6F5_MOUSE /	0	4	1	1
919	WHR-HDAC.20165.20165.2.0.dta	2	1188.65	0	IDTIEIITDR	1188.65	null	173.902	6.17102	0.00208	1	-0.000472	-0.39709	2	0	sp|O88569|ROA2_MOUSE /	0	4	1	1
920	WHR-HDAC.13674.13674.2.0.dta	2	1179.6	0	YEELQITAGR	1179.6	null	166.406	6.17097	0.00208	1	-0.001816	-1.5395	2	0	gi|CON_IPI00220327.3|SWISS-PROT:P04264 /	0	4	1	1
921	WHR-HDAC.14124.14124.2.0.dta	2	1508.72	0	NQDATVYVGGLDEK	1508.72	null	128.629	6.16471	0.0021	1	0.000584	0.387082	2	0	sp|Q8QZY9|SF3B4_MOUSE /	0	4	1	1
922	WHR-HDAC.12875.12875.2.1.dta	2	1444.71	0	SLYSSSPGGAYVTR	1444.71	null	127.804	6.16324	0.0021	1	0.000912	0.63127	2	0	sp|P20152|VIME_MOUSE /tr|A2AKJ2|A2AKJ2_MOUSE /tr|A0A0A6YWC8|A0A0A6YWC8_MOUSE /	0	4	1	1
923	WHR-HDAC.19732.19732.2.0.dta	2	1284.72	0	EPVQLETLSIR	1284.72	null	169.619	6.16287	0.0021	1	-0.000402	-0.31291	2	0	sp|P62315|SMD1_MOUSE /	0	4	1	1
924	WHR-HDAC.29366.29366.2.0.dta	2	1951.98	0	VFEVSLADLQNDEVAFR	1951.98	null	125.826	6.16146	0.0021	1	0.000835	0.427772	2	0	sp|P97351|RS3A_MOUSE /	0	4	1	1
925	WHR-HDAC.29859.29859.2.1.dta	2	1759.81	0	AMGIMNSFVNDIFER	1759.81	Oxidation[M](5)	153.702	6.1592	0.00211	1	-0.000751	-0.42675	2	0	sp|Q64475|H2B1B_MOUSE /sp|Q6ZWY9|H2B1C_MOUSE /sp|P10853|H2B1F_MOUSE /sp|Q64478|H2B1H_MOUSE /sp|P10854|H2B1M_MOUSE /sp|Q8CGP2|H2B1P_MOUSE /sp|Q8CGP1|H2B1K_MOUSE /sp|Q64524|H2B2E_MOUSE /sp|Q9D2U9|H2B3A_MOUSE /sp|Q64525|H2B2B_MOUSE /sp|Q8CGP0|H2B3B_MOUSE /tr|Q8CBB6|Q8CBB6_MOUSE /tr|G3X9D5|G3X9D5_MOUSE /	0	4	1	1
926	WHR-HDAC.25530.25530.2.1.dta	2	1345.71	0	GNSIIMLEALER	1345.71	null	135.669	6.15778	0.00211	1	-0.000289	-0.214756	2	0	sp|P62309|RUXG_MOUSE /	0	4	1	1
927	WHR-HDAC.29378.29378.3.0.dta	3	2701.34	0	LEDKDDLDVTELSNEELLDQLVR	2701.34	null	104.849	6.15718	0.00211	1	0.001787	0.661523	2	0	sp|Q61029|LAP2B_MOUSE /sp|Q61033|LAP2A_MOUSE /	0	4	1	1
928	WHR-HDAC.17320.17320.2.1.dta	2	1049.55	0	YSVDIPLDK	1049.55	null	157.91	6.15311	0.00212	1	0.000198	0.188652	2	0	sp|P61358|RL27_MOUSE /tr|A2A4Q0|A2A4Q0_MOUSE /	0	4	1	1
929	WHR-HDAC.15659.15659.2.0.dta	2	1126.66	0	GVTIASGGVLPR	1126.66	null	170.152	6.15276	0.00212	1	0.002099	1.86303	2	0	sp|Q8CCK0|H2AW_MOUSE /	0	4	1	1
930	WHR-HDAC.24018.24018.3.0.dta	3	1994.02	0	LFVGNLPTDITEEDFKR	1994.02	null	89.1748	6.14679	0.00214	1	0.000469	0.235203	2	0	sp|Q8R326|PSPC1_MOUSE /tr|F7D909|F7D909_MOUSE /	0	4	1	1
931	WHR-HDAC.8746.8746.2.0.dta	2	1374.67	0	DIPSDTQSPVSTK	1374.67	null	118.652	6.14577	0.00214	1	-0.000353	-0.256788	2	0	sp|Q7TPV4|MBB1A_MOUSE /	0	4	1	1
932	WHR-HDAC.10039.10039.2.0.dta	2	1231.68	0	GIVEFSGKPAAR	1231.68	null	190.921	6.14137	0.00215	1	-0.000508	-0.412445	2	0	sp|Q99K48|NONO_MOUSE /	0	4	1	1
933	WHR-HDAC.22542.22542.2.0.dta	2	1176.69	0	LLLETYLPSK	1176.69	null	133.696	6.13888	0.00215	1	0.000412	0.350135	2	0	sp|Q9D6Z1|NOP56_MOUSE /tr|E0CXZ0|E0CXZ0_MOUSE /tr|F7CHP9|F7CHP9_MOUSE /	0	4	1	1
934	WHR-G.14848.14848.2.0.dta	2	1265.64	0	TNAENEFVTIK	1265.64	null	161.971	6.13834	0.00215	1	0.000545	0.430613	2	0	sp|P04104|K2C1_MOUSE /gi|CON_IPI00220327.3|SWISS-PROT:P04264 /	0	2	1	1
935	WHR-HDAC.22302.22302.2.1.dta	2	1281.65	0	LALDMEISAYR	1281.65	null	167.21	6.13684	0.00216	1	-0.000135	-0.105333	2	0	sp|P14733|LMNB1_MOUSE /sp|P21619|LMNB2_MOUSE /	0	4	1	1
936	WHR-HDAC.15863.15863.3.0.dta	3	1908.96	0	LPGGELNPGEDEVEGLKR	1908.97	null	117.925	6.1358	0.00216	1	-0.001577	-0.826102	2	0	sp|Q9CQF3|CPSF5_MOUSE /	0	4	1	1
937	WHR-HDAC.19489.19489.2.0.dta	2	1274.75	0	VFIGNLNTAVVK	1274.75	null	127.097	6.12845	0.00218	1	-1.7e-05	-0.013336	2	0	sp|Q64012|RALY_MOUSE /tr|A2AU60|A2AU60_MOUSE /tr|A2AU61|A2AU61_MOUSE /tr|A2AU62|A2AU62_MOUSE /	0	4	1	1
938	WHR-HDAC.23841.23841.3.0.dta	3	1837.96	0	HGVQELEIELQSQLSK	1837.97	null	124.927	6.12095	0.00219	1	-0.000519	-0.282377	2	0	gi|CON_IPI00019359.3|SWISS-PROT:P35527 /	0	4	1	1
939	WHR-HDAC.10734.10734.2.0.dta	2	1158.68	0	KQLADETLLK	1158.67	null	207.551	6.11703	0.0022	1	0.004268	3.68352	2	0	sp|P14733|LMNB1_MOUSE /	0	4	1	1
940	WHR-HDAC.4693.4693.2.0.dta	2	1523.78	0	IQDKEGIPPDQQR	1523.78	null	113.531	6.11476	0.00221	1	-0.000969	-0.635918	2	0	sp|P62984|RL40_MOUSE /sp|P62983|RS27A_MOUSE /sp|P0CG49|UBB_MOUSE /sp|P0CG50|UBC_MOUSE /tr|J3QK04|J3QK04_MOUSE /tr|A0A0A6YW67|A0A0A6YW67_MOUSE /tr|D3YYZ2|D3YYZ2_MOUSE /tr|E9Q4P0|E9Q4P0_MOUSE /tr|Q5SX22|Q5SX22_MOUSE /tr|E9Q9J0|E9Q9J0_MOUSE /tr|E9QNP0|E9QNP0_MOUSE /tr|E9Q5F6|E9Q5F6_MOUSE /	0	4	1	1
941	WHR-HDAC.29659.29659.2.0.dta	2	1302.72	0	SLDLDSIIAEVK	1302.72	null	107.134	6.11474	0.00221	1	0.000233	0.178857	2	0	sp|P50446|K2C6A_MOUSE /sp|Q9Z331|K2C6B_MOUSE /sp|Q922U2|K2C5_MOUSE /sp|Q8BGZ7|K2C75_MOUSE /tr|Q3UV11|Q3UV11_MOUSE /gi|CON_IPI00220327.3|SWISS-PROT:P04264 /gi|CON_IPI00697851.1|SWISS-PROT:Q5XQN5 /gi|CON_IPI00131368.3|SWISS-PROT:P50446 /gi|CON_IPI00139301.3|SWISS-PROT:Q922U2 /gi|CON_IPI00221797.1|TREMBL:Q8BGZ7;Q99MH7 /	0	4	1	1
942	WHR-HDAC.5102.5102.2.0.dta	2	1299.65	0	SESPKEPEQLR	1299.65	null	152.112	6.11354	0.00221	1	-0.000812	-0.624782	2	0	sp|P49312|ROA1_MOUSE /tr|Q5EBP8|Q5EBP8_MOUSE /	0	4	1	1
943	WHR-HDAC.13368.13368.2.0.dta	2	831.493	0	STELLIR	831.493	null	261.366	6.11212	0.00221	1	-0.000681	-0.819008	2	0	sp|P68433|H31_MOUSE /sp|P84228|H32_MOUSE /sp|P84244|H33_MOUSE /sp|P02301|H3C_MOUSE /tr|E0CZ27|E0CZ27_MOUSE /tr|F8WI35|F8WI35_MOUSE /	0	4	1	1
944	WHR-HDAC.17119.17119.2.0.dta	2	1294.61	0	FNVWDTAGQEK	1294.61	null	156.508	6.11173	0.00221	1	-0.000957	-0.739221	2	0	sp|Q61820|RANT_MOUSE /sp|P62827|RAN_MOUSE /tr|Q14AA6|Q14AA6_MOUSE /	0	4	1	1
945	WHR-G.23249.23249.2.0.dta	2	1295.67	0	MALDIEIATYR	1295.67	null	176.015	6.10565	0.00223	1	0.000312	0.240803	2	0	sp|P15331|PERI_MOUSE /sp|P20152|VIME_MOUSE /tr|G3X981|G3X981_MOUSE /tr|G5E846|G5E846_MOUSE /tr|A0A0A6YWC8|A0A0A6YWC8_MOUSE /	0	2	1	1
946	WHR-HDAC.20215.20215.2.0.dta	2	1188.65	0	IDTIEIITDR	1188.65	null	159.689	6.10522	0.00223	1	-0.000667	-0.561142	2	0	sp|O88569|ROA2_MOUSE /	0	4	1	1
947	WHR-HDAC.5322.5322.2.0.dta	2	960.478	0	HLTGEFEK	960.478	null	208.149	6.10402	0.00223	1	-0.000393	-0.409171	2	0	sp|Q61820|RANT_MOUSE /sp|P62827|RAN_MOUSE /tr|Q14AA6|Q14AA6_MOUSE /	0	4	1	1
948	WHR-HDAC.19685.19685.2.0.dta	2	953.603	0	LLLPGELAK	953.603	null	158.818	6.10076	0.00224	1	-0.000109	-0.114303	2	0	sp|P70696|H2B1A_MOUSE /sp|Q64475|H2B1B_MOUSE /sp|Q6ZWY9|H2B1C_MOUSE /sp|P10853|H2B1F_MOUSE /sp|Q64478|H2B1H_MOUSE /sp|P10854|H2B1M_MOUSE /sp|Q8CGP2|H2B1P_MOUSE /sp|Q8CGP1|H2B1K_MOUSE /sp|Q64524|H2B2E_MOUSE /sp|Q9D2U9|H2B3A_MOUSE /sp|Q64525|H2B2B_MOUSE /sp|Q8CGP0|H2B3B_MOUSE /tr|Q8CBB6|Q8CBB6_MOUSE /	0	4	1	1
949	WHR-3.14152.14152.2.0.dta	2	1329.64	0	NVQDAIADAEQR	1329.64	null	118.203	6.09583	0.00225	1	-0.000357	-0.268494	2	0	gi|CON_IPI00021304.1|SWISS-PROT:P35908 /	0	1	1	1
950	WHR-HDAC.15993.15993.2.0.dta	2	1198.67	0	ASGPPVSELITK	1198.67	null	156.176	6.09553	0.00225	1	0.003856	3.21691	2	0	sp|P43277|H13_MOUSE /sp|P15864|H12_MOUSE /	0	4	1	1
951	WHR-HDAC.29462.29462.3.0.dta	3	1755.95	0	PAGPSVSELIVQAVSSSK	1755.95	null	90.7886	6.09379	0.00225	1	0.000237	0.13497	2	0	sp|P43275|H11_MOUSE /	0	4	1	1
952	WHR-HDAC.6717.6717.2.0.dta	2	1359.69	0	SGAQASSTPLSPTR	1359.69	null	162.643	6.09377	0.00225	1	-0.001026	-0.754586	2	0	sp|P48678|LMNA_MOUSE /tr|D3YUF7|D3YUF7_MOUSE /	0	4	1	1
953	WHR-HDAC.20567.20567.2.0.dta	2	1242.67	0	NIEDVIAQGVGK	1242.67	null	173.987	6.08779	0.00227	1	-0.002497	-2.00938	2	0	sp|P99027|RLA2_MOUSE /	0	4	1	1
954	WHR-HDAC.7809.7809.2.0.dta	2	1301.63	0	EENAEQQALAAK	1301.63	null	157.604	6.08666	0.00227	1	0.00067	0.514738	2	0	sp|Q9CW03|SMC3_MOUSE /	0	4	1	1
955	WHR-HDAC.9270.9270.3.0.dta	3	1557.75	0	SDPYHATTGPLSPSK	1557.75	null	103.118	6.08539	0.00227	1	4.9e-05	0.031456	2	0	sp|P23242|CXA1_MOUSE /	0	4	1	1
956	WHR-HDAC.13114.13114.2.0.dta	2	1123.6	0	KSDVEAIFSK	1123.6	null	146.958	6.07913	0.00228	1	-0.000532	-0.473478	2	0	sp|Q9Z204|HNRPC_MOUSE /	0	4	1	1
957	WHR-3.32526.32526.2.0.dta	2	2115.02	0	AGTLSITEFADMLSGNAGGFR	2115.02	null	57.6383	6.07785	0.00229	1	0.001449	0.685101	2	0	sp|Q9QXS1|PLEC_MOUSE /tr|E9Q3W4|E9Q3W4_MOUSE /	0	1	1	1
958	WHR-HDAC.13433.13433.2.0.dta	2	1457.77	0	QQIQSIQQSIER	1457.77	null	174.545	6.07731	0.00229	1	-0.002195	-1.50572	2	0	sp|Q9D0T1|NH2L1_MOUSE /	0	4	1	1
959	WHR-HDAC.13234.13234.2.0.dta	2	1475.78	0	FLEQQNQVLQTK	1475.79	null	154.313	6.07673	0.00229	1	-0.002346	-1.58966	2	0	sp|Q6IFZ6|K2C1B_MOUSE /sp|P04104|K2C1_MOUSE /sp|Q9R0H5|K2C71_MOUSE /sp|Q6NXH9|K2C73_MOUSE /sp|Q6IFZ9|K2C74_MOUSE /gi|CON_IPI00220327.3|SWISS-PROT:P04264 /gi|CON_IPI00021304.1|SWISS-PROT:P35908 /gi|CON_IPI00714876.1|ENSEMBL:ENSBTAP00000038253 /gi|CON_IPI00347110.2|TREMBL:Q6NXH9 /gi|CON_IPI00462140.1|SWISS-PROT:Q6IFZ6 /gi|CON_IPI00468956.4|SWISS-PROT:Q9R0H5 /gi|CON_IPI00376379.3|SWISS-PROT:Q7Z794 /	0	4	1	1
960	WHR-HDAC.33512.33512.3.0.dta	3	2203.06	0	TDSEIYEDAVELQQFFIR	2203.06	null	104.362	6.07394	0.0023	1	0.000696	0.315925	2	0	sp|Q8BSQ9|PB1_MOUSE /tr|E9Q4Y5|E9Q4Y5_MOUSE /tr|E9Q7L3|E9Q7L3_MOUSE /tr|D3Z3R4|D3Z3R4_MOUSE /tr|F8VQD1|F8VQD1_MOUSE /tr|F6THL5|F6THL5_MOUSE /tr|E9Q7L2|E9Q7L2_MOUSE /tr|D3YYF2|D3YYF2_MOUSE /tr|D3Z1W6|D3Z1W6_MOUSE /tr|D3Z1N4|D3Z1N4_MOUSE /	0	4	1	1
961	WHR-G.11886.11886.2.0.dta	2	1016.54	0	QLDSIVGER	1016.54	null	194.732	6.07009	0.00231	1	0.000798	0.785018	2	0	gi|CON_IPI00009867.3|SWISS-PROT:P13647 /gi|CON_IPI00300725.7|SWISS-PROT:P02538 /gi|CON_IPI00299145.9|SWISS-PROT:P48668 /gi|CON_IPI00293665.7|SWISS-PROT:P04259 /	0	2	1	1
962	WHR-HDAC.19332.19332.2.0.dta	2	1163.63	0	LVNELTEFAK	1163.63	null	140.897	6.06312	0.00232	1	0.000204	0.175313	2	0	gi|CON_IPI00708398.1|SWISS-PROT:P02769 /	0	4	1	1
963	WHR-HDAC.14385.14385.2.0.dta	2	1250.67	0	TNSTFNQVVLK	1250.67	null	191.983	6.06201	0.00232	1	0.000727	0.581287	2	0	sp|P35980|RL18_MOUSE /tr|G3UZJ6|G3UZJ6_MOUSE /	0	4	1	1
964	WHR-G.4692.4692.2.0.dta	2	1235.53	0	FSSSSGYGGGSSR	1235.53	null	112.035	6.06006	0.00233	1	-0.001401	-1.13393	2	0	gi|CON_IPI00019359.3|SWISS-PROT:P35527 /	0	2	1	1
965	WHR-3.13688.13688.2.0.dta	2	1141.52	0	DYQELMNTK	1141.52	null	118.837	6.05124	0.00235	1	0.000532	0.466046	2	0	sp|Q3TTY5|K22E_MOUSE /gi|CON_IPI00220327.3|SWISS-PROT:P04264 /gi|CON_IPI00714876.1|ENSEMBL:ENSBTAP00000038253 /gi|CON_IPI00622240.4|SWISS-PROT:Q3TTY5 /	0	1	1	1
966	WHR-HDAC.20619.20619.2.0.dta	2	1382.7	0	YNILGTNTIMDK	1382.7	null	114.86	6.04829	0.00236	1	0.000137	0.099082	2	0	sp|Q8VEK3|HNRPU_MOUSE /tr|G3XA10|G3XA10_MOUSE /	0	4	1	1
967	WHR-G-2.24018.24018.2.0.dta	2	1474.82	0	ILTFDQLALESPK	1474.82	null	113.433	6.04752	0.00236	1	0.000387	0.262406	2	0	sp|P35980|RL18_MOUSE /tr|G3UZK4|G3UZK4_MOUSE /	0	3	1	1
968	WHR-HDAC.18989.18989.2.0.dta	2	1438.69	0	QADLSFSSPVEMK	1438.69	null	200.135	6.04438	0.00237	1	-0.001087	-0.755549	2	0	sp|Q9Z204|HNRPC_MOUSE /	0	4	1	1
969	WHR-3.15474.15474.3.0.dta	3	1307.68	0	IKFEMEQNLR	1307.68	null	118.231	6.0429	0.00237	1	0.000174	0.13306	2	0	gi|CON_IPI00019359.3|SWISS-PROT:P35527 /	0	1	1	1
970	WHR-HDAC.25539.25539.2.0.dta	2	1662.8	0	DLGYEPLVNWEEAK	1662.8	null	133.703	6.04284	0.00237	1	0.000579	0.348208	2	0	sp|P24815|3BHS1_MOUSE /tr|A2AEP8|A2AEP8_MOUSE /	0	4	1	1
971	WHR-3.21787.21787.2.0.dta	2	1014.62	0	QTALVELLK	1014.62	null	140.402	6.0418	0.00237	1	0.000671	0.661332	2	0	gi|CON_IPI00708398.1|SWISS-PROT:P02769 /	0	1	1	1
972	WHR-G-2.19525.19525.2.0.dta	2	989.578	0	VFLENVIR	989.578	null	169.908	6.0349	0.00239	1	0.000139	0.140464	2	0	sp|P62806|H4_MOUSE /	0	3	1	1
973	WHR-HDAC.8464.8464.3.0.dta	3	3223.28	0	GGSGGSHGGGSGFGGESGGSYGGGEEASGSGGGYGGGSGK	3223.28	null	19.0411	6.03383	0.00239	1	-0.00143	-0.443647	2	0	gi|CON_IPI00019359.3|SWISS-PROT:P35527 /	0	4	1	1
974	WHR-G.22355.22355.2.0.dta	2	1383.69	0	SLNNQFASFIDK	1383.69	null	141.317	6.03294	0.00239	1	0.000737	0.532634	2	0	tr|E9Q0F0|E9Q0F0_MOUSE /gi|CON_IPI00220327.3|SWISS-PROT:P04264 /gi|CON_IPI00714876.1|ENSEMBL:ENSBTAP00000038253 /	0	2	1	1
975	WHR-HDAC.24988.24988.2.0.dta	2	1665.77	0	TPLSEAEFEEIMNR	1665.78	null	161.428	6.0286	0.0024	1	-0.003846	-2.30883	2	0	sp|Q6NVF9|CPSF6_MOUSE /tr|H3BJ30|H3BJ30_MOUSE /tr|H3BJW3|H3BJW3_MOUSE /tr|H3BKW0|H3BKW0_MOUSE /	0	4	1	1
976	WHR-HDAC.3814.3814.2.0.dta	2	1290.64	0	DAVTYTEHAKR	1290.64	null	163.699	6.02681	0.00241	1	-0.002447	-1.89595	2	0	sp|P62806|H4_MOUSE /	0	4	1	1
977	WHR-HDAC.23191.23191.3.0.dta	3	1466.8	0	TVTAMDVVYALKR	1466.8	null	95.5297	6.02666	0.00241	1	0.001002	0.683118	2	0	sp|P62806|H4_MOUSE /	0	4	1	1
978	WHR-HDAC.27657.27657.2.0.dta	2	1388.68	0	EEGWWVVIGDAK	1388.68	null	146.319	6.02524	0.00241	1	-0.000318	-0.228994	2	0	sp|Q6P4T2|U520_MOUSE /	0	4	1	1
979	WHR-HDAC.21356.21356.2.0.dta	2	1649.76	0	FAQPGTFEFEYASR	1649.76	null	126.25	6.01997	0.00242	1	0.003312	2.00757	2	0	sp|Q8R326|PSPC1_MOUSE /	0	4	1	1
980	WHR-HDAC.26362.26362.2.0.dta	2	1340.59	0	EWLTNFMEDR	1340.59	null	163.986	6.01963	0.00242	1	-0.000319	-0.237954	2	0	sp|Q01320|TOP2A_MOUSE /sp|Q64511|TOP2B_MOUSE /	0	4	1	1
981	WHR-HDAC.16364.16364.2.0.dta	2	1212.69	0	ATGPPVSELITK	1212.68	null	145.763	6.01242	0.00244	1	0.002957	2.43839	2	0	sp|P43276|H15_MOUSE /	0	4	1	1
982	WHR-HDAC.20375.20375.2.0.dta	2	1188.65	0	IDTIEIITDR	1188.65	null	186.041	6.0103	0.00245	1	-0.000971	-0.816895	2	0	sp|O88569|ROA2_MOUSE /	0	4	1	1
983	WHR-HDAC.22872.22872.2.0.dta	2	1726.9	0	GPVFAPPYEPLPESVK	1726.9	null	129.182	6.00842	0.00245	1	-0.000553	-0.320226	2	0	sp|Q04750|TOP1_MOUSE /	0	4	1	1
984	WHR-HDAC.33338.33338.3.0.dta	3	1879.92	0	FHNLEGFLEEFADIAK	1879.92	null	112.798	6.00756	0.00245	1	-9.8e-05	-0.05213	2	0	sp|Q6PDQ2|CHD4_MOUSE /tr|E9QAS4|E9QAS4_MOUSE /tr|E9QAS5|E9QAS5_MOUSE /	0	4	1	1
985	WHR-HDAC.21676.21676.2.0.dta	2	1228.62	0	VYSLFLDESR	1228.62	null	160.338	6.00648	0.00246	1	-0.000445	-0.362195	2	0	sp|Q9WTM5|RUVB2_MOUSE /	0	4	1	1
986	WHR-HDAC.20529.20529.2.0.dta	2	1787.93	0	TITLEVEPSDTIENVK	1787.93	null	132.884	6.00573	0.00246	1	0.000112	0.062642	2	0	sp|P62984|RL40_MOUSE /sp|P62983|RS27A_MOUSE /sp|P0CG49|UBB_MOUSE /sp|P0CG50|UBC_MOUSE /tr|J3QK04|J3QK04_MOUSE /tr|A0A0A6YW67|A0A0A6YW67_MOUSE /tr|E9Q4P0|E9Q4P0_MOUSE /tr|Q5SX22|Q5SX22_MOUSE /tr|E9Q9J0|E9Q9J0_MOUSE /tr|E9QNP0|E9QNP0_MOUSE /tr|E9Q5F6|E9Q5F6_MOUSE /	0	4	1	1
987	WHR-G-2.19055.19055.3.0.dta	3	2510.13	0	EIETYHNLLEGGQEDFESSGAGK	2510.13	null	105.938	6.00412	0.00246	1	0.000261	0.103979	2	0	gi|CON_IPI00019359.3|SWISS-PROT:P35527 /	0	3	1	1
988	WHR-G.10896.10896.2.0.dta	2	1122.58	0	LEQEIATYR	1122.58	null	145.988	5.999	0.00248	1	0.000409	0.36434	2	0	sp|P08730|K1C13_MOUSE /sp|Q61781|K1C14_MOUSE /sp|Q9Z2K1|K1C16_MOUSE /sp|Q9QWL7|K1C17_MOUSE /sp|P19001|K1C19_MOUSE /sp|Q9D312|K1C20_MOUSE /sp|Q61414|K1C15_MOUSE /sp|Q6IFX2|K1C42_MOUSE /sp|Q8CCX5|KT222_MOUSE /tr|B1AQ77|B1AQ77_MOUSE /gi|CON_IPI00217963.3|SWISS-PROT:P08779 /gi|CON_IPI00384444.5|SWISS-PROT:P02533 /gi|CON_IPI00450768.7|SWISS-PROT:Q04695 /gi|CON_IPI00112947.1|SWISS-PROT:P19001 /gi|CON_I…	0	2	1	1
989	WHR-HDAC.11409.11409.2.0.dta	2	1205.63	0	AQPSASLGVGYR	1205.63	null	149.124	5.99372	0.00249	1	-0.000404	-0.335095	2	0	sp|Q8C2Q3|RBM14_MOUSE /tr|E9QL13|E9QL13_MOUSE /	0	4	1	1
990	WHR-HDAC.8177.8177.2.0.dta	2	1134.54	0	DAVTYTEHAK	1134.54	null	180.412	5.99103	0.00249	1	-0.000105	-0.092548	2	0	sp|P62806|H4_MOUSE /	0	4	1	1
991	WHR-G.16808.16808.2.0.dta	2	1031.6	0	VLDELTLTK	1031.6	null	117.158	5.98972	0.0025	1	0.000228	0.221016	2	0	gi|CON_IPI00009865.2|SWISS-PROT:P13645 /gi|CON_K1C15_SHEEP|SWISS-PROT:O77727 /	0	2	1	1
992	WHR-HDAC.14809.14809.2.0.dta	2	1265.64	0	TNAENEFVTIK	1265.64	null	169.924	5.98835	0.0025	1	-0.000748	-0.591007	2	0	sp|P04104|K2C1_MOUSE /gi|CON_IPI00220327.3|SWISS-PROT:P04264 /	0	4	1	1
993	WHR-HDAC.25556.25556.2.0.dta	2	1169.71	0	ILLAELEQLK	1169.71	null	127.475	5.98572	0.00251	1	0.000524	0.447973	2	0	sp|P20152|VIME_MOUSE /tr|A0A0A6YWC8|A0A0A6YWC8_MOUSE /	0	4	1	1
994	WHR-G.11739.11739.2.0.dta	2	1381.65	0	ALEESNYELEGK	1381.65	null	112.561	5.98481	0.00251	1	0.001252	0.906164	2	0	sp|P02535|K1C10_MOUSE /tr|A2A513|A2A513_MOUSE /gi|CON_IPI00009865.2|SWISS-PROT:P13645 /gi|CON_IPI00798492.2|SWISS-PROT:P02535-1 /	0	2	1	1
995	WHR-G-2.12822.12822.2.0.dta	2	1179.6	0	YEELQITAGR	1179.6	null	167.971	5.98111	0.00252	1	-0.000684	-0.579857	2	0	gi|CON_IPI00220327.3|SWISS-PROT:P04264 /	0	3	1	1
996	WHR-3.13644.13644.2.0.dta	2	973.531	0	IEISELNR	973.531	null	83.546	5.97377	0.00254	1	0.000195	0.200302	2	0	gi|CON_IPI00220327.3|SWISS-PROT:P04264 /gi|CON_IPI00021304.1|SWISS-PROT:P35908 /	0	1	1	1
997	WHR-HDAC.25161.25161.2.0.dta	2	2215.07	0	DLYANTVLSGGTTMYPGIADR	2215.07	null	85.3208	5.97341	0.00254	1	-0.000396	-0.178775	2	0	sp|P60710|ACTB_MOUSE /sp|P63260|ACTG_MOUSE /tr|E9Q1F2|E9Q1F2_MOUSE /tr|F8WGM8|F8WGM8_MOUSE /tr|B1ATY1|B1ATY1_MOUSE /gi|CON_IPI00698900.1|SWISS-PROT:P60712 /	0	4	1	1
998	WHR-HDAC.11948.11948.2.0.dta	2	1199.64	0	AYPLADAHLTK	1199.64	null	156.688	5.96818	0.00255	1	0.000464	0.386782	2	0	sp|Q9D0T1|NH2L1_MOUSE /tr|E9PZS4|E9PZS4_MOUSE /	0	4	1	1
999	WHR-HDAC.25974.25974.3.0.dta	3	1884.05	0	KPAGPSVSELIVQAVSSSK	1884.04	null	102.014	5.9662	0.00256	1	0.001967	1.04403	2	0	sp|P43275|H11_MOUSE /	0	4	1	1
1000	WHR-3.18725.18725.3.0.dta	3	1716.94	0	VAAGHELQPLAIVDQR	1716.94	null	63.2234	5.9625	0.00257	1	-0.001542	-0.89811	2	0	sp|P23242|CXA1_MOUSE /	0	1	1	1
1001	WHR-HDAC.7379.7379.2.0.dta	2	956.515	0	QDLGPAVTR	956.516	null	196.238	5.96087	0.00257	1	-0.000493	-0.515412	2	0	sp|Q9QZ82|CP11A_MOUSE /	0	4	1	1
1002	WHR-HDAC.29132.29132.2.0.dta	2	2066.02	0	TTQVPQYILDDFIQNDR	2066.02	null	94.8954	5.96057	0.00257	1	0.000146	0.070667	2	0	sp|O70133|DHX9_MOUSE /tr|Q3UR42|Q3UR42_MOUSE /tr|A0A087WPL5|A0A087WPL5_MOUSE /tr|E9QNN1|E9QNN1_MOUSE /	0	4	1	1
1003	WHR-G-2.14807.14807.2.0.dta	2	1198.67	0	ASGPPVSELITK	1198.67	null	156.167	5.96026	0.00257	1	0.007264	6.06006	2	0	sp|P43277|H13_MOUSE /sp|P15864|H12_MOUSE /	0	3	1	1
1004	WHR-HDAC.21564.21564.2.0.dta	2	1426.76	0	LGSTVFVANLDYK	1426.76	null	169.932	5.95881	0.00258	1	-0.001522	-1.06675	2	0	sp|Q9D0E1|HNRPM_MOUSE /tr|B8JK32|B8JK32_MOUSE /tr|B8JK33|B8JK33_MOUSE /tr|F6W322|F6W322_MOUSE /	0	4	1	1
1005	WHR-G-2.22353.22353.3.0.dta	3	2045.03	0	RHPYFYAPELLYYANK	2045.03	null	114.855	5.95878	0.00258	1	0.001393	0.681164	2	0	gi|CON_IPI00708398.1|SWISS-PROT:P02769 /	0	3	1	1
1006	WHR-HDAC.15526.15526.2.0.dta	2	1252.62	0	YGEPGEVFINK	1252.62	null	161.762	5.95873	0.00258	1	-0.000471	-0.376012	2	0	sp|Q8VIJ6|SFPQ_MOUSE /	0	4	1	1
1007	WHR-HDAC.18069.18069.2.0.dta	2	1341.77	0	ALVQNDTLLQVK	1341.77	null	148.944	5.95732	0.00258	1	-0.000897	-0.668518	2	0	tr|Q80ZM5|Q80ZM5_MOUSE /	0	4	1	1
1008	WHR-HDAC.27879.27879.2.0.dta	2	1335.76	0	FLEEFITPIVK	1335.76	null	141.962	5.95726	0.00258	1	0.00041	0.306942	2	0	sp|Q01320|TOP2A_MOUSE /	0	4	1	1
1009	WHR-G-2.24351.24351.2.0.dta	2	1662.8	0	DLGYEPLVNWEEAK	1662.8	null	143.134	5.94913	0.0026	1	0.002055	1.23587	2	0	sp|P24815|3BHS1_MOUSE /tr|A2AEP8|A2AEP8_MOUSE /	0	3	1	1
1010	WHR-HDAC.15198.15198.2.0.dta	2	1251.62	0	ALYETELADAR	1251.62	null	136.503	5.94882	0.0026	1	0.000379	0.302807	2	0	sp|P14733|LMNB1_MOUSE /	0	4	1	1
1011	WHR-HDAC.16233.16233.2.0.dta	2	1300.53	0	NMQDMVEDYR	1300.53	null	160.342	5.94787	0.0026	1	-0.000186	-0.143019	2	0	gi|CON_IPI00220327.3|SWISS-PROT:P04264 /	0	4	1	1
1012	WHR-HDAC.14810.14810.2.0.dta	2	1214.6	0	NLQYYDISAK	1214.61	null	175.752	5.94566	0.00261	1	-0.000281	-0.231351	2	0	sp|P62827|RAN_MOUSE /tr|Q14AA6|Q14AA6_MOUSE /	0	4	1	1
1013	WHR-HDAC.25809.25809.3.0.dta	3	1884.05	0	KPAGPSVSELIVQAVSSSK	1884.04	null	106.459	5.94523	0.00261	1	0.003451	1.8317	2	0	sp|P43275|H11_MOUSE /	0	4	1	1
1014	WHR-HDAC.5180.5180.2.0.dta	2	1394.75	0	LLEQYKEESKK	1394.75	null	140.381	5.94471	0.00261	1	-0.000903	-0.647427	2	0	sp|Q8VEK3|HNRPU_MOUSE /tr|G3XA10|G3XA10_MOUSE /	0	4	1	1
1015	WHR-G.15651.15651.2.0.dta	2	1222.63	0	TAAENEFVTLK	1222.63	null	148.532	5.94396	0.00261	1	-0.000248	-0.202841	2	0	sp|P50446|K2C6A_MOUSE /gi|CON_IPI00300725.7|SWISS-PROT:P02538 /gi|CON_IPI00299145.9|SWISS-PROT:P48668 /gi|CON_IPI00293665.7|SWISS-PROT:P04259 /gi|CON_IPI00131368.3|SWISS-PROT:P50446 /gi|CON_IPI00290857.2|SWISS-PROT:P12035 /	0	2	1	1
1016	WHR-HDAC.9839.9839.3.0.dta	3	1469.75	0	LDYGQHVVAGTPGR	1469.75	null	143.327	5.94124	0.00262	1	-9.2e-05	-0.062596	2	0	sp|Q91VC3|IF4A3_MOUSE /tr|E9PV04|E9PV04_MOUSE /tr|A2AFK7|A2AFK7_MOUSE /	0	4	1	1
1017	WHR-HDAC.11718.11718.2.0.dta	2	1316.67	0	QASQGMVGQLAAR	1316.67	null	163.901	5.93668	0.00263	1	-0.002094	-1.59037	2	0	sp|Q9WTM5|RUVB2_MOUSE /tr|D3YXQ8|D3YXQ8_MOUSE /	0	4	1	1
1018	WHR-3.12955.12955.2.0.dta	2	1206.6	0	QVLDNLTMEK	1206.6	Oxidation[M](8)	107.512	5.93593	0.00264	1	0.000596	0.493949	2	0	gi|CON_IPI00019359.3|SWISS-PROT:P35527 /	0	1	1	1
1019	WHR-G.12736.12736.2.0.dta	2	1301.66	0	ALEEANADLEVK	1301.66	null	144.309	5.93554	0.00264	1	0.000183	0.14059	2	0	sp|Q6IFX2|K1C42_MOUSE /gi|CON_IPI00217963.3|SWISS-PROT:P08779 /gi|CON_IPI00384444.5|SWISS-PROT:P02533 /gi|CON_IPI00468696.3|SWISS-PROT:Q6IFX2 /gi|CON_IPI00009866.6|SWISS-PROT:P13646-1 /gi|CON_IPI00290077.1|SWISS-PROT:P19012 /gi|CON_IPI00873598.1|ENSEMBL:ENSP00000377550 /gi|CON_IPI00873598.1|ENSEMBL:ENSP00000377550 /gi|CON_K1C15_SHEEP|SWISS-PROT:O77727 /	0	2	1	1
1020	WHR-G-2.19208.19208.2.0.dta	2	989.581	0	VFLENVIR	989.578	null	172.255	5.93388	0.00264	1	0.003286	3.32061	2	0	sp|P62806|H4_MOUSE /	0	3	1	1
1021	WHR-HDAC.10642.10642.2.0.dta	2	1107.57	0	ALAAAGYDVEK	1107.57	null	148.812	5.93197	0.00265	1	0.000881	0.795436	2	0	sp|P43277|H13_MOUSE /sp|P15864|H12_MOUSE /sp|P43274|H14_MOUSE /sp|Q07133|H1T_MOUSE /tr|I7HFT9|I7HFT9_MOUSE /	0	4	1	1
1022	WHR-HDAC.9011.9011.2.0.dta	2	1294.62	0	TQPMAAQAASYR	1294.62	null	142.088	5.93181	0.00265	1	-0.001283	-0.991024	2	0	sp|Q8C2Q3|RBM14_MOUSE /tr|E9QL13|E9QL13_MOUSE /	0	4	1	1
1023	WHR-HDAC.25766.25766.2.0.dta	2	1767.93	0	SDPDLVAQNIDVVLNR	1767.92	null	116.577	5.93093	0.00265	1	0.007127	4.03128	2	0	sp|Q99JX7|NXF1_MOUSE /tr|V9GXW3|V9GXW3_MOUSE /tr|V9GXF3|V9GXF3_MOUSE /	0	4	1	1
1024	WHR-3.13521.13521.2.0.dta	2	1068.5	0	DVDNAYMIK	1068.5	null	105.514	5.93016	0.00265	1	-8.5e-05	-0.079551	2	0	gi|CON_IPI00021304.1|SWISS-PROT:P35908 /	0	1	1	1
1025	WHR-HDAC.26579.26579.2.0.dta	2	1310.7	0	TVTAMDVVYALK	1310.7	null	132.782	5.92992	0.00265	1	0.000431	0.328831	2	0	sp|P62806|H4_MOUSE /	0	4	1	1
1026	WHR-HDAC.11398.11398.2.0.dta	2	1325.75	0	DNIQGITKPAIR	1325.75	null	138.51	5.92971	0.00265	1	0.001196	0.902128	2	0	sp|P62806|H4_MOUSE /	0	4	1	1
1027	WHR-HDAC.23029.23029.3.0.dta	3	1466.8	0	TVTAMDVVYALKR	1466.8	null	95.0922	5.92958	0.00265	1	0.000491	0.334741	2	0	sp|P62806|H4_MOUSE /	0	4	1	1
1028	WHR-HDAC.26921.26921.2.0.dta	2	1025.57	0	FAISELFAK	1025.57	null	137.95	5.92703	0.00266	1	0.000357	0.3481	2	0	sp|P09405|NUCL_MOUSE /	0	4	1	1
1029	WHR-G-2.16909.16909.3.0.dta	3	1454.79	0	KTVTAMDVVYALK	1454.79	Oxidation[M](6)	198.677	5.92013	0.00268	1	-0.000381	-0.261893	2	0	sp|P62806|H4_MOUSE /	0	3	1	1
1030	WHR-3.13939.13939.2.0.dta	2	842.51	0	VATVSLPR	842.509	null	120.774	5.91804	0.00268	1	0.000155	0.183974	2	0	gi|CON_Trypsin|SWISS-PROT:P00761|TRYP_PIG /	0	1	1	1
1031	WHR-HDAC.21171.21171.3.0.dta	3	2184.06	0	EELGLIEQAYDNPHEALSR	2184.06	null	91.6493	5.9135	0.0027	1	0.000385	0.176277	2	0	sp|Q99PV0|PRP8_MOUSE /tr|B7ZC27|B7ZC27_MOUSE /	0	4	1	1
1032	WHR-3.17092.17092.2.0.dta	2	1309.61	0	NLQEAEEWYK	1309.61	null	123.893	5.91292	0.0027	1	0.000305	0.232895	2	0	sp|P15331|PERI_MOUSE /sp|P20152|VIME_MOUSE /tr|G3X981|G3X981_MOUSE /tr|G5E846|G5E846_MOUSE /tr|A0A0A6YWC8|A0A0A6YWC8_MOUSE /	0	1	1	1
1033	WHR-HDAC.19343.19343.2.0.dta	2	1555.79	0	TSEWIGTLVEQHR	1555.79	null	123.931	5.91126	0.0027	1	-0.000524	-0.336807	2	0	sp|P26149|3BHS2_MOUSE /sp|P26150|3BHS3_MOUSE /sp|O35469|3BHS6_MOUSE /tr|E9PXG7|E9PXG7_MOUSE /	0	4	1	1
1034	WHR-3.13115.13115.3.0.dta	3	1540.79	0	VAQTDGVNVEMHLK	1540.78	null	111.084	5.90824	0.00271	1	0.01538	9.98197	2	0	sp|P23242|CXA1_MOUSE /	0	1	1	1
1035	WHR-3.13897.13897.2.0.dta	2	1017.54	0	SLHTLFGDK	1017.54	null	157.43	5.90618	0.00272	1	0.001521	1.49479	2	0	sp|P07724|ALBU_MOUSE /gi|CON_IPI00745872.2|SWISS-PROT:P02768-1 /gi|CON_MSA|SWISS-PROT:P07724 /	0	1	1	1
1036	WHR-3.8626.8626.3.0.dta	3	1320.58	0	HGGGGGGFGGGGFGSR	1320.58	null	64.6553	5.90598	0.00272	1	0.001313	0.994258	2	0	gi|CON_IPI00021304.1|SWISS-PROT:P35908 /	0	1	1	1
1037	WHR-HDAC.24676.24676.2.0.dta	2	1859.92	0	LFVGNLPPDITEEEMR	1859.92	null	109.222	5.90537	0.00272	1	1e-05	0.005377	2	0	sp|Q99K48|NONO_MOUSE /tr|B1AXT0|B1AXT0_MOUSE /	0	4	1	1
1038	WHR-HDAC.16100.16100.2.0.dta	2	1234.6	0	IETIEVMEDR	1234.6	null	151.813	5.90514	0.00272	1	-0.000999	-0.80917	2	0	sp|Q8BG05|ROA3_MOUSE /tr|B2RXM2|B2RXM2_MOUSE /tr|J3QNY1|J3QNY1_MOUSE /tr|E9Q7H5|E9Q7H5_MOUSE /tr|A2AL12|A2AL12_MOUSE /	0	4	1	1
1039	WHR-HDAC.7070.7070.2.0.dta	2	1448.74	0	SEAAPAAPAAAPPAEK	1448.74	null	115.948	5.9048	0.00272	1	0.000538	0.371358	2	0	sp|P15864|H12_MOUSE /	0	4	1	1
1040	WHR-HDAC.29332.29332.2.0.dta	2	1302.72	0	SLDLDSIIAEVK	1302.72	null	117.581	5.90367	0.00272	1	0.000323	0.247944	2	0	sp|P50446|K2C6A_MOUSE /sp|Q9Z331|K2C6B_MOUSE /sp|Q922U2|K2C5_MOUSE /sp|Q8BGZ7|K2C75_MOUSE /tr|Q3UV11|Q3UV11_MOUSE /gi|CON_IPI00220327.3|SWISS-PROT:P04264 /gi|CON_IPI00697851.1|SWISS-PROT:Q5XQN5 /gi|CON_IPI00131368.3|SWISS-PROT:P50446 /gi|CON_IPI00139301.3|SWISS-PROT:Q922U2 /gi|CON_IPI00221797.1|TREMBL:Q8BGZ7;Q99MH7 /	0	4	1	1
1041	WHR-G-2.4500.4500.2.0.dta	2	1235.53	0	FSSSSGYGGGSSR	1235.53	null	112.782	5.90353	0.00272	1	0.000116	0.093887	2	0	gi|CON_IPI00019359.3|SWISS-PROT:P35527 /	0	3	1	1
1042	WHR-HDAC.21850.21850.3.0.dta	3	1713.78	0	GFAFVTFDDHDTVDK	1713.78	null	74.3628	5.90296	0.00272	1	-7e-06	-0.004085	2	0	sp|Q8BG05|ROA3_MOUSE /tr|B2RXM2|B2RXM2_MOUSE /tr|J3QNY1|J3QNY1_MOUSE /tr|E9Q7H5|E9Q7H5_MOUSE /tr|A2AL12|A2AL12_MOUSE /	0	4	1	1
1043	WHR-HDAC.11869.11869.4.0.dta	4	1879.97	0	IFVGGIKEDTEEHHLR	1879.97	null	103.645	5.9018	0.00273	1	-0.000308	-0.163833	2	0	sp|P49312|ROA1_MOUSE /tr|Q5EBP8|Q5EBP8_MOUSE /	0	4	1	1
1044	WHR-HDAC.23799.23799.3.0.dta	3	2200.98	0	EMEENFALEAANYQDTIGR	2200.98	null	81.1886	5.89957	0.00273	1	-0.000412	-0.187189	2	0	sp|P20152|VIME_MOUSE /tr|A0A0A6YWC8|A0A0A6YWC8_MOUSE /	0	4	1	1
1045	WHR-HDAC.23642.23642.2.0.dta	2	1232.63	0	EELSNVLAAMR	1232.63	null	137.679	5.89359	0.00275	1	-8e-06	-0.00649	2	0	tr|Q6ZWZ4|Q6ZWZ4_MOUSE /	0	4	1	1
1046	WHR-HDAC.6610.6610.2.0.dta	2	1266.66	0	LLEQYKEESK	1266.66	null	173.577	5.88687	0.00277	1	-0.000742	-0.585794	2	0	sp|Q8VEK3|HNRPU_MOUSE /tr|G3XA10|G3XA10_MOUSE /	0	4	1	1
1047	WHR-HDAC.23485.23485.2.1.dta	2	1310.72	0	VYSASLESLLTK	1310.72	null	147.334	5.8866	0.00277	1	0.003485	2.65884	2	0	sp|Q7TPV4|MBB1A_MOUSE /	0	4	1	1
1048	WHR-HDAC.6379.6379.2.0.dta	2	1282.56	0	MDSTEPPYSQK	1282.56	null	132.255	5.88615	0.00277	1	-0.000339	-0.264315	2	0	sp|P10126|EF1A1_MOUSE /tr|D3YZ68|D3YZ68_MOUSE /tr|D3Z3I8|D3Z3I8_MOUSE /	0	4	1	1
1049	WHR-G-2.7885.7885.2.0.dta	2	1090.53	0	VTMQNLNDR	1090.53	null	176.237	5.88466	0.00277	1	5e-05	0.045849	2	0	sp|P02535|K1C10_MOUSE /sp|Q61781|K1C14_MOUSE /sp|Q9Z2K1|K1C16_MOUSE /sp|Q61414|K1C15_MOUSE /sp|Q8VCW2|K1C25_MOUSE /sp|Q9Z320|K1C27_MOUSE /tr|B1AQ77|B1AQ77_MOUSE /tr|A2A513|A2A513_MOUSE /gi|CON_IPI00217963.3|SWISS-PROT:P08779 /gi|CON_IPI00009865.2|SWISS-PROT:P13645 /gi|CON_IPI00384444.5|SWISS-PROT:P02533 /gi|CON_IPI00703407.2|TREMBL:Q148H6 /gi|CON_IPI00131209.3|TREMBL:Q3ZAW8;Q9EQD6;Q9EQD7 /gi|CON_…	0	3	1	1
1050	WHR-HDAC.15011.15011.2.0.dta	2	1258.63	0	EGLEEGDQILR	1258.63	null	196.454	5.88421	0.00278	1	-0.001909	-1.51673	2	0	sp|P39447|ZO1_MOUSE /tr|B9EHJ3|B9EHJ3_MOUSE /	0	4	1	1
1051	WHR-HDAC.17656.17656.3.0.dta	3	1969.92	0	HGEPEEDVVGLQTFQER	1969.92	null	97.5628	5.88218	0.00278	1	-0.000355	-0.18021	2	0	sp|Q99P88|NU155_MOUSE /	0	4	1	1
1052	WHR-HDAC.13576.13576.2.1.dta	2	1334.8	0	GKLEAIITPPPAK	1334.8	null	142.646	5.88013	0.00279	1	-0.001197	-0.896761	2	0	sp|Q9QZQ8|H2AY_MOUSE /	0	4	1	1
1053	WHR-HDAC.16365.16365.2.0.dta	2	1086.56	0	VELDNMPLR	1086.56	null	151.225	5.8792	0.00279	1	0.000702	0.646075	2	0	sp|Q99K48|NONO_MOUSE /	0	4	1	1
1054	WHR-3.12615.12615.2.0.dta	2	1115.57	0	VELQELNDR	1115.57	null	121.166	5.87789	0.00279	1	-0.000382	-0.342426	2	0	sp|P31001|DESM_MOUSE /sp|P20152|VIME_MOUSE /tr|A2AKJ2|A2AKJ2_MOUSE /tr|A0A0A6YWC8|A0A0A6YWC8_MOUSE /	0	1	1	1
1055	WHR-HDAC.7812.7812.2.1.dta	2	1342.58	0	NNASTDYDLSDK	1342.58	null	149.846	5.87647	0.0028	1	-0.000285	-0.212279	2	0	sp|P27659|RL3_MOUSE /	0	4	1	1
1056	WHR-G-2.12980.12980.2.0.dta	2	1179.6	0	YEELQITAGR	1179.6	null	154.78	5.87604	0.0028	1	-0.000501	-0.42472	2	0	gi|CON_IPI00220327.3|SWISS-PROT:P04264 /	0	3	1	1
1057	WHR-HDAC.20051.20051.2.1.dta	2	1599.83	0	NKLNDLEDALQQAK	1599.83	null	134.359	5.87472	0.0028	1	-0.002134	-1.33389	2	0	gi|CON_IPI00220327.3|SWISS-PROT:P04264 /	0	4	1	1
1058	WHR-HDAC.9263.9263.2.0.dta	2	1332.69	0	YIASVQGSAPSPR	1332.69	null	150.233	5.87339	0.00281	1	-0.001952	-1.46471	2	0	sp|Q9ERU9|RBP2_MOUSE /	0	4	1	1
1059	WHR-HDAC.25006.25006.2.0.dta	2	1859.92	0	LFVGNLPPDITEEEMR	1859.92	null	97.4672	5.87044	0.00281	1	0.000358	0.192481	2	0	sp|Q99K48|NONO_MOUSE /tr|B1AXT0|B1AXT0_MOUSE /	0	4	1	1
1060	WHR-HDAC.11993.11993.2.0.dta	2	1377.63	0	GGGGNFGPGPGSNFR	1377.63	null	117.331	5.86742	0.00282	1	0.000161	0.116867	2	0	sp|O88569|ROA2_MOUSE /	0	4	1	1
1061	WHR-HDAC.17902.17902.2.0.dta	2	1341.77	0	ALVQNDTLLQVK	1341.77	null	128.605	5.86626	0.00283	1	2.2e-05	0.016396	2	0	tr|Q80ZM5|Q80ZM5_MOUSE /	0	4	1	1
1062	WHR-HDAC.14848.14848.2.0.dta	2	1198.5	0	MDSFDEDLAR	1198.5	null	170.601	5.86506	0.00283	1	-0.000799	-0.666664	2	0	sp|Q569Z6|TR150_MOUSE /tr|Q8BZN7|Q8BZN7_MOUSE /	0	4	1	1
1063	WHR-G-2.18266.18266.2.0.dta	2	1482.8	0	TVTAMDVVYALKR	1482.8	Oxidation[M](5)	113.407	5.86487	0.00283	1	-0.00065	-0.43836	2	0	sp|P62806|H4_MOUSE /	0	3	1	1
1064	WHR-HDAC.14721.14721.2.0.dta	2	1017.54	0	VLEGMDVVR	1017.54	null	149.021	5.86156	0.00284	1	0.000179	0.175915	2	0	sp|P24369|PPIB_MOUSE /	0	4	1	1
1065	WHR-HDAC.15089.15089.2.0.dta	2	1726.77	0	FGGNPGGFGNQGGFGNSR	1726.77	null	114.368	5.86063	0.00284	1	0.000967	0.560006	2	0	sp|Q921F2|TADBP_MOUSE /tr|A0A087WR97|A0A087WR97_MOUSE /	0	4	1	1
1066	WHR-HDAC.16926.16926.2.0.dta	2	1404.7	0	LAPDYDALDVANK	1404.7	null	119.336	5.86001	0.00284	1	0.00051	0.363067	2	0	sp|P62751|RL23A_MOUSE /	0	4	1	1
1067	WHR-HDAC.15056.15056.2.0.dta	2	1093.55	0	YLVLDEADR	1093.55	null	161.276	5.85832	0.00285	1	0.000154	0.140825	2	0	sp|P16381|DDX3L_MOUSE /sp|Q62167|DDX3X_MOUSE /sp|Q62095|DDX3Y_MOUSE /sp|Q61496|DDX4_MOUSE /tr|Q3V086|Q3V086_MOUSE /	0	4	1	1
1068	WHR-3.16599.16599.2.0.dta	2	1139.54	0	DYQELMNVK	1139.54	null	141.68	5.85797	0.00285	1	0.00196	1.71999	2	0	gi|CON_IPI00021304.1|SWISS-PROT:P35908 /gi|CON_IPI00008359.1|SWISS-PROT:Q01546 /gi|CON_IPI00241841.9|SWISS-PROT:Q5XKE5 /gi|CON_IPI00290857.2|SWISS-PROT:P12035 /	0	1	1	1
1069	WHR-HDAC.8090.8090.3.0.dta	3	2032.88	0	EYSSELNAPSQESDSHPR	2032.88	null	83.6105	5.85756	0.00285	1	-0.000371	-0.182499	2	0	sp|B2RY56|RBM25_MOUSE /tr|S4R2B0|S4R2B0_MOUSE /	0	4	1	1
1070	WHR-HDAC.24897.24897.3.0.dta	3	1786.93	0	HASSILPITEFSDITR	1786.93	null	99.0655	5.85746	0.00285	1	0.000759	0.42475	2	0	sp|Q61029|LAP2B_MOUSE /	0	4	1	1
1071	WHR-HDAC.27056.27056.2.0.dta	2	1565.81	0	ELLESFDSALQSVK	1565.81	null	97.5161	5.85537	0.00286	1	0.001032	0.659086	2	0	sp|Q9ERU9|RBP2_MOUSE /	0	4	1	1
1072	WHR-HDAC.25777.25777.3.0.dta	3	1866.91	0	SDALETLGFLNHYQMK	1866.91	null	99.6328	5.85217	0.00287	1	0.0002	0.107129	2	0	sp|Q8R081|HNRPL_MOUSE /tr|G3UY38|G3UY38_MOUSE /tr|G5E924|G5E924_MOUSE /	0	4	1	1
1073	WHR-G-2.4476.4476.2.0.dta	2	1694.7	0	NQGGYGGSSSSSSYGSGR	1694.7	null	106.608	5.85183	0.00287	1	0.000754	0.444916	2	0	sp|P49312|ROA1_MOUSE /tr|Q5EBP8|Q5EBP8_MOUSE /	0	3	1	1
1074	WHR-HDAC.7102.7102.3.0.dta	3	1221.65	0	KALAAGGYDVEK	1221.65	null	131.356	5.85142	0.00287	1	-0.000193	-0.157983	2	0	sp|P43276|H15_MOUSE /	0	4	1	1
1075	WHR-HDAC.33316.33316.3.0.dta	3	1851.88	0	MLDLLEDFLEHEGYK	1851.88	null	81.3583	5.85026	0.00287	1	0.000742	0.400673	2	0	sp|Q6PDQ2|CHD4_MOUSE /tr|E9QAS4|E9QAS4_MOUSE /tr|E9QAS5|E9QAS5_MOUSE /	0	4	1	1
1076	WHR-HDAC.15692.15692.2.0.dta	2	1460.82	0	ILDAVVAQEPLHR	1460.82	null	156.386	5.85017	0.00287	1	-0.001439	-0.985062	2	0	sp|O08810|U5S1_MOUSE /tr|A2AH85|A2AH85_MOUSE /tr|G3UZ34|G3UZ34_MOUSE /tr|G3UXK8|G3UXK8_MOUSE /	0	4	1	1
1077	WHR-G.15010.15010.2.0.dta	2	1265.64	0	TNAENEFVTIK	1265.64	null	174.401	5.84912	0.00287	1	0.003697	2.92106	2	0	sp|P04104|K2C1_MOUSE /gi|CON_IPI00220327.3|SWISS-PROT:P04264 /	0	2	1	1
1078	WHR-G-2.24641.24641.2.0.dta	2	1204.66	0	EFVEAVLELR	1204.66	null	182.286	5.84758	0.00288	1	0.000487	0.404264	2	0	sp|Q9QZQ8|H2AY_MOUSE /	0	3	1	1
1079	WHR-HDAC.10898.10898.2.0.dta	2	1265.65	0	KESYSVYVYK	1265.64	null	174.525	5.8445	0.00289	1	0.004851	3.83284	2	0	sp|Q64475|H2B1B_MOUSE /sp|Q6ZWY9|H2B1C_MOUSE /sp|P10853|H2B1F_MOUSE /sp|Q64478|H2B1H_MOUSE /sp|P10854|H2B1M_MOUSE /sp|Q8CGP2|H2B1P_MOUSE /sp|Q8CGP1|H2B1K_MOUSE /sp|Q64525|H2B2B_MOUSE /tr|Q8CBB6|Q8CBB6_MOUSE /tr|G3X9D5|G3X9D5_MOUSE /	0	4	1	1
1080	WHR-HDAC.27963.27963.3.0.dta	3	3441.68	0	ILHTLLASGEDALDFTQESEPSYIGDVNPPGR	3441.68	null	46.5064	5.84422	0.00289	1	0.001989	0.577915	2	0	sp|Q8BJ71|NUP93_MOUSE /	0	4	1	1
1081	WHR-G.9189.9189.2.0.dta	2	1365.64	0	SQYEQLAEQNR	1365.64	null	144.416	5.84383	0.00289	1	0.001349	0.987816	2	0	gi|CON_IPI00009865.2|SWISS-PROT:P13645 /	0	2	1	1
1082	WHR-HDAC.18994.18994.2.0.dta	2	1342.63	0	SSLDSIEMAYAR	1342.63	null	133.19	5.83625	0.00291	1	0.000439	0.32697	2	0	sp|Q8BJ71|NUP93_MOUSE /	0	4	1	1
1083	WHR-HDAC.7988.7988.2.0.dta	2	1045.56	0	LSSPATLNSR	1045.56	null	139.073	5.83477	0.00292	1	0.000167	0.159722	2	0	gi|CON_Trypsin|SWISS-PROT:P00761|TRYP_PIG /	0	4	1	1
1084	WHR-HDAC.10777.10777.2.0.dta	2	1078.59	0	GASGSFVVVQK	1078.59	null	182.289	5.83161	0.00292	1	0.002566	2.37903	2	0	sp|Q3TEA8|HP1B3_MOUSE /tr|Z4YKB8|Z4YKB8_MOUSE /tr|Z4YKA3|Z4YKA3_MOUSE /tr|A2AM63|A2AM63_MOUSE /tr|A2AM65|A2AM65_MOUSE /	0	4	1	1
1085	WHR-HDAC.33390.33390.3.3.dta	3	2911.36	0	MWAIGKGFDEYMNLVLDDAEEIHSK	2911.36	null	91.9057	5.83106	0.00293	1	-0.005345	-1.83591	2	0	tr|E9PZG9|E9PZG9_MOUSE /	0	4	1	1
1086	WHR-HDAC.17170.17170.2.0.dta	2	1741.85	0	NYILDQTNVYGSAQR	1741.85	null	103.751	5.82597	0.00294	1	0.000115	0.066022	2	0	sp|Q8VDM6|HNRL1_MOUSE /	0	4	1	1
1087	WHR-HDAC.7326.7326.2.0.dta	2	1361.69	0	EVATNSELVQSGK	1361.69	null	150.517	5.82297	0.00295	1	0.001957	1.43718	2	0	sp|Q61781|K1C14_MOUSE /sp|Q9QWL7|K1C17_MOUSE /gi|CON_IPI00384444.5|SWISS-PROT:P02533 /gi|CON_IPI00450768.7|SWISS-PROT:Q04695 /gi|CON_IPI00230365.5|SWISS-PROT:Q9QWL7 /	0	4	1	1
1088	WHR-HDAC.6366.6366.2.0.dta	2	1024.49	0	EYEAALNSK	1024.49	null	196.317	5.82199	0.00295	1	6.5e-05	0.063446	2	0	sp|P14733|LMNB1_MOUSE /	0	4	1	1
1089	WHR-HDAC.13839.13839.2.0.dta	2	1161.62	0	EITALAPSTMK	1161.62	null	154.432	5.82154	0.00295	1	-0.001108	-0.953842	2	0	sp|P62737|ACTA_MOUSE /sp|P60710|ACTB_MOUSE /sp|P68033|ACTC_MOUSE /sp|P63260|ACTG_MOUSE /sp|P63268|ACTH_MOUSE /sp|P68134|ACTS_MOUSE /tr|E9Q1F2|E9Q1F2_MOUSE /tr|F8WGM8|F8WGM8_MOUSE /tr|B1ATY1|B1ATY1_MOUSE /gi|CON_IPI00698900.1|SWISS-PROT:P60712 /	0	4	1	1
1090	WHR-HDAC.18247.18247.2.0.dta	2	2157.02	0	AASADSTTEGTPTDGFTVLSTK	2157.02	null	108.374	5.82141	0.00295	1	-0.000224	-0.103847	2	0	sp|Q9QZQ8|H2AY_MOUSE /	0	4	1	1
1091	WHR-HDAC.19161.19161.2.0.dta	2	1342.63	0	SSLDSIEMAYAR	1342.63	null	157.164	5.8184	0.00296	1	-0.001898	-1.41364	2	0	sp|Q8BJ71|NUP93_MOUSE /	0	4	1	1
1092	WHR-3.12871.12871.2.0.dta	2	842.51	0	VATVSLPR	842.509	null	133.946	5.81469	0.00297	1	0.000362	0.429669	2	0	gi|CON_Trypsin|SWISS-PROT:P00761|TRYP_PIG /	0	1	1	1
1093	WHR-3.19496.19496.2.0.dta	2	1224.56	0	NMQDVVEDFK	1224.56	null	121.135	5.81256	0.00298	1	-0.000119	-0.097178	2	0	sp|Q9DCV7|K2C7_MOUSE /tr|D3Z6N5|D3Z6N5_MOUSE /gi|CON_IPI00406377.3|SWISS-PROT:Q9DCV7 /gi|CON_IPI00005859.3|SWISS-PROT:O95678 /	0	1	1	1
1094	WHR-HDAC.17221.17221.2.0.dta	2	1203.64	0	WTLLQEQGTK	1203.64	null	162.494	5.81108	0.00299	1	0.000567	0.471072	2	0	gi|CON_IPI00009867.3|SWISS-PROT:P13647 /gi|CON_IPI00300725.7|SWISS-PROT:P02538 /gi|CON_IPI00299145.9|SWISS-PROT:P48668 /gi|CON_IPI00293665.7|SWISS-PROT:P04259 /	0	4	1	1
1095	WHR-HDAC.10827.10827.2.0.dta	2	1257.69	0	ISLASSQAEPVR	1257.68	null	182.618	5.81047	0.00299	1	0.007187	5.71449	2	0	tr|E9PVX6|E9PVX6_MOUSE /	0	4	1	1
1096	WHR-HDAC.9874.9874.2.0.dta	2	1324.72	0	HAASTVQILGAEK	1324.72	null	176.205	5.80881	0.00299	1	0.000635	0.479346	2	0	sp|Q6DFW4|NOP58_MOUSE /tr|A0A0A0MQ76|A0A0A0MQ76_MOUSE /tr|A0A087WP00|A0A087WP00_MOUSE /tr|A0A087WQ46|A0A087WQ46_MOUSE /	0	4	1	1
1097	WHR-HDAC.33434.33434.3.0.dta	3	2338.17	0	EVAAFAQFGSDLDAATQQLLSR	2338.17	null	73.1782	5.80726	0.003	1	0.001095	0.468316	2	0	sp|Q03265|ATPA_MOUSE /tr|D3Z6F5|D3Z6F5_MOUSE /	0	4	1	1
1098	WHR-HDAC.10474.10474.2.0.dta	2	1107.57	0	ALAAAGYDVEK	1107.57	null	137.489	5.80206	0.00301	1	0.001734	1.56559	2	0	sp|P43277|H13_MOUSE /sp|P15864|H12_MOUSE /sp|P43274|H14_MOUSE /sp|Q07133|H1T_MOUSE /tr|I7HFT9|I7HFT9_MOUSE /	0	4	1	1
1099	WHR-HDAC.19170.19170.2.0.dta	2	1163.63	0	LVNELTEFAK	1163.63	null	132.121	5.8005	0.00302	1	-0.00081	-0.696097	2	0	gi|CON_IPI00708398.1|SWISS-PROT:P02769 /	0	4	1	1
1100	WHR-HDAC.30903.30903.3.0.dta	3	1931.17	0	VTIAQGGVLPNIQAVLLPK	1931.17	null	92.2231	5.79747	0.00303	1	0.000813	0.420989	2	0	sp|Q8CGP5|H2A1F_MOUSE /sp|Q8CGP6|H2A1H_MOUSE /sp|P22752|H2A1_MOUSE /sp|Q8CGP7|H2A1K_MOUSE /sp|Q6GSS7|H2A2A_MOUSE /sp|Q64523|H2A2C_MOUSE /sp|Q8BFU2|H2A3_MOUSE /sp|Q8R1M2|H2AJ_MOUSE /tr|Q8CGP4|Q8CGP4_MOUSE /tr|F8WIX8|F8WIX8_MOUSE /	0	4	1	1
1101	WHR-HDAC.16200.16200.2.0.dta	2	1310.64	0	YGEPSEVFINR	1310.64	null	176.851	5.79716	0.00303	1	-0.001039	-0.792744	2	0	sp|Q8R326|PSPC1_MOUSE /tr|F7D909|F7D909_MOUSE /	0	4	1	1
1102	WHR-HDAC.30293.30293.2.1.dta	2	1790.91	0	VQSDGQIVFIDDWIR	1790.91	null	135.8	5.7963	0.00303	1	0.000385	0.214975	2	0	sp|O70133|DHX9_MOUSE /tr|A0A087WPL5|A0A087WPL5_MOUSE /tr|E9QNN1|E9QNN1_MOUSE /	0	4	1	1
1103	WHR-HDAC.19608.19608.5.0.dta	5	2428.12	0	DKLESEMEDAYHEHQANLLR	2428.12	null	86.927	5.79193	0.00304	1	-0.000549	-0.226101	2	0	sp|Q8VIJ6|SFPQ_MOUSE /	0	4	1	1
1104	WHR-HDAC.11189.11189.2.0.dta	2	1633.8	0	SSTPLPTVSSSAENTR	1633.8	null	96.0876	5.78767	0.00306	1	0.001743	1.06684	2	0	sp|Q61029|LAP2B_MOUSE /sp|Q61033|LAP2A_MOUSE /	0	4	1	1
1105	WHR-3.16348.16348.2.0.dta	2	1148.58	0	DAETTLTELR	1148.58	null	120.993	5.78761	0.00306	1	0.001006	0.875865	2	0	sp|P05784|K1C18_MOUSE /gi|CON_IPI00311493.5|SWISS-PROT:P05784 /	0	1	1	1
1106	WHR-HDAC.26503.26503.2.0.dta	2	1867.97	0	VTPNPDLLDLVQTADEK	1867.96	null	85.537	5.78618	0.00306	1	0.000858	0.459323	2	0	sp|Q8CC35|SYNPO_MOUSE /tr|E9Q3E2|E9Q3E2_MOUSE /	0	4	1	1
1107	WHR-HDAC.15528.15528.2.0.dta	2	945.515	0	VPELFANR	945.515	null	180.138	5.78286	0.00307	1	2.2e-05	0.023268	2	0	sp|Q8VE37|RCC1_MOUSE /tr|Q6PFB2|Q6PFB2_MOUSE /	0	4	1	1
1108	WHR-HDAC.19090.19090.2.0.dta	2	1291.58	0	GYFEYIEENK	1291.58	null	161.109	5.77625	0.00309	1	-0.000909	-0.703787	2	0	sp|Q8VEK3|HNRPU_MOUSE /tr|G3XA10|G3XA10_MOUSE /	0	4	1	1
1109	WHR-HDAC.16345.16345.2.1.dta	2	1143.63	0	LAELEEALQK	1143.63	null	155.744	5.77557	0.00309	1	0.000129	0.112799	2	0	gi|CON_IPI00009867.3|SWISS-PROT:P13647 /	0	4	1	1
1110	WHR-HDAC.18249.18249.3.0.dta	3	1697.78	0	GYFEYIEENKYSR	1697.78	null	103.318	5.77048	0.00311	1	-0.001447	-0.852289	2	0	sp|Q8VEK3|HNRPU_MOUSE /tr|G3XA10|G3XA10_MOUSE /	0	4	1	1
1111	WHR-HDAC.11048.11048.2.0.dta	2	1265.65	0	KESYSVYVYK	1265.64	null	166.655	5.76996	0.00311	1	0.003842	3.03562	2	0	sp|Q64475|H2B1B_MOUSE /sp|Q6ZWY9|H2B1C_MOUSE /sp|P10853|H2B1F_MOUSE /sp|Q64478|H2B1H_MOUSE /sp|P10854|H2B1M_MOUSE /sp|Q8CGP2|H2B1P_MOUSE /sp|Q8CGP1|H2B1K_MOUSE /sp|Q64525|H2B2B_MOUSE /tr|Q8CBB6|Q8CBB6_MOUSE /tr|G3X9D5|G3X9D5_MOUSE /	0	4	1	1
1112	WHR-HDAC.21894.21894.3.0.dta	3	2775.38	0	AQEAAAEEPPPAVTPAASVSALDLGEQR	2775.38	null	69.0448	5.76621	0.00312	1	-0.000637	-0.229518	2	0	sp|Q9CXS4|CENPV_MOUSE /	0	4	1	1
1113	WHR-HDAC.11375.11375.2.0.dta	2	1265.64	0	KESYSVYVYK	1265.64	null	146.075	5.76081	0.00314	1	-0.000316	-0.249676	2	0	sp|Q64475|H2B1B_MOUSE /sp|Q6ZWY9|H2B1C_MOUSE /sp|P10853|H2B1F_MOUSE /sp|Q64478|H2B1H_MOUSE /sp|P10854|H2B1M_MOUSE /sp|Q8CGP2|H2B1P_MOUSE /sp|Q8CGP1|H2B1K_MOUSE /sp|Q64525|H2B2B_MOUSE /tr|Q8CBB6|Q8CBB6_MOUSE /tr|G3X9D5|G3X9D5_MOUSE /	0	4	1	1
1114	WHR-HDAC.22014.22014.3.0.dta	3	1713.78	0	GFAFVTFDDHDTVDK	1713.78	null	68.7419	5.76014	0.00314	1	2.1e-05	0.012254	2	0	sp|Q8BG05|ROA3_MOUSE /tr|B2RXM2|B2RXM2_MOUSE /tr|J3QNY1|J3QNY1_MOUSE /tr|E9Q7H5|E9Q7H5_MOUSE /tr|A2AL12|A2AL12_MOUSE /	0	4	1	1
1115	WHR-G-2.12839.12839.2.0.dta	2	1296.61	0	EEAESTLQSFR	1296.61	null	164.137	5.75995	0.00314	1	-0.000718	-0.553753	2	0	sp|P20152|VIME_MOUSE /tr|A0A0A6YWC8|A0A0A6YWC8_MOUSE /	0	3	1	1
1116	WHR-HDAC.20453.20453.2.0.dta	2	1382.7	0	YNILGTNTIMDK	1382.7	null	97.1908	5.75784	0.00315	1	0.000295	0.213351	2	0	sp|Q8VEK3|HNRPU_MOUSE /tr|G3XA10|G3XA10_MOUSE /	0	4	1	1
1117	WHR-HDAC.8195.8195.2.0.dta	2	1090.53	0	VTMQNLNDR	1090.53	null	196.474	5.75729	0.00315	1	-0.00119	-1.09121	2	0	sp|P02535|K1C10_MOUSE /sp|Q61781|K1C14_MOUSE /sp|Q9Z2K1|K1C16_MOUSE /sp|Q61414|K1C15_MOUSE /sp|Q8VCW2|K1C25_MOUSE /sp|Q9Z320|K1C27_MOUSE /tr|B1AQ77|B1AQ77_MOUSE /tr|A2A513|A2A513_MOUSE /gi|CON_IPI00217963.3|SWISS-PROT:P08779 /gi|CON_IPI00009865.2|SWISS-PROT:P13645 /gi|CON_IPI00384444.5|SWISS-PROT:P02533 /gi|CON_IPI00703407.2|TREMBL:Q148H6 /gi|CON_IPI00131209.3|TREMBL:Q3ZAW8;Q9EQD6;Q9EQD7 /gi|CON_…	0	4	1	1
1118	WHR-3.15991.15991.2.0.dta	2	842.509	0	VATVSLPR	842.509	null	113.251	5.75599	0.00315	1	-6e-06	-0.007122	2	0	gi|CON_Trypsin|SWISS-PROT:P00761|TRYP_PIG /	0	1	1	1
1119	WHR-G-2.15162.15162.2.0.dta	2	1212.68	0	ATGPPVSELITK	1212.68	null	146.581	5.75589	0.00315	1	0.000819	0.675362	2	0	sp|P43276|H15_MOUSE /	0	3	1	1
1120	WHR-HDAC.11517.11517.2.0.dta	2	1373.71	0	HVDYVADQIVSK	1373.71	null	151.003	5.75562	0.00315	1	0.000586	0.426583	2	0	sp|Q01320|TOP2A_MOUSE /	0	4	1	1
1121	WHR-HDAC.15022.15022.2.0.dta	2	1208.61	0	TAAENDFVTLK	1208.62	null	164.142	5.75391	0.00316	1	-0.001937	-1.60266	2	0	gi|CON_IPI00021304.1|SWISS-PROT:P35908 /	0	4	1	1
1122	WHR-HDAC.13946.13946.2.0.dta	2	1275.64	0	ELISNASDALDK	1275.64	null	125.042	5.75059	0.00317	1	-0.000285	-0.223417	2	0	sp|P08113|ENPL_MOUSE /sp|P11499|HS90B_MOUSE /tr|E9PX27|E9PX27_MOUSE /tr|D3Z1R1|D3Z1R1_MOUSE /	0	4	1	1
1123	WHR-HDAC.17211.17211.2.0.dta	2	1142.71	0	KQTALVELLK	1142.71	null	141.458	5.7484	0.00318	1	0.000115	0.100638	2	0	gi|CON_IPI00708398.1|SWISS-PROT:P02769 /	0	4	1	1
1124	WHR-HDAC.8539.8539.2.0.dta	2	1168.51	0	EDTEEYNLR	1168.51	null	196.551	5.74715	0.00318	1	0.0003	0.256737	2	0	sp|Q8BG05|ROA3_MOUSE /tr|B2RXM2|B2RXM2_MOUSE /tr|J3QNY1|J3QNY1_MOUSE /tr|E9Q7H5|E9Q7H5_MOUSE /tr|A2AL12|A2AL12_MOUSE /	0	4	1	1
1125	WHR-3.25629.25629.3.0.dta	3	2045.1	0	VFDEFKPLVEEPQNLIK	2045.1	null	57.0352	5.74464	0.00319	1	0.001221	0.597038	2	0	gi|CON_IPI00745872.2|SWISS-PROT:P02768-1 /	0	1	1	1
1126	WHR-HDAC.26052.26052.3.0.dta	3	1310.7	0	TVTAMDVVYALK	1310.7	null	143.579	5.74424	0.00319	1	-0.000397	-0.302891	2	0	sp|P62806|H4_MOUSE /	0	4	1	1
1127	WHR-HDAC.10311.10311.2.0.dta	2	1107.57	0	ALAAAGYDVEK	1107.57	null	138.648	5.74016	0.0032	1	0.001464	1.32181	2	0	sp|P43277|H13_MOUSE /sp|P15864|H12_MOUSE /sp|P43274|H14_MOUSE /sp|Q07133|H1T_MOUSE /tr|I7HFT9|I7HFT9_MOUSE /	0	4	1	1
1128	WHR-HDAC.22203.22203.2.0.dta	2	1741.86	0	ELDALDANDELTPLGR	1741.86	null	128.829	5.7397	0.00321	1	0.003421	1.96399	2	0	sp|O70133|DHX9_MOUSE /tr|A0A087WPL5|A0A087WPL5_MOUSE /tr|E9QNN1|E9QNN1_MOUSE /	0	4	1	1
1129	WHR-HDAC.27075.27075.2.0.dta	2	1310.7	0	TVTAMDVVYALK	1310.7	null	107.166	5.7378	0.00321	1	0.000247	0.188449	2	0	sp|P62806|H4_MOUSE /	0	4	1	1
1130	WHR-HDAC.24479.24479.2.0.dta	2	1357.78	0	QYPISLVLAPTR	1357.78	null	147.138	5.73534	0.00322	1	0.000133	0.097954	2	0	sp|P16381|DDX3L_MOUSE /sp|Q62167|DDX3X_MOUSE /sp|Q62095|DDX3Y_MOUSE /	0	4	1	1
1131	WHR-HDAC.12817.12817.3.0.dta	3	1752.87	0	NSNLVGAAHEELQQSR	1752.86	null	123.957	5.73318	0.00323	1	0.003713	2.11825	2	0	sp|P48678|LMNA_MOUSE /	0	4	1	1
1132	WHR-3.11683.11683.2.0.dta	2	1234.68	0	LKYENEVALR	1234.68	null	91.4521	5.73315	0.00323	1	-0.000815	-0.660091	2	0	gi|CON_IPI00009865.2|SWISS-PROT:P13645 /	0	1	1	1
1133	WHR-3.11143.11143.2.0.dta	2	1150.63	0	THYYAVAVVK	1150.63	null	160.926	5.72872	0.00324	1	0.000167	0.145138	2	0	sp|P08071|TRFL_MOUSE /	0	1	1	1
1134	WHR-G.8636.8636.2.0.dta	2	1090.53	0	VTMQNLNDR	1090.53	null	163.042	5.72772	0.00324	1	-0.000661	-0.606127	2	0	sp|P02535|K1C10_MOUSE /sp|Q61781|K1C14_MOUSE /sp|Q9Z2K1|K1C16_MOUSE /sp|Q61414|K1C15_MOUSE /sp|Q8VCW2|K1C25_MOUSE /sp|Q9Z320|K1C27_MOUSE /tr|B1AQ77|B1AQ77_MOUSE /tr|A2A513|A2A513_MOUSE /gi|CON_IPI00217963.3|SWISS-PROT:P08779 /gi|CON_IPI00009865.2|SWISS-PROT:P13645 /gi|CON_IPI00384444.5|SWISS-PROT:P02533 /gi|CON_IPI00703407.2|TREMBL:Q148H6 /gi|CON_IPI00131209.3|TREMBL:Q3ZAW8;Q9EQD6;Q9EQD7 /gi|CON_…	0	2	1	1
1135	WHR-3.27179.27179.3.0.dta	3	3264.52	0	DIENQYETQITQIEHEVSSSGQEVQSSAK	3264.51	null	46.3293	5.72568	0.00325	1	0.00348	1.06601	2	0	gi|CON_IPI00019359.3|SWISS-PROT:P35527 /	0	1	1	1
1136	WHR-G-2.18308.18308.2.0.dta	2	1104.6	0	MDAILTEAIK	1104.6	null	186.023	5.72435	0.00325	1	-0.000302	-0.273403	2	0	sp|Q3TEA8|HP1B3_MOUSE /tr|Z4YKB8|Z4YKB8_MOUSE /tr|A2AM62|A2AM62_MOUSE /tr|Z4YKA3|Z4YKA3_MOUSE /tr|A2AM63|A2AM63_MOUSE /	0	3	1	1
1137	WHR-HDAC.4142.4142.2.0.dta	2	1373.64	0	NPQNSSQSADGLR	1373.64	null	131.14	5.72357	0.00326	1	0.000142	0.103375	2	0	sp|Q9D883|U2AF1_MOUSE /	0	4	1	1
1138	WHR-HDAC.22533.22533.2.0.dta	2	1461.76	0	IFDEILVNAADNK	1461.76	null	166.804	5.72167	0.00326	1	0.002856	1.95381	2	0	sp|Q01320|TOP2A_MOUSE /sp|Q64511|TOP2B_MOUSE /	0	4	1	1
1139	WHR-HDAC.15804.15804.2.0.dta	2	841.514	0	GGVSLPALK	841.514	null	187.624	5.71666	0.00328	1	3.8e-05	0.045157	2	0	sp|P43276|H15_MOUSE /	0	4	1	1
1140	WHR-HDAC.27951.27951.2.0.dta	2	1770.89	0	LFIGGLSFETTDDSLR	1770.89	null	105.627	5.71547	0.00328	1	0.000106	0.059857	2	0	sp|Q8BG05|ROA3_MOUSE /tr|B2RXM2|B2RXM2_MOUSE /tr|J3QNY1|J3QNY1_MOUSE /tr|E9Q7H5|E9Q7H5_MOUSE /tr|A2AL12|A2AL12_MOUSE /	0	4	1	1
1141	WHR-HDAC.13567.13567.2.0.dta	2	1263.64	0	NPNGPYPYTLK	1263.64	null	182.424	5.71052	0.0033	1	-0.001576	-1.24719	2	0	sp|Q8R081|HNRPL_MOUSE /tr|G3UY38|G3UY38_MOUSE /tr|G5E924|G5E924_MOUSE /	0	4	1	1
1142	WHR-HDAC.20650.20650.2.0.dta	2	989.578	0	VFLENVIR	989.578	null	161.618	5.70765	0.00331	1	0.000587	0.593182	2	0	sp|P62806|H4_MOUSE /	0	4	1	1
1143	WHR-HDAC.19237.19237.2.0.dta	2	1396.77	0	TLVLSNLSYSATK	1396.77	null	105.035	5.70634	0.00331	1	-0.001015	-0.726678	2	0	sp|P09405|NUCL_MOUSE /	0	4	1	1
1144	WHR-HDAC.10388.10388.2.0.dta	2	1165.55	0	AAYEAELGDAR	1165.55	null	148.892	5.70349	0.00332	1	0.000293	0.251384	2	0	sp|P48678|LMNA_MOUSE /tr|D3YUF7|D3YUF7_MOUSE /	0	4	1	1
1145	WHR-HDAC.27349.27349.3.0.dta	3	2220.07	0	DYFEEYGKIDTIEIITDR	2220.07	null	91.4635	5.70078	0.00333	1	0.001121	0.504939	2	0	sp|O88569|ROA2_MOUSE /	0	4	1	1
1146	WHR-HDAC.11461.11461.2.0.dta	2	1336.62	0	EKLEMEMEAAR	1336.62	null	127.586	5.69664	0.00335	1	0.000324	0.242402	2	0	sp|Q99K48|NONO_MOUSE /	0	4	1	1
1147	WHR-HDAC.21918.21918.2.0.dta	2	1269.6	0	SEDVLDYGPFK	1269.6	null	171.858	5.6942	0.00335	1	-0.000573	-0.451323	2	0	sp|Q91YQ5|RPN1_MOUSE /	0	4	1	1
1148	WHR-HDAC.16823.16823.3.0.dta	3	2543.2	0	GPPDFSSDEEREPTPVLGSGASVGR	2543.2	null	56.1323	5.69247	0.00336	1	-0.000561	-0.220588	2	0	sp|Q61029|LAP2B_MOUSE /sp|Q61033|LAP2A_MOUSE /	0	4	1	1
1149	WHR-HDAC.7823.7823.2.0.dta	2	1045.56	0	LSSPATLNSR	1045.56	null	177.243	5.68688	0.00338	1	-0.000576	-0.550899	2	0	gi|CON_Trypsin|SWISS-PROT:P00761|TRYP_PIG /	0	4	1	1
1150	WHR-HDAC.25160.25160.4.0.dta	4	2513.37	0	LVSLVDHLHLEKDEAVVEQIAR	2513.37	null	47.7542	5.68095	0.0034	1	0.000528	0.210076	2	0	sp|Q7TPV4|MBB1A_MOUSE /	0	4	1	1
1151	WHR-HDAC.19872.19872.2.0.dta	2	1320.7	0	ALVEYEIDLQK	1320.7	null	173.155	5.67988	0.0034	1	-0.00258	-1.9535	2	0	sp|P11103|PARP1_MOUSE /tr|Q921K2|Q921K2_MOUSE /	0	4	1	1
1152	WHR-HDAC.16312.16312.3.0.dta	3	1439.81	0	RHPEYAVSVLLR	1439.81	null	160.094	5.67851	0.00341	1	-0.000912	-0.633416	2	0	gi|CON_IPI00708398.1|SWISS-PROT:P02769 /	0	4	1	1
1153	WHR-HDAC.26084.26084.2.0.dta	2	1310.7	0	TVTAMDVVYALK	1310.7	null	110.366	5.67583	0.00342	1	0.000817	0.62333	2	0	sp|P62806|H4_MOUSE /	0	4	1	1
1154	WHR-G-2.10109.10109.2.0.dta	2	1123.56	0	SLAAAGYDVEK	1123.56	null	129.848	5.67049	0.00343	1	-0.000226	-0.201146	2	0	sp|P43275|H11_MOUSE /	0	3	1	1
1155	WHR-HDAC.33401.33401.3.0.dta	3	2884.52	0	DELILEGNDIELVSNSAALIQQATTVK	2884.51	null	51.5071	5.66909	0.00344	1	0.003549	1.23036	2	0	sp|P51410|RL9_MOUSE /	0	4	1	1
1156	WHR-HDAC.13202.13202.2.0.dta	2	831.492	0	STELLIR	831.493	null	252.358	5.66852	0.00344	1	-0.001121	-1.34818	2	0	sp|P68433|H31_MOUSE /sp|P84228|H32_MOUSE /sp|P84244|H33_MOUSE /sp|P02301|H3C_MOUSE /tr|E0CZ27|E0CZ27_MOUSE /tr|F8WI35|F8WI35_MOUSE /	0	4	1	1
1157	WHR-HDAC.9340.9340.2.0.dta	2	1107.57	0	ALAAAGYDVEK	1107.57	null	142.012	5.66205	0.00346	1	-0.000329	-0.297047	2	0	sp|P43277|H13_MOUSE /sp|P15864|H12_MOUSE /sp|P43274|H14_MOUSE /sp|Q07133|H1T_MOUSE /tr|I7HFT9|I7HFT9_MOUSE /	0	4	1	1
1158	WHR-3.14067.14067.3.0.dta	3	1515.75	0	IWHHTFYNELR	1515.75	null	88.1086	5.66058	0.00347	1	0.000651	0.429491	2	0	sp|P60710|ACTB_MOUSE /sp|P68033|ACTC_MOUSE /sp|P63260|ACTG_MOUSE /sp|P68134|ACTS_MOUSE /tr|G3UYG0|G3UYG0_MOUSE /tr|G3UZ07|G3UZ07_MOUSE /tr|E9Q5F4|E9Q5F4_MOUSE /tr|E9Q606|E9Q606_MOUSE /gi|CON_IPI00698900.1|SWISS-PROT:P60712 /	0	1	1	1
1159	WHR-3.23362.23362.3.0.dta	3	1837.97	0	HGVQELEIELQSQLSK	1837.97	null	78.6104	5.65445	0.00349	1	0.000839	0.456483	2	0	gi|CON_IPI00019359.3|SWISS-PROT:P35527 /	0	1	1	1
1160	WHR-HDAC.33435.33435.3.0.dta	3	2027.91	0	GQNDLMGTAEDFADQFLR	2027.91	null	74.1309	5.65248	0.0035	1	0.000655	0.322992	2	0	sp|Q64310|SURF4_MOUSE /tr|E0CXD9|E0CXD9_MOUSE /	0	4	1	1
1161	WHR-HDAC.21696.21696.2.0.dta	2	1699.75	0	GFAFVTFDDHDSVDK	1699.76	null	144.666	5.65233	0.0035	1	-0.005282	-3.1075	2	0	sp|P49312|ROA1_MOUSE /tr|Q5EBP8|Q5EBP8_MOUSE /	0	4	1	1
1162	WHR-G-2.14489.14489.2.0.dta	2	1180.62	0	ISGLIYEETR	1180.62	null	120.434	5.65013	0.0035	1	0.003735	3.16359	2	0	sp|P62806|H4_MOUSE /	0	3	1	1
1163	WHR-3.4029.4029.3.0.dta	3	1194.61	0	KYEDEINKR	1194.61	null	86.4491	5.64966	0.00351	1	-0.000267	-0.223504	2	0	sp|Q3TTY5|K22E_MOUSE /gi|CON_IPI00021304.1|SWISS-PROT:P35908 /gi|CON_IPI00714876.1|ENSEMBL:ENSBTAP00000038253 /gi|CON_IPI00622240.4|SWISS-PROT:Q3TTY5 /gi|CON_IPI00008359.1|SWISS-PROT:Q01546 /gi|CON_IPI00290857.2|SWISS-PROT:P12035 /	0	1	1	1
1164	WHR-HDAC.27539.27539.2.0.dta	2	1340.8	0	IILDLISESPIK	1340.8	null	138.789	5.64859	0.00351	1	0.000586	0.437051	2	0	sp|P61979|HNRPK_MOUSE /tr|B2M1R6|B2M1R6_MOUSE /tr|H3BLP7|H3BLP7_MOUSE /tr|H3BKD0|H3BKD0_MOUSE /tr|H3BLL4|H3BLL4_MOUSE /tr|D3YWG1|D3YWG1_MOUSE /tr|H3BK96|H3BK96_MOUSE /tr|D3Z5X4|D3Z5X4_MOUSE /	0	4	1	1
1165	WHR-HDAC.20903.20903.3.0.dta	3	2105.1	0	VFLENVIRDAVTYTEHAK	2105.1	null	69.0516	5.64709	0.00352	1	0.000275	0.130635	2	0	sp|P62806|H4_MOUSE /	0	4	1	1
1166	WHR-HDAC.33127.33127.4.0.dta	4	3091.51	0	NAEIGNKDFELDVLEEAYTTEHWLVR	3091.5	null	62.6874	5.64638	0.00352	1	0.005306	1.71632	2	0	sp|P46978|STT3A_MOUSE /	0	4	1	1
1167	WHR-HDAC.8989.8989.3.0.dta	3	1516.7	0	QEYDESGPSIVHR	1516.7	null	93.3126	5.64393	0.00353	1	0.000216	0.142414	2	0	sp|P60710|ACTB_MOUSE /sp|P63260|ACTG_MOUSE /tr|E9Q1F2|E9Q1F2_MOUSE /tr|F8WGM8|F8WGM8_MOUSE /tr|B1ATY1|B1ATY1_MOUSE /gi|CON_IPI00698900.1|SWISS-PROT:P60712 /	0	4	1	1
1168	WHR-HDAC.26249.26249.2.0.dta	2	1310.7	0	TVTAMDVVYALK	1310.7	null	118.702	5.64303	0.00353	1	0.000823	0.627908	2	0	sp|P62806|H4_MOUSE /	0	4	1	1
1169	WHR-HDAC.11297.11297.2.0.dta	2	1015.58	0	LVLVGDGGTGK	1015.58	null	153.479	5.64056	0.00354	1	0.001203	1.18455	2	0	sp|P62827|RAN_MOUSE /tr|Q14AA6|Q14AA6_MOUSE /	0	4	1	1
1170	WHR-HDAC.12663.12663.2.0.dta	2	1250.6	0	DLPSADSVQYR	1250.6	null	158.115	5.64015	0.00354	1	-0.000395	-0.315848	2	0	tr|B9EJ54|B9EJ54_MOUSE /	0	4	1	1
1171	WHR-HDAC.20366.20366.2.0.dta	2	2141	0	PVTVEPMDQLDDEEGLPEK	2141	null	115.941	5.63967	0.00354	1	0.001402	0.654836	2	0	sp|Q99K48|NONO_MOUSE /	0	4	1	1
1172	WHR-HDAC.22066.22066.2.0.dta	2	1609.75	0	IESIQLMMDSETGR	1609.76	null	166.275	5.63905	0.00354	1	-0.004133	-2.56747	2	0	sp|Q8VH51|RBM39_MOUSE /tr|E9Q8F0|E9Q8F0_MOUSE /	0	4	1	1
1173	WHR-HDAC.25516.25516.2.0.dta	2	1662.8	0	DLGYEPLVNWEEAK	1662.8	null	165.592	5.63828	0.00355	1	0.000948	0.570122	2	0	sp|P24815|3BHS1_MOUSE /tr|A2AEP8|A2AEP8_MOUSE /	0	4	1	1
1174	WHR-HDAC.33478.33478.2.0.dta	2	1832.95	0	EDLAVFIEELEVVEAK	1832.95	null	155.314	5.63031	0.00357	1	0.000212	0.11566	2	0	sp|Q01320|TOP2A_MOUSE /	0	4	1	1
1175	WHR-HDAC.15614.15614.3.0.dta	3	1489.75	0	WKDSDEADLVLAK	1489.75	null	157.963	5.62913	0.00358	1	0.000768	0.515522	2	0	sp|P23198|CBX3_MOUSE /tr|Q9DCC5|Q9DCC5_MOUSE /	0	4	1	1
1176	WHR-HDAC.22226.22226.2.0.dta	2	1353.69	0	SLFSSIGEVESAK	1353.69	null	123.776	5.62724	0.00359	1	0.001316	0.972158	2	0	sp|P70372|ELAV1_MOUSE /	0	4	1	1
1177	WHR-HDAC.19775.19775.2.0.dta	2	1829.8	0	TDASSASSFLDSDELER	1829.8	null	121.789	5.62719	0.00359	1	0.000499	0.272707	2	0	sp|Q8VH51|RBM39_MOUSE /tr|E9Q8F0|E9Q8F0_MOUSE /tr|F7AA45|F7AA45_MOUSE /	0	4	1	1
1178	WHR-G.8764.8764.2.0.dta	2	1254.61	0	GFSSGSAVVSGGSR	1254.61	null	114.4	5.6236	0.0036	1	0.000601	0.479034	2	0	sp|Q3TTY5|K22E_MOUSE /gi|CON_IPI00021304.1|SWISS-PROT:P35908 /gi|CON_IPI00622240.4|SWISS-PROT:Q3TTY5 /	0	2	1	1
1179	WHR-HDAC.19246.19246.2.0.dta	2	1707.77	0	GSLGGGFSSGGFSGGSFSR	1707.77	null	87.2167	5.6231	0.0036	1	0.000782	0.457907	2	0	gi|CON_IPI00009865.2|SWISS-PROT:P13645 /	0	4	1	1
1180	WHR-G-2.17835.17835.2.0.dta	2	1180.62	0	ISGLIYEETR	1180.62	null	106.5	5.62309	0.0036	1	0.000388	0.328641	2	0	sp|P62806|H4_MOUSE /	0	3	1	1
1181	WHR-HDAC.30739.30739.3.0.dta	3	1931.17	0	VTIAQGGVLPNIQAVLLPK	1931.17	null	77.6797	5.62128	0.00361	1	0.000359	0.185898	2	0	sp|Q8CGP5|H2A1F_MOUSE /sp|Q8CGP6|H2A1H_MOUSE /sp|P22752|H2A1_MOUSE /sp|Q8CGP7|H2A1K_MOUSE /sp|Q6GSS7|H2A2A_MOUSE /sp|Q64523|H2A2C_MOUSE /sp|Q8BFU2|H2A3_MOUSE /sp|Q8R1M2|H2AJ_MOUSE /tr|Q8CGP4|Q8CGP4_MOUSE /tr|F8WIX8|F8WIX8_MOUSE /	0	4	1	1
1182	WHR-G.15853.15853.2.0.dta	2	1298.63	0	TTAENEFVMLK	1298.63	Oxidation[M](9)	153.985	5.61993	0.00361	1	-2.7e-05	-0.020791	2	0	sp|Q922U2|K2C5_MOUSE /gi|CON_IPI00009867.3|SWISS-PROT:P13647 /gi|CON_IPI00697851.1|SWISS-PROT:Q5XQN5 /gi|CON_IPI00139301.3|SWISS-PROT:Q922U2 /	0	2	1	1
1183	WHR-HDAC.10352.10352.2.0.dta	2	973.605	0	SGVSLAALKK	973.604	null	115.3	5.61383	0.00363	1	0.000645	0.662487	2	0	sp|P43275|H11_MOUSE /sp|P43277|H13_MOUSE /sp|P15864|H12_MOUSE /sp|P43274|H14_MOUSE /	0	4	1	1
1184	WHR-G-2.12420.12420.2.0.dta	2	1475.79	0	FLEQQNQVLQTK	1475.79	null	157.623	5.60859	0.00365	1	0.002073	1.40468	2	0	sp|Q6IFZ6|K2C1B_MOUSE /sp|P04104|K2C1_MOUSE /sp|Q9R0H5|K2C71_MOUSE /sp|Q6NXH9|K2C73_MOUSE /sp|Q6IFZ9|K2C74_MOUSE /gi|CON_IPI00220327.3|SWISS-PROT:P04264 /gi|CON_IPI00021304.1|SWISS-PROT:P35908 /gi|CON_IPI00714876.1|ENSEMBL:ENSBTAP00000038253 /gi|CON_IPI00347110.2|TREMBL:Q6NXH9 /gi|CON_IPI00462140.1|SWISS-PROT:Q6IFZ6 /gi|CON_IPI00468956.4|SWISS-PROT:Q9R0H5 /gi|CON_IPI00376379.3|SWISS-PROT:Q7Z794 /	0	3	1	1
1185	WHR-3.11746.11746.2.0.dta	2	1242.56	0	TEAESWYQTK	1242.56	null	123.689	5.60664	0.00366	1	-0.000909	-0.731552	2	0	sp|Q922U2|K2C5_MOUSE /gi|CON_IPI00009867.3|SWISS-PROT:P13647 /gi|CON_IPI00697851.1|SWISS-PROT:Q5XQN5 /gi|CON_IPI00139301.3|SWISS-PROT:Q922U2 /	0	1	1	1
1186	WHR-G-2.27954.27954.2.0.dta	2	1329.73	0	NLDLDSIIAEVK	1329.73	null	158.293	5.60539	0.00366	1	-0.000221	-0.1662	2	0	sp|Q8VED5|K2C79_MOUSE /gi|CON_IPI00009867.3|SWISS-PROT:P13647 /gi|CON_IPI00021304.1|SWISS-PROT:P35908 /gi|CON_IPI00300725.7|SWISS-PROT:P02538 /gi|CON_IPI00299145.9|SWISS-PROT:P48668 /gi|CON_IPI00293665.7|SWISS-PROT:P04259 /gi|CON_IPI00124499.2|TREMBL:Q8VED5 /gi|CON_IPI00005859.3|SWISS-PROT:O95678 /gi|CON_IPI00241841.9|SWISS-PROT:Q5XKE5 /	0	3	1	1
1187	WHR-HDAC.22070.22070.2.0.dta	2	1364.71	0	TVDNFVALATGEK	1364.71	null	115.331	5.60053	0.00368	1	0.000183	0.134095	2	0	sp|P24369|PPIB_MOUSE /	0	4	1	1
1188	WHR-HDAC.25472.25472.2.1.dta	2	1702.95	0	LLAAEAEELKPLFMK	1702.94	null	149.176	5.59928	0.00369	1	0.001115	0.654748	2	0	sp|Q61263|SOAT1_MOUSE /tr|A0A087WNN8|A0A087WNN8_MOUSE /tr|A0A087WSJ5|A0A087WSJ5_MOUSE /	0	4	1	1
1189	WHR-HDAC.17904.17904.2.0.dta	2	1114.65	0	INEILSNALK	1114.65	null	108.695	5.598	0.00369	1	-0.00022	-0.197372	2	0	sp|Q9D0E1|HNRPM_MOUSE /tr|B8JK32|B8JK32_MOUSE /tr|B8JK33|B8JK33_MOUSE /tr|F6W322|F6W322_MOUSE /	0	4	1	1
1190	WHR-HDAC.10410.10410.2.0.dta	2	1123.56	0	SLAAAGYDVEK	1123.56	null	177.306	5.59528	0.0037	1	-0.00162	-1.44184	2	0	sp|P43275|H11_MOUSE /	0	4	1	1
1191	WHR-G.22105.22105.2.0.dta	2	1096.53	0	DAETWFLSK	1096.53	null	154.566	5.59505	0.0037	1	-0.000371	-0.33834	2	0	gi|CON_IPI00217963.3|SWISS-PROT:P08779 /	0	2	1	1
1192	WHR-3.11024.11024.3.0.dta	3	1240.63	0	QSVESDIHGLR	1240.63	null	87.221	5.57946	0.00376	1	2.5e-05	0.020151	2	0	sp|P05784|K1C18_MOUSE /gi|CON_IPI00311493.5|SWISS-PROT:P05784 /	0	1	1	1
1193	WHR-HDAC.21302.21302.2.0.dta	2	1654.8	0	EGAFSNFPISEETVK	1654.8	null	125.963	5.57795	0.00377	1	0.003841	2.32113	2	0	sp|Q9JIK5|DDX21_MOUSE /	0	4	1	1
1194	WHR-HDAC.33198.33198.4.0.dta	4	4728.29	0	ALESAAGESEPVAAAAMALTLAGEQAPPPAPSEEHPDEELGFTIDIK	4728.29	null	9.70765	5.57791	0.00377	1	0.00046	0.097287	2	0	sp|Q8R326|PSPC1_MOUSE /	0	4	1	1
1195	WHR-HDAC.23645.23645.2.0.dta	2	1690.91	0	LFIGGLNVQTSESGLR	1690.91	null	107.848	5.5745	0.00378	1	-0.000251	-0.148441	2	0	sp|Q9CX86|ROA0_MOUSE /	0	4	1	1
1196	WHR-HDAC.30256.30256.2.0.dta	2	1790.91	0	VQSDGQIVFIDDWIR	1790.91	null	140.217	5.57415	0.00378	1	0.000431	0.24066	2	0	sp|O70133|DHX9_MOUSE /tr|A0A087WPL5|A0A087WPL5_MOUSE /tr|E9QNN1|E9QNN1_MOUSE /	0	4	1	1
1197	WHR-HDAC.21941.21941.2.0.dta	2	1117.66	0	LFLVQLQEK	1117.66	null	142.736	5.57362	0.00378	1	0.000362	0.323891	2	0	sp|Q9CQF3|CPSF5_MOUSE /	0	4	1	1
1198	WHR-G.17350.17350.2.0.dta	2	1109.49	0	DAEAWFNEK	1109.49	null	170.294	5.57308	0.00378	1	0.000354	0.319066	2	0	gi|CON_IPI00009865.2|SWISS-PROT:P13645 /gi|CON_IPI00703407.2|TREMBL:Q148H6 /gi|CON_IPI00328103.3|SWISS-PROT:Q7Z3Y8 /gi|CON_IPI00375911.2|SWISS-PROT:Q7Z3Z0 /gi|CON_IPI00418663.3|SWISS-PROT:Q7Z3Y7 /	0	2	1	1
1199	WHR-HDAC.18839.18839.2.0.dta	2	944.534	0	AGLQFPVGR	944.531	null	185.529	5.57268	0.00379	1	0.002577	2.72834	2	0	sp|Q8CGP5|H2A1F_MOUSE /sp|Q8CGP6|H2A1H_MOUSE /sp|P22752|H2A1_MOUSE /sp|Q8CGP7|H2A1K_MOUSE /sp|Q6GSS7|H2A2A_MOUSE /sp|Q64523|H2A2C_MOUSE /sp|Q8BFU2|H2A3_MOUSE /sp|Q64522|H2A2B_MOUSE /sp|Q8R1M2|H2AJ_MOUSE /sp|Q3THW5|H2AV_MOUSE /sp|P27661|H2AX_MOUSE /sp|P0C0S6|H2AZ_MOUSE /tr|Q3UA95|Q3UA95_MOUSE /tr|Q8CGP4|Q8CGP4_MOUSE /tr|G3UWL7|G3UWL7_MOUSE /tr|F8WIX8|F8WIX8_MOUSE /	0	4	1	1
1200	WHR-HDAC.20694.20694.2.0.dta	2	1326.7	0	TVTAMDVVYALK	1326.7	Oxidation[M](5)	127.171	5.57159	0.00379	1	0.000248	0.18693	2	0	sp|P62806|H4_MOUSE /	0	4	1	1
1201	WHR-3.18825.18825.2.0.dta	2	1283.71	0	HPEYAVSVLLR	1283.71	null	97.6561	5.57125	0.00379	1	-0.000312	-0.243045	2	0	gi|CON_IPI00708398.1|SWISS-PROT:P02769 /	0	1	1	1
1202	WHR-HDAC.19915.19915.2.0.dta	2	1388.76	0	QKVDSLLESLEK	1388.76	null	136.499	5.56981	0.0038	1	0.000752	0.541489	2	0	sp|Q9Z204|HNRPC_MOUSE /	0	4	1	1
1203	WHR-HDAC.21480.21480.2.0.dta	2	1291.69	0	EGVNIQYLDLK	1291.69	null	194.634	5.56133	0.00383	1	0.001662	1.28669	2	0	sp|Q8R0G9|NU133_MOUSE /	0	4	1	1
1204	WHR-HDAC.26163.26163.2.0.dta	2	1281.65	0	SLVQEMVGSFGK	1281.65	null	128.217	5.55804	0.00384	1	0.001393	1.08688	2	0	sp|Q6P4T2|U520_MOUSE /	0	4	1	1
1205	WHR-HDAC.18545.18545.3.0.dta	3	2774.32	0	SEPVKEEGSELEQPFAQATSSVGPDR	2774.31	null	52.9795	5.55702	0.00385	1	0.003771	1.35926	2	0	sp|D3YXK2|SAFB1_MOUSE /sp|Q80YR5|SAFB2_MOUSE /tr|S4R1M2|S4R1M2_MOUSE /	0	4	1	1
1206	WHR-G.14114.14114.2.0.dta	2	1179.6	0	YEELQITAGR	1179.6	null	167.559	5.55555	0.00385	1	0.002429	2.05917	2	0	gi|CON_IPI00220327.3|SWISS-PROT:P04264 /	0	2	1	1
1207	WHR-HDAC.19526.19526.2.1.dta	2	1104.6	0	MDAILTEAIK	1104.6	null	148.88	5.55419	0.00386	1	6.1e-05	0.055224	2	0	sp|Q3TEA8|HP1B3_MOUSE /tr|Z4YKB8|Z4YKB8_MOUSE /tr|A2AM62|A2AM62_MOUSE /tr|Z4YKA3|Z4YKA3_MOUSE /tr|A2AM63|A2AM63_MOUSE /	0	4	1	1
1208	WHR-HDAC.17208.17208.2.0.dta	2	1164.71	0	APQVLVLAPTR	1164.71	null	186.905	5.54963	0.00387	1	0.000819	0.703179	2	0	sp|Q9JIK5|DDX21_MOUSE /	0	4	1	1
1209	WHR-HDAC.21512.21512.2.0.dta	2	1228.62	0	VYSLFLDESR	1228.62	null	159.572	5.54887	0.00388	1	-0.000305	-0.248246	2	0	sp|Q9WTM5|RUVB2_MOUSE /	0	4	1	1
1210	WHR-3.19750.19750.3.0.dta	3	1661.94	0	KVESLQEEIAFLKK	1661.95	null	106.122	5.54799	0.00388	1	-0.006142	-3.69566	2	0	sp|P20152|VIME_MOUSE /tr|A0A0A6YWC8|A0A0A6YWC8_MOUSE /	0	1	1	1
1211	WHR-HDAC.7670.7670.2.1.dta	2	1324.67	0	GNLGAGNGNLQGPR	1324.67	null	116.734	5.54747	0.00388	1	0.000724	0.546551	2	0	sp|Q8K310|MATR3_MOUSE /tr|A0A087WSP7|A0A087WSP7_MOUSE /tr|A0A087WSF8|A0A087WSF8_MOUSE /tr|A0A087WQZ1|A0A087WQZ1_MOUSE /tr|A0A087WQ54|A0A087WQ54_MOUSE /	0	4	1	1
1212	WHR-HDAC.30265.30265.2.0.dta	2	1341.78	0	TSDLIVLGLPWK	1341.78	null	134.939	5.54609	0.00389	1	-0.000851	-0.634233	2	0	sp|Q921F2|TADBP_MOUSE /tr|Q6VYI5|Q6VYI5_MOUSE /tr|Q6VYI4|Q6VYI4_MOUSE /tr|Q8R0B4|Q8R0B4_MOUSE /tr|Q8BLD4|Q8BLD4_MOUSE /tr|A0A087WR97|A0A087WR97_MOUSE /tr|A0A087WRZ5|A0A087WRZ5_MOUSE /tr|A0A087WSE4|A0A087WSE4_MOUSE /tr|A0A087WQA5|A0A087WQA5_MOUSE /	0	4	1	1
1213	WHR-HDAC.13832.13832.2.1.dta	2	828.501	0	MVVPAALK	828.501	null	191.821	5.5439	0.0039	1	0.000244	0.294508	2	0	sp|P19253|RL13A_MOUSE /tr|S4R281|S4R281_MOUSE /tr|E9Q5A0|E9Q5A0_MOUSE /	0	4	1	1
1214	WHR-HDAC.25227.25227.2.0.dta	2	1707.81	0	QQSEEDLLLQDFSR	1707.82	null	145.457	5.54052	0.00391	1	-0.005092	-2.98158	2	0	sp|Q9DCF9|SSRG_MOUSE /	0	4	1	1
1215	WHR-HDAC.10825.10825.2.0.dta	2	1025.6	0	GTGIVSAPVPK	1025.6	null	188.725	5.53943	0.00391	1	0.003203	3.12305	2	0	sp|P25444|RS2_MOUSE /tr|D3YVC1|D3YVC1_MOUSE /tr|D3YWJ3|D3YWJ3_MOUSE /tr|D3Z536|D3Z536_MOUSE /tr|F6YTZ4|F6YTZ4_MOUSE /tr|J3QMG5|J3QMG5_MOUSE /tr|E9Q1N8|E9Q1N8_MOUSE /	0	4	1	1
1216	WHR-G-2.22191.22191.3.0.dta	3	2045.03	0	RHPYFYAPELLYYANK	2045.03	null	111.499	5.53812	0.00392	1	0.001507	0.736909	2	0	gi|CON_IPI00708398.1|SWISS-PROT:P02769 /	0	3	1	1
1217	WHR-3.12082.12082.2.0.dta	2	842.512	0	VATVSLPR	842.509	null	122.465	5.53792	0.00392	1	0.002775	3.29373	2	0	gi|CON_Trypsin|SWISS-PROT:P00761|TRYP_PIG /	0	1	1	1
1218	WHR-HDAC.22257.22257.2.0.dta	2	1303.74	0	FLAVGLVDNTVR	1303.74	null	141.223	5.53653	0.00392	1	0.000249	0.190989	2	0	sp|Q921M3|SF3B3_MOUSE /	0	4	1	1
1219	WHR-HDAC.8592.8592.2.0.dta	2	1298.64	0	QGGGGAGGSVPGIER	1298.64	null	101.031	5.53628	0.00393	1	5.9e-05	0.045432	2	0	sp|Q9D0E1|HNRPM_MOUSE /tr|B8JK32|B8JK32_MOUSE /tr|B8JK33|B8JK33_MOUSE /tr|F6W322|F6W322_MOUSE /	0	4	1	1
1220	WHR-HDAC.33216.33216.3.0.dta	3	2224.14	0	ADLEMQIESLTEELAYLKK	2224.14	null	100.152	5.53562	0.00393	1	0.001277	0.574154	2	0	gi|CON_IPI00009865.2|SWISS-PROT:P13645 /	0	4	1	1
1221	WHR-3.25292.25292.2.0.dta	2	2054.12	0	ILTATVDNANVLLQIDNAR	2054.12	null	59.9487	5.53394	0.00393	1	0.000982	0.478063	2	0	gi|CON_IPI00384444.5|SWISS-PROT:P02533 /	0	1	1	1
1222	WHR-HDAC.18226.18226.2.0.dta	2	1125.59	0	TPEIYLAYR	1125.59	null	219.471	5.53369	0.00394	1	-0.001548	-1.37527	2	0	sp|P97496|SMRC1_MOUSE /sp|Q6PDG5|SMRC2_MOUSE /tr|Q3UID0|Q3UID0_MOUSE /	0	4	1	1
1223	WHR-HDAC.9164.9164.2.1.dta	2	1520.74	0	ILDDSDSNTSVVQK	1520.74	null	95.2326	5.53362	0.00394	1	0.000457	0.300511	2	0	sp|Q9ERU9|RBP2_MOUSE /	0	4	1	1
1224	WHR-3.13699.13699.2.0.dta	2	842.509	0	VATVSLPR	842.509	null	138.698	5.53053	0.00395	1	-0.000386	-0.458155	2	0	gi|CON_Trypsin|SWISS-PROT:P00761|TRYP_PIG /	0	1	1	1
1225	WHR-HDAC.3878.3878.2.0.dta	2	1540.75	0	RMEELHNQEVQK	1540.75	null	158.331	5.52853	0.00396	1	-0.00129	-0.837253	2	0	sp|Q99K48|NONO_MOUSE /	0	4	1	1
1226	WHR-HDAC.15603.15603.2.0.dta	2	1921.92	0	QVDTEEAGMVTAATASNVK	1921.92	null	98.5046	5.52766	0.00396	1	0.001948	1.01357	2	0	sp|Q99JF8|PSIP1_MOUSE /tr|A2BI12|A2BI12_MOUSE /	0	4	1	1
1227	WHR-HDAC.13610.13610.2.0.dta	2	1661.82	0	KVEEAEPEEFVVEK	1661.83	null	195.223	5.52563	0.00397	1	-0.003046	-1.83292	2	0	sp|P23198|CBX3_MOUSE /tr|Q9DCC5|Q9DCC5_MOUSE /tr|D3Z313|D3Z313_MOUSE /tr|D3Z1A9|D3Z1A9_MOUSE /	0	4	1	1
1228	WHR-HDAC.24450.24450.2.0.dta	2	1720.76	0	ADEYTQNFYWDLR	1720.76	null	127.728	5.52371	0.00398	1	0.002355	1.36858	2	0	sp|Q9QZ82|CP11A_MOUSE /tr|A0A087WRU6|A0A087WRU6_MOUSE /	0	4	1	1
1229	WHR-G-2.14874.14874.2.0.dta	2	1228.67	0	TSGPPVSELITK	1228.68	null	159.799	5.52044	0.00399	1	-0.003332	-2.71186	2	0	sp|P43274|H14_MOUSE /	0	3	1	1
1230	WHR-HDAC.14714.14714.2.0.dta	2	1131.57	0	ENMEAISPLK	1131.57	null	161.709	5.51955	0.00399	1	0.00037	0.326979	2	0	sp|Q9Z2N8|ACL6A_MOUSE /tr|D3YVN1|D3YVN1_MOUSE /tr|A0A0A6YWG8|A0A0A6YWG8_MOUSE /tr|A0A0A6YWR1|A0A0A6YWR1_MOUSE /	0	4	1	1
1231	WHR-HDAC.14545.14545.2.0.dta	2	845.51	0	SGVSLAALK	845.509	null	134.225	5.51846	0.004	1	0.000603	0.71318	2	0	sp|P43275|H11_MOUSE /sp|P43277|H13_MOUSE /sp|P15864|H12_MOUSE /sp|P43274|H14_MOUSE /	0	4	1	1
1232	WHR-HDAC.7945.7945.2.0.dta	2	1134.54	0	DAVTYTEHAK	1134.54	null	188.846	5.51798	0.004	1	0.000891	0.785339	2	0	sp|P62806|H4_MOUSE /	0	4	1	1
1233	WHR-HDAC.13751.13751.2.0.dta	2	1173.65	0	IGSLIDVNQSK	1173.65	null	143.652	5.51667	0.004	1	-0.001254	-1.06846	2	0	sp|Q9CQL1|MGN2_MOUSE /sp|P61327|MGN_MOUSE /tr|A0A023T778|A0A023T778_MOUSE /tr|G3UYI5|G3UYI5_MOUSE /tr|G3UZW7|G3UZW7_MOUSE /	0	4	1	1
1234	WHR-HDAC.8437.8437.2.0.dta	2	1134.54	0	DAVTYTEHAK	1134.54	null	186.167	5.51564	0.00401	1	-0.001015	-0.894634	2	0	sp|P62806|H4_MOUSE /	0	4	1	1
1235	WHR-HDAC.16610.16610.2.0.dta	2	1078.55	0	DGTGVVEFVR	1078.55	null	185.226	5.5138	0.00401	1	0.000681	0.631402	2	0	sp|Q6PDM2|SRSF1_MOUSE /tr|F7AI47|F7AI47_MOUSE /tr|H7BX95|H7BX95_MOUSE /	0	4	1	1
1236	WHR-HDAC.24987.24987.2.0.dta	2	1724.92	0	IQELENLPGSLAGDLR	1724.92	null	108.887	5.51283	0.00402	1	0.002697	1.56355	2	0	sp|Q3TKT4|SMCA4_MOUSE /tr|G3UX35|G3UX35_MOUSE /	0	4	1	1
1237	WHR-G.17185.17185.2.0.dta	2	1109.49	0	DAEAWFNEK	1109.49	null	171.537	5.5124	0.00402	1	0.000848	0.764315	2	0	gi|CON_IPI00009865.2|SWISS-PROT:P13645 /gi|CON_IPI00703407.2|TREMBL:Q148H6 /gi|CON_IPI00328103.3|SWISS-PROT:Q7Z3Y8 /gi|CON_IPI00375911.2|SWISS-PROT:Q7Z3Z0 /gi|CON_IPI00418663.3|SWISS-PROT:Q7Z3Y7 /	0	2	1	1
1238	WHR-HDAC.13487.13487.2.0.dta	2	1025.61	0	IGGIGTVPVGR	1025.61	null	111.951	5.51155	0.00402	1	-0.00087	-0.848276	2	0	sp|P10126|EF1A1_MOUSE /sp|P62631|EF1A2_MOUSE /	0	4	1	1
1239	WHR-G-2.17930.17930.2.0.dta	2	1482.8	0	TVTAMDVVYALKR	1482.8	Oxidation[M](5)	105.876	5.50687	0.00404	1	-0.002006	-1.35285	2	0	sp|P62806|H4_MOUSE /	0	3	1	1
1240	WHR-HDAC.19172.19172.2.0.dta	2	1316.64	0	NELESYAYSLK	1316.64	null	160.526	5.50438	0.00405	1	-0.00138	-1.04812	2	0	sp|P20029|GRP78_MOUSE /	0	4	1	1
1241	WHR-HDAC.19255.19255.2.0.dta	2	1291.58	0	GYFEYIEENK	1291.58	null	156.645	5.50371	0.00406	1	-0.000491	-0.380153	2	0	sp|Q8VEK3|HNRPU_MOUSE /tr|G3XA10|G3XA10_MOUSE /	0	4	1	1
1242	WHR-3.13035.13035.2.0.dta	2	842.509	0	VATVSLPR	842.509	null	134.788	5.50356	0.00406	1	-0.000225	-0.267059	2	0	gi|CON_Trypsin|SWISS-PROT:P00761|TRYP_PIG /	0	1	1	1
1243	WHR-3.12662.12662.2.0.dta	2	1074.52	0	QFSSSYLSR	1074.52	null	173.416	5.50276	0.00406	1	0.002108	1.9618	2	0	gi|CON_IPI00019359.3|SWISS-PROT:P35527 /	0	1	1	1
1244	WHR-G.21436.21436.2.0.dta	2	1475.75	0	WELLQQVDTSTR	1475.75	null	126.257	5.49927	0.00407	1	0.000341	0.231069	2	0	gi|CON_IPI00220327.3|SWISS-PROT:P04264 /	0	2	1	1
1245	WHR-HDAC.4437.4437.2.0.dta	2	1134.55	0	DAVTYTEHAK	1134.54	null	161.368	5.49816	0.00408	1	0.003846	3.38991	2	0	sp|P62806|H4_MOUSE /	0	4	1	1
1246	WHR-HDAC.8411.8411.2.0.dta	2	1059.54	0	QPDSGISSIR	1059.54	null	174.688	5.49393	0.00409	1	0.000629	0.593652	2	0	sp|Q91YQ5|RPN1_MOUSE /	0	4	1	1
1247	WHR-HDAC.17394.17394.3.0.dta	3	1221.72	0	TPLHEIALSIK	1221.72	null	113.965	5.48851	0.00412	1	-0.000146	-0.119504	2	0	sp|O70133|DHX9_MOUSE /tr|A0A087WPL5|A0A087WPL5_MOUSE /tr|E9QNN1|E9QNN1_MOUSE /	0	4	1	1
1248	WHR-G-2.12570.12570.2.0.dta	2	1475.79	0	FLEQQNQVLQTK	1475.79	null	144.856	5.48795	0.00412	1	0.002039	1.38164	2	0	sp|Q6IFZ6|K2C1B_MOUSE /sp|P04104|K2C1_MOUSE /sp|Q9R0H5|K2C71_MOUSE /sp|Q6NXH9|K2C73_MOUSE /sp|Q6IFZ9|K2C74_MOUSE /gi|CON_IPI00220327.3|SWISS-PROT:P04264 /gi|CON_IPI00021304.1|SWISS-PROT:P35908 /gi|CON_IPI00714876.1|ENSEMBL:ENSBTAP00000038253 /gi|CON_IPI00347110.2|TREMBL:Q6NXH9 /gi|CON_IPI00462140.1|SWISS-PROT:Q6IFZ6 /gi|CON_IPI00468956.4|SWISS-PROT:Q9R0H5 /gi|CON_IPI00376379.3|SWISS-PROT:Q7Z794 /	0	3	1	1
1249	WHR-HDAC.33131.33131.3.0.dta	3	2871.24	0	SSAQLLEDWGMEDIDHVFSEEDYR	2871.24	null	56.058	5.48746	0.00412	1	-0.001446	-0.503615	2	0	sp|Q6PDQ2|CHD4_MOUSE /tr|E9QAS4|E9QAS4_MOUSE /tr|E9QAS5|E9QAS5_MOUSE /	0	4	1	1
1250	WHR-HDAC.26889.26889.2.0.dta	2	1267.69	0	LLEVYDQLFK	1267.69	null	158.935	5.48696	0.00412	1	0.00097	0.765169	2	0	sp|Q99P88|NU155_MOUSE /	0	4	1	1
1251	WHR-3.15169.15169.2.0.dta	2	1357.71	0	QQLETLQLDGGR	1357.71	null	119.971	5.48631	0.00413	1	0.000399	0.293878	2	0	sp|Q9DCV7|K2C7_MOUSE /tr|D3Z6N5|D3Z6N5_MOUSE /gi|CON_IPI00406377.3|SWISS-PROT:Q9DCV7 /	0	1	1	1
1252	WHR-HDAC.4087.4087.2.0.dta	2	1197.55	0	GGSISGGGYGSGGGK	1197.55	null	82.6165	5.48241	0.00414	1	-0.000469	-0.391633	2	0	gi|CON_IPI00021304.1|SWISS-PROT:P35908 /	0	4	1	1
1253	WHR-G.23389.23389.3.0.dta	3	1837.97	0	HGVQELEIELQSQLSK	1837.97	null	127.587	5.48188	0.00414	1	-0.000186	-0.101199	2	0	gi|CON_IPI00019359.3|SWISS-PROT:P35527 /	0	2	1	1
1254	WHR-HDAC.16134.16134.2.0.dta	2	995.504	0	SDVEAIFSK	995.504	null	158.87	5.48111	0.00415	1	5.2e-05	0.052235	2	0	sp|Q9Z204|HNRPC_MOUSE /	0	4	1	1
1255	WHR-HDAC.14407.14407.2.0.dta	2	1267.62	0	TLYESELADAR	1267.62	null	122.615	5.48079	0.00415	1	0.000106	0.083622	2	0	sp|P21619|LMNB2_MOUSE /	0	4	1	1
1256	WHR-G.23227.23227.3.0.dta	3	1837.97	0	HGVQELEIELQSQLSK	1837.97	null	133.166	5.47991	0.00415	1	0.002312	1.25791	2	0	gi|CON_IPI00019359.3|SWISS-PROT:P35527 /	0	2	1	1
1257	WHR-HDAC.30159.30159.2.0.dta	2	1790.91	0	VQSDGQIVFIDDWIR	1790.91	null	123.426	5.47983	0.00415	1	0.000529	0.295381	2	0	sp|O70133|DHX9_MOUSE /tr|A0A087WPL5|A0A087WPL5_MOUSE /tr|E9QNN1|E9QNN1_MOUSE /	0	4	1	1
1258	WHR-HDAC.26166.26166.2.0.dta	2	1261.66	0	NLPFDLTWQK	1261.66	null	171.364	5.47963	0.00415	1	0.00066	0.523121	2	0	sp|Q8C854|MYEF2_MOUSE /tr|F6XJA1|F6XJA1_MOUSE /tr|G8JL68|G8JL68_MOUSE /tr|A2ATP6|A2ATP6_MOUSE /tr|A2ATP5|A2ATP5_MOUSE /	0	4	1	1
1259	WHR-3.13205.13205.2.0.dta	2	842.509	0	VATVSLPR	842.509	null	132.841	5.4758	0.00417	1	-0.000315	-0.373883	2	0	gi|CON_Trypsin|SWISS-PROT:P00761|TRYP_PIG /	0	1	1	1
1260	WHR-G-2.19368.19368.2.0.dta	2	989.581	0	VFLENVIR	989.578	null	154.488	5.47157	0.00419	1	0.00337	3.40549	2	0	sp|P62806|H4_MOUSE /	0	3	1	1
1261	WHR-G.6183.6183.2.0.dta	2	1340.67	0	SKAEAESLYQSK	1340.67	null	118.202	5.47023	0.00419	1	-0.001528	-1.13973	2	0	gi|CON_IPI00220327.3|SWISS-PROT:P04264 /	0	2	1	1
1262	WHR-HDAC.9057.9057.3.0.dta	3	1974.97	0	NGDRGETGPAGPAGPIGPAGAR	1974.97	null	86.68	5.46977	0.00419	1	-0.002278	-1.15343	2	0	sp|P11087|CO1A1_MOUSE /	0	4	1	1
1263	WHR-G-2.10175.10175.2.0.dta	2	1107.57	0	ALAAAGYDVEK	1107.57	null	139.699	5.4691	0.0042	1	0.000563	0.508321	2	0	sp|P43277|H13_MOUSE /sp|P15864|H12_MOUSE /sp|P43274|H14_MOUSE /sp|Q07133|H1T_MOUSE /tr|I7HFT9|I7HFT9_MOUSE /	0	3	1	1
1264	WHR-HDAC.21773.21773.3.0.dta	3	1699.76	0	GFAFVTFDDHDSVDK	1699.76	null	79.1946	5.46851	0.0042	1	-0.000927	-0.545371	2	0	sp|P49312|ROA1_MOUSE /tr|Q5EBP8|Q5EBP8_MOUSE /	0	4	1	1
1265	WHR-HDAC.13858.13858.4.0.dta	4	4532.74	0	VKLDEDDEDDDEDDEDDEDDDDDDFDEEETEEKVPVKK	4532.74	null	17.7936	5.46831	0.0042	1	-0.000498	-0.109867	2	0	sp|Q61937|NPM_MOUSE /tr|Q9DAY9|Q9DAY9_MOUSE /tr|Q5SQB5|Q5SQB5_MOUSE /tr|Q5SQB0|Q5SQB0_MOUSE /	0	4	1	1
1266	WHR-G-2.12256.12256.2.0.dta	2	831.493	0	STELLIR	831.493	null	240.155	5.46517	0.00421	1	-0.000186	-0.223694	2	0	sp|P68433|H31_MOUSE /sp|P84228|H32_MOUSE /sp|P84244|H33_MOUSE /sp|P02301|H3C_MOUSE /tr|E0CZ27|E0CZ27_MOUSE /tr|F8WI35|F8WI35_MOUSE /	0	3	1	1
1267	WHR-HDAC.8525.8525.2.0.dta	2	1120.52	0	GMGPGTPAGYGR	1120.52	null	145.161	5.46483	0.00422	1	-0.000892	-0.796059	2	0	sp|Q8VIJ6|SFPQ_MOUSE /	0	4	1	1
1268	WHR-HDAC.14559.14559.2.0.dta	2	1017.54	0	VLEGMDVVR	1017.54	null	147.884	5.46407	0.00422	1	4.1e-05	0.040293	2	0	sp|P24369|PPIB_MOUSE /	0	4	1	1
1269	WHR-HDAC.18094.18094.2.1.dta	2	1149.59	0	FDAGELITQR	1149.59	null	136.908	5.46386	0.00422	1	0.000199	0.173105	2	0	sp|P67778|PHB_MOUSE /tr|Q5SQG5|Q5SQG5_MOUSE /	0	4	1	1
1270	WHR-HDAC.14997.14997.2.0.dta	2	1211.57	0	SQAFIEMETR	1211.57	null	147.189	5.46047	0.00423	1	-0.000208	-0.171678	2	0	sp|Q8K310|MATR3_MOUSE /tr|A0A087WSP7|A0A087WSP7_MOUSE /tr|A0A087WQZ1|A0A087WQZ1_MOUSE /	0	4	1	1
1271	WHR-3.9352.9352.2.0.dta	2	1254.61	0	GFSSGSAVVSGGSR	1254.61	null	65.4719	5.45993	0.00424	1	-0.000238	-0.189701	2	0	sp|Q3TTY5|K22E_MOUSE /gi|CON_IPI00021304.1|SWISS-PROT:P35908 /gi|CON_IPI00622240.4|SWISS-PROT:Q3TTY5 /	0	1	1	1
1272	WHR-HDAC.25646.25646.2.0.dta	2	2148.03	0	GDVAEGDLIEHFSQFGAVEK	2148.02	null	118.327	5.45852	0.00424	1	0.001147	0.533979	2	0	sp|Q9CX86|ROA0_MOUSE /	0	4	1	1
1273	WHR-HDAC.17255.17255.2.0.dta	2	1109.49	0	DAEAWFNEK	1109.49	null	176.973	5.45816	0.00424	1	0.00027	0.243355	2	0	gi|CON_IPI00009865.2|SWISS-PROT:P13645 /gi|CON_IPI00703407.2|TREMBL:Q148H6 /gi|CON_IPI00328103.3|SWISS-PROT:Q7Z3Y8 /gi|CON_IPI00375911.2|SWISS-PROT:Q7Z3Z0 /gi|CON_IPI00418663.3|SWISS-PROT:Q7Z3Y7 /	0	4	1	1
1274	WHR-G.8903.8903.3.0.dta	3	3223.28	0	GGSGGSHGGGSGFGGESGGSYGGGEEASGSGGGYGGGSGK	3223.28	null	33.3321	5.45764	0.00425	1	-0.001701	-0.527723	2	0	gi|CON_IPI00019359.3|SWISS-PROT:P35527 /	0	2	1	1
1275	WHR-G.28680.28680.2.0.dta	2	1302.72	0	SLDLDSIIAEVK	1302.72	null	111.415	5.45562	0.00425	1	0.003525	2.70589	2	0	sp|P50446|K2C6A_MOUSE /sp|Q9Z331|K2C6B_MOUSE /sp|Q922U2|K2C5_MOUSE /sp|Q8BGZ7|K2C75_MOUSE /tr|Q3UV11|Q3UV11_MOUSE /gi|CON_IPI00220327.3|SWISS-PROT:P04264 /gi|CON_IPI00697851.1|SWISS-PROT:Q5XQN5 /gi|CON_IPI00131368.3|SWISS-PROT:P50446 /gi|CON_IPI00139301.3|SWISS-PROT:Q922U2 /gi|CON_IPI00221797.1|TREMBL:Q8BGZ7;Q99MH7 /	0	2	1	1
1276	WHR-HDAC.9929.9929.3.0.dta	3	1666.84	0	RVSISEGDDKIEYR	1666.84	null	125.089	5.45553	0.00425	1	0.000209	0.125387	2	0	sp|P35550|FBRL_MOUSE /	0	4	1	1
1277	WHR-G-2.10016.10016.2.0.dta	2	1107.57	0	ALAAAGYDVEK	1107.57	null	129.751	5.45407	0.00426	1	0.001749	1.57914	2	0	sp|P43277|H13_MOUSE /sp|P15864|H12_MOUSE /sp|P43274|H14_MOUSE /sp|Q07133|H1T_MOUSE /tr|I7HFT9|I7HFT9_MOUSE /	0	3	1	1
1278	WHR-HDAC.27638.27638.2.1.dta	2	1621.75	0	GFAFVYFENVDDAK	1621.75	null	117.832	5.45399	0.00426	1	0.000141	0.086943	2	0	sp|P62996|TRA2B_MOUSE /tr|F8WJG3|F8WJG3_MOUSE /	0	4	1	1
1279	WHR-HDAC.15995.15995.2.0.dta	2	1345.74	0	AGVNTVTTLVENK	1345.73	null	150.661	5.45346	0.00426	1	0.003232	2.40167	2	0	sp|P12970|RL7A_MOUSE /tr|F6SSI5|F6SSI5_MOUSE /	0	4	1	1
1280	WHR-G-2.18241.18241.2.0.dta	2	1163.63	0	LVNELTEFAK	1163.63	null	124.231	5.45339	0.00426	1	-0.000303	-0.260392	2	0	gi|CON_IPI00708398.1|SWISS-PROT:P02769 /	0	3	1	1
1281	WHR-G-2.18840.18840.2.0.dta	2	944.531	0	AGLQFPVGR	944.531	null	162.912	5.45283	0.00427	1	2.7e-05	0.028586	2	0	sp|Q8CGP5|H2A1F_MOUSE /sp|Q8CGP6|H2A1H_MOUSE /sp|P22752|H2A1_MOUSE /sp|Q8CGP7|H2A1K_MOUSE /sp|Q6GSS7|H2A2A_MOUSE /sp|Q64523|H2A2C_MOUSE /sp|Q8BFU2|H2A3_MOUSE /sp|Q64522|H2A2B_MOUSE /sp|Q8R1M2|H2AJ_MOUSE /sp|Q3THW5|H2AV_MOUSE /sp|P27661|H2AX_MOUSE /sp|P0C0S6|H2AZ_MOUSE /tr|Q3UA95|Q3UA95_MOUSE /tr|Q8CGP4|Q8CGP4_MOUSE /tr|G3UWL7|G3UWL7_MOUSE /tr|F8WIX8|F8WIX8_MOUSE /	0	3	1	1
1282	WHR-G-2.9175.9175.2.0.dta	2	1093.55	0	ALAAGGYDVEK	1093.55	null	123.328	5.45198	0.00427	1	0.00013	0.118879	2	0	sp|P43276|H15_MOUSE /	0	3	1	1
1283	WHR-HDAC.8716.8716.2.0.dta	2	1365.64	0	SQYEQLAEQNR	1365.64	null	129.98	5.4507	0.00427	1	4e-06	0.002929	2	0	gi|CON_IPI00009865.2|SWISS-PROT:P13645 /	0	4	1	1
1284	WHR-3.10600.10600.2.0.dta	2	986.437	0	DYNHYFK	986.437	null	178.448	5.45033	0.00428	1	0.000229	0.232149	2	0	sp|P19001|K1C19_MOUSE /gi|CON_IPI00112947.1|SWISS-PROT:P19001 /	0	1	1	1
1285	WHR-G.8361.8361.2.0.dta	2	1045.56	0	LSSPATLNSR	1045.56	null	145.81	5.44985	0.00428	1	0.000351	0.335704	2	0	gi|CON_Trypsin|SWISS-PROT:P00761|TRYP_PIG /	0	2	1	1
1286	WHR-HDAC.12688.12688.2.0.dta	2	1752.86	0	NSNLVGAAHEELQQSR	1752.86	null	59.9737	5.44897	0.00428	1	0.000772	0.440423	2	0	sp|P48678|LMNA_MOUSE /	0	4	1	1
1287	WHR-HDAC.9342.9342.2.0.dta	2	1283.65	0	ELTAPDENVPAK	1283.65	null	158.608	5.4471	0.00429	1	0.002081	1.62116	2	0	sp|Q04750|TOP1_MOUSE /	0	4	1	1
1288	WHR-HDAC.19214.19214.2.0.dta	2	996.608	0	AVDLQILPK	996.609	null	164.555	5.44658	0.00429	1	-0.000406	-0.407382	2	0	sp|P47911|RL6_MOUSE /tr|E9PUX4|E9PUX4_MOUSE /	0	4	1	1
1289	WHR-G.10554.10554.2.0.dta	2	1165.59	0	LENEIQTYR	1165.58	null	132.01	5.44425	0.0043	1	0.001194	1.02438	2	0	sp|P02535|K1C10_MOUSE /tr|A2A513|A2A513_MOUSE /gi|CON_IPI00009865.2|SWISS-PROT:P13645 /gi|CON_IPI00798492.2|SWISS-PROT:P02535-1 /	0	2	1	1
1290	WHR-HDAC.24656.24656.2.0.dta	2	2007.89	0	TIGGGDDSFNTFFSETGAGK	2007.89	null	63.0032	5.44156	0.00431	1	-0.003168	-1.57777	2	0	sp|P68369|TBA1A_MOUSE /sp|P05213|TBA1B_MOUSE /sp|P68373|TBA1C_MOUSE /sp|P05214|TBA3_MOUSE /gi|CON_IPI00700865.3|ENSEMBL:ENSBTAP00000016242 /	0	4	1	1
1291	WHR-G-2.15077.15077.2.0.dta	2	1198.67	0	ASGPPVSELITK	1198.67	null	144.438	5.44138	0.00431	1	0.0025	2.08565	2	0	sp|P43277|H13_MOUSE /sp|P15864|H12_MOUSE /	0	3	1	1
1292	WHR-HDAC.15438.15438.2.0.dta	2	826.551	0	VVLVLAGR	826.551	null	149.612	5.44	0.00432	1	-0.000118	-0.142762	2	0	sp|P61358|RL27_MOUSE /	0	4	1	1
1293	WHR-G.8514.8514.2.0.dta	2	1045.56	0	LSSPATLNSR	1045.56	null	144.869	5.43435	0.00435	1	0.000238	0.227628	2	0	gi|CON_Trypsin|SWISS-PROT:P00761|TRYP_PIG /	0	2	1	1
1294	WHR-HDAC.10467.10467.2.0.dta	2	1200.63	0	ANSNLVLQADR	1200.63	null	150.121	5.4334	0.00435	1	-0.000702	-0.584692	2	0	sp|Q6P4T2|U520_MOUSE /	0	4	1	1
1295	WHR-HDAC.22674.22674.2.0.dta	2	1950.07	0	HLQLAIRGDEELDSLIK	1950.07	null	107.371	5.43196	0.00436	1	-1.5e-05	-0.007692	2	0	sp|Q3THW5|H2AV_MOUSE /sp|P0C0S6|H2AZ_MOUSE /tr|Q8R029|Q8R029_MOUSE /	0	4	1	1
1296	WHR-HDAC.25942.25942.3.0.dta	3	2332.21	0	QPNIISQLDPVNEHMLNTIR	2332.21	null	68.2191	5.4292	0.00437	1	-0.002255	-0.966895	2	0	sp|O70133|DHX9_MOUSE /tr|A0A087WPL5|A0A087WPL5_MOUSE /tr|E9QNN1|E9QNN1_MOUSE /	0	4	1	1
1297	WHR-HDAC.8606.8606.2.0.dta	2	1248.63	0	VYVGNLGNNGNK	1248.63	null	118.206	5.42804	0.00437	1	3.2e-05	0.025628	2	0	sp|P84104|SRSF3_MOUSE /tr|A2A4X6|A2A4X6_MOUSE /	0	4	1	1
1298	WHR-3.15387.15387.2.0.dta	2	1190.61	0	QVLDNLTMEK	1190.61	null	146.332	5.4267	0.00438	1	0.002056	1.72685	2	0	gi|CON_IPI00019359.3|SWISS-PROT:P35527 /	0	1	1	1
1299	WHR-HDAC.26142.26142.2.0.dta	2	1015.6	0	MLALALLDR	1015.6	null	150.878	5.42146	0.0044	1	0.000531	0.522845	2	0	tr|B9EJ54|B9EJ54_MOUSE /	0	4	1	1
1300	WHR-HDAC.29294.29294.2.1.dta	2	1822.9	0	GDTDQASNILASFGLSAR	1822.89	null	124.069	5.42031	0.00441	1	0.00388	2.12848	2	0	sp|Q8K310|MATR3_MOUSE /tr|A0A087WSU2|A0A087WSU2_MOUSE /tr|A0A087WQD6|A0A087WQD6_MOUSE /	0	4	1	1
1301	WHR-3.13293.13293.2.0.dta	2	1137.58	0	EYQELLNTK	1137.58	null	132.823	5.41964	0.00441	1	-0.000239	-0.210095	2	0	sp|Q9DCV7|K2C7_MOUSE /gi|CON_IPI00406377.3|SWISS-PROT:Q9DCV7 /	0	1	1	1
1302	WHR-G-2.10687.10687.2.0.dta	2	1265.64	0	KESYSVYVYK	1265.64	null	159.816	5.41947	0.00441	1	0.001052	0.831199	2	0	sp|Q64475|H2B1B_MOUSE /sp|Q6ZWY9|H2B1C_MOUSE /sp|P10853|H2B1F_MOUSE /sp|Q64478|H2B1H_MOUSE /sp|P10854|H2B1M_MOUSE /sp|Q8CGP2|H2B1P_MOUSE /sp|Q8CGP1|H2B1K_MOUSE /sp|Q64525|H2B2B_MOUSE /tr|Q8CBB6|Q8CBB6_MOUSE /tr|G3X9D5|G3X9D5_MOUSE /	0	3	1	1
1303	WHR-G-2.18072.18072.2.0.dta	2	1163.63	0	LVNELTEFAK	1163.63	null	128.983	5.4185	0.00441	1	-0.000935	-0.80352	2	0	gi|CON_IPI00708398.1|SWISS-PROT:P02769 /	0	3	1	1
1304	WHR-HDAC.33192.33192.3.0.dta	3	2157.03	0	EFLDFFWDIAKPDQETR	2157.03	null	82.0741	5.41513	0.00443	1	0.000702	0.325448	2	0	sp|Q7TPV4|MBB1A_MOUSE /	0	4	1	1
1305	WHR-HDAC.30254.30254.2.0.dta	2	1444.78	0	GNSIIMLEALERV	1444.78	null	134.5	5.41409	0.00443	1	0.000395	0.273398	2	0	sp|P62309|RUXG_MOUSE /	0	4	1	1
1306	WHR-HDAC.15640.15640.3.0.dta	3	1439.81	0	RHPEYAVSVLLR	1439.81	null	154.234	5.41245	0.00444	1	0.000376	0.261145	2	0	gi|CON_IPI00708398.1|SWISS-PROT:P02769 /	0	4	1	1
1307	WHR-HDAC.13777.13777.2.0.dta	2	1275.64	0	ELISNASDALDK	1275.64	null	129.509	5.41077	0.00445	1	-0.000901	-0.706311	2	0	sp|P08113|ENPL_MOUSE /sp|P11499|HS90B_MOUSE /tr|E9PX27|E9PX27_MOUSE /tr|D3Z1R1|D3Z1R1_MOUSE /	0	4	1	1
1308	WHR-HDAC.24919.24919.3.0.dta	3	2163.09	0	REEEEFNTGPLSVLTQSVK	2163.09	null	86.7296	5.4104	0.00445	1	0.000259	0.119736	2	0	sp|P62317|SMD2_MOUSE /	0	4	1	1
1309	WHR-HDAC.20752.20752.2.0.dta	2	1318.63	0	VVDDEIYYFR	1318.63	null	149.064	5.41023	0.00445	1	0.001509	1.14437	2	0	sp|Q8BSQ9|PB1_MOUSE /tr|E9Q4Y5|E9Q4Y5_MOUSE /tr|E9Q7L3|E9Q7L3_MOUSE /tr|F8VQD1|F8VQD1_MOUSE /tr|E9Q7L2|E9Q7L2_MOUSE /tr|D3YYF2|D3YYF2_MOUSE /tr|D3Z1W6|D3Z1W6_MOUSE /tr|D3Z1N4|D3Z1N4_MOUSE /	0	4	1	1
1310	WHR-G-2.13958.13958.2.0.dta	2	1265.64	0	TNAENEFVTIK	1265.64	null	173.339	5.41005	0.00445	1	-0.000209	-0.165134	2	0	sp|P04104|K2C1_MOUSE /gi|CON_IPI00220327.3|SWISS-PROT:P04264 /	0	3	1	1
1311	WHR-HDAC.19629.19629.2.0.dta	2	1136.58	0	NLQLFMENK	1136.58	null	180.578	5.40528	0.00447	1	0.000232	0.204122	2	0	sp|Q04750|TOP1_MOUSE /	0	4	1	1
1312	WHR-G.8336.8336.2.0.dta	2	1262.6	0	SLLEGEGSSGGGGR	1262.6	null	108.789	5.40473	0.00448	1	0.001083	0.857756	2	0	gi|CON_IPI00009865.2|SWISS-PROT:P13645 /	0	2	1	1
1313	WHR-HDAC.13710.13710.2.0.dta	2	1045.55	0	DAALATALGDK	1045.55	null	167.76	5.40454	0.00448	1	-0.00241	-2.305	2	0	sp|P14733|LMNB1_MOUSE /	0	4	1	1
1314	WHR-HDAC.18157.18157.3.0.dta	3	1882.95	0	IFVGGIKEDTEEYNLR	1882.95	null	70.3499	5.40232	0.00449	1	-0.000732	-0.388751	2	0	sp|Q8BG05|ROA3_MOUSE /tr|B2RXM2|B2RXM2_MOUSE /tr|J3QNY1|J3QNY1_MOUSE /tr|E9Q7H5|E9Q7H5_MOUSE /tr|A2AL12|A2AL12_MOUSE /	0	4	1	1
1315	WHR-HDAC.17152.17152.2.0.dta	2	915.541	0	AGVIFPVGR	915.541	null	143.542	5.40171	0.00449	1	-2.4e-05	-0.026214	2	0	sp|Q8CCK0|H2AW_MOUSE /sp|Q9QZQ8|H2AY_MOUSE /	0	4	1	1
1316	WHR-HDAC.9007.9007.3.0.dta	3	1565.82	0	VDEVPDGAVKPPTNK	1565.82	null	125.802	5.39953	0.0045	1	-0.001193	-0.761903	2	0	sp|Q99JF8|PSIP1_MOUSE /tr|F6RB63|F6RB63_MOUSE /tr|A2BI12|A2BI12_MOUSE /	0	4	1	1
1317	WHR-G-2.15323.15323.2.0.dta	2	1212.68	0	ATGPPVSELITK	1212.68	null	137.188	5.39909	0.0045	1	0.000748	0.616814	2	0	sp|P43276|H15_MOUSE /	0	3	1	1
1318	WHR-HDAC.32225.32225.3.0.dta	3	2163.11	0	ILLLGTAVESAWGDEQSAFR	2163.11	null	54.1812	5.39866	0.0045	1	-0.001778	-0.821965	2	0	sp|P23242|CXA1_MOUSE /	0	4	1	1
1319	WHR-HDAC.20105.20105.2.0.dta	2	1240.69	0	TNIIPVIEDAR	1240.69	null	122.146	5.39577	0.00452	1	-0.000407	-0.328043	2	0	sp|P35550|FBRL_MOUSE /	0	4	1	1
1320	WHR-HDAC.10762.10762.2.0.dta	2	1325.76	0	DNIQGITKPAIR	1325.75	null	135.798	5.38694	0.00456	1	0.00332	2.50424	2	0	sp|P62806|H4_MOUSE /	0	4	1	1
1321	WHR-G-2.28045.28045.2.0.dta	2	1302.72	0	SLDLDSIIAEVK	1302.72	null	116.119	5.38661	0.00456	1	0.000396	0.303981	2	0	sp|P50446|K2C6A_MOUSE /sp|Q9Z331|K2C6B_MOUSE /sp|Q922U2|K2C5_MOUSE /sp|Q8BGZ7|K2C75_MOUSE /tr|Q3UV11|Q3UV11_MOUSE /gi|CON_IPI00220327.3|SWISS-PROT:P04264 /gi|CON_IPI00697851.1|SWISS-PROT:Q5XQN5 /gi|CON_IPI00131368.3|SWISS-PROT:P50446 /gi|CON_IPI00139301.3|SWISS-PROT:Q922U2 /gi|CON_IPI00221797.1|TREMBL:Q8BGZ7;Q99MH7 /	0	3	1	1
1322	WHR-HDAC.12167.12167.2.0.dta	2	1377.63	0	GGGGNFGPGPGSNFR	1377.63	null	121.658	5.38497	0.00456	1	0.000743	0.539332	2	0	sp|O88569|ROA2_MOUSE /	0	4	1	1
1323	WHR-3.23998.23998.2.0.dta	2	1172.53	0	DAEEWFFTK	1172.53	null	124.738	5.38415	0.00457	1	-0.000474	-0.404255	2	0	sp|Q6IFX2|K1C42_MOUSE /gi|CON_IPI00384444.5|SWISS-PROT:P02533 /gi|CON_IPI00468696.3|SWISS-PROT:Q6IFX2 /	0	1	1	1
1324	WHR-HDAC.25835.25835.2.0.dta	2	1520.73	0	MLVLDEADEMLNK	1520.73	null	119.181	5.3841	0.00457	1	0.001219	0.801587	2	0	sp|Q91VC3|IF4A3_MOUSE /tr|A2AFK7|A2AFK7_MOUSE /	0	4	1	1
1325	WHR-HDAC.12554.12554.2.0.dta	2	1121.58	0	QEYEQLIAK	1121.58	null	178.728	5.38231	0.00458	1	0.000529	0.471655	2	0	gi|CON_IPI00019359.3|SWISS-PROT:P35527 /	0	4	1	1
1326	WHR-HDAC.20106.20106.2.0.dta	2	1436.7	0	ELILFSNSDNER	1436.7	null	132.605	5.37968	0.00459	1	-0.001562	-1.08721	2	0	sp|Q01320|TOP2A_MOUSE /sp|Q64511|TOP2B_MOUSE /	0	4	1	1
1327	WHR-G.14362.14362.2.0.dta	2	1193.62	0	YEELQVTVGR	1193.62	null	140.495	5.37902	0.00459	1	-0.000313	-0.262228	2	0	gi|CON_IPI00021304.1|SWISS-PROT:P35908 /	0	2	1	1
1328	WHR-3.10689.10689.3.0.dta	3	1529.73	0	VGGHAAEYGAEALER	1529.73	null	41.4011	5.37546	0.00461	1	0.000331	0.216377	2	0	gi|CON_IPI00710783.2|SWISS-PROT:P01966 /	0	1	1	1
1329	WHR-HDAC.17739.17739.2.0.dta	2	1392.77	0	IAVEPVNPSELPK	1392.77	null	149.617	5.37474	0.00461	1	-0.000435	-0.312327	2	0	sp|O08810|U5S1_MOUSE /tr|A2AH85|A2AH85_MOUSE /tr|G3UZ34|G3UZ34_MOUSE /	0	4	1	1
1330	WHR-HDAC.18237.18237.2.0.dta	2	1435.74	0	LFIGGLNTETNEK	1435.74	null	114.256	5.37407	0.00461	1	-0.000577	-0.401883	2	0	sp|Q9WV02|RBMX_MOUSE /sp|Q91VM5|RMXL1_MOUSE /tr|A2AFI3|A2AFI3_MOUSE /tr|A2AFI4|A2AFI4_MOUSE /	0	4	1	1
1331	WHR-G.18541.18541.2.0.dta	2	1357.7	0	LNDLEDALQQAK	1357.7	null	130.167	5.37388	0.00461	1	0.000114	0.083966	2	0	gi|CON_IPI00220327.3|SWISS-PROT:P04264 /	0	2	1	1
1332	WHR-G-2.12598.12598.2.0.dta	2	1336.72	0	RISGLIYEETR	1336.72	null	175.829	5.3717	0.00462	1	0.002148	1.60692	2	0	sp|P62806|H4_MOUSE /	0	3	1	1
1333	WHR-HDAC.6662.6662.2.0.dta	2	1493.73	0	SQYEQLAEQNRK	1493.73	null	122.549	5.37126	0.00463	1	-0.001246	-0.834151	2	0	gi|CON_IPI00009865.2|SWISS-PROT:P13645 /	0	4	1	1
1334	WHR-HDAC.24924.24924.2.1.dta	2	1504.8	0	EVENLYNIEILR	1504.8	null	154.339	5.37008	0.00463	1	0.003275	2.17637	2	0	sp|Q8BHX3|BOREA_MOUSE /tr|E9Q2C7|E9Q2C7_MOUSE /	0	4	1	1
1335	WHR-G-2.13474.13474.2.0.dta	2	845.51	0	SGVSLAALK	845.509	null	133.874	5.36882	0.00464	1	0.000522	0.61738	2	0	sp|P43275|H11_MOUSE /sp|P43277|H13_MOUSE /sp|P15864|H12_MOUSE /sp|P43274|H14_MOUSE /	0	3	1	1
1336	WHR-G-2.10999.10999.2.0.dta	2	1381.65	0	ALEESNYELEGK	1381.65	null	118.199	5.36852	0.00464	1	0.000502	0.363334	2	0	sp|P02535|K1C10_MOUSE /tr|A2A513|A2A513_MOUSE /gi|CON_IPI00009865.2|SWISS-PROT:P13645 /gi|CON_IPI00798492.2|SWISS-PROT:P02535-1 /	0	3	1	1
1337	WHR-G-2.27889.27889.2.0.dta	2	1302.72	0	SLDLDSIIAEVK	1302.72	null	111.97	5.36573	0.00465	1	8.1e-05	0.062178	2	0	sp|P50446|K2C6A_MOUSE /sp|Q9Z331|K2C6B_MOUSE /sp|Q922U2|K2C5_MOUSE /sp|Q8BGZ7|K2C75_MOUSE /tr|Q3UV11|Q3UV11_MOUSE /gi|CON_IPI00220327.3|SWISS-PROT:P04264 /gi|CON_IPI00697851.1|SWISS-PROT:Q5XQN5 /gi|CON_IPI00131368.3|SWISS-PROT:P50446 /gi|CON_IPI00139301.3|SWISS-PROT:Q922U2 /gi|CON_IPI00221797.1|TREMBL:Q8BGZ7;Q99MH7 /	0	3	1	1
1338	WHR-HDAC.26000.26000.2.0.dta	2	1281.65	0	SLVQEMVGSFGK	1281.65	null	129.678	5.36536	0.00465	1	0.003345	2.60991	2	0	sp|Q6P4T2|U520_MOUSE /	0	4	1	1
1339	WHR-G-2.21185.21185.3.0.dta	3	2212.1	0	SKELTTEIDNNIEQISSYK	2212.1	null	66.7428	5.36422	0.00466	1	0.000461	0.208399	2	0	gi|CON_IPI00009865.2|SWISS-PROT:P13645 /	0	3	1	1
1340	WHR-G.24294.24294.2.0.dta	2	1638.86	0	SLNNQFASFIDKVR	1638.86	null	122.914	5.36158	0.00467	1	0.000515	0.314243	2	0	tr|E9Q0F0|E9Q0F0_MOUSE /gi|CON_IPI00220327.3|SWISS-PROT:P04264 /gi|CON_IPI00714876.1|ENSEMBL:ENSBTAP00000038253 /	0	2	1	1
1341	WHR-HDAC.10698.10698.2.0.dta	2	1532.78	0	GETGPAGPAGPIGPAGAR	1532.78	null	107.478	5.35945	0.00468	1	0.001145	0.747008	2	0	sp|P11087|CO1A1_MOUSE /	0	4	1	1
1342	WHR-HDAC.15195.15195.3.0.dta	3	2730.24	0	IVLNGHEEQNHESTWSDPYPYSK	2730.24	null	46.2155	5.35941	0.00468	1	-0.000718	-0.26298	2	0	sp|P24815|3BHS1_MOUSE /tr|A2AEP8|A2AEP8_MOUSE /tr|A2AEP7|A2AEP7_MOUSE /	0	4	1	1
1343	WHR-HDAC.16957.16957.2.0.dta	2	1121.58	0	EYQDLLNVK	1121.58	null	193.999	5.35853	0.00469	1	0.0009	0.802437	2	0	sp|P46660|AINX_MOUSE /sp|P31001|DESM_MOUSE /sp|P19246|NFH_MOUSE /sp|P08551|NFL_MOUSE /sp|P08553|NFM_MOUSE /sp|P20152|VIME_MOUSE /tr|D3YZ35|D3YZ35_MOUSE /tr|A0A0A6YWC8|A0A0A6YWC8_MOUSE /	0	4	1	1
1344	WHR-G-2.4415.4415.2.0.dta	2	1134.54	0	DAVTYTEHAK	1134.54	null	155.603	5.3569	0.00469	1	0.001215	1.07092	2	0	sp|P62806|H4_MOUSE /	0	3	1	1
1345	WHR-3.22053.22053.3.0.dta	3	1533.85	0	VESLQEEIAFLKK	1533.85	null	77.4053	5.35594	0.0047	1	0.00069	0.449848	2	0	sp|P20152|VIME_MOUSE /tr|A0A0A6YWC8|A0A0A6YWC8_MOUSE /	0	1	1	1
1346	WHR-HDAC.8217.8217.2.0.dta	2	1001.54	0	VLNTNIDGR	1001.54	null	162.957	5.35532	0.0047	1	0.000296	0.295546	2	0	sp|P62270|RS18_MOUSE /tr|S4R1N6|S4R1N6_MOUSE /tr|F6YVP7|F6YVP7_MOUSE /	0	4	1	1
1347	WHR-HDAC.11659.11659.3.0.dta	3	1370.79	0	ATIAGGGVIPHIHK	1370.79	null	113.364	5.34986	0.00473	1	0.000234	0.170704	2	0	sp|Q3THW5|H2AV_MOUSE /sp|P0C0S6|H2AZ_MOUSE /tr|Q3UA95|Q3UA95_MOUSE /tr|Q8R029|Q8R029_MOUSE /	0	4	1	1
1348	WHR-3.18583.18583.2.0.dta	2	1213.6	0	NYLAWYQQK	1213.6	null	144.017	5.34411	0.00475	1	0.000414	0.341134	2	0	tr|A0A075B5N4|A0A075B5N4_MOUSE /tr|A0A075B5N3|A0A075B5N3_MOUSE /	0	1	1	1
1349	WHR-HDAC.15007.15007.3.0.dta	3	1414.73	0	AEHDQLLLNYAK	1414.73	null	167.627	5.34169	0.00476	1	0.000119	0.084115	2	0	sp|P14733|LMNB1_MOUSE /	0	4	1	1
1350	WHR-HDAC.25886.25886.3.0.dta	3	1310.7	0	TVTAMDVVYALK	1310.7	null	134.951	5.33926	0.00478	1	0.000498	0.379949	2	0	sp|P62806|H4_MOUSE /	0	4	1	1
1351	WHR-HDAC.28298.28298.2.2.dta	2	1759.82	0	AMGIMNSFVNDIFER	1759.81	Oxidation[M](5)	163.199	5.33836	0.00478	1	0.00169	0.960329	2	0	sp|Q64475|H2B1B_MOUSE /sp|Q6ZWY9|H2B1C_MOUSE /sp|P10853|H2B1F_MOUSE /sp|Q64478|H2B1H_MOUSE /sp|P10854|H2B1M_MOUSE /sp|Q8CGP2|H2B1P_MOUSE /sp|Q8CGP1|H2B1K_MOUSE /sp|Q64524|H2B2E_MOUSE /sp|Q9D2U9|H2B3A_MOUSE /sp|Q64525|H2B2B_MOUSE /sp|Q8CGP0|H2B3B_MOUSE /tr|Q8CBB6|Q8CBB6_MOUSE /tr|G3X9D5|G3X9D5_MOUSE /	0	4	1	1
1352	WHR-HDAC.14834.14834.2.0.dta	2	1211.57	0	SQAFIEMETR	1211.57	null	150.946	5.33827	0.00478	1	6.2e-05	0.051173	2	0	sp|Q8K310|MATR3_MOUSE /tr|A0A087WSP7|A0A087WSP7_MOUSE /tr|A0A087WQZ1|A0A087WQZ1_MOUSE /	0	4	1	1
1353	WHR-3.15933.15933.3.0.dta	3	1639.94	0	KVPQVSTPTLVEVSR	1639.94	null	75.2178	5.33761	0.00478	1	0.001516	0.924425	2	0	gi|CON_IPI00708398.1|SWISS-PROT:P02769 /gi|CON_IPI00745872.2|SWISS-PROT:P02768-1 /	0	1	1	1
1354	WHR-HDAC.10111.10111.3.0.dta	3	2005.03	0	IVAERPGTNSTGPGPMAPPR	2005.03	null	70.8376	5.3374	0.00479	1	-0.000486	-0.242391	2	0	sp|Q62318|TIF1B_MOUSE /	0	4	1	1
1355	WHR-HDAC.6643.6643.2.0.dta	2	1046.56	0	GSTASQVLQR	1046.56	null	173.357	5.33596	0.00479	1	-0.000438	-0.418514	2	0	sp|Q8VEM8|MPCP_MOUSE /tr|G5E902|G5E902_MOUSE /	0	4	1	1
1356	WHR-HDAC.18466.18466.2.0.dta	2	1511.76	0	DVIDEPIIEEPSR	1511.76	null	136.828	5.33452	0.0048	1	-0.001676	-1.10864	2	0	sp|Q61550|RAD21_MOUSE /	0	4	1	1
1357	WHR-G.15794.15794.2.0.dta	2	1315.69	0	DQIVDLTVGNNK	1315.69	null	102.591	5.33378	0.0048	1	0.000448	0.340507	2	0	gi|CON_IPI00019359.3|SWISS-PROT:P35527 /	0	2	1	1
1358	WHR-HDAC.26911.26911.2.0.dta	2	1310.7	0	TVTAMDVVYALK	1310.7	null	93.8489	5.33275	0.00481	1	6.3e-05	0.048066	2	0	sp|P62806|H4_MOUSE /	0	4	1	1
1359	WHR-HDAC.20430.20430.2.0.dta	2	1240.69	0	TNIIPVLEDAR	1240.69	null	115.212	5.32962	0.00482	1	-0.000235	-0.189411	2	0	sp|Q80WS3|FBLL1_MOUSE /	0	4	1	1
1360	WHR-HDAC.12398.12398.2.0.dta	2	1301.66	0	ALEEANADLEVK	1301.66	null	139.5	5.32891	0.00483	1	0.002333	1.79233	2	0	sp|Q6IFX2|K1C42_MOUSE /gi|CON_IPI00217963.3|SWISS-PROT:P08779 /gi|CON_IPI00384444.5|SWISS-PROT:P02533 /gi|CON_IPI00468696.3|SWISS-PROT:Q6IFX2 /gi|CON_IPI00009866.6|SWISS-PROT:P13646-1 /gi|CON_IPI00290077.1|SWISS-PROT:P19012 /gi|CON_IPI00873598.1|ENSEMBL:ENSP00000377550 /gi|CON_IPI00873598.1|ENSEMBL:ENSP00000377550 /gi|CON_K1C15_SHEEP|SWISS-PROT:O77727 /	0	4	1	1
1361	WHR-HDAC.10238.10238.2.0.dta	2	1173.65	0	DAALATALGDKK	1173.65	null	152.94	5.3284	0.00483	1	-6.1e-05	-0.051975	2	0	sp|P14733|LMNB1_MOUSE /	0	4	1	1
1362	WHR-HDAC.3998.3998.2.0.dta	2	1163.59	0	VGSTSENITQK	1163.59	null	157.516	5.32733	0.00483	1	0.003736	3.21075	2	0	sp|P16381|DDX3L_MOUSE /sp|Q62167|DDX3X_MOUSE /sp|Q62095|DDX3Y_MOUSE /	0	4	1	1
1363	WHR-3.13542.13542.2.0.dta	2	842.509	0	VATVSLPR	842.509	null	138.766	5.32687	0.00484	1	-0.000485	-0.575661	2	0	gi|CON_Trypsin|SWISS-PROT:P00761|TRYP_PIG /	0	1	1	1
1364	WHR-HDAC.18118.18118.2.0.dta	2	1586.81	0	NLGSINTELQDVQR	1586.81	null	97.6627	5.32556	0.00484	1	-0.000263	-0.165741	2	0	sp|O08547|SC22B_MOUSE /tr|E9Q6R3|E9Q6R3_MOUSE /	0	4	1	1
1365	WHR-G.23840.23840.2.0.dta	2	1172.53	0	DAEEWFFTK	1172.53	null	161.579	5.32499	0.00484	1	0.000104	0.088697	2	0	sp|Q6IFX2|K1C42_MOUSE /gi|CON_IPI00384444.5|SWISS-PROT:P02533 /gi|CON_IPI00468696.3|SWISS-PROT:Q6IFX2 /	0	2	1	1
1366	WHR-G-2.15478.15478.2.0.dta	2	1212.68	0	ATGPPVSELITK	1212.68	null	136.509	5.32258	0.00486	1	0.000677	0.558266	2	0	sp|P43276|H15_MOUSE /	0	3	1	1
1367	WHR-G-2.24477.24477.3.0.dta	3	1888.93	0	HPYFYAPELLYYANK	1888.93	null	116.209	5.32043	0.00487	1	0.000385	0.203819	2	0	gi|CON_IPI00708398.1|SWISS-PROT:P02769 /	0	3	1	1
1368	WHR-G-2.28199.28199.2.0.dta	2	1302.72	0	SLDLDSIIAEVK	1302.72	null	108.002	5.31965	0.00487	1	0.00018	0.138173	2	0	sp|P50446|K2C6A_MOUSE /sp|Q9Z331|K2C6B_MOUSE /sp|Q922U2|K2C5_MOUSE /sp|Q8BGZ7|K2C75_MOUSE /tr|Q3UV11|Q3UV11_MOUSE /gi|CON_IPI00220327.3|SWISS-PROT:P04264 /gi|CON_IPI00697851.1|SWISS-PROT:Q5XQN5 /gi|CON_IPI00131368.3|SWISS-PROT:P50446 /gi|CON_IPI00139301.3|SWISS-PROT:Q922U2 /gi|CON_IPI00221797.1|TREMBL:Q8BGZ7;Q99MH7 /	0	3	1	1
1369	WHR-HDAC.24118.24118.3.0.dta	3	1685.86	0	HSGNITFDEIVNIAR	1685.86	null	98.9269	5.31904	0.00487	1	0.000862	0.511312	2	0	sp|P35979|RL12_MOUSE /	0	4	1	1
1370	WHR-HDAC.11596.11596.2.0.dta	2	1156.55	0	FYTEDSPGLK	1156.55	null	149.344	5.31813	0.00488	1	-0.001333	-1.15256	2	0	sp|Q9CQS8|SC61B_MOUSE /tr|E9PW43|E9PW43_MOUSE /	0	4	1	1
1371	WHR-HDAC.4861.4861.2.0.dta	2	1523.78	0	IQDKEGIPPDQQR	1523.78	null	99.2691	5.31434	0.0049	1	-0.000665	-0.436414	2	0	sp|P62984|RL40_MOUSE /sp|P62983|RS27A_MOUSE /sp|P0CG49|UBB_MOUSE /sp|P0CG50|UBC_MOUSE /tr|J3QK04|J3QK04_MOUSE /tr|A0A0A6YW67|A0A0A6YW67_MOUSE /tr|D3YYZ2|D3YYZ2_MOUSE /tr|E9Q4P0|E9Q4P0_MOUSE /tr|Q5SX22|Q5SX22_MOUSE /tr|E9Q9J0|E9Q9J0_MOUSE /tr|E9QNP0|E9QNP0_MOUSE /tr|E9Q5F6|E9Q5F6_MOUSE /	0	4	1	1
1372	WHR-HDAC.3990.3990.2.0.dta	2	1221.55	0	QEMQEVQSSR	1221.55	null	133.215	5.31306	0.0049	1	-0.000241	-0.19729	2	0	sp|O88569|ROA2_MOUSE /	0	4	1	1
1373	WHR-HDAC.6294.6294.2.0.dta	2	1190.59	0	VDATEQTDLAK	1190.59	null	151.787	5.31242	0.00491	1	-0.001514	-1.27164	2	0	sp|P08003|PDIA4_MOUSE /	0	4	1	1
1374	WHR-HDAC.23298.23298.2.0.dta	2	1377.67	0	ESMLVEWEQVK	1377.67	null	177.607	5.30777	0.00493	1	0.001394	1.01185	2	0	sp|Q8BJ71|NUP93_MOUSE /	0	4	1	1
1375	WHR-HDAC.17820.17820.2.0.dta	2	1284.68	0	DIPGLTDTTVPR	1284.68	null	139.153	5.3064	0.00494	1	-0.002253	-1.75375	2	0	sp|P62754|RS6_MOUSE /	0	4	1	1
1376	WHR-G-2.19700.19700.2.0.dta	2	1326.7	0	TVTAMDVVYALK	1326.7	Oxidation[M](5)	126.166	5.30528	0.00494	1	0.000305	0.229894	2	0	sp|P62806|H4_MOUSE /	0	3	1	1
1377	WHR-G.27878.27878.2.0.dta	2	1460.8	0	VDLLNQEIEFLK	1460.8	null	129.002	5.30408	0.00495	1	0.000755	0.51684	2	0	gi|CON_IPI00021304.1|SWISS-PROT:P35908 /	0	2	1	1
1378	WHR-HDAC.24588.24588.3.0.dta	3	1913	0	KLFIGGLSFETTDESLR	1913	null	102.074	5.30281	0.00495	1	0.000919	0.480397	2	0	sp|P49312|ROA1_MOUSE /tr|Q5EBP8|Q5EBP8_MOUSE /	0	4	1	1
1379	WHR-HDAC.15095.15095.2.0.dta	2	985.605	0	QTAAQLILK	985.604	null	159.72	5.29958	0.00497	1	0.000703	0.713268	2	0	sp|Q9QZQ8|H2AY_MOUSE /	0	4	1	1
1380	WHR-3.17878.17878.2.0.dta	2	842.509	0	VATVSLPR	842.509	null	124.397	5.29896	0.00497	1	-0.000396	-0.470024	2	0	gi|CON_Trypsin|SWISS-PROT:P00761|TRYP_PIG /	0	1	1	1
1381	WHR-HDAC.12716.12716.2.0.dta	2	1121.58	0	QEYEQLIAK	1121.58	null	165.272	5.29859	0.00497	1	4.3e-05	0.038339	2	0	gi|CON_IPI00019359.3|SWISS-PROT:P35527 /	0	4	1	1
1382	WHR-HDAC.10018.10018.2.0.dta	2	1322.63	0	GLSEDTTEETLK	1322.63	null	111.663	5.29781	0.00498	1	-7.7e-05	-0.058217	2	0	sp|P09405|NUCL_MOUSE /	0	4	1	1
1383	WHR-G-2.10719.10719.2.0.dta	2	1325.75	0	DNIQGITKPAIR	1325.75	null	127.269	5.29718	0.00498	1	0.00099	0.746745	2	0	sp|P62806|H4_MOUSE /	0	3	1	1
1384	WHR-G.10863.10863.2.0.dta	2	1155.54	0	EYQELMNTK	1155.53	null	195.617	5.2956	0.00499	1	0.000351	0.303755	2	0	sp|Q922U2|K2C5_MOUSE /gi|CON_IPI00009867.3|SWISS-PROT:P13647 /gi|CON_IPI00697851.1|SWISS-PROT:Q5XQN5 /gi|CON_IPI00139301.3|SWISS-PROT:Q922U2 /	0	2	1	1
1385	WHR-3.18791.18791.3.0.dta	3	2286.13	0	AEAESLYQSKYEELQITAGR	2286.12	null	52.388	5.29539	0.00499	1	0.001835	0.802668	2	0	gi|CON_IPI00220327.3|SWISS-PROT:P04264 /	0	1	1	1
1386	WHR-3.9409.9409.2.0.dta	2	1095.55	0	IQDWYDKK	1095.55	null	112.65	5.2941	0.005	1	-0.000266	-0.242801	2	0	gi|CON_IPI00019359.3|SWISS-PROT:P35527 /	0	1	1	1
1387	WHR-3.4942.4942.2.0.dta	2	1023.51	0	QQYESVAAK	1023.51	null	143.697	5.29386	0.005	1	0.000752	0.734726	2	0	sp|P20152|VIME_MOUSE /tr|A0A0A6YWC8|A0A0A6YWC8_MOUSE /	0	1	1	1
1388	WHR-HDAC.25914.25914.3.0.dta	3	2811.37	0	VEHINLHPELDGQEYVVEFDFPGK	2811.36	null	64.6943	5.28922	0.00502	1	0.006975	2.481	2	0	sp|Q04750|TOP1_MOUSE /	0	4	1	1
1389	WHR-G-2.21528.21528.2.0.dta	2	1383.69	0	SLNNQFASFIDK	1383.69	null	132.814	5.28915	0.00502	1	0.000148	0.10696	2	0	tr|E9Q0F0|E9Q0F0_MOUSE /gi|CON_IPI00220327.3|SWISS-PROT:P04264 /gi|CON_IPI00714876.1|ENSEMBL:ENSBTAP00000038253 /	0	3	1	1
1390	WHR-HDAC.26999.26999.2.0.dta	2	1647.86	0	ASSFVLALEPELESR	1647.86	null	149.539	5.28687	0.00503	1	0.000743	0.450888	2	0	sp|Q91YQ5|RPN1_MOUSE /	0	4	1	1
1391	WHR-G-2.11977.11977.2.0.dta	2	1121.58	0	QEYEQLIAK	1121.58	null	195.613	5.28605	0.00504	1	0.000406	0.361988	2	0	gi|CON_IPI00019359.3|SWISS-PROT:P35527 /	0	3	1	1
1392	WHR-G.8491.8491.2.0.dta	2	1262.6	0	SLLEGEGSSGGGGR	1262.6	null	93.8752	5.28503	0.00504	1	0.001171	0.927453	2	0	gi|CON_IPI00009865.2|SWISS-PROT:P13645 /	0	2	1	1
1393	WHR-HDAC.26018.26018.2.0.dta	2	1227.63	0	TLGDFLAEYAK	1227.63	null	112.586	5.28496	0.00504	1	-0.00013	-0.105895	2	0	tr|Q921K2|Q921K2_MOUSE /	0	4	1	1
1394	WHR-HDAC.29836.29836.2.0.dta	2	1958.05	0	LPSDVTEGEVISLGLPFGK	1958.05	null	76.7925	5.28369	0.00505	1	-5.5e-05	-0.028089	2	0	sp|P17225|PTBP1_MOUSE /tr|Q8BGJ5|Q8BGJ5_MOUSE /tr|Q922I7|Q922I7_MOUSE /tr|E9Q0W3|E9Q0W3_MOUSE /tr|E9QMW9|E9QMW9_MOUSE /	0	4	1	1
1395	WHR-G-2.13804.13804.2.0.dta	2	1265.64	0	TNAENEFVTIK	1265.64	null	174.176	5.28222	0.00506	1	-0.000546	-0.431403	2	0	sp|P04104|K2C1_MOUSE /gi|CON_IPI00220327.3|SWISS-PROT:P04264 /	0	3	1	1
1396	WHR-HDAC.12761.12761.2.0.dta	2	1356.77	0	KTSGPPVSELITK	1356.77	null	144.506	5.2819	0.00506	1	0.000295	0.217428	2	0	sp|P43274|H14_MOUSE /	0	4	1	1
1397	WHR-HDAC.21520.21520.2.0.dta	2	1326.7	0	TVTAMDVVYALK	1326.7	Oxidation[M](5)	141.498	5.28011	0.00507	1	0.000427	0.321852	2	0	sp|P62806|H4_MOUSE /	0	4	1	1
1398	WHR-3.17678.17678.2.0.dta	2	1000.6	0	QTALVELVK	1000.6	null	104.709	5.27951	0.00507	1	-0.000213	-0.212871	2	0	gi|CON_IPI00745872.2|SWISS-PROT:P02768-1 /	0	1	1	1
1399	WHR-HDAC.15084.15084.2.0.dta	2	1180.63	0	ISGLIYEETR	1180.62	null	124.588	5.27877	0.00507	1	0.005967	5.05412	2	0	sp|P62806|H4_MOUSE /	0	4	1	1
1400	WHR-3.7441.7441.3.0.dta	3	1493.73	0	SQYEQLAEQNRK	1493.73	null	80.7725	5.27767	0.00508	1	-0.001907	-1.27667	2	0	gi|CON_IPI00009865.2|SWISS-PROT:P13645 /	0	1	1	1
1401	WHR-HDAC.4896.4896.2.0.dta	2	1008.5	0	GTQVYSPEK	1008.5	null	184.902	5.27503	0.00509	1	0.000356	0.353	2	0	sp|Q6P4T2|U520_MOUSE /	0	4	1	1
1402	WHR-HDAC.27175.27175.2.0.dta	2	1094.72	0	LLEPVLLLGK	1094.72	null	123.475	5.27467	0.00509	1	-5e-06	-0.004567	2	0	sp|P14131|RS16_MOUSE /	0	4	1	1
1403	WHR-HDAC.19344.19344.2.0.dta	2	1546.85	0	VLEQLTGQTPVFSK	1546.85	null	171.317	5.27404	0.0051	1	-0.000795	-0.513949	2	0	sp|Q9CXW4|RL11_MOUSE /tr|E9PYL9|E9PYL9_MOUSE /tr|E9PZB3|E9PZB3_MOUSE /tr|A2BH06|A2BH06_MOUSE /	0	4	1	1
1404	WHR-3.16271.16271.2.0.dta	2	1657.79	0	SGGGFSSGSAGIINYQR	1657.79	null	62.46	5.27402	0.0051	1	-0.001443	-0.870434	2	0	gi|CON_IPI00220327.3|SWISS-PROT:P04264 /	0	1	1	1
1405	WHR-HDAC.10970.10970.2.0.dta	2	1165.59	0	YEELQVTAGR	1165.58	null	158.008	5.2733	0.0051	1	0.007744	6.64388	2	0	sp|P50446|K2C6A_MOUSE /sp|Q9Z331|K2C6B_MOUSE /sp|Q8BGZ7|K2C75_MOUSE /tr|Q3UV11|Q3UV11_MOUSE /tr|Q6IFZ8|Q6IFZ8_MOUSE /gi|CON_IPI00300725.7|SWISS-PROT:P02538 /gi|CON_IPI00299145.9|SWISS-PROT:P48668 /gi|CON_IPI00293665.7|SWISS-PROT:P04259 /gi|CON_IPI00131368.3|SWISS-PROT:P50446 /gi|CON_IPI00221797.1|TREMBL:Q8BGZ7;Q99MH7 /gi|CON_IPI00005859.3|SWISS-PROT:O95678 /	0	4	1	1
1406	WHR-HDAC.19797.19797.2.0.dta	2	1243.73	0	LKDLEALLNSK	1243.73	null	110.307	5.27303	0.0051	1	-0.0001	-0.080404	2	0	sp|P48678|LMNA_MOUSE /	0	4	1	1
1407	WHR-HDAC.10979.10979.2.0.dta	2	1165.59	0	YEELQVTAGR	1165.58	null	157.77	5.27033	0.00512	1	0.007853	6.73739	2	0	sp|P50446|K2C6A_MOUSE /sp|Q9Z331|K2C6B_MOUSE /sp|Q8BGZ7|K2C75_MOUSE /tr|Q3UV11|Q3UV11_MOUSE /tr|Q6IFZ8|Q6IFZ8_MOUSE /gi|CON_IPI00300725.7|SWISS-PROT:P02538 /gi|CON_IPI00299145.9|SWISS-PROT:P48668 /gi|CON_IPI00293665.7|SWISS-PROT:P04259 /gi|CON_IPI00131368.3|SWISS-PROT:P50446 /gi|CON_IPI00221797.1|TREMBL:Q8BGZ7;Q99MH7 /gi|CON_IPI00005859.3|SWISS-PROT:O95678 /	0	4	1	1
1408	WHR-HDAC.16290.16290.2.0.dta	2	1180.62	0	ISGLIYEETR	1180.62	null	139.416	5.27026	0.00512	1	0.001423	1.2053	2	0	sp|P62806|H4_MOUSE /	0	4	1	1
1409	WHR-HDAC.9108.9108.3.0.dta	3	1557.75	0	SDPYHATTGPLSPSK	1557.75	null	93.2905	5.26814	0.00513	1	-0.000865	-0.555287	2	0	sp|P23242|CXA1_MOUSE /	0	4	1	1
1410	WHR-G-2.7331.7331.2.0.dta	2	1564.77	0	ALAAGGYDVEKNNSR	1564.77	null	100.414	5.26714	0.00513	1	-0.000514	-0.328482	2	0	sp|P43276|H15_MOUSE /	0	3	1	1
1411	WHR-HDAC.11308.11308.2.0.dta	2	989.508	0	VELSTGMPR	989.508	null	158.108	5.26709	0.00513	1	-0.000258	-0.260736	2	0	sp|Q8BL97|SRSF7_MOUSE /	0	4	1	1
1412	WHR-HDAC.10631.10631.2.0.dta	2	1200.63	0	ANSNLVLQADR	1200.63	null	121.275	5.26188	0.00516	1	0.00014	0.116605	2	0	sp|Q6P4T2|U520_MOUSE /	0	4	1	1
1413	WHR-HDAC.25748.25748.3.0.dta	3	1884.05	0	KPAGPSVSELIVQAVSSSK	1884.04	null	129.684	5.2608	0.00516	1	0.003345	1.77544	2	0	sp|P43275|H11_MOUSE /	0	4	1	1
1414	WHR-3.15903.15903.2.0.dta	2	1060.56	0	TLLDIDNTR	1060.56	null	88.9047	5.25474	0.0052	1	0.000784	0.73923	2	0	gi|CON_IPI00019359.3|SWISS-PROT:P35527 /	0	1	1	1
1415	WHR-HDAC.19677.19677.2.0.dta	2	1131.58	0	NGWLEQISGK	1131.58	null	179.11	5.25466	0.0052	1	-0.001956	-1.72856	2	0	sp|Q3TEA8|HP1B3_MOUSE /tr|Z4YKB8|Z4YKB8_MOUSE /tr|Z4YKA3|Z4YKA3_MOUSE /tr|A2AM65|A2AM65_MOUSE /	0	4	1	1
1416	WHR-3.21716.21716.3.0.dta	3	2216.98	0	EMEENFALEAANYQDTIGR	2216.98	Oxidation[M](2)	33.7573	5.25432	0.0052	1	0.000794	0.358145	2	0	sp|P20152|VIME_MOUSE /tr|A0A0A6YWC8|A0A0A6YWC8_MOUSE /	0	1	1	1
1417	WHR-G-2.21363.21363.2.0.dta	2	1383.69	0	SLNNQFASFIDK	1383.69	null	138.438	5.25363	0.0052	1	7.5e-05	0.054203	2	0	tr|E9Q0F0|E9Q0F0_MOUSE /gi|CON_IPI00220327.3|SWISS-PROT:P04264 /gi|CON_IPI00714876.1|ENSEMBL:ENSBTAP00000038253 /	0	3	1	1
1418	WHR-G.7560.7560.2.0.dta	2	1125.54	0	AEAESLYQSK	1125.54	null	132.131	5.2527	0.00521	1	0.000916	0.81383	2	0	gi|CON_IPI00220327.3|SWISS-PROT:P04264 /	0	2	1	1
1419	WHR-HDAC.20073.20073.2.0.dta	2	1371.71	0	LNDLEEALQQAK	1371.71	null	151.76	5.25262	0.00521	1	0.002146	1.56447	2	0	gi|CON_IPI00021304.1|SWISS-PROT:P35908 /	0	4	1	1
1420	WHR-HDAC.18061.18061.2.0.dta	2	991.521	0	QLAEDFLR	991.521	null	176.872	5.25254	0.00521	1	-7e-06	-0.00706	2	0	sp|Q501J6|DDX17_MOUSE /tr|Q3U741|Q3U741_MOUSE /	0	4	1	1
1421	WHR-G.22061.22061.2.0.dta	2	1181.55	0	GMQDLVEDFK	1181.55	null	141.857	5.25152	0.00521	1	-6.2e-05	-0.052473	2	0	gi|CON_IPI00300725.7|SWISS-PROT:P02538 /	0	2	1	1
1422	WHR-HDAC.23678.23678.3.0.dta	3	1837.97	0	HGVQELEIELQSQLSK	1837.97	null	93.5671	5.25148	0.00521	1	-0.000232	-0.126227	2	0	gi|CON_IPI00019359.3|SWISS-PROT:P35527 /	0	4	1	1
1423	WHR-HDAC.26745.26745.2.0.dta	2	1310.7	0	TVTAMDVVYALK	1310.7	null	113.796	5.25089	0.00522	1	0.000685	0.522621	2	0	sp|P62806|H4_MOUSE /	0	4	1	1
1424	WHR-HDAC.23709.23709.2.0.dta	2	1714.91	0	SSGPTSLFAVTVAPPGAR	1714.91	null	78.9223	5.25083	0.00522	1	0.000525	0.306138	2	0	sp|Q8VEK3|HNRPU_MOUSE /tr|G3XA10|G3XA10_MOUSE /	0	4	1	1
1425	WHR-HDAC.12917.12917.3.0.dta	3	1340.78	0	KATGPPVSELITK	1340.78	null	97.1681	5.25062	0.00522	1	2.1e-05	0.015663	2	0	sp|P43276|H15_MOUSE /	0	4	1	1
1426	WHR-HDAC.21686.21686.2.1.dta	2	1326.7	0	TVTAMDVVYALK	1326.7	Oxidation[M](5)	133.674	5.25008	0.00522	1	-0.000129	-0.097234	2	0	sp|P62806|H4_MOUSE /	0	4	1	1
1427	WHR-HDAC.10168.10168.2.0.dta	2	937.411	0	EEEMMIR	937.412	null	217.871	5.24926	0.00522	1	-0.000299	-0.318963	2	0	sp|Q8VIJ6|SFPQ_MOUSE /	0	4	1	1
1428	WHR-HDAC.19377.19377.2.0.dta	2	996.608	0	AVDLQILPK	996.609	null	145.6	5.24571	0.00524	1	-0.000344	-0.345171	2	0	sp|P47911|RL6_MOUSE /tr|E9PUX4|E9PUX4_MOUSE /	0	4	1	1
1429	WHR-G-2.4540.4540.2.0.dta	2	1134.54	0	DAVTYTEHAK	1134.54	null	152.961	5.2454	0.00524	1	0.000712	0.627566	2	0	sp|P62806|H4_MOUSE /	0	3	1	1
1430	WHR-HDAC.28361.28361.2.0.dta	2	1167.58	0	NLPFDFTWK	1167.58	null	166.353	5.24436	0.00525	1	0.000549	0.470202	2	0	sp|Q9D0E1|HNRPM_MOUSE /tr|B8JK32|B8JK32_MOUSE /tr|B8JK33|B8JK33_MOUSE /	0	4	1	1
1431	WHR-3.12278.12278.2.0.dta	2	938.494	0	SLYNLGGSK	938.494	null	92.8682	5.2439	0.00525	1	0.000139	0.14811	2	0	gi|CON_IPI00009867.3|SWISS-PROT:P13647 /gi|CON_IPI00697851.1|SWISS-PROT:Q5XQN5 /	0	1	1	1
1432	WHR-HDAC.12080.12080.2.0.dta	2	1325.75	0	DNIQGITKPAIR	1325.75	null	120.499	5.24384	0.00525	1	0.000253	0.190835	2	0	sp|P62806|H4_MOUSE /	0	4	1	1
1433	WHR-HDAC.5862.5862.2.0.dta	2	1499.69	0	EVYQQQQYGSGGR	1499.69	null	120.672	5.24169	0.00526	1	-0.001071	-0.714149	2	0	sp|Q99020|ROAA_MOUSE /tr|Q80XR6|Q80XR6_MOUSE /tr|Q20BD0|Q20BD0_MOUSE /	0	4	1	1
1434	WHR-G-2.17823.17823.2.0.dta	2	831.493	0	STELLIR	831.493	null	265.799	5.24041	0.00527	1	-3e-06	-0.003608	2	0	sp|P68433|H31_MOUSE /sp|P84228|H32_MOUSE /sp|P84244|H33_MOUSE /sp|P02301|H3C_MOUSE /tr|E0CZ27|E0CZ27_MOUSE /tr|F8WI35|F8WI35_MOUSE /	0	3	1	1
1435	WHR-HDAC.8992.8992.2.0.dta	2	1187.7	0	KLEAAATALATK	1187.7	null	121.987	5.24024	0.00527	1	-0.000871	-0.733351	2	0	sp|Q9D8E6|RL4_MOUSE /	0	4	1	1
1436	WHR-HDAC.15119.15119.2.0.dta	2	1077.53	0	NGEDLGVAFR	1077.53	null	156.407	5.24018	0.00527	1	-0.000704	-0.653345	2	0	sp|Q00PI9|HNRL2_MOUSE /	0	4	1	1
1437	WHR-HDAC.25581.25581.2.1.dta	2	1556.85	0	VDLNEEETILIIR	1556.85	null	119.483	5.23901	0.00528	1	-0.00067	-0.430355	2	0	sp|Q6DIC0|SMCA2_MOUSE /sp|Q3TKT4|SMCA4_MOUSE /tr|H3BLH0|H3BLH0_MOUSE /tr|G3UX35|G3UX35_MOUSE /tr|E9QAB8|E9QAB8_MOUSE /tr|F2Z4A9|F2Z4A9_MOUSE /	0	4	1	1
1438	WHR-G-2.31754.31754.3.0.dta	3	2240.14	0	ADLEMQIESLTEELAYLKK	2240.14	Oxidation[M](5)	97.711	5.23636	0.00529	1	-0.000243	-0.108476	2	0	gi|CON_IPI00009865.2|SWISS-PROT:P13645 /	0	3	1	1
1439	WHR-HDAC.20859.20859.2.0.dta	2	1326.7	0	TVTAMDVVYALK	1326.7	Oxidation[M](5)	122.717	5.2354	0.0053	1	0.000563	0.424362	2	0	sp|P62806|H4_MOUSE /	0	4	1	1
1440	WHR-HDAC.21695.21695.2.0.dta	2	1014.62	0	QTALVELLK	1014.62	null	155.332	5.23163	0.00532	1	0.000512	0.504623	2	0	gi|CON_IPI00708398.1|SWISS-PROT:P02769 /	0	4	1	1
1441	WHR-HDAC.20915.20915.2.0.dta	2	1318.63	0	VVDDEIYYFR	1318.63	null	144.811	5.22868	0.00533	1	0.001422	1.07839	2	0	sp|Q8BSQ9|PB1_MOUSE /tr|E9Q4Y5|E9Q4Y5_MOUSE /tr|E9Q7L3|E9Q7L3_MOUSE /tr|F8VQD1|F8VQD1_MOUSE /tr|E9Q7L2|E9Q7L2_MOUSE /tr|D3YYF2|D3YYF2_MOUSE /tr|D3Z1W6|D3Z1W6_MOUSE /tr|D3Z1N4|D3Z1N4_MOUSE /	0	4	1	1
1442	WHR-HDAC.16558.16558.2.0.dta	2	1317.62	0	GYAFVQYANER	1317.62	null	142.715	5.22776	0.00534	1	0.001427	1.08301	2	0	sp|Q64012|RALY_MOUSE /tr|A2AU60|A2AU60_MOUSE /tr|A2AU61|A2AU61_MOUSE /tr|A2AU62|A2AU62_MOUSE /	0	4	1	1
1443	WHR-G-2.14350.14350.2.0.dta	2	1180.62	0	ISGLIYEETR	1180.62	null	113.647	5.22022	0.00538	1	0.002914	2.46819	2	0	sp|P62806|H4_MOUSE /	0	3	1	1
1444	WHR-HDAC.13405.13405.2.0.dta	2	1335.69	0	EIAQDFKTDLR	1335.69	null	130.652	5.21991	0.00538	1	-0.000435	-0.325674	2	0	sp|P68433|H31_MOUSE /sp|P84228|H32_MOUSE /sp|P84244|H33_MOUSE /sp|P02301|H3C_MOUSE /tr|E0CZ27|E0CZ27_MOUSE /tr|F8WI35|F8WI35_MOUSE /	0	4	1	1
1445	WHR-G-2.28023.28023.3.0.dta	3	2701.34	0	LEDKDDLDVTELSNEELLDQLVR	2701.34	null	62.5129	5.21848	0.00539	1	0.000817	0.302442	2	0	sp|Q61029|LAP2B_MOUSE /sp|Q61033|LAP2A_MOUSE /	0	3	1	1
1446	WHR-HDAC.4974.4974.2.1.dta	2	1249.58	0	TDSSEVVQAGEK	1249.59	null	176.912	5.21732	0.00539	1	-0.00632	-5.05766	2	0	sp|Q8VDF2|UHRF1_MOUSE /	0	4	1	1
1447	WHR-HDAC.12702.12702.2.0.dta	2	831.496	0	STELLIR	831.493	null	230.525	5.21595	0.0054	1	0.002811	3.38066	2	0	sp|P68433|H31_MOUSE /sp|P84228|H32_MOUSE /sp|P84244|H33_MOUSE /sp|P02301|H3C_MOUSE /tr|E0CZ27|E0CZ27_MOUSE /tr|F8WI35|F8WI35_MOUSE /	0	4	1	1
1448	WHR-HDAC.19875.19875.2.0.dta	2	1310.7	0	TVTAMDVVYALK	1310.7	null	92.9579	5.2149	0.00541	1	0.000298	0.227359	2	0	sp|P62806|H4_MOUSE /	0	4	1	1
1449	WHR-HDAC.10582.10582.2.0.dta	2	1065.61	0	HLALNLQEK	1065.61	null	187.166	5.2142	0.00541	1	0.001072	1.006	2	0	sp|Q9CU62|SMC1A_MOUSE /	0	4	1	1
1450	WHR-HDAC.5179.5179.3.0.dta	3	1308.65	0	NKYEDEINKR	1308.65	null	114.911	5.20962	0.00543	1	0.000222	0.16964	2	0	sp|Q6IFZ6|K2C1B_MOUSE /sp|Q922U2|K2C5_MOUSE /sp|Q8VED5|K2C79_MOUSE /sp|P11679|K2C8_MOUSE /gi|CON_IPI00220327.3|SWISS-PROT:P04264 /gi|CON_IPI00009867.3|SWISS-PROT:P13647 /gi|CON_IPI00300725.7|SWISS-PROT:P02538 /gi|CON_IPI00299145.9|SWISS-PROT:P48668 /gi|CON_IPI00293665.7|SWISS-PROT:P04259 /gi|CON_IPI00697851.1|SWISS-PROT:Q5XQN5 /gi|CON_IPI00124499.2|TREMBL:Q8VED5 /gi|CON_IPI00139301.3|SWISS-PROT:Q…	0	4	1	1
1451	WHR-HDAC.21189.21189.2.0.dta	2	1326.7	0	TVTAMDVVYALK	1326.7	Oxidation[M](5)	120.426	5.20859	0.00544	1	0.000549	0.41381	2	0	sp|P62806|H4_MOUSE /	0	4	1	1
1452	WHR-HDAC.22644.22644.3.0.dta	3	1659.9	0	IINEPTAAAIAYGLDK	1659.9	null	93.8897	5.20314	0.00547	1	0.000759	0.457258	2	0	sp|P20029|GRP78_MOUSE /sp|P16627|HS71L_MOUSE /sp|P17156|HSP72_MOUSE /sp|P63017|HSP7C_MOUSE /tr|Q504P4|Q504P4_MOUSE /	0	4	1	1
1453	WHR-G-2.6410.6410.2.0.dta	2	1446.71	0	ASMQQQQQLASAR	1446.71	null	137.953	5.20211	0.00547	1	-0.003026	-2.09164	2	0	sp|Q9CY57|CHTOP_MOUSE /tr|E9PW20|E9PW20_MOUSE /tr|D3YZA1|D3YZA1_MOUSE /tr|D3Z7T7|D3Z7T7_MOUSE /	0	3	1	1
1454	WHR-G-2.10264.10264.2.0.dta	2	1123.56	0	SLAAAGYDVEK	1123.56	null	120.14	5.20121	0.00548	1	0.00057	0.507315	2	0	sp|P43275|H11_MOUSE /	0	3	1	1
1455	WHR-HDAC.19679.19679.3.0.dta	3	1586.8	0	EAVVQAEEAAAEITR	1586.8	null	134.519	5.20046	0.00548	1	0.000676	0.426014	2	0	sp|Q9D6Z1|NOP56_MOUSE /tr|A2APD7|A2APD7_MOUSE /tr|F6U250|F6U250_MOUSE /tr|F6V095|F6V095_MOUSE /tr|F7CHQ7|F7CHQ7_MOUSE /	0	4	1	1
1456	WHR-HDAC.17602.17602.2.0.dta	2	1488.75	0	TVLDPVTGDLSDTR	1488.75	null	92.9456	5.19398	0.00552	1	0.000336	0.225692	2	0	sp|Q921M3|SF3B3_MOUSE /	0	4	1	1
1457	WHR-HDAC.15218.15218.2.0.dta	2	1180.63	0	ISGLIYEETR	1180.62	null	122.767	5.19091	0.00554	1	0.006629	5.61484	2	0	sp|P62806|H4_MOUSE /	0	4	1	1
1458	WHR-HDAC.4670.4670.2.0.dta	2	1060.53	0	QVDQLTNDK	1060.53	null	180.414	5.18968	0.00554	1	0.000142	0.133896	2	0	sp|P20152|VIME_MOUSE /tr|A0A0A6YWC8|A0A0A6YWC8_MOUSE /	0	4	1	1
1459	WHR-HDAC.19827.19827.3.0.dta	3	1571.9	0	NLLPVLAQHVAGPSR	1571.9	null	111.107	5.18864	0.00555	1	0.000937	0.596093	2	0	sp|Q7TPV4|MBB1A_MOUSE /	0	4	1	1
1460	WHR-HDAC.25383.25383.2.0.dta	2	1594.83	0	YNVLGAETVLTQMR	1594.83	null	93.473	5.18711	0.00556	1	0.001186	0.743655	2	0	sp|Q00PI9|HNRL2_MOUSE /	0	4	1	1
1461	WHR-HDAC.28131.28131.2.0.dta	2	1310.7	0	TVTAMDVVYALK	1310.7	null	92.6696	5.18596	0.00556	1	0.000772	0.588997	2	0	sp|P62806|H4_MOUSE /	0	4	1	1
1462	WHR-3.11774.11774.2.0.dta	2	874.499	0	SLVNLGGSK	874.499	null	100.25	5.18332	0.00558	1	6.4e-05	0.073185	2	0	gi|CON_IPI00220327.3|SWISS-PROT:P04264 /	0	1	1	1
1463	WHR-3.6866.6866.2.0.dta	2	1002.5	0	FETEHALR	1002.5	null	122.167	5.18275	0.00558	1	0.00042	0.418953	2	0	sp|P19001|K1C19_MOUSE /gi|CON_IPI00112947.1|SWISS-PROT:P19001 /	0	1	1	1
1464	WHR-HDAC.16485.16485.2.0.dta	2	1385.68	0	EVDDLGPEVGDIK	1385.68	null	158.571	5.18108	0.00559	1	0.002025	1.46138	2	0	sp|O35286|DHX15_MOUSE /	0	4	1	1
1465	WHR-HDAC.7596.7596.2.0.dta	2	901.499	0	LEAALGEAK	901.499	null	141.248	5.1795	0.0056	1	-0.000207	-0.229618	2	0	sp|P48678|LMNA_MOUSE /	0	4	1	1
1466	WHR-HDAC.17843.17843.2.0.dta	2	1321.58	0	SWEEQMAEVGR	1321.58	null	129.844	5.17935	0.0056	1	-0.000609	-0.460811	2	0	sp|P40630|TFAM_MOUSE /	0	4	1	1
1467	WHR-G-2.11964.11964.2.0.dta	2	831.495	0	STELLIR	831.493	null	237.457	5.1733	0.00563	1	0.001999	2.40411	2	0	sp|P68433|H31_MOUSE /sp|P84228|H32_MOUSE /sp|P84244|H33_MOUSE /sp|P02301|H3C_MOUSE /tr|E0CZ27|E0CZ27_MOUSE /tr|F8WI35|F8WI35_MOUSE /	0	3	1	1
1468	WHR-HDAC.30047.30047.2.2.dta	2	1759.82	0	AMGIMNSFVNDIFER	1759.81	Oxidation[M](5)	157.286	5.17313	0.00563	1	0.002771	1.5746	2	0	sp|Q64475|H2B1B_MOUSE /sp|Q6ZWY9|H2B1C_MOUSE /sp|P10853|H2B1F_MOUSE /sp|Q64478|H2B1H_MOUSE /sp|P10854|H2B1M_MOUSE /sp|Q8CGP2|H2B1P_MOUSE /sp|Q8CGP1|H2B1K_MOUSE /sp|Q64524|H2B2E_MOUSE /sp|Q9D2U9|H2B3A_MOUSE /sp|Q64525|H2B2B_MOUSE /sp|Q8CGP0|H2B3B_MOUSE /tr|Q8CBB6|Q8CBB6_MOUSE /tr|G3X9D5|G3X9D5_MOUSE /	0	4	1	1
1469	WHR-3.11956.11956.2.0.dta	2	913.409	0	MTLDDFR	913.408	Oxidation[M](1)	151.199	5.17095	0.00565	1	0.00041	0.448868	2	0	gi|CON_IPI00019359.3|SWISS-PROT:P35527 /	0	1	1	1
1470	WHR-HDAC.22084.22084.3.0.dta	3	1438.8	0	KTVTAMDVVYALK	1438.8	null	127.698	5.17024	0.00565	1	0.000392	0.27245	2	0	sp|P62806|H4_MOUSE /	0	4	1	1
1471	WHR-G-2.11743.11743.2.0.dta	2	1301.66	0	ALEEANADLEVK	1301.66	null	122.364	5.16997	0.00565	1	0.001082	0.831247	2	0	sp|Q6IFX2|K1C42_MOUSE /gi|CON_IPI00217963.3|SWISS-PROT:P08779 /gi|CON_IPI00384444.5|SWISS-PROT:P02533 /gi|CON_IPI00468696.3|SWISS-PROT:Q6IFX2 /gi|CON_IPI00009866.6|SWISS-PROT:P13646-1 /gi|CON_IPI00290077.1|SWISS-PROT:P19012 /gi|CON_IPI00873598.1|ENSEMBL:ENSP00000377550 /gi|CON_IPI00873598.1|ENSEMBL:ENSP00000377550 /gi|CON_K1C15_SHEEP|SWISS-PROT:O77727 /	0	3	1	1
1472	WHR-HDAC.22568.22568.3.0.dta	3	3190.44	0	IKAEVEEEMEEEEAEEEQVVEEEPTVK	3190.44	null	35.0635	5.16987	0.00565	1	0.00034	0.106569	2	0	sp|Q6DFW4|NOP58_MOUSE /tr|A0A087WQ46|A0A087WQ46_MOUSE /	0	4	1	1
1473	WHR-HDAC.23370.23370.2.0.dta	2	1228.69	0	SQEQILEILR	1228.69	null	160.211	5.16652	0.00567	1	0.000877	0.713769	2	0	sp|F6ZDS4|TPR_MOUSE /tr|Q7M739|Q7M739_MOUSE /	0	4	1	1
1474	WHR-HDAC.8206.8206.2.0.dta	2	1170.53	0	SSFSNSADDIK	1170.53	null	109.966	5.16551	0.00568	1	9.4e-05	0.080306	2	0	sp|Q61686|CBX5_MOUSE /	0	4	1	1
1475	WHR-HDAC.23051.23051.2.0.dta	2	1394.69	0	FLIPDYNDEIR	1394.69	null	125.52	5.16435	0.00568	1	-0.000541	-0.387898	2	0	sp|Q9R226|KHDR3_MOUSE /	0	4	1	1
1476	WHR-HDAC.14879.14879.2.0.dta	2	1251.62	0	ALYETELADAR	1251.62	null	130.5	5.16361	0.00569	1	0.000159	0.127035	2	0	sp|P14733|LMNB1_MOUSE /	0	4	1	1
1477	WHR-HDAC.20837.20837.2.0.dta	2	1457.73	0	DTNGSQFFITTVK	1457.73	null	133.62	5.16041	0.00571	1	0.0029	1.9894	2	0	sp|P24369|PPIB_MOUSE /	0	4	1	1
1478	WHR-HDAC.10915.10915.2.0.dta	2	1325.76	0	DNIQGITKPAIR	1325.75	null	122.186	5.15846	0.00572	1	0.005537	4.17649	2	0	sp|P62806|H4_MOUSE /	0	4	1	1
1479	WHR-HDAC.17621.17621.3.0.dta	3	1867.86	0	SKPGAAMVEMADGYAVDR	1867.87	null	119.295	5.15646	0.00573	1	-0.00348	-1.86309	2	0	sp|Q8R081|HNRPL_MOUSE /tr|G3UY38|G3UY38_MOUSE /tr|G5E924|G5E924_MOUSE /	0	4	1	1
1480	WHR-G.8482.8482.2.0.dta	2	1320.59	0	HGGGGGGFGGGGFGSR	1320.58	null	85.9988	5.1552	0.00574	1	0.004369	3.30839	2	0	gi|CON_IPI00021304.1|SWISS-PROT:P35908 /	0	2	1	1
1481	WHR-HDAC.22320.22320.3.0.dta	3	2873.54	0	HELLLGAAGAGPGAGPQQATPGALLQAGPPR	2873.54	null	24.9528	5.15508	0.00574	1	0.001214	0.422476	2	0	sp|Q6PE01|SNR40_MOUSE /	0	4	1	1
1482	WHR-HDAC.9021.9021.2.0.dta	2	1557.75	0	SDPYHATTGPLSPSK	1557.75	null	125.766	5.15505	0.00574	1	-0.00088	-0.564916	2	0	sp|P23242|CXA1_MOUSE /	0	4	1	1
1483	WHR-HDAC.22028.22028.3.1.dta	3	2475.16	0	NELTYQMEQDHNLQSVLQER	2475.16	null	47.0115	5.15114	0.00576	1	0.000349	0.141001	2	0	sp|O70133|DHX9_MOUSE /tr|Q3UR42|Q3UR42_MOUSE /tr|A0A087WPL5|A0A087WPL5_MOUSE /tr|E9QNN1|E9QNN1_MOUSE /	0	4	1	1
1484	WHR-HDAC.7894.7894.2.0.dta	2	1496.7	0	LSSEMNTSTVNSAR	1496.7	null	120.603	5.15034	0.00576	1	-0.001303	-0.870581	2	0	sp|P14733|LMNB1_MOUSE /	0	4	1	1
1485	WHR-HDAC.25578.25578.2.0.dta	2	1310.71	0	TVTAMDVVYALK	1310.7	null	120.216	5.14844	0.00577	1	0.003457	2.63752	2	0	sp|P62806|H4_MOUSE /	0	4	1	1
1486	WHR-3.13292.13292.2.0.dta	2	1121.58	0	QEYEQLIAK	1121.58	null	147.792	5.14587	0.00579	1	0.001162	1.03604	2	0	gi|CON_IPI00019359.3|SWISS-PROT:P35527 /	0	1	1	1
1487	WHR-HDAC.23031.23031.2.0.dta	2	1715.9	0	TLSTVQNEVQEALQR	1715.89	null	119.96	5.14581	0.00579	1	0.009073	5.28763	2	0	sp|F6ZDS4|TPR_MOUSE /tr|Q7M739|Q7M739_MOUSE /	0	4	1	1
1488	WHR-HDAC.31881.31881.3.0.dta	3	2387.19	0	SGVEVLFNELEIPVEEHSFGR	2387.19	null	59.5693	5.14505	0.00579	1	0.001318	0.552114	2	0	sp|P46735|MYO1B_MOUSE /tr|Q7TQD7|Q7TQD7_MOUSE /tr|E9Q580|E9Q580_MOUSE /tr|E9QNH6|E9QNH6_MOUSE /	0	4	1	1
1489	WHR-HDAC.30286.30286.2.0.dta	2	1438.73	0	FFDDPMLLELAK	1438.73	null	79.579	5.14277	0.00581	1	0.00063	0.437887	2	0	sp|O08810|U5S1_MOUSE /tr|A2AH85|A2AH85_MOUSE /tr|G3UZ34|G3UZ34_MOUSE /	0	4	1	1
1490	WHR-3.20248.20248.2.0.dta	2	1188.65	0	IDTIEIITDR	1188.65	null	130.827	5.14126	0.00582	1	0.0003	0.252388	2	0	sp|O88569|ROA2_MOUSE /	0	1	1	1
1491	WHR-3.10349.10349.2.0.dta	2	1009.49	0	DAEATYLAR	1009.49	null	147.16	5.13913	0.00583	1	-0.00339	-3.35812	2	0	sp|P19001|K1C19_MOUSE /gi|CON_IPI00112947.1|SWISS-PROT:P19001 /	0	1	1	1
1492	WHR-HDAC.15913.15913.2.0.dta	2	1180.62	0	ISGLIYEETR	1180.62	null	132.554	5.13892	0.00583	1	0.003612	3.05941	2	0	sp|P62806|H4_MOUSE /	0	4	1	1
1493	WHR-HDAC.23547.23547.2.0.dta	2	1544.66	0	FNADEFEDMVAEK	1544.66	null	90.7671	5.13811	0.00583	1	0.000525	0.339881	2	0	sp|Q6ZWV3|RL10_MOUSE /tr|I7HLV2|I7HLV2_MOUSE /	0	4	1	1
1494	WHR-HDAC.15120.15120.2.0.dta	2	1697.88	0	SELVANNVTLPAGEQR	1697.88	null	107.322	5.13577	0.00585	1	-0.000511	-0.300963	2	0	sp|Q61029|LAP2B_MOUSE /sp|Q61033|LAP2A_MOUSE /	0	4	1	1
1495	WHR-3.24297.24297.3.0.dta	3	1638.86	0	SLNNQFASFIDKVR	1638.86	null	56.1615	5.13141	0.00587	1	0.000733	0.447262	2	0	tr|E9Q0F0|E9Q0F0_MOUSE /gi|CON_IPI00220327.3|SWISS-PROT:P04264 /gi|CON_IPI00714876.1|ENSEMBL:ENSBTAP00000038253 /	0	1	1	1
1496	WHR-HDAC.27977.27977.2.0.dta	2	1759.91	0	ALEQIDENLIYWPR	1759.9	null	138.567	5.1308	0.00588	1	0.007698	4.37411	2	0	sp|Q8BGS0|MAK16_MOUSE /	0	4	1	1
1497	WHR-G-2.13633.13633.2.0.dta	2	845.511	0	SGVSLAALK	845.509	null	135.239	5.13065	0.00588	1	0.001704	2.01535	2	0	sp|P43275|H11_MOUSE /sp|P43277|H13_MOUSE /sp|P15864|H12_MOUSE /sp|P43274|H14_MOUSE /	0	3	1	1
1498	WHR-HDAC.7060.7060.2.0.dta	2	1047.53	0	ESDLSGAQIK	1047.53	null	129.876	5.13018	0.00588	1	0.000717	0.684466	2	0	sp|P14733|LMNB1_MOUSE /	0	4	1	1
1499	WHR-G-2.7800.7800.2.0.dta	2	1496.7	0	LSSEMNTSTVNSAR	1496.7	null	113.746	5.12936	0.00589	1	-4.7e-05	-0.031402	2	0	sp|P14733|LMNB1_MOUSE /	0	3	1	1
1500	WHR-HDAC.11538.11538.2.0.dta	2	1013.44	0	GGNFGFGDSR	1013.44	null	141.427	5.127	0.0059	1	9e-05	0.088806	2	0	sp|O88569|ROA2_MOUSE /	0	4	1	1
1501	WHR-HDAC.14222.14222.2.0.dta	2	1267.62	0	TLYESELADAR	1267.62	null	117.861	5.12421	0.00592	1	-0.000327	-0.257964	2	0	sp|P21619|LMNB2_MOUSE /	0	4	1	1
1502	WHR-HDAC.10743.10743.2.0.dta	2	1265.64	0	KESYSVYVYK	1265.64	null	156.087	5.12352	0.00592	1	0.002496	1.97212	2	0	sp|Q64475|H2B1B_MOUSE /sp|Q6ZWY9|H2B1C_MOUSE /sp|P10853|H2B1F_MOUSE /sp|Q64478|H2B1H_MOUSE /sp|P10854|H2B1M_MOUSE /sp|Q8CGP2|H2B1P_MOUSE /sp|Q8CGP1|H2B1K_MOUSE /sp|Q64525|H2B2B_MOUSE /tr|Q8CBB6|Q8CBB6_MOUSE /tr|G3X9D5|G3X9D5_MOUSE /	0	4	1	1
1503	WHR-HDAC.19751.19751.3.0.dta	3	1746.98	0	VREEVPLELVEAHVK	1746.97	null	96.9522	5.12174	0.00593	1	0.00025	0.143105	2	0	sp|P97496|SMRC1_MOUSE /	0	4	1	1
1504	WHR-HDAC.17959.17959.2.0.dta	2	989.577	0	VFLENVIR	989.578	null	158.931	5.12019	0.00594	1	-0.000387	-0.391076	2	0	sp|P62806|H4_MOUSE /	0	4	1	1
1505	WHR-HDAC.21497.21497.2.1.dta	2	1620.76	0	MATEVAADALGEEWK	1620.76	null	82.4534	5.11698	0.00596	1	3.6e-05	0.022212	2	0	sp|P62754|RS6_MOUSE /	0	4	1	1
1506	WHR-G-2.20017.20017.2.0.dta	2	1326.7	0	TVTAMDVVYALK	1326.7	Oxidation[M](5)	118.172	5.1126	0.00598	1	0.00036	0.271351	2	0	sp|P62806|H4_MOUSE /	0	3	1	1
1507	WHR-HDAC.20521.20521.3.0.dta	3	2265.06	0	ADRDESSPYAAMLAAQDVAQR	2265.06	null	55.0226	5.11251	0.00598	1	-0.00058	-0.256064	2	0	sp|P62264|RS14_MOUSE /tr|D3Z7I1|D3Z7I1_MOUSE /tr|D3YVF4|D3YVF4_MOUSE /	0	4	1	1
1508	WHR-HDAC.12541.12541.2.0.dta	2	831.498	0	STELLIR	831.493	null	229.887	5.10916	0.006	1	0.004119	4.95374	2	0	sp|P68433|H31_MOUSE /sp|P84228|H32_MOUSE /sp|P84244|H33_MOUSE /sp|P02301|H3C_MOUSE /tr|E0CZ27|E0CZ27_MOUSE /tr|F8WI35|F8WI35_MOUSE /	0	4	1	1
1509	WHR-HDAC.17519.17519.2.0.dta	2	1397.63	0	MGLAMGGAGGASFDR	1397.63	null	131.83	5.10549	0.00603	1	-0.002143	-1.53331	2	0	sp|Q9D0E1|HNRPM_MOUSE /tr|B8JK32|B8JK32_MOUSE /tr|B8JK33|B8JK33_MOUSE /	0	4	1	1
1510	WHR-G-2.8663.8663.2.0.dta	2	1506.78	0	SETAPAAPAAPAPVEK	1506.78	null	150.184	5.10411	0.00604	1	-0.001111	-0.737334	2	0	sp|P43277|H13_MOUSE /	0	3	1	1
1511	WHR-HDAC.14672.14672.2.0.dta	2	1103.57	0	SGEGEVSGLLR	1103.57	null	137.243	5.10326	0.00604	1	-0.000118	-0.106926	2	0	sp|Q62318|TIF1B_MOUSE /	0	4	1	1
1512	WHR-HDAC.21357.21357.2.0.dta	2	1397.79	0	ELEEIVQPIISK	1397.79	null	178.87	5.10253	0.00604	1	0.000834	0.596657	2	0	sp|P20029|GRP78_MOUSE /	0	4	1	1
1513	WHR-G-2.17982.17982.2.0.dta	2	831.493	0	STELLIR	831.493	null	230.601	5.10242	0.00605	1	-0.000317	-0.381242	2	0	sp|P68433|H31_MOUSE /sp|P84228|H32_MOUSE /sp|P84244|H33_MOUSE /sp|P02301|H3C_MOUSE /tr|E0CZ27|E0CZ27_MOUSE /tr|F8WI35|F8WI35_MOUSE /	0	3	1	1
1514	WHR-HDAC.19731.19731.3.0.dta	3	1613.78	0	MGPLGLDHMASSIER	1613.78	null	79.5328	5.1004	0.00606	1	0.000446	0.27637	2	0	sp|Q9D0E1|HNRPM_MOUSE /tr|B8JK32|B8JK32_MOUSE /tr|B8JK33|B8JK33_MOUSE /	0	4	1	1
1515	WHR-HDAC.12469.12469.2.0.dta	2	1762.78	0	FAQHGTFEYEYSQR	1762.78	null	99.1015	5.10004	0.00606	1	0.002554	1.44885	2	0	sp|Q8VIJ6|SFPQ_MOUSE /	0	4	1	1
1516	WHR-3.7969.7969.2.0.dta	2	880.442	0	AEFAEVSK	880.441	null	154.591	5.09971	0.00606	1	0.000549	0.623551	2	0	gi|CON_IPI00745872.2|SWISS-PROT:P02768-1 /	0	1	1	1
1517	WHR-HDAC.13678.13678.2.0.dta	2	1161.62	0	EITALAPSTMK	1161.62	null	166.889	5.09839	0.00607	1	-0.00164	-1.41182	2	0	sp|P62737|ACTA_MOUSE /sp|P60710|ACTB_MOUSE /sp|P68033|ACTC_MOUSE /sp|P63260|ACTG_MOUSE /sp|P63268|ACTH_MOUSE /sp|P68134|ACTS_MOUSE /tr|E9Q1F2|E9Q1F2_MOUSE /tr|F8WGM8|F8WGM8_MOUSE /tr|B1ATY1|B1ATY1_MOUSE /gi|CON_IPI00698900.1|SWISS-PROT:P60712 /	0	4	1	1
1518	WHR-3.11916.11916.2.0.dta	2	842.513	0	VATVSLPR	842.509	null	124.801	5.09595	0.00608	1	0.003427	4.06761	2	0	gi|CON_Trypsin|SWISS-PROT:P00761|TRYP_PIG /	0	1	1	1
1519	WHR-HDAC.5017.5017.2.1.dta	2	872.483	0	VEEAVVAR	872.484	null	202.274	5.09337	0.0061	1	-0.000277	-0.317484	2	0	sp|Q9CYH6|RRS1_MOUSE /	0	4	1	1
1520	WHR-HDAC.14739.14739.2.0.dta	2	1175.62	0	EADLDVATITK	1175.62	null	133.613	5.09197	0.00611	1	0.000692	0.588628	2	0	sp|Q8BH74|NU107_MOUSE /tr|E9Q4V9|E9Q4V9_MOUSE /	0	4	1	1
1521	WHR-HDAC.9472.9472.3.0.dta	3	1533.85	0	DHAVVVGVYRPPPK	1533.85	null	93.7758	5.09053	0.00612	1	-0.000222	-0.144734	2	0	sp|Q80WS3|FBLL1_MOUSE /sp|P35550|FBRL_MOUSE /	0	4	1	1
1522	WHR-HDAC.8011.8011.3.0.dta	3	1684.77	0	HTGPNSPDTANDGFVR	1684.77	null	92.4406	5.09034	0.00612	1	0.000574	0.3407	2	0	sp|O35737|HNRH1_MOUSE /sp|P70333|HNRH2_MOUSE /tr|Q8C2Q7|Q8C2Q7_MOUSE /	0	4	1	1
1523	WHR-3.9556.9556.2.0.dta	2	809.441	0	LASYLDK	809.44	null	105.118	5.0899	0.00612	1	0.000526	0.649832	2	0	sp|P08730|K1C13_MOUSE /sp|Q9QWL7|K1C17_MOUSE /sp|P05784|K1C18_MOUSE /sp|P19001|K1C19_MOUSE /sp|Q61414|K1C15_MOUSE /tr|B1AQ77|B1AQ77_MOUSE /gi|CON_IPI00217963.3|SWISS-PROT:P08779 /gi|CON_IPI00009865.2|SWISS-PROT:P13645 /gi|CON_IPI00019359.3|SWISS-PROT:P35527 /gi|CON_IPI00384444.5|SWISS-PROT:P02533 /gi|CON_IPI00450768.7|SWISS-PROT:Q04695 /gi|CON_IPI00112947.1|SWISS-PROT:P19001 /gi|CON_IPI00136056.1…	0	1	1	1
1524	WHR-3.14983.14983.2.0.dta	2	827.43	0	FASFIDK	827.43	null	106.759	5.08808	0.00613	1	-0.000196	-0.236878	2	0	sp|Q3TTY5|K22E_MOUSE /sp|Q3UV17|K22O_MOUSE /sp|Q6IFZ6|K2C1B_MOUSE /sp|P07744|K2C4_MOUSE /sp|P04104|K2C1_MOUSE /sp|P50446|K2C6A_MOUSE /sp|Q9Z331|K2C6B_MOUSE /sp|Q6IME9|K2C72_MOUSE /sp|Q922U2|K2C5_MOUSE /sp|Q9R0H5|K2C71_MOUSE /sp|Q6NXH9|K2C73_MOUSE /sp|Q8BGZ7|K2C75_MOUSE /sp|Q6IFZ9|K2C74_MOUSE /sp|Q8VED5|K2C79_MOUSE /sp|Q9DCV7|K2C7_MOUSE /sp|P11679|K2C8_MOUSE /sp|Q99M73|KRT84_MOUSE /tr|Q3UV11|Q3UV1…	0	1	1	1
1525	WHR-HDAC.19730.19730.3.0.dta	3	1661.95	0	KVESLQEEIAFLKK	1661.95	null	117.012	5.08706	0.00614	1	0.000511	0.307471	2	0	sp|P20152|VIME_MOUSE /tr|A0A0A6YWC8|A0A0A6YWC8_MOUSE /	0	4	1	1
1526	WHR-G-2.13127.13127.2.0.dta	2	1179.6	0	YEELQITAGR	1179.6	null	143.336	5.08682	0.00614	1	-0.000578	-0.489996	2	0	gi|CON_IPI00220327.3|SWISS-PROT:P04264 /	0	3	1	1
1527	WHR-HDAC.17972.17972.2.0.dta	2	1445.75	0	VNDTIQIDLETGK	1445.75	null	131.776	5.08681	0.00614	1	0.000216	0.149404	2	0	sp|P62702|RS4X_MOUSE /	0	4	1	1
1528	WHR-HDAC.22380.22380.2.0.dta	2	1176.69	0	LLLETYLPSK	1176.69	null	105.776	5.08628	0.00614	1	0.000116	0.098582	2	0	sp|Q9D6Z1|NOP56_MOUSE /tr|E0CXZ0|E0CXZ0_MOUSE /tr|F7CHP9|F7CHP9_MOUSE /	0	4	1	1
1529	WHR-HDAC.17651.17651.3.0.dta	3	1736.93	0	LRDEEVHTGLGELLR	1736.93	null	106.551	5.08494	0.00615	1	0.0007	0.40301	2	0	sp|P19324|SERPH_MOUSE /	0	4	1	1
1530	WHR-HDAC.13515.13515.2.0.dta	2	1045.55	0	DAALATALGDK	1045.55	null	163.389	5.08359	0.00616	1	-0.002204	-2.10798	2	0	sp|P14733|LMNB1_MOUSE /	0	4	1	1
1531	WHR-3.24461.24461.3.0.dta	3	1638.86	0	SLNNQFASFIDKVR	1638.86	null	47.5086	5.08001	0.00618	1	0.000378	0.230648	2	0	tr|E9Q0F0|E9Q0F0_MOUSE /gi|CON_IPI00220327.3|SWISS-PROT:P04264 /gi|CON_IPI00714876.1|ENSEMBL:ENSBTAP00000038253 /	0	1	1	1
1532	WHR-G-2.22584.22584.3.0.dta	3	1837.96	0	HGVQELEIELQSQLSK	1837.97	null	127.85	5.07941	0.00619	1	-0.000607	-0.330257	2	0	gi|CON_IPI00019359.3|SWISS-PROT:P35527 /	0	3	1	1
1533	WHR-3.16723.16723.2.0.dta	2	842.509	0	VATVSLPR	842.509	null	115.564	5.07833	0.00619	1	-0.000288	-0.341836	2	0	gi|CON_Trypsin|SWISS-PROT:P00761|TRYP_PIG /	0	1	1	1
1534	WHR-G-2.24414.24414.2.0.dta	2	1310.7	0	TVTAMDVVYALK	1310.7	null	116.85	5.07726	0.0062	1	0.000964	0.735484	2	0	sp|P62806|H4_MOUSE /	0	3	1	1
1535	WHR-HDAC.24852.24852.3.0.dta	3	2671.24	0	HSSVYPTQEELEAVQNMVSHTER	2671.24	null	47.2627	5.07534	0.00621	1	-0.00037	-0.138512	2	0	sp|Q9Z1X4|ILF3_MOUSE /tr|Q45VK5|Q45VK5_MOUSE /	0	4	1	1
1536	WHR-HDAC.17383.17383.3.0.dta	3	2332.1	0	QPYAVSELAGHQTSAESWGTGR	2332.1	null	67.1758	5.07425	0.00622	1	0.005867	2.51576	2	0	sp|Q9D8E6|RL4_MOUSE /	0	4	1	1
1537	WHR-HDAC.14802.14802.3.0.dta	3	1689.9	0	FKAEHDQLLLNYAK	1689.9	null	84.0971	5.07419	0.00622	1	-0.000649	-0.384047	2	0	sp|P14733|LMNB1_MOUSE /	0	4	1	1
1538	WHR-HDAC.33293.33293.3.0.dta	3	2493.23	0	FHNLEGFLEEFADIAKEDQIK	2493.23	null	61.7418	5.07148	0.00623	1	0.001632	0.654573	2	0	sp|Q6PDQ2|CHD4_MOUSE /tr|E9QAS4|E9QAS4_MOUSE /tr|E9QAS5|E9QAS5_MOUSE /	0	4	1	1
1539	WHR-3.14415.14415.2.0.dta	2	1153.56	0	EYQELMNVK	1153.56	null	144.668	5.07057	0.00624	1	0.001055	0.914564	2	0	sp|Q3UV17|K22O_MOUSE /sp|P50446|K2C6A_MOUSE /sp|Q9Z331|K2C6B_MOUSE /sp|Q8BGZ7|K2C75_MOUSE /sp|P11679|K2C8_MOUSE /sp|Q99M73|KRT84_MOUSE /tr|Q3UV11|Q3UV11_MOUSE /tr|E9Q1Z0|E9Q1Z0_MOUSE /gi|CON_IPI00300725.7|SWISS-PROT:P02538 /gi|CON_IPI00299145.9|SWISS-PROT:P48668 /gi|CON_IPI00293665.7|SWISS-PROT:P04259 /gi|CON_IPI00131368.3|SWISS-PROT:P50446 /gi|CON_IPI00221797.1|TREMBL:Q8BGZ7;Q99MH7 /gi|CON_IPI00…	0	1	1	1
1540	WHR-HDAC.9885.9885.2.0.dta	2	1134.55	0	DAVTYTEHAK	1134.54	null	200.769	5.07045	0.00624	1	0.007452	6.56829	2	0	sp|P62806|H4_MOUSE /	0	4	1	1
1541	WHR-HDAC.6900.6900.2.0.dta	2	1448.74	0	SEAAPAAPAAAPPAEK	1448.74	null	116.382	5.06946	0.00625	1	0.00107	0.738574	2	0	sp|P15864|H12_MOUSE /	0	4	1	1
1542	WHR-HDAC.15297.15297.2.0.dta	2	831.494	0	STELLIR	831.493	null	192.544	5.06945	0.00625	1	0.00011	0.132292	2	0	sp|P68433|H31_MOUSE /sp|P84228|H32_MOUSE /sp|P84244|H33_MOUSE /sp|P02301|H3C_MOUSE /tr|E0CZ27|E0CZ27_MOUSE /tr|F8WI35|F8WI35_MOUSE /	0	4	1	1
1543	WHR-HDAC.11542.11542.2.0.dta	2	1370.79	0	ATIAGGGVIPHIHK	1370.79	null	161.489	5.06715	0.00626	1	0.000593	0.432597	2	0	sp|Q3THW5|H2AV_MOUSE /sp|P0C0S6|H2AZ_MOUSE /tr|Q3UA95|Q3UA95_MOUSE /tr|Q8R029|Q8R029_MOUSE /	0	4	1	1
1544	WHR-3.11020.11020.2.0.dta	2	870.436	0	FANYIDK	870.436	null	112.38	5.06576	0.00627	1	0.000504	0.57902	2	0	sp|P20152|VIME_MOUSE /tr|A2AKJ2|A2AKJ2_MOUSE /tr|A0A0A6YWC8|A0A0A6YWC8_MOUSE /	0	1	1	1
1545	WHR-HDAC.22784.22784.2.0.dta	2	1659.9	0	IINEPTAAAIAYGLDK	1659.9	null	120.407	5.06574	0.00627	1	0.001641	0.988617	2	0	sp|P20029|GRP78_MOUSE /sp|P16627|HS71L_MOUSE /sp|P17156|HSP72_MOUSE /sp|P63017|HSP7C_MOUSE /tr|Q504P4|Q504P4_MOUSE /	0	4	1	1
1546	WHR-HDAC.20266.20266.2.0.dta	2	1240.69	0	TNIIPVIEDAR	1240.69	null	109.224	5.06261	0.00629	1	-0.000507	-0.408644	2	0	sp|P35550|FBRL_MOUSE /	0	4	1	1
1547	WHR-HDAC.8385.8385.3.0.dta	3	1076.62	0	TPASPVVHIR	1076.62	null	150.449	5.06239	0.00629	1	-0.000769	-0.714272	2	0	sp|Q8R081|HNRPL_MOUSE /tr|G5E924|G5E924_MOUSE /	0	4	1	1
1548	WHR-HDAC.4593.4593.2.0.dta	2	1134.55	0	DAVTYTEHAK	1134.54	null	148.16	5.06157	0.0063	1	0.003078	2.71299	2	0	sp|P62806|H4_MOUSE /	0	4	1	1
1549	WHR-HDAC.22579.22579.2.0.dta	2	1733.81	0	ESEITDEDIDGILER	1733.81	null	126.564	5.06066	0.0063	1	-0.000785	-0.452761	2	0	sp|Q91ZW3|SMCA5_MOUSE /	0	4	1	1
1550	WHR-HDAC.13576.13576.2.0.dta	2	1335.69	0	EIAQDFKTDLR	1335.69	null	145.379	5.06045	0.0063	1	-0.001018	-0.762153	2	0	sp|P68433|H31_MOUSE /sp|P84228|H32_MOUSE /sp|P84244|H33_MOUSE /sp|P02301|H3C_MOUSE /tr|E0CZ27|E0CZ27_MOUSE /tr|F8WI35|F8WI35_MOUSE /	0	4	1	1
1551	WHR-G-2.14291.14291.2.0.dta	2	1208.62	0	TAAENDFVTLK	1208.62	null	121.779	5.06033	0.0063	1	0.000542	0.448447	2	0	gi|CON_IPI00021304.1|SWISS-PROT:P35908 /	0	3	1	1
1552	WHR-HDAC.7136.7136.2.0.dta	2	1125.54	0	AEAESLYQSK	1125.54	null	146.307	5.05725	0.00632	1	0.000744	0.661015	2	0	gi|CON_IPI00220327.3|SWISS-PROT:P04264 /	0	4	1	1
1553	WHR-G.22443.22443.2.0.dta	2	1238.57	0	NMQDLVEDFK	1238.57	null	148.371	5.05666	0.00633	1	0.000729	0.588581	2	0	gi|CON_IPI00009867.3|SWISS-PROT:P13647 /gi|CON_IPI00697851.1|SWISS-PROT:Q5XQN5 /	0	2	1	1
1554	WHR-HDAC.11376.11376.3.0.dta	3	1587.8	0	TNEKVELQELNDR	1587.8	null	113.259	5.05614	0.00633	1	0.000345	0.217282	2	0	sp|P31001|DESM_MOUSE /sp|P20152|VIME_MOUSE /tr|A2AKJ2|A2AKJ2_MOUSE /tr|A0A0A6YWC8|A0A0A6YWC8_MOUSE /	0	4	1	1
1555	WHR-HDAC.17257.17257.2.0.dta	2	1848.77	0	YDAFGEDSSSAMGIENR	1848.77	null	79.2809	5.05605	0.00633	1	-0.000724	-0.391612	2	0	sp|Q6DFW4|NOP58_MOUSE /tr|A0A0A0MQ76|A0A0A0MQ76_MOUSE /tr|A0A087WP00|A0A087WP00_MOUSE /	0	4	1	1
1556	WHR-HDAC.17763.17763.2.0.dta	2	1488.75	0	TVLDPVTGDLSDTR	1488.75	null	98.8671	5.05509	0.00634	1	0.000428	0.287489	2	0	sp|Q921M3|SF3B3_MOUSE /	0	4	1	1
1557	WHR-HDAC.14649.14649.2.0.dta	2	1156.63	0	AEGQVLVLDGR	1156.63	null	166.422	5.0546	0.00634	1	-0.000348	-0.300874	2	0	sp|P19253|RL13A_MOUSE /tr|S4R281|S4R281_MOUSE /	0	4	1	1
1558	WHR-HDAC.23379.23379.2.0.dta	2	1326.7	0	TVTAMDVVYALK	1326.7	Oxidation[M](5)	112.292	5.05409	0.00634	1	-0.000101	-0.076129	2	0	sp|P62806|H4_MOUSE /	0	4	1	1
1559	WHR-HDAC.13369.13369.2.0.dta	2	1185.58	0	FYDDAIVSQK	1185.58	null	152.67	5.05399	0.00634	1	-0.001791	-1.51066	2	0	sp|Q6P4T2|U520_MOUSE /	0	4	1	1
1560	WHR-HDAC.11703.11703.2.0.dta	2	1013.44	0	GGNFGFGDSR	1013.44	null	143.747	5.05367	0.00635	1	0.000179	0.176626	2	0	sp|O88569|ROA2_MOUSE /	0	4	1	1
1561	WHR-HDAC.6654.6654.2.0.dta	2	1184.66	0	KGPALAIQSGDK	1184.66	null	119.28	5.05285	0.00635	1	-0.002236	-1.88746	2	0	sp|Q8C2Q3|RBM14_MOUSE /tr|E9QL13|E9QL13_MOUSE /	0	4	1	1
1562	WHR-G-2.11493.11493.2.0.dta	2	1325.75	0	DNIQGITKPAIR	1325.75	null	124.536	5.05244	0.00635	1	0.000693	0.522722	2	0	sp|P62806|H4_MOUSE /	0	3	1	1
1563	WHR-HDAC.15581.15581.2.0.dta	2	1180.62	0	ISGLIYEETR	1180.62	null	121.799	5.05242	0.00635	1	0.001612	1.36538	2	0	sp|P62806|H4_MOUSE /	0	4	1	1
1564	WHR-HDAC.12571.12571.3.0.dta	3	1356.77	0	KTSGPPVSELITK	1356.77	null	99.5587	5.0497	0.00637	1	0.000646	0.47613	2	0	sp|P43274|H14_MOUSE /	0	4	1	1
1565	WHR-HDAC.10611.10611.2.0.dta	2	1078.59	0	GASGSFVVVQK	1078.59	null	164.903	5.04801	0.00638	1	0.000897	0.831642	2	0	sp|Q3TEA8|HP1B3_MOUSE /tr|Z4YKB8|Z4YKB8_MOUSE /tr|Z4YKA3|Z4YKA3_MOUSE /tr|A2AM63|A2AM63_MOUSE /tr|A2AM65|A2AM65_MOUSE /	0	4	1	1
1566	WHR-HDAC.8873.8873.2.0.dta	2	1365.64	0	SQYEQLAEQNR	1365.64	null	146.436	5.04531	0.0064	1	-0.001485	-1.0874	2	0	gi|CON_IPI00009865.2|SWISS-PROT:P13645 /	0	4	1	1
1567	WHR-HDAC.20487.20487.2.0.dta	2	989.582	0	VFLENVIR	989.578	null	157.461	5.04439	0.0064	1	0.004191	4.23514	2	0	sp|P62806|H4_MOUSE /	0	4	1	1
1568	WHR-HDAC.17790.17790.2.0.dta	2	987.547	0	TDELLALGR	987.547	null	142.606	5.03777	0.00645	1	9.6e-05	0.097211	2	0	sp|F6ZDS4|TPR_MOUSE /tr|Q7M739|Q7M739_MOUSE /	0	4	1	1
1569	WHR-HDAC.24525.24525.2.0.dta	2	1326.7	0	TVTAMDVVYALK	1326.7	Oxidation[M](5)	116.113	5.03713	0.00645	1	-1.4e-05	-0.010553	2	0	sp|P62806|H4_MOUSE /	0	4	1	1
1570	WHR-HDAC.29208.29208.2.0.dta	2	1089.64	0	FLILPDMLK	1089.64	null	125.117	5.03535	0.00646	1	0.000148	0.135825	2	0	sp|P62320|SMD3_MOUSE /	0	4	1	1
1571	WHR-HDAC.11805.11805.2.1.dta	2	1316.67	0	QASQGMVGQLAAR	1316.67	null	107.753	5.03509	0.00646	1	-0.000579	-0.439744	2	0	sp|Q9WTM5|RUVB2_MOUSE /tr|D3YXQ8|D3YXQ8_MOUSE /	0	4	1	1
1572	WHR-G-2.13782.13782.2.0.dta	2	845.509	0	SGVSLAALK	845.509	null	145.603	5.03278	0.00648	1	-0.000214	-0.253102	2	0	sp|P43275|H11_MOUSE /sp|P43277|H13_MOUSE /sp|P15864|H12_MOUSE /sp|P43274|H14_MOUSE /	0	3	1	1
1573	WHR-3.9387.9387.3.0.dta	3	1365.64	0	SQYEQLAEQNR	1365.64	null	118.489	5.03264	0.00648	1	-0.000521	-0.381506	2	0	gi|CON_IPI00009865.2|SWISS-PROT:P13645 /	0	1	1	1
1574	WHR-G-2.19536.19536.2.0.dta	2	1326.7	0	TVTAMDVVYALK	1326.7	Oxidation[M](5)	128.006	5.03262	0.00648	1	0.000342	0.257783	2	0	sp|P62806|H4_MOUSE /	0	3	1	1
1575	WHR-HDAC.15179.15179.2.0.dta	2	1413.64	0	GYAFIEYEHER	1413.64	null	146.402	5.0313	0.00649	1	0.000777	0.549644	2	0	sp|Q62376|RU17_MOUSE /	0	4	1	1
1576	WHR-G-2.32073.32073.2.0.dta	2	2096.05	0	ADLEMQIESLTEELAYLK	2096.05	null	140.324	5.03052	0.00649	1	0.002717	1.29625	2	0	gi|CON_IPI00009865.2|SWISS-PROT:P13645 /	0	3	1	1
1577	WHR-HDAC.16869.16869.2.0.dta	2	1468.69	0	FSEEPEVAANFTK	1468.7	null	124.14	5.03044	0.00649	1	-0.001418	-0.965483	2	0	sp|Q9D6Z1|NOP56_MOUSE /tr|A2APD7|A2APD7_MOUSE /	0	4	1	1
1578	WHR-HDAC.4928.4928.2.2.dta	2	1134.54	0	DAVTYTEHAK	1134.54	null	180.359	5.02944	0.0065	1	0.000218	0.192148	2	0	sp|P62806|H4_MOUSE /	0	4	1	1
1579	WHR-G.7398.7398.2.0.dta	2	1125.54	0	AEAESLYQSK	1125.54	null	123.166	5.0284	0.00651	1	0.000226	0.200792	2	0	gi|CON_IPI00220327.3|SWISS-PROT:P04264 /	0	2	1	1
1580	WHR-HDAC.6025.6025.2.0.dta	2	1499.69	0	EVYQQQQYGSGGR	1499.69	null	102.01	5.02575	0.00652	1	-0.000613	-0.408752	2	0	sp|Q99020|ROAA_MOUSE /tr|Q80XR6|Q80XR6_MOUSE /tr|Q20BD0|Q20BD0_MOUSE /	0	4	1	1
1581	WHR-HDAC.11835.11835.3.0.dta	3	1879.96	0	IFVGGIKEDTEEHHLR	1879.97	null	81.594	5.02553	0.00653	1	-0.001009	-0.536712	2	0	sp|P49312|ROA1_MOUSE /tr|Q5EBP8|Q5EBP8_MOUSE /	0	4	1	1
1582	WHR-HDAC.6655.6655.2.1.dta	2	1194.57	0	YEELQQTAGR	1194.57	null	161.027	5.02517	0.00653	1	-0.001318	-1.10332	2	0	sp|Q922U2|K2C5_MOUSE /gi|CON_IPI00009867.3|SWISS-PROT:P13647 /gi|CON_IPI00697851.1|SWISS-PROT:Q5XQN5 /gi|CON_IPI00139301.3|SWISS-PROT:Q922U2 /	0	4	1	1
1583	WHR-HDAC.15244.15244.2.0.dta	2	1180.63	0	ISGLIYEETR	1180.62	null	116.32	5.0214	0.00655	1	0.006797	5.75714	2	0	sp|P62806|H4_MOUSE /	0	4	1	1
1584	WHR-HDAC.9259.9259.2.1.dta	2	1063.51	0	FESPEVAER	1063.51	null	147.674	5.01933	0.00657	1	-0.000414	-0.389279	2	0	sp|Q9D0E1|HNRPM_MOUSE /	0	4	1	1
1585	WHR-HDAC.8528.8528.2.2.dta	2	1214.65	0	LNEQQSVLQR	1214.65	null	147.586	5.01892	0.00657	1	-3.3e-05	-0.027168	2	0	sp|Q9CU62|SMC1A_MOUSE /	0	4	1	1
1586	WHR-HDAC.18740.18740.2.0.dta	2	1032.58	0	LFEGNALLR	1032.58	null	131.966	5.01859	0.00657	1	0.00021	0.203373	2	0	sp|Q6ZWN5|RS9_MOUSE /tr|Q9CXW7|Q9CXW7_MOUSE /tr|F7CJS8|F7CJS8_MOUSE /tr|D3YWH9|D3YWH9_MOUSE /	0	4	1	1
1587	WHR-HDAC.25999.25999.2.0.dta	2	1261.66	0	NLPFDLTWQK	1261.66	null	176.758	5.01741	0.00658	1	0.002601	2.06157	2	0	sp|Q8C854|MYEF2_MOUSE /tr|F6XJA1|F6XJA1_MOUSE /tr|G8JL68|G8JL68_MOUSE /tr|A2ATP6|A2ATP6_MOUSE /tr|A2ATP5|A2ATP5_MOUSE /	0	4	1	1
1588	WHR-HDAC.24350.24350.2.0.dta	2	1326.7	0	TVTAMDVVYALK	1326.7	Oxidation[M](5)	105.316	5.01154	0.00662	1	9.1e-05	0.068591	2	0	sp|P62806|H4_MOUSE /	0	4	1	1
1589	WHR-HDAC.11134.11134.2.0.dta	2	1015.58	0	LVLVGDGGTGK	1015.58	null	125.434	5.01142	0.00662	1	0.002354	2.31789	2	0	sp|P62827|RAN_MOUSE /tr|Q14AA6|Q14AA6_MOUSE /	0	4	1	1
1590	WHR-HDAC.13765.13765.2.2.dta	2	1000.54	0	NDLAVVDVR	1000.54	null	173.987	5.01005	0.00663	1	9e-05	0.089951	2	0	sp|P09405|NUCL_MOUSE /	0	4	1	1
1591	WHR-G.20397.20397.2.0.dta	2	1234.67	0	TAAENEFVLLK	1234.67	null	151.299	5.00712	0.00665	1	-0.000554	-0.448704	2	0	sp|Q9R0H5|K2C71_MOUSE /sp|Q6IFZ9|K2C74_MOUSE /sp|Q9DCV7|K2C7_MOUSE /tr|D3Z6N5|D3Z6N5_MOUSE /gi|CON_IPI00468956.4|SWISS-PROT:Q9R0H5 /gi|CON_IPI00406377.3|SWISS-PROT:Q9DCV7 /gi|CON_IPI00061200.4|SWISS-PROT:Q3SY84 /	0	2	1	1
1592	WHR-G-2.16996.16996.3.0.dta	3	1954.06	0	VAPEEHPVLLTEAPLNPK	1954.06	null	104.759	5.00673	0.00665	1	-0.000527	-0.269694	2	0	sp|P60710|ACTB_MOUSE /sp|P63260|ACTG_MOUSE /tr|G3UYG0|G3UYG0_MOUSE /tr|G3UZ07|G3UZ07_MOUSE /tr|E9Q5F4|E9Q5F4_MOUSE /tr|E9Q606|E9Q606_MOUSE /gi|CON_IPI00698900.1|SWISS-PROT:P60712 /	0	3	1	1
1593	WHR-G-2.10456.10456.2.0.dta	2	1325.76	0	DNIQGITKPAIR	1325.75	null	125.247	5.00218	0.00668	1	0.004004	3.02017	2	0	sp|P62806|H4_MOUSE /	0	3	1	1
1594	WHR-G.25240.25240.2.0.dta	2	1955.96	0	DAIPENLPPLTADFAEDK	1955.96	null	73.58	5.0015	0.00668	1	-0.000785	-0.401338	2	0	gi|CON_IPI00708398.1|SWISS-PROT:P02769 /	0	2	1	1
1595	WHR-HDAC.19654.19654.2.1.dta	2	1274.75	0	VFIGNLNTAVVK	1274.75	null	130.274	5.00108	0.00669	1	-0.000894	-0.701316	2	0	sp|Q64012|RALY_MOUSE /tr|A2AU60|A2AU60_MOUSE /tr|A2AU61|A2AU61_MOUSE /tr|A2AU62|A2AU62_MOUSE /	0	4	1	1
1596	WHR-G-2.23468.23468.3.0.dta	3	1964.01	0	LFVGNLPADITEDEFKR	1964.01	null	73.5487	5.00082	0.00669	1	0.000414	0.210793	2	0	sp|Q8VIJ6|SFPQ_MOUSE /	0	3	1	1
1597	WHR-HDAC.7201.7201.2.0.dta	2	1221.65	0	KALAAGGYDVEK	1221.65	null	156.555	5.00016	0.00669	1	-0.000171	-0.139975	2	0	sp|P43276|H15_MOUSE /	0	4	1	1
1598	WHR-HDAC.16266.16266.2.0.dta	2	1234.6	0	IETIEVMEDR	1234.6	null	137.197	4.99811	0.00671	1	-0.000692	-0.560506	2	0	sp|Q8BG05|ROA3_MOUSE /tr|B2RXM2|B2RXM2_MOUSE /tr|J3QNY1|J3QNY1_MOUSE /tr|E9Q7H5|E9Q7H5_MOUSE /tr|A2AL12|A2AL12_MOUSE /	0	4	1	1
1599	WHR-3.11807.11807.3.0.dta	3	1064.61	0	LASYLDKVR	1064.61	null	68.2759	4.99518	0.00672	1	-0.000524	-0.492199	2	0	sp|P08730|K1C13_MOUSE /sp|Q9QWL7|K1C17_MOUSE /sp|P19001|K1C19_MOUSE /sp|Q61414|K1C15_MOUSE /tr|B1AQ77|B1AQ77_MOUSE /gi|CON_IPI00217963.3|SWISS-PROT:P08779 /gi|CON_IPI00009865.2|SWISS-PROT:P13645 /gi|CON_IPI00384444.5|SWISS-PROT:P02533 /gi|CON_IPI00450768.7|SWISS-PROT:Q04695 /gi|CON_IPI00112947.1|SWISS-PROT:P19001 /gi|CON_IPI00136056.1|SWISS-PROT:P08730-1 /gi|CON_IPI00225378.3|TREMBL:A2A4G1 /gi|CO…	0	1	1	1
1600	WHR-HDAC.13613.13613.2.2.dta	2	1430.69	0	TWNDPSVQQDIK	1430.69	null	124.36	4.99374	0.00673	1	-0.000197	-0.137696	2	0	sp|P20029|GRP78_MOUSE /	0	4	1	1
1601	WHR-HDAC.11138.11138.2.0.dta	2	989.509	0	VELSTGMPR	989.508	null	156.531	4.99232	0.00674	1	0.000177	0.178877	2	0	sp|Q8BL97|SRSF7_MOUSE /	0	4	1	1
1602	WHR-HDAC.13841.13841.2.0.dta	2	1179.6	0	YEELQITAGR	1179.6	null	148.353	4.99155	0.00675	1	-0.00118	-1.00034	2	0	gi|CON_IPI00220327.3|SWISS-PROT:P04264 /	0	4	1	1
1603	WHR-HDAC.28526.28526.3.0.dta	3	1759.82	0	AMGIMNSFVNDIFER	1759.81	Oxidation[M](5)	122.567	4.99097	0.00675	1	0.001002	0.569378	2	0	sp|Q64475|H2B1B_MOUSE /sp|Q6ZWY9|H2B1C_MOUSE /sp|P10853|H2B1F_MOUSE /sp|Q64478|H2B1H_MOUSE /sp|P10854|H2B1M_MOUSE /sp|Q8CGP2|H2B1P_MOUSE /sp|Q8CGP1|H2B1K_MOUSE /sp|Q64524|H2B2E_MOUSE /sp|Q9D2U9|H2B3A_MOUSE /sp|Q64525|H2B2B_MOUSE /sp|Q8CGP0|H2B3B_MOUSE /tr|Q8CBB6|Q8CBB6_MOUSE /tr|G3X9D5|G3X9D5_MOUSE /	0	4	1	1
1604	WHR-G-2.4216.4216.2.0.dta	2	1791.74	0	GGSGGSYGGGGSGGGYGGGSGSR	1791.73	null	75.9352	4.98988	0.00676	1	0.007744	4.32209	2	0	gi|CON_IPI00019359.3|SWISS-PROT:P35527 /	0	3	1	1
1605	WHR-HDAC.24282.24282.2.0.dta	2	1172.53	0	DAEEWFFTK	1172.53	null	155.489	4.98965	0.00676	1	-1.6e-05	-0.013646	2	0	sp|Q6IFX2|K1C42_MOUSE /gi|CON_IPI00384444.5|SWISS-PROT:P02533 /gi|CON_IPI00468696.3|SWISS-PROT:Q6IFX2 /	0	4	1	1
1606	WHR-HDAC.14787.14787.2.0.dta	2	834.472	0	ALEAVFGK	834.472	null	151.686	4.98917	0.00677	1	-0.000348	-0.41703	2	0	sp|Q9WV02|RBMX_MOUSE /sp|Q91VM5|RMXL1_MOUSE /tr|A2AFI3|A2AFI3_MOUSE /tr|A2AFI4|A2AFI4_MOUSE /	0	4	1	1
1607	WHR-3.15144.15144.2.0.dta	2	827.43	0	FASFIDK	827.43	null	103.091	4.98835	0.00677	1	-0.000233	-0.281595	2	0	sp|Q3TTY5|K22E_MOUSE /sp|Q3UV17|K22O_MOUSE /sp|Q6IFZ6|K2C1B_MOUSE /sp|P07744|K2C4_MOUSE /sp|P04104|K2C1_MOUSE /sp|P50446|K2C6A_MOUSE /sp|Q9Z331|K2C6B_MOUSE /sp|Q6IME9|K2C72_MOUSE /sp|Q922U2|K2C5_MOUSE /sp|Q9R0H5|K2C71_MOUSE /sp|Q6NXH9|K2C73_MOUSE /sp|Q8BGZ7|K2C75_MOUSE /sp|Q6IFZ9|K2C74_MOUSE /sp|Q8VED5|K2C79_MOUSE /sp|Q9DCV7|K2C7_MOUSE /sp|P11679|K2C8_MOUSE /sp|Q99M73|KRT84_MOUSE /tr|Q3UV11|Q3UV1…	0	1	1	1
1608	WHR-HDAC.13619.13619.2.0.dta	2	1305.71	0	HLVDEPQNLIK	1305.72	null	199.333	4.98645	0.00678	1	-0.001669	-1.27823	2	0	gi|CON_IPI00708398.1|SWISS-PROT:P02769 /	0	4	1	1
1609	WHR-3.11763.11763.2.0.dta	2	913.409	0	MTLDDFR	913.408	Oxidation[M](1)	149.53	4.98614	0.00679	1	0.000235	0.257278	2	0	gi|CON_IPI00019359.3|SWISS-PROT:P35527 /	0	1	1	1
1610	WHR-HDAC.6477.6477.2.0.dta	2	856.488	0	TAVAPIER	856.489	null	193.073	4.98423	0.0068	1	-0.000291	-0.339759	2	0	sp|P51881|ADT2_MOUSE /sp|P48962|ADT1_MOUSE /sp|Q3V132|ADT4_MOUSE /	0	4	1	1
1611	WHR-HDAC.13465.13465.2.0.dta	2	1291.65	0	NLVPGESVYGEK	1291.65	null	106.37	4.98319	0.00681	1	-0.001004	-0.777299	2	0	sp|P35550|FBRL_MOUSE /	0	4	1	1
1612	WHR-HDAC.15417.15417.2.0.dta	2	1180.63	0	ISGLIYEETR	1180.62	null	114.062	4.98146	0.00682	1	0.004841	4.10039	2	0	sp|P62806|H4_MOUSE /	0	4	1	1
1613	WHR-HDAC.18509.18509.2.0.dta	2	945.552	0	AVFPSIVGR	945.552	null	162.353	4.98029	0.00683	1	0.000491	0.519274	2	0	sp|P62737|ACTA_MOUSE /sp|P60710|ACTB_MOUSE /sp|P68033|ACTC_MOUSE /sp|P63260|ACTG_MOUSE /sp|P63268|ACTH_MOUSE /sp|P68134|ACTS_MOUSE /tr|D3Z2K3|D3Z2K3_MOUSE /tr|F6WX90|F6WX90_MOUSE /tr|D3YZY0|D3YZY0_MOUSE /tr|G3UYG0|G3UYG0_MOUSE /tr|E9Q1F2|E9Q1F2_MOUSE /tr|G3UZ07|G3UZ07_MOUSE /tr|E9Q2D1|E9Q2D1_MOUSE /tr|B1ATY1|B1ATY1_MOUSE /tr|E9Q5F4|E9Q5F4_MOUSE /tr|E9Q606|E9Q606_MOUSE /gi|CON_IPI00698900.1|SWISS-…	0	4	1	1
1614	WHR-HDAC.23854.23854.3.0.dta	3	1994.02	0	LFVGNLPTDITEEDFKR	1994.02	null	74.5611	4.97708	0.00685	1	-0.000577	-0.289365	2	0	sp|Q8R326|PSPC1_MOUSE /tr|F7D909|F7D909_MOUSE /	0	4	1	1
1615	WHR-HDAC.6673.6673.2.0.dta	2	976.448	0	AGFAGDDAPR	976.448	null	99.5519	4.97545	0.00686	1	-0.00068	-0.696401	2	0	sp|P62737|ACTA_MOUSE /sp|P60710|ACTB_MOUSE /sp|P68033|ACTC_MOUSE /sp|P63260|ACTG_MOUSE /sp|P63268|ACTH_MOUSE /sp|P68134|ACTS_MOUSE /tr|D3Z2K3|D3Z2K3_MOUSE /tr|F6WX90|F6WX90_MOUSE /tr|D3YZY0|D3YZY0_MOUSE /tr|G3UYG0|G3UYG0_MOUSE /tr|E9Q1F2|E9Q1F2_MOUSE /tr|G3UZ07|G3UZ07_MOUSE /tr|E9Q2D1|E9Q2D1_MOUSE /tr|B1ATY1|B1ATY1_MOUSE /tr|E9Q5F4|E9Q5F4_MOUSE /tr|E9Q606|E9Q606_MOUSE /gi|CON_IPI00698900.1|SWISS-…	0	4	1	1
1616	WHR-HDAC.16167.16167.2.1.dta	2	1345.72	0	AGVNTVTTLVENK	1345.73	null	152.298	4.97458	0.00686	1	-0.00813	-6.04132	2	0	sp|P12970|RL7A_MOUSE /tr|F6SSI5|F6SSI5_MOUSE /	0	4	1	1
1617	WHR-HDAC.17897.17897.2.1.dta	2	1244.65	0	QGLETEVAELR	1244.65	null	126.099	4.97437	0.00687	1	0.000557	0.447516	2	0	sp|P21619|LMNB2_MOUSE /	0	4	1	1
1618	WHR-HDAC.16554.16554.2.3.dta	2	1385.68	0	EVDDLGPEVGDIK	1385.68	null	149.685	4.97117	0.00689	1	0.001362	0.982911	2	0	sp|O35286|DHX15_MOUSE /	0	4	1	1
1619	WHR-HDAC.12048.12048.2.1.dta	2	1163.56	0	YSLDPENPTK	1163.56	null	161.113	4.97109	0.00689	1	-0.001701	-1.4619	2	0	sp|Q9CPR4|RL17_MOUSE /tr|Q6ZWZ7|Q6ZWZ7_MOUSE /	0	4	1	1
1620	WHR-HDAC.8166.8166.3.0.dta	3	1735.81	0	RPAEDMEEEQAFKR	1735.81	null	105.924	4.97011	0.00689	1	0.001054	0.60721	2	0	sp|P61979|HNRPK_MOUSE /tr|B2M1R6|B2M1R6_MOUSE /tr|Q8BT23|Q8BT23_MOUSE /tr|H3BKD0|H3BKD0_MOUSE /tr|D3YWG1|D3YWG1_MOUSE /tr|H3BKI8|H3BKI8_MOUSE /tr|H3BJ43|H3BJ43_MOUSE /tr|H3BK96|H3BK96_MOUSE /tr|D3Z5X4|D3Z5X4_MOUSE /	0	4	1	1
1621	WHR-HDAC.16420.16420.2.0.dta	2	1458.76	0	NAIANASTLAEVER	1458.75	null	110.24	4.97002	0.0069	1	0.000655	0.449013	2	0	sp|P57784|RU2A_MOUSE /	0	4	1	1
1622	WHR-HDAC.10127.10127.2.0.dta	2	1143.67	0	VLTVINQTQK	1143.67	null	146.57	4.96889	0.0069	1	0.000125	0.109297	2	0	sp|Q6ZWV7|RL35_MOUSE /	0	4	1	1
1623	WHR-HDAC.27459.27459.3.0.dta	3	2153.17	0	KLELDILPLQEANAELSEK	2153.17	null	77.5187	4.96571	0.00692	1	0.000906	0.420775	2	0	sp|F6ZDS4|TPR_MOUSE /tr|Q7M739|Q7M739_MOUSE /	0	4	1	1
1624	WHR-3.23058.23058.2.0.dta	2	1311.74	0	HPDYSVVLLLR	1311.74	null	88.8902	4.96457	0.00693	1	0.001292	0.98495	2	0	gi|CON_IPI00745872.2|SWISS-PROT:P02768-1 /	0	1	1	1
1625	WHR-HDAC.20775.20775.3.0.dta	3	1816	0	IINEPTAAAIAYGLDKR	1816	null	82.4358	4.96271	0.00695	1	-0.00039	-0.214758	2	0	sp|P20029|GRP78_MOUSE /	0	4	1	1
1626	WHR-G-2.11378.11378.2.0.dta	2	1377.63	0	GGGGNFGPGPGSNFR	1377.63	null	133.186	4.96144	0.00695	1	-0.000394	-0.285999	2	0	sp|O88569|ROA2_MOUSE /	0	3	1	1
1627	WHR-G.9024.9024.2.0.dta	2	1365.64	0	SQYEQLAEQNR	1365.64	null	131.106	4.96141	0.00695	1	-6.9e-05	-0.050526	2	0	gi|CON_IPI00009865.2|SWISS-PROT:P13645 /	0	2	1	1
1628	WHR-HDAC.25259.25259.2.0.dta	2	1617.76	0	MGMLEEIVDPEAQR	1617.76	null	100.82	4.95848	0.00697	1	4.1e-05	0.025344	2	0	sp|Q9QZ82|CP11A_MOUSE /tr|A0A087WRU6|A0A087WRU6_MOUSE /tr|A0A087WRA8|A0A087WRA8_MOUSE /	0	4	1	1
1629	WHR-HDAC.23471.23471.2.1.dta	2	1310.72	0	VYSASLESLLTK	1310.72	null	128.287	4.95832	0.00698	1	0.003649	2.78397	2	0	sp|Q7TPV4|MBB1A_MOUSE /	0	4	1	1
1630	WHR-HDAC.23755.23755.2.0.dta	2	1792.92	0	GLIVYQLENQPSEFR	1792.92	null	111.848	4.95786	0.00698	1	0.001522	0.848893	2	0	sp|Q8C570|RAE1L_MOUSE /	0	4	1	1
1631	WHR-HDAC.11816.11816.2.0.dta	2	1115.57	0	VELQELNDR	1115.57	null	157.521	4.9554	0.007	1	-0.000444	-0.398003	2	0	sp|P31001|DESM_MOUSE /sp|P20152|VIME_MOUSE /tr|A2AKJ2|A2AKJ2_MOUSE /tr|A0A0A6YWC8|A0A0A6YWC8_MOUSE /	0	4	1	1
1632	WHR-HDAC.5151.5151.3.0.dta	3	1188.65	0	GAFGKPQGTVAR	1188.65	null	87.976	4.95539	0.007	1	-3.3e-05	-0.027763	2	0	sp|P86048|RL10L_MOUSE /sp|Q6ZWV3|RL10_MOUSE /tr|I7HLV2|I7HLV2_MOUSE /	0	4	1	1
1633	WHR-HDAC.19700.19700.4.0.dta	4	2957.51	0	LPGHAGSINEVAFHPDEPIILSASSDKR	2957.51	null	47.7583	4.95532	0.007	1	0.001612	0.545053	2	0	sp|Q6PE01|SNR40_MOUSE /	0	4	1	1
1634	WHR-HDAC.20320.20320.2.0.dta	2	989.582	0	VFLENVIR	989.578	null	156.199	4.95422	0.007	1	0.004292	4.3372	2	0	sp|P62806|H4_MOUSE /	0	4	1	1
1635	WHR-HDAC.21024.21024.2.0.dta	2	1326.7	0	TVTAMDVVYALK	1326.7	Oxidation[M](5)	121.217	4.95228	0.00702	1	0.000833	0.627875	2	0	sp|P62806|H4_MOUSE /	0	4	1	1
1636	WHR-G-2.15821.15821.2.0.dta	2	1207.66	0	YSQLVVETIR	1207.67	null	169.785	4.95112	0.00703	1	-0.004423	-3.66243	2	0	tr|Q80ZM5|Q80ZM5_MOUSE /	0	3	1	1
1637	WHR-G.11550.11550.3.0.dta	3	1234.68	0	LKYENEVALR	1234.68	null	117.526	4.95107	0.00703	1	0.000191	0.154696	2	0	gi|CON_IPI00009865.2|SWISS-PROT:P13645 /	0	2	1	1
1638	WHR-HDAC.14699.14699.2.0.dta	2	1109.52	0	LMEEIMSEK	1109.52	null	141.967	4.94811	0.00705	1	-0.000532	-0.479486	2	0	sp|Q61656|DDX5_MOUSE /tr|Q8BTS0|Q8BTS0_MOUSE /tr|S4R1I6|S4R1I6_MOUSE /	0	4	1	1
1639	WHR-HDAC.22117.22117.2.2.dta	2	1670.79	0	YSGPEDDAAISLAFSK	1670.79	null	121.544	4.94524	0.00707	1	-0.004279	-2.56106	2	0	sp|Q01320|TOP2A_MOUSE /	0	4	1	1
1640	WHR-G-2.15324.15324.2.0.dta	2	1086.56	0	VELDNMPLR	1086.56	null	141.291	4.94441	0.00707	1	5.6e-05	0.051539	2	0	sp|Q99K48|NONO_MOUSE /	0	3	1	1
1641	WHR-HDAC.20301.20301.3.0.dta	3	2672.19	0	TTIPEEEEEEEEEPIGVAVEEER	2672.19	null	50.3204	4.94346	0.00708	1	-0.000694	-0.259712	2	0	sp|P14733|LMNB1_MOUSE /	0	4	1	1
1642	WHR-HDAC.15980.15980.3.0.dta	3	2011.05	0	KIFVGGIKEDTEEYNLR	2011.05	null	81.1603	4.94212	0.00709	1	0.001189	0.591234	2	0	sp|Q8BG05|ROA3_MOUSE /tr|B2RXM2|B2RXM2_MOUSE /tr|J3QNY1|J3QNY1_MOUSE /tr|E9Q7H5|E9Q7H5_MOUSE /tr|A2AL12|A2AL12_MOUSE /	0	4	1	1
1643	WHR-HDAC.30905.30905.2.0.dta	2	1996.98	0	ATENDIYNFFSPLNPVR	1996.98	null	88.5575	4.94167	0.00709	1	-0.000297	-0.148725	2	0	sp|O35737|HNRH1_MOUSE /sp|Q9Z2X1|HNRPF_MOUSE /tr|Q8C2Q7|Q8C2Q7_MOUSE /	0	4	1	1
1644	WHR-HDAC.22362.22362.2.1.dta	2	1343.7	0	DEPTGEVLSLVGK	1343.71	null	116.188	4.93858	0.00711	1	-0.001357	-1.00989	2	0	sp|Q6P4T2|U520_MOUSE /	0	4	1	1
1645	WHR-HDAC.6248.6248.2.0.dta	2	1328.61	0	ADTQTYQPYNK	1328.61	null	138.867	4.9354	0.00714	1	-0.00053	-0.398913	2	0	sp|P84089|ERH_MOUSE /tr|G3UW85|G3UW85_MOUSE /	0	4	1	1
1646	WHR-HDAC.21013.21013.2.0.dta	2	969.504	0	ELEFYLR	969.504	null	209.099	4.93471	0.00714	1	0.000165	0.17019	2	0	sp|P62242|RS8_MOUSE /	0	4	1	1
1647	WHR-HDAC.18040.18040.2.0.dta	2	1208.58	0	SSSGLLEWDSK	1208.58	null	135.285	4.93401	0.00715	1	-0.000803	-0.664416	2	0	sp|Q8R081|HNRPL_MOUSE /tr|G3UY38|G3UY38_MOUSE /tr|G5E924|G5E924_MOUSE /	0	4	1	1
1648	WHR-3.26365.26365.2.0.dta	2	1420.72	0	YVNWIQQTIAAN	1420.72	null	120.074	4.93309	0.00715	1	0.001579	1.11141	2	0	tr|Q9CPN9|Q9CPN9_MOUSE /	0	1	1	1
1649	WHR-HDAC.15650.15650.2.2.dta	2	1254.57	0	LGDLYEEEMR	1254.57	null	158.512	4.93293	0.00715	1	-0.000972	-0.774769	2	0	sp|P20152|VIME_MOUSE /tr|A0A0A6YWC8|A0A0A6YWC8_MOUSE /	0	4	1	1
1650	WHR-HDAC.7410.7410.2.0.dta	2	956.515	0	QDLGPAVTR	956.516	null	165.11	4.93288	0.00715	1	-0.000631	-0.659686	2	0	sp|Q9QZ82|CP11A_MOUSE /	0	4	1	1
1651	WHR-HDAC.20730.20730.2.0.dta	2	1159.65	0	VLISTDVWAR	1159.65	null	127.603	4.93079	0.00717	1	0.000513	0.442376	2	0	sp|Q91VC3|IF4A3_MOUSE /tr|E9PV04|E9PV04_MOUSE /	0	4	1	1
1652	WHR-HDAC.23306.23306.2.0.dta	2	1310.68	0	SLESLDTSLFAK	1310.68	null	87.5167	4.92938	0.00718	1	0.000273	0.208288	2	0	sp|Q9D554|SF3A3_MOUSE /	0	4	1	1
1653	WHR-HDAC.14221.14221.2.0.dta	2	845.511	0	SGVSLAALK	845.509	null	130.873	4.92883	0.00718	1	0.00204	2.41275	2	0	sp|P43275|H11_MOUSE /sp|P43277|H13_MOUSE /sp|P15864|H12_MOUSE /sp|P43274|H14_MOUSE /	0	4	1	1
1654	WHR-HDAC.17816.17816.2.0.dta	2	2106.98	0	EGRPSGEAFVELESEDEVK	2106.98	null	83.3433	4.92803	0.00719	1	2e-05	0.009492	2	0	sp|O35737|HNRH1_MOUSE /sp|P70333|HNRH2_MOUSE /tr|Q8C2Q7|Q8C2Q7_MOUSE /	0	4	1	1
1655	WHR-G-2.16420.16420.2.0.dta	2	1109.49	0	DAEAWFNEK	1109.49	null	170.35	4.92585	0.0072	1	4e-06	0.003605	2	0	gi|CON_IPI00009865.2|SWISS-PROT:P13645 /gi|CON_IPI00703407.2|TREMBL:Q148H6 /gi|CON_IPI00328103.3|SWISS-PROT:Q7Z3Y8 /gi|CON_IPI00375911.2|SWISS-PROT:Q7Z3Z0 /gi|CON_IPI00418663.3|SWISS-PROT:Q7Z3Y7 /	0	3	1	1
1656	WHR-HDAC.18015.18015.2.0.dta	2	1197.72	0	LLLTGTPLQNK	1197.72	null	99.1593	4.92487	0.00721	1	-4.4e-05	-0.036736	2	0	sp|Q3TKT4|SMCA4_MOUSE /tr|G3UX35|G3UX35_MOUSE /	0	4	1	1
1657	WHR-HDAC.4471.4471.2.0.dta	2	1262.63	0	EQSQLTATQTR	1262.63	null	127.653	4.92116	0.00724	1	-0.001038	-0.822091	2	0	sp|Q99PV0|PRP8_MOUSE /	0	4	1	1
1658	WHR-HDAC.7346.7346.2.0.dta	2	1178.63	0	SGQPGPVGPAGVR	1178.63	null	138.906	4.9194	0.00725	1	0.000806	0.683846	2	0	sp|Q01149|CO1A2_MOUSE /	0	4	1	1
1659	WHR-G-2.19855.19855.2.0.dta	2	1326.7	0	TVTAMDVVYALK	1326.7	Oxidation[M](5)	124.713	4.91939	0.00725	1	0.000342	0.257783	2	0	sp|P62806|H4_MOUSE /	0	3	1	1
1660	WHR-G-2.14646.14646.2.0.dta	2	1180.62	0	ISGLIYEETR	1180.62	null	114.642	4.91797	0.00726	1	0.000785	0.664904	2	0	sp|P62806|H4_MOUSE /	0	3	1	1
1661	WHR-HDAC.16576.16576.3.0.dta	3	2144.15	0	VAAGHELQPLAIVDQRPSSR	2144.16	null	113.975	4.91795	0.00726	1	-0.003387	-1.57964	2	0	sp|P23242|CXA1_MOUSE /	0	4	1	1
1662	WHR-HDAC.7214.7214.2.0.dta	2	956.515	0	QDLGPAVTR	956.516	null	170.797	4.91792	0.00726	1	-0.000785	-0.820687	2	0	sp|Q9QZ82|CP11A_MOUSE /	0	4	1	1
1663	WHR-HDAC.25745.25745.2.0.dta	2	1310.71	0	TVTAMDVVYALK	1310.7	null	111.044	4.91763	0.00726	1	0.007341	5.60081	2	0	sp|P62806|H4_MOUSE /	0	4	1	1
1664	WHR-HDAC.22292.22292.2.0.dta	2	1202.65	0	VLLMELEEAR	1202.64	null	138.476	4.91385	0.00729	1	0.000801	0.666032	2	0	sp|F6ZDS4|TPR_MOUSE /tr|Q7M739|Q7M739_MOUSE /	0	4	1	1
1665	WHR-HDAC.13830.13830.2.0.dta	2	1479.7	0	DLDELSRYPEDK	1479.7	null	129.157	4.91184	0.00731	1	0.00031	0.209502	2	0	sp|Q8K310|MATR3_MOUSE /tr|A0A087WSU2|A0A087WSU2_MOUSE /tr|A0A087WQD6|A0A087WQD6_MOUSE /	0	4	1	1
1666	WHR-HDAC.24995.24995.4.0.dta	4	2513.37	0	LVSLVDHLHLEKDEAVVEQIAR	2513.37	null	49.8008	4.91043	0.00732	1	0.001315	0.523201	2	0	sp|Q7TPV4|MBB1A_MOUSE /	0	4	1	1
1667	WHR-HDAC.15096.15096.2.0.dta	2	975.552	0	LPLQDVYK	975.551	null	170.221	4.90956	0.00732	1	0.000857	0.878478	2	0	sp|P10126|EF1A1_MOUSE /sp|P62631|EF1A2_MOUSE /	0	4	1	1
1668	WHR-HDAC.4262.4262.2.0.dta	2	1028.51	0	TDNLPNQAR	1028.51	null	157.055	4.90809	0.00733	1	0.000329	0.31988	2	0	sp|Q8BHD7|PTBP3_MOUSE /tr|G3UZ01|G3UZ01_MOUSE /tr|G3UXA6|G3UXA6_MOUSE /tr|G8JL74|G8JL74_MOUSE /	0	4	1	1
1669	WHR-HDAC.7842.7842.3.0.dta	3	1235.66	0	KALAAAGYDVEK	1235.66	null	140.984	4.90727	0.00734	1	0.000958	0.775292	2	0	sp|P43277|H13_MOUSE /sp|P15864|H12_MOUSE /sp|P43274|H14_MOUSE /sp|Q07133|H1T_MOUSE /tr|I7HFT9|I7HFT9_MOUSE /	0	4	1	1
1670	WHR-HDAC.12049.12049.3.0.dta	3	1199.64	0	AYPLADAHLTK	1199.64	null	97.3661	4.90529	0.00735	1	0.000107	0.089193	2	0	sp|Q9D0T1|NH2L1_MOUSE /tr|E9PZS4|E9PZS4_MOUSE /	0	4	1	1
1671	WHR-HDAC.26790.26790.4.0.dta	4	2929.46	0	TVSLGAGAKDELHIVEAEAMNYEGSPIK	2929.46	null	76.8861	4.90296	0.00737	1	0.002936	1.00223	2	0	sp|Q61937|NPM_MOUSE /tr|Q9DAY9|Q9DAY9_MOUSE /tr|Q5SQB5|Q5SQB5_MOUSE /tr|Q5SQB0|Q5SQB0_MOUSE /	0	4	1	1
1672	WHR-HDAC.21222.21222.3.0.dta	3	1539.91	0	ILLAELEQLKGQGK	1539.91	null	76.0579	4.90238	0.00737	1	-0.00019	-0.123384	2	0	sp|P20152|VIME_MOUSE /tr|A0A0A6YWC8|A0A0A6YWC8_MOUSE /	0	4	1	1
1673	WHR-G-2.5623.5623.2.0.dta	2	1340.67	0	SKAEAESLYQSK	1340.67	null	123.948	4.9022	0.00738	1	0.0013	0.969665	2	0	gi|CON_IPI00220327.3|SWISS-PROT:P04264 /	0	3	1	1
1674	WHR-HDAC.19387.19387.3.0.dta	3	1482.8	0	TVTAMDVVYALKR	1482.8	Oxidation[M](5)	91.9523	4.90192	0.00738	1	-0.000388	-0.261667	2	0	sp|P62806|H4_MOUSE /	0	4	1	1
1675	WHR-HDAC.33415.33415.2.0.dta	2	2749.28	0	SQEPLPDDDEEFELPEFVEPFLK	2749.28	null	67.8241	4.90177	0.00738	1	0.000968	0.352093	2	0	sp|Q99PV0|PRP8_MOUSE /tr|B7ZC27|B7ZC27_MOUSE /	0	4	1	1
1676	WHR-HDAC.3615.3615.3.0.dta	3	1427.75	0	SESPKEPEQLRK	1427.75	null	109.598	4.90066	0.00739	1	-0.001135	-0.794958	2	0	sp|P49312|ROA1_MOUSE /tr|Q5EBP8|Q5EBP8_MOUSE /	0	4	1	1
1677	WHR-HDAC.16255.16255.3.0.dta	3	1404.73	0	YYVTIIDAPGHR	1404.73	null	75.6728	4.90056	0.00739	1	-0.000293	-0.208581	2	0	sp|P10126|EF1A1_MOUSE /tr|D3YZ68|D3YZ68_MOUSE /tr|D3Z3I8|D3Z3I8_MOUSE /	0	4	1	1
1678	WHR-HDAC.27263.27263.3.0.dta	3	1701.91	0	AVFVDLEPTVIDEVR	1701.91	null	78.7274	4.89897	0.0074	1	0.000155	0.091074	2	0	sp|P68369|TBA1A_MOUSE /sp|P05213|TBA1B_MOUSE /sp|P68373|TBA1C_MOUSE /gi|CON_IPI00700865.3|ENSEMBL:ENSBTAP00000016242 /	0	4	1	1
1679	WHR-HDAC.21355.21355.2.0.dta	2	1326.7	0	TVTAMDVVYALK	1326.7	Oxidation[M](5)	117.914	4.89803	0.00741	1	0.000346	0.260798	2	0	sp|P62806|H4_MOUSE /	0	4	1	1
1680	WHR-HDAC.16223.16223.2.0.dta	2	1404.73	0	YYVTIIDAPGHR	1404.73	null	131.358	4.89735	0.00741	1	-0.000793	-0.564523	2	0	sp|P10126|EF1A1_MOUSE /tr|D3YZ68|D3YZ68_MOUSE /tr|D3Z3I8|D3Z3I8_MOUSE /	0	4	1	1
1681	WHR-G.13424.13424.2.0.dta	2	1273.62	0	GEQALQDAWQK	1273.62	null	152.105	4.89709	0.00741	1	-0.000195	-0.153107	2	0	gi|CON_IPI00376379.3|SWISS-PROT:Q7Z794 /	0	2	1	1
1682	WHR-HDAC.9084.9084.2.0.dta	2	886.499	0	AVVIVDDR	886.499	null	149.134	4.89641	0.00742	1	0.000122	0.13762	2	0	sp|Q99K48|NONO_MOUSE /sp|Q8VIJ6|SFPQ_MOUSE /	0	4	1	1
1683	WHR-HDAC.18344.18344.2.0.dta	2	945.551	0	AVFPSIVGR	945.552	null	138.312	4.8948	0.00743	1	-0.000619	-0.654644	2	0	sp|P62737|ACTA_MOUSE /sp|P60710|ACTB_MOUSE /sp|P68033|ACTC_MOUSE /sp|P63260|ACTG_MOUSE /sp|P63268|ACTH_MOUSE /sp|P68134|ACTS_MOUSE /tr|D3Z2K3|D3Z2K3_MOUSE /tr|F6WX90|F6WX90_MOUSE /tr|D3YZY0|D3YZY0_MOUSE /tr|G3UYG0|G3UYG0_MOUSE /tr|E9Q1F2|E9Q1F2_MOUSE /tr|G3UZ07|G3UZ07_MOUSE /tr|E9Q2D1|E9Q2D1_MOUSE /tr|B1ATY1|B1ATY1_MOUSE /tr|E9Q5F4|E9Q5F4_MOUSE /tr|E9Q606|E9Q606_MOUSE /gi|CON_IPI00698900.1|SWISS-…	0	4	1	1
1684	WHR-HDAC.6962.6962.2.0.dta	2	1125.54	0	AEAESLYQSK	1125.54	null	148.63	4.89455	0.00743	1	0.000837	0.743642	2	0	gi|CON_IPI00220327.3|SWISS-PROT:P04264 /	0	4	1	1
1685	WHR-HDAC.18325.18325.2.0.dta	2	1180.62	0	ISGLIYEETR	1180.62	null	123.93	4.89186	0.00745	1	0.000373	0.315935	2	0	sp|P62806|H4_MOUSE /	0	4	1	1
1686	WHR-HDAC.21479.21479.2.0.dta	2	989.578	0	VFLENVIR	989.578	null	144.489	4.89179	0.00745	1	-0.000102	-0.103074	2	0	sp|P62806|H4_MOUSE /	0	4	1	1
1687	WHR-HDAC.24965.24965.2.0.dta	2	1326.7	0	TVTAMDVVYALK	1326.7	Oxidation[M](5)	113.566	4.88938	0.00747	1	0.000159	0.119846	2	0	sp|P62806|H4_MOUSE /	0	4	1	1
1688	WHR-HDAC.33307.33307.4.0.dta	4	2889.35	0	LATHPFEADLLEMAEMIAEDEEKEK	2889.35	null	47.4643	4.88795	0.00748	1	0.000751	0.25992	2	0	sp|A2A791|ZMYM4_MOUSE /tr|F6VYE2|F6VYE2_MOUSE /	0	4	1	1
1689	WHR-G-2.25105.25105.2.0.dta	2	1342.63	0	AVMDDFAAFVEK	1342.63	null	101.645	4.88757	0.00748	1	-0.000397	-0.295687	2	0	gi|CON_IPI00745872.2|SWISS-PROT:P02768-1 /	0	3	1	1
1690	WHR-HDAC.18501.18501.3.0.dta	3	1716.94	0	VAAGHELQPLAIVDQR	1716.94	null	100.265	4.88556	0.0075	1	-0.002058	-1.19864	2	0	sp|P23242|CXA1_MOUSE /	0	4	1	1
1691	WHR-HDAC.23216.23216.2.0.dta	2	1326.7	0	TVTAMDVVYALK	1326.7	Oxidation[M](5)	107.237	4.88478	0.0075	1	-0.000255	-0.192207	2	0	sp|P62806|H4_MOUSE /	0	4	1	1
1692	WHR-G-2.16256.16256.2.0.dta	2	1109.49	0	DAEAWFNEK	1109.49	null	164.248	4.88386	0.00751	1	0.000188	0.169447	2	0	gi|CON_IPI00009865.2|SWISS-PROT:P13645 /gi|CON_IPI00703407.2|TREMBL:Q148H6 /gi|CON_IPI00328103.3|SWISS-PROT:Q7Z3Y8 /gi|CON_IPI00375911.2|SWISS-PROT:Q7Z3Z0 /gi|CON_IPI00418663.3|SWISS-PROT:Q7Z3Y7 /	0	3	1	1
1693	WHR-HDAC.21953.21953.3.0.dta	3	2133.17	0	LGGLTQAPGNPVLAVQINQDK	2133.17	null	61.414	4.88279	0.00752	1	0.000286	0.134073	2	0	sp|P26369|U2AF2_MOUSE /tr|Q3KQM4|Q3KQM4_MOUSE /	0	4	1	1
1694	WHR-G-2.19568.19568.2.0.dta	2	1695.75	0	FAQPGSFEYEYAMR	1695.75	null	100.765	4.88263	0.00752	1	-0.001086	-0.640426	2	0	sp|Q99K48|NONO_MOUSE /	0	3	1	1
1695	WHR-HDAC.19651.19651.2.1.dta	2	1274.75	0	VFIGNLNTAVVK	1274.75	null	125.561	4.88254	0.00752	1	-0.000894	-0.701316	2	0	sp|Q64012|RALY_MOUSE /tr|A2AU60|A2AU60_MOUSE /tr|A2AU61|A2AU61_MOUSE /tr|A2AU62|A2AU62_MOUSE /	0	4	1	1
1696	WHR-HDAC.18637.18637.2.0.dta	2	1554.71	0	EQLDNQLDAYMSK	1554.71	null	96.011	4.88079	0.00753	1	0.000454	0.292016	2	0	sp|Q9CY57|CHTOP_MOUSE /tr|E9PW20|E9PW20_MOUSE /	0	4	1	1
1697	WHR-HDAC.15691.15691.2.0.dta	2	841.514	0	GGVSLPALK	841.514	null	113.068	4.88015	0.00754	1	-0.000135	-0.160425	2	0	sp|P43276|H15_MOUSE /	0	4	1	1
1698	WHR-3.7522.7522.3.0.dta	3	1207.61	0	FKYGIEEHGK	1207.61	null	104.004	4.87997	0.00754	1	-0.000686	-0.568064	2	0	sp|P23242|CXA1_MOUSE /	0	1	1	1
1699	WHR-HDAC.14382.14382.2.0.dta	2	845.512	0	SGVSLAALK	845.509	null	130.903	4.8796	0.00754	1	0.003146	3.72084	2	0	sp|P43275|H11_MOUSE /sp|P43277|H13_MOUSE /sp|P15864|H12_MOUSE /sp|P43274|H14_MOUSE /	0	4	1	1
1700	WHR-HDAC.20156.20156.2.0.dta	2	989.582	0	VFLENVIR	989.578	null	152.954	4.87932	0.00754	1	0.003794	3.83396	2	0	sp|P62806|H4_MOUSE /	0	4	1	1
1701	WHR-HDAC.17926.17926.3.0.dta	3	1954.06	0	VAPEEHPVLLTEAPLNPK	1954.06	null	94.7924	4.87833	0.00755	1	6.6e-05	0.033776	2	0	sp|P60710|ACTB_MOUSE /sp|P63260|ACTG_MOUSE /tr|G3UYG0|G3UYG0_MOUSE /tr|G3UZ07|G3UZ07_MOUSE /tr|E9Q5F4|E9Q5F4_MOUSE /tr|E9Q606|E9Q606_MOUSE /gi|CON_IPI00698900.1|SWISS-PROT:P60712 /	0	4	1	1
1702	WHR-HDAC.15291.15291.2.0.dta	2	1542.77	0	IAQLEEQVEQEAR	1542.78	null	120.994	4.87821	0.00755	1	-0.002385	-1.54591	2	0	sp|O08638|MYH11_MOUSE /tr|E9QPE7|E9QPE7_MOUSE /	0	4	1	1
1703	WHR-HDAC.18575.18575.2.0.dta	2	1118.55	0	GDEELDSLIK	1118.56	null	161.216	4.878	0.00755	1	-0.003852	-3.44372	2	0	sp|Q3THW5|H2AV_MOUSE /sp|P0C0S6|H2AZ_MOUSE /tr|Q3UA95|Q3UA95_MOUSE /tr|Q8R029|Q8R029_MOUSE /	0	4	1	1
1704	WHR-HDAC.27910.27910.3.0.dta	3	1971.06	0	AIEPPPLDAVIEAEHTLR	1971.05	null	73.4431	4.87632	0.00757	1	0.002172	1.10195	2	0	tr|A0A087WPL5|A0A087WPL5_MOUSE /tr|E9QNN1|E9QNN1_MOUSE /	0	4	1	1
1705	WHR-HDAC.33422.33422.3.0.dta	3	2320.07	0	QQDSQPEEVMDVLEMVESVK	2320.07	null	67.1431	4.8753	0.00757	1	-0.000258	-0.111204	2	0	sp|O35691|PININ_MOUSE /tr|Q3TUQ5|Q3TUQ5_MOUSE /	0	4	1	1
1706	WHR-HDAC.23545.23545.2.0.dta	2	1326.7	0	TVTAMDVVYALK	1326.7	Oxidation[M](5)	115.348	4.87498	0.00758	1	-0.000476	-0.358786	2	0	sp|P62806|H4_MOUSE /	0	4	1	1
1707	WHR-G-2.15578.15578.2.0.dta	2	1031.6	0	VLDELTLTK	1031.6	null	126.599	4.874	0.00758	1	0.000379	0.367391	2	0	gi|CON_IPI00009865.2|SWISS-PROT:P13645 /gi|CON_K1C15_SHEEP|SWISS-PROT:O77727 /	0	3	1	1
1708	WHR-G.31650.31650.3.0.dta	3	2902.41	0	NYSPYYNTIDDLKDQIVDLTVGNNK	2902.41	null	48.1051	4.87005	0.00761	1	0.001834	0.631889	2	0	gi|CON_IPI00019359.3|SWISS-PROT:P35527 /	0	2	1	1
1709	WHR-HDAC.12379.12379.2.0.dta	2	831.497	0	STELLIR	831.493	null	223.372	4.86718	0.00764	1	0.003522	4.23575	2	0	sp|P68433|H31_MOUSE /sp|P84228|H32_MOUSE /sp|P84244|H33_MOUSE /sp|P02301|H3C_MOUSE /tr|E0CZ27|E0CZ27_MOUSE /tr|F8WI35|F8WI35_MOUSE /	0	4	1	1
1710	WHR-HDAC.25651.25651.2.0.dta	2	1479.82	0	DISEVIALGVPNPR	1479.82	null	109.885	4.86564	0.00765	1	0.000225	0.152046	2	0	sp|Q9CSN1|SNW1_MOUSE /tr|A0A0B4J1E2|A0A0B4J1E2_MOUSE /	0	4	1	1
1711	WHR-HDAC.5958.5958.2.0.dta	2	1097.58	0	KIGDTSVSYK	1097.58	null	114.809	4.86332	0.00767	1	0.000187	0.170374	2	0	sp|P14733|LMNB1_MOUSE /	0	4	1	1
1712	WHR-HDAC.15367.15367.2.0.dta	2	945.516	0	VPELFANR	945.515	null	187.433	4.85914	0.0077	1	0.001264	1.33684	2	0	sp|Q8VE37|RCC1_MOUSE /tr|Q6PFB2|Q6PFB2_MOUSE /	0	4	1	1
1713	WHR-HDAC.9874.9874.2.1.dta	2	1325.71	0	VLEEANQAINPK	1325.71	null	147.358	4.85864	0.0077	1	0.003642	2.74722	2	0	sp|Q501J6|DDX17_MOUSE /tr|Q3U741|Q3U741_MOUSE /	0	4	1	1
1714	WHR-HDAC.22982.22982.4.0.dta	4	2012.14	0	KKPAGPSVSELIVQAVSSSK	2012.14	null	100.827	4.85753	0.00771	1	0.005626	2.79603	2	0	sp|P43275|H11_MOUSE /	0	4	1	1
1715	WHR-HDAC.16378.16378.2.0.dta	2	1304.66	0	QIEIQFAQGDR	1304.66	null	162.717	4.85634	0.00772	1	-0.000598	-0.458357	2	0	sp|Q9R0U0|SRS10_MOUSE /tr|Q3TFP0|Q3TFP0_MOUSE /tr|A3KG57|A3KG57_MOUSE /	0	4	1	1
1716	WHR-HDAC.22160.22160.2.0.dta	2	1609.9	0	SMVPVQVQLDAPVVK	1609.9	null	128.327	4.85566	0.00772	1	0.002557	1.5883	2	0	sp|Q8VE37|RCC1_MOUSE /tr|Q6PFB2|Q6PFB2_MOUSE /	0	4	1	1
1717	WHR-HDAC.16081.16081.2.0.dta	2	1180.62	0	ISGLIYEETR	1180.62	null	122.964	4.8547	0.00773	1	0.001776	1.50429	2	0	sp|P62806|H4_MOUSE /	0	4	1	1
1718	WHR-HDAC.25152.25152.2.0.dta	2	1326.7	0	TVTAMDVVYALK	1326.7	Oxidation[M](5)	113.318	4.85322	0.00774	1	0.000296	0.22311	2	0	sp|P62806|H4_MOUSE /	0	4	1	1
1719	WHR-HDAC.21742.21742.2.0.dta	2	1364.71	0	TVDNFVALATGEK	1364.71	null	103.421	4.85081	0.00776	1	0.000798	0.584742	2	0	sp|P24369|PPIB_MOUSE /	0	4	1	1
1720	WHR-3.8656.8656.2.0.dta	2	1045.56	0	LSSPATLNSR	1045.56	null	127.794	4.84971	0.00777	1	0.000831	0.794787	2	0	gi|CON_Trypsin|SWISS-PROT:P00761|TRYP_PIG /	0	1	1	1
1721	WHR-HDAC.6500.6500.2.0.dta	2	976.447	0	AGFAGDDAPR	976.448	null	102.693	4.8437	0.00782	1	-0.000996	-1.02002	2	0	sp|P62737|ACTA_MOUSE /sp|P60710|ACTB_MOUSE /sp|P68033|ACTC_MOUSE /sp|P63260|ACTG_MOUSE /sp|P63268|ACTH_MOUSE /sp|P68134|ACTS_MOUSE /tr|D3Z2K3|D3Z2K3_MOUSE /tr|F6WX90|F6WX90_MOUSE /tr|D3YZY0|D3YZY0_MOUSE /tr|G3UYG0|G3UYG0_MOUSE /tr|E9Q1F2|E9Q1F2_MOUSE /tr|G3UZ07|G3UZ07_MOUSE /tr|E9Q2D1|E9Q2D1_MOUSE /tr|B1ATY1|B1ATY1_MOUSE /tr|E9Q5F4|E9Q5F4_MOUSE /tr|E9Q606|E9Q606_MOUSE /gi|CON_IPI00698900.1|SWISS-…	0	4	1	1
1722	WHR-3.12289.12289.2.0.dta	2	1016.54	0	QLDSIVGER	1016.54	null	136.254	4.84308	0.00782	1	-0.000123	-0.120999	2	0	gi|CON_IPI00009867.3|SWISS-PROT:P13647 /gi|CON_IPI00300725.7|SWISS-PROT:P02538 /gi|CON_IPI00299145.9|SWISS-PROT:P48668 /gi|CON_IPI00293665.7|SWISS-PROT:P04259 /	0	1	1	1
1723	WHR-HDAC.27943.27943.2.0.dta	2	1271.62	0	DLEEFFSTVGK	1271.62	null	135.742	4.84286	0.00782	1	0.00171	1.34475	2	0	sp|Q8VH51|RBM39_MOUSE /tr|B7ZD63|B7ZD63_MOUSE /tr|B7ZD61|B7ZD61_MOUSE /tr|E9Q8F0|E9Q8F0_MOUSE /tr|F7AA45|F7AA45_MOUSE /	0	4	1	1
1724	WHR-3.22317.22317.2.0.dta	2	1716.86	0	QISNLQQSISDAEQR	1716.85	null	88.0259	4.84169	0.00783	1	0.007366	4.29041	2	0	gi|CON_IPI00220327.3|SWISS-PROT:P04264 /	0	1	1	1
1725	WHR-HDAC.18036.18036.2.0.dta	2	1320.68	0	TLQLDNNFEVK	1320.68	null	131.514	4.83939	0.00785	1	-0.001207	-0.913924	2	0	sp|Q99KP6|PRP19_MOUSE /	0	4	1	1
1726	WHR-HDAC.23481.23481.2.0.dta	2	1232.63	0	EELSNVLAAMR	1232.63	null	129.001	4.83584	0.00788	1	0.000986	0.799915	2	0	tr|Q6ZWZ4|Q6ZWZ4_MOUSE /	0	4	1	1
1727	WHR-HDAC.23017.23017.2.0.dta	2	1551.91	0	VLGVPIIVQASQAEK	1551.91	null	104.556	4.83309	0.0079	1	-0.000554	-0.356979	2	0	sp|Q8VH51|RBM39_MOUSE /tr|B7ZD61|B7ZD61_MOUSE /tr|E9Q8F0|E9Q8F0_MOUSE /tr|F7AA45|F7AA45_MOUSE /	0	4	1	1
1728	WHR-HDAC.12091.12091.3.0.dta	3	1895.83	0	QASEQNWANYSAEQNR	1895.83	null	95.6325	4.83202	0.00791	1	0.00065	0.342858	2	0	sp|P23242|CXA1_MOUSE /	0	4	1	1
1729	WHR-HDAC.9315.9315.3.0.dta	3	1651.83	0	LYKEELEQTYHAK	1651.83	null	114.355	4.82921	0.00793	1	-0.00072	-0.43588	2	0	sp|P14733|LMNB1_MOUSE /	0	4	1	1
1730	WHR-HDAC.19453.19453.2.0.dta	2	1189.61	0	IQELEDMLAK	1189.61	null	104.82	4.82399	0.00797	1	0.000547	0.459813	2	0	sp|P14733|LMNB1_MOUSE /	0	4	1	1
1731	WHR-HDAC.23546.23546.2.1.dta	2	1714.91	0	SSGPTSLFAVTVAPPGAR	1714.91	null	82.2766	4.8209	0.008	1	-0.00038	-0.221586	2	0	sp|Q8VEK3|HNRPU_MOUSE /tr|G3XA10|G3XA10_MOUSE /	0	4	1	1
1732	WHR-HDAC.10675.10675.2.0.dta	2	1475.77	0	ATQTLQTLGEAQSK	1475.77	null	161.665	4.81872	0.00801	1	-0.000265	-0.179567	2	0	sp|Q7TPV4|MBB1A_MOUSE /	0	4	1	1
1733	WHR-HDAC.11681.11681.2.0.dta	2	1381.65	0	ALEESNYELEGK	1381.65	null	122.827	4.81869	0.00801	1	-0.001225	-0.886622	2	0	sp|P02535|K1C10_MOUSE /tr|A2A513|A2A513_MOUSE /gi|CON_IPI00009865.2|SWISS-PROT:P13645 /gi|CON_IPI00798492.2|SWISS-PROT:P02535-1 /	0	4	1	1
1734	WHR-HDAC.24907.24907.2.0.dta	2	1786.93	0	HASSILPITEFSDITR	1786.93	null	106.506	4.81682	0.00803	1	-0.000183	-0.10241	2	0	sp|Q61029|LAP2B_MOUSE /	0	4	1	1
1735	WHR-HDAC.20893.20893.2.0.dta	2	1159.65	0	VLISTDVWAR	1159.65	null	115.468	4.81638	0.00803	1	0.000839	0.723496	2	0	sp|Q91VC3|IF4A3_MOUSE /tr|E9PV04|E9PV04_MOUSE /	0	4	1	1
1736	WHR-G.12572.12572.2.0.dta	2	1301.66	0	ALEEANADLEVK	1301.66	null	111.96	4.81354	0.00805	1	-6.2e-05	-0.047632	2	0	sp|Q6IFX2|K1C42_MOUSE /gi|CON_IPI00217963.3|SWISS-PROT:P08779 /gi|CON_IPI00384444.5|SWISS-PROT:P02533 /gi|CON_IPI00468696.3|SWISS-PROT:Q6IFX2 /gi|CON_IPI00009866.6|SWISS-PROT:P13646-1 /gi|CON_IPI00290077.1|SWISS-PROT:P19012 /gi|CON_IPI00873598.1|ENSEMBL:ENSP00000377550 /gi|CON_IPI00873598.1|ENSEMBL:ENSP00000377550 /gi|CON_K1C15_SHEEP|SWISS-PROT:O77727 /	0	2	1	1
1737	WHR-HDAC.16453.16453.2.0.dta	2	1256.71	0	STPVTVVLPDTK	1256.71	null	137.288	4.8117	0.00807	1	-0.000129	-0.102649	2	0	sp|O08810|U5S1_MOUSE /tr|A2AH85|A2AH85_MOUSE /tr|G3UZ34|G3UZ34_MOUSE /	0	4	1	1
1738	WHR-HDAC.18664.18664.3.0.dta	3	1716.94	0	VAAGHELQPLAIVDQR	1716.94	null	81.7165	4.81163	0.00807	1	0.000114	0.066397	2	0	sp|P23242|CXA1_MOUSE /	0	4	1	1
1739	WHR-HDAC.28922.28922.2.0.dta	2	1469.71	0	MFLGDAVDVFEAR	1469.71	null	99.6864	4.81016	0.00808	1	0.000487	0.331358	2	0	sp|Q8R332|NUPL1_MOUSE /	0	4	1	1
1740	WHR-HDAC.5788.5788.2.0.dta	2	900.515	0	GSAITGPVAK	900.515	null	152.501	4.80995	0.00808	1	9e-06	0.009994	2	0	sp|P62830|RL23_MOUSE /	0	4	1	1
1741	WHR-HDAC.11354.11354.2.0.dta	2	1633.8	0	SSTPLPTVSSSAENTR	1633.8	null	72.2954	4.80568	0.00812	1	0.000113	0.069164	2	0	sp|Q61029|LAP2B_MOUSE /sp|Q61033|LAP2A_MOUSE /	0	4	1	1
1742	WHR-HDAC.5589.5589.2.1.dta	2	1153.5	0	MDETDASSAVK	1153.5	null	122.169	4.80216	0.00815	1	-0.00076	-0.658862	2	0	sp|Q921F2|TADBP_MOUSE /tr|Q6VYI5|Q6VYI5_MOUSE /tr|Q6VYI4|Q6VYI4_MOUSE /tr|Q8R0B4|Q8R0B4_MOUSE /tr|Q8BLD4|Q8BLD4_MOUSE /tr|A0A087WR97|A0A087WR97_MOUSE /tr|A0A087WRZ5|A0A087WRZ5_MOUSE /tr|A0A087WSE4|A0A087WSE4_MOUSE /	0	4	1	1
1743	WHR-HDAC.19752.19752.2.1.dta	2	1829.8	0	TDASSASSFLDSDELER	1829.8	null	104.629	4.80127	0.00815	1	0.000799	0.436659	2	0	sp|Q8VH51|RBM39_MOUSE /tr|E9Q8F0|E9Q8F0_MOUSE /tr|F7AA45|F7AA45_MOUSE /	0	4	1	1
1744	WHR-HDAC.8998.8998.2.0.dta	2	1168.63	0	ASAPATPLSPTR	1168.63	null	131.488	4.79996	0.00816	1	-0.000509	-0.435552	2	0	sp|P14733|LMNB1_MOUSE /	0	4	1	1
1745	WHR-HDAC.25930.25930.4.0.dta	4	2811.37	0	VEHINLHPELDGQEYVVEFDFPGK	2811.36	null	60.5583	4.79963	0.00817	1	0.003375	1.20049	2	0	sp|Q04750|TOP1_MOUSE /	0	4	1	1
1746	WHR-HDAC.21369.21369.2.0.dta	2	1340.68	0	TSFFLGEVGNAAK	1340.68	null	114.595	4.79937	0.00817	1	-0.001522	-1.13524	2	0	sp|Q922P9|GLYR1_MOUSE /tr|D3YYT1|D3YYT1_MOUSE /	0	4	1	1
1747	WHR-G-2.24575.24575.2.0.dta	2	1310.7	0	TVTAMDVVYALK	1310.7	null	109.893	4.79912	0.00817	1	0.001	0.76295	2	0	sp|P62806|H4_MOUSE /	0	3	1	1
1748	WHR-HDAC.23053.23053.2.0.dta	2	1326.7	0	TVTAMDVVYALK	1326.7	Oxidation[M](5)	113.912	4.7975	0.00818	1	0.000122	0.091958	2	0	sp|P62806|H4_MOUSE /	0	4	1	1
1749	WHR-HDAC.29398.29398.3.0.dta	3	2121.07	0	QLNDLWDQIEQAHLELR	2121.07	null	71.4743	4.79682	0.00819	1	0.000394	0.185755	2	0	sp|Q6A068|CDC5L_MOUSE /	0	4	1	1
1750	WHR-3.5669.5669.2.0.dta	2	1335.57	0	AQYEEMANHSR	1335.57	null	74.6268	4.79266	0.00822	1	-0.000379	-0.283773	2	0	sp|Q9DCV7|K2C7_MOUSE /gi|CON_IPI00406377.3|SWISS-PROT:Q9DCV7 /	0	1	1	1
1751	WHR-HDAC.7761.7761.2.0.dta	2	1134.54	0	DAVTYTEHAK	1134.54	null	172.949	4.78954	0.00825	1	0.002117	1.86595	2	0	sp|P62806|H4_MOUSE /	0	4	1	1
1752	WHR-HDAC.31991.31991.3.0.dta	3	2457.21	0	TEDPDLPAFYFDPLINPISHR	2457.21	null	74.0392	4.78933	0.00825	1	0.00146	0.59417	2	0	sp|Q99PV0|PRP8_MOUSE /tr|B7ZC27|B7ZC27_MOUSE /	0	4	1	1
1753	WHR-3.5616.5616.2.0.dta	2	1741.75	0	GGSGGGGSISGGGYGSGGGSGGR	1741.75	null	26.4591	4.78853	0.00826	1	0.001074	0.616622	2	0	gi|CON_IPI00021304.1|SWISS-PROT:P35908 /	0	1	1	1
1754	WHR-HDAC.29354.29354.2.0.dta	2	1738.86	0	EFNEEGALSVLQQFK	1738.86	null	139.219	4.78852	0.00826	1	-0.002143	-1.23241	2	0	tr|Q8VHM5|Q8VHM5_MOUSE /tr|V9GWW3|V9GWW3_MOUSE /tr|A2AW41|A2AW41_MOUSE /	0	4	1	1
1755	WHR-HDAC.11155.11155.2.0.dta	2	1205.63	0	AQPSASLGVGYR	1205.63	null	116.816	4.78746	0.00826	1	-0.000284	-0.235562	2	0	sp|Q8C2Q3|RBM14_MOUSE /tr|E9QL13|E9QL13_MOUSE /	0	4	1	1
1756	WHR-HDAC.33302.33302.4.0.dta	4	3092.51	0	EDLAAFVEELDKVEAQEREDILAGMSGK	3092.51	null	44.4811	4.77863	0.00834	1	0.001248	0.403556	2	0	sp|Q64511|TOP2B_MOUSE /	0	4	1	1
1757	WHR-HDAC.14645.14645.3.0.dta	3	2890.26	0	NDQDTWDYTNPNLSGQGDPGSNPNKR	2890.26	null	50.1695	4.7775	0.00835	1	-0.003012	-1.04212	2	0	sp|Q8R081|HNRPL_MOUSE /tr|G3UY38|G3UY38_MOUSE /tr|G5E924|G5E924_MOUSE /	0	4	1	1
1758	WHR-HDAC.14897.14897.3.0.dta	3	1067.62	0	ESTLHLVLR	1067.62	null	127.159	4.77678	0.00835	1	-0.000532	-0.498304	2	0	sp|P62984|RL40_MOUSE /sp|P62983|RS27A_MOUSE /sp|P0CG49|UBB_MOUSE /sp|P0CG50|UBC_MOUSE /tr|J3QK04|J3QK04_MOUSE /tr|A0A0A6YW67|A0A0A6YW67_MOUSE /tr|E9Q4P0|E9Q4P0_MOUSE /tr|Q5SX22|Q5SX22_MOUSE /tr|E9Q9J0|E9Q9J0_MOUSE /tr|E9QNP0|E9QNP0_MOUSE /tr|E9Q5F6|E9Q5F6_MOUSE /	0	4	1	1
1759	WHR-3.17293.17293.2.0.dta	2	842.509	0	VATVSLPR	842.509	null	82.8787	4.77541	0.00836	1	-4.8e-05	-0.056973	2	0	gi|CON_Trypsin|SWISS-PROT:P00761|TRYP_PIG /	0	1	1	1
1760	WHR-HDAC.7857.7857.2.0.dta	2	1399.7	0	NIEELQQQNQR	1399.69	null	151.781	4.77462	0.00837	1	0.003429	2.44982	2	0	sp|F6ZDS4|TPR_MOUSE /tr|Q7M739|Q7M739_MOUSE /	0	4	1	1
1761	WHR-HDAC.23042.23042.2.0.dta	2	1253.61	0	FEELNADLFR	1253.62	null	138.17	4.77265	0.00839	1	-0.001085	-0.865496	2	0	sp|P17156|HSP72_MOUSE /sp|P63017|HSP7C_MOUSE /tr|Q504P4|Q504P4_MOUSE /	0	4	1	1
1762	WHR-HDAC.4619.4619.2.0.dta	2	1043.51	0	NASPEEIQR	1043.51	null	179.896	4.77109	0.0084	1	-0.000479	-0.459027	2	0	sp|Q99JX7|NXF1_MOUSE /	0	4	1	1
1763	WHR-HDAC.25925.25925.2.0.dta	2	1310.71	0	TVTAMDVVYALK	1310.7	null	104.967	4.76941	0.00841	1	0.007179	5.47722	2	0	sp|P62806|H4_MOUSE /	0	4	1	1
1764	WHR-HDAC.29101.29101.3.0.dta	3	1885	0	DIGEGNLSTAAAAALAAAAVK	1885	null	39.3946	4.76829	0.00842	1	0.000613	0.325199	2	0	sp|Q6PDG5|SMRC2_MOUSE /tr|Q3UID0|Q3UID0_MOUSE /	0	4	1	1
1765	WHR-HDAC.17839.17839.2.0.dta	2	1180.62	0	ISGLIYEETR	1180.62	null	110.273	4.76668	0.00844	1	0.000804	0.680998	2	0	sp|P62806|H4_MOUSE /	0	4	1	1
1766	WHR-HDAC.17995.17995.3.0.dta	3	1882.95	0	IFVGGIKEDTEEYNLR	1882.95	null	67.9294	4.76159	0.00848	1	-0.000653	-0.346795	2	0	sp|Q8BG05|ROA3_MOUSE /tr|B2RXM2|B2RXM2_MOUSE /tr|J3QNY1|J3QNY1_MOUSE /tr|E9Q7H5|E9Q7H5_MOUSE /tr|A2AL12|A2AL12_MOUSE /	0	4	1	1
1767	WHR-3.9567.9567.2.0.dta	2	1095.55	0	IQDWYDKK	1095.55	null	107.537	4.75904	0.0085	1	-0.000388	-0.354161	2	0	gi|CON_IPI00019359.3|SWISS-PROT:P35527 /	0	1	1	1
1768	WHR-HDAC.8911.8911.3.0.dta	3	1594.78	0	SLAAAGYDVEKNNSR	1594.78	null	72.8403	4.75869	0.0085	1	-0.00066	-0.41385	2	0	sp|P43275|H11_MOUSE /	0	4	1	1
1769	WHR-HDAC.32478.32478.2.0.dta	2	1128.65	0	DLLDLLVEAK	1128.65	null	99.2306	4.75795	0.00851	1	-0.000269	-0.238338	2	0	sp|P16381|DDX3L_MOUSE /sp|Q62167|DDX3X_MOUSE /sp|Q62095|DDX3Y_MOUSE /	0	4	1	1
1770	WHR-3.13105.13105.2.0.dta	2	1066.5	0	FEMEQNLR	1066.5	null	122.049	4.75631	0.00852	1	9.8e-05	0.091889	2	0	gi|CON_IPI00019359.3|SWISS-PROT:P35527 /	0	1	1	1
1771	WHR-HDAC.17166.17166.2.1.dta	2	1109.49	0	DAEAWFNEK	1109.49	null	169.276	4.7552	0.00853	1	0.000125	0.112664	2	0	gi|CON_IPI00009865.2|SWISS-PROT:P13645 /gi|CON_IPI00703407.2|TREMBL:Q148H6 /gi|CON_IPI00328103.3|SWISS-PROT:Q7Z3Y8 /gi|CON_IPI00375911.2|SWISS-PROT:Q7Z3Z0 /gi|CON_IPI00418663.3|SWISS-PROT:Q7Z3Y7 /	0	4	1	1
1772	WHR-HDAC.4626.4626.2.0.dta	2	1235.53	0	FSSSSGYGGGSSR	1235.53	null	97.5402	4.75486	0.00854	1	-0.000368	-0.297848	2	0	gi|CON_IPI00019359.3|SWISS-PROT:P35527 /	0	4	1	1
1773	WHR-3.9007.9007.2.0.dta	2	1033.52	0	TLLEGEESR	1033.52	null	94.4257	4.75171	0.00856	1	0.001516	1.46684	2	0	gi|CON_IPI00220327.3|SWISS-PROT:P04264 /gi|CON_IPI00714876.1|ENSEMBL:ENSBTAP00000038253 /	0	1	1	1
1774	WHR-HDAC.20149.20149.3.1.dta	3	2131.97	0	FVINYDYPNSSEDYIHR	2131.97	null	83.8884	4.75151	0.00856	1	-0.002815	-1.32037	2	0	sp|Q61656|DDX5_MOUSE /tr|Q8BTS0|Q8BTS0_MOUSE /	0	4	1	1
1775	WHR-HDAC.13503.13503.2.0.dta	2	1179.6	0	YEELQITAGR	1179.6	null	146.033	4.75031	0.00857	1	0.000931	0.78925	2	0	gi|CON_IPI00220327.3|SWISS-PROT:P04264 /	0	4	1	1
1776	WHR-HDAC.15858.15858.2.0.dta	2	841.514	0	GGVSLPALK	841.514	null	111.071	4.74756	0.0086	1	0.000111	0.131905	2	0	sp|P43276|H15_MOUSE /	0	4	1	1
1777	WHR-HDAC.25284.25284.3.0.dta	3	1808.88	0	NENQLIIFADDTYPR	1808.88	null	92.3401	4.74752	0.0086	1	0.00129	0.713148	2	0	sp|Q921M3|SF3B3_MOUSE /	0	4	1	1
1778	WHR-3.21757.21757.3.0.dta	3	1966.06	0	HGVQELEIELQSQLSKK	1966.06	null	50.7371	4.74724	0.0086	1	0.000415	0.211082	2	0	gi|CON_IPI00019359.3|SWISS-PROT:P35527 /	0	1	1	1
1779	WHR-HDAC.19829.19829.2.2.dta	2	1303.6	0	NSLESYAFNMK	1303.6	null	141.946	4.74683	0.0086	1	-0.000435	-0.333692	2	0	sp|P63017|HSP7C_MOUSE /tr|Q504P4|Q504P4_MOUSE /	0	4	1	1
1780	WHR-G-2.10847.10847.2.0.dta	2	1381.65	0	ALEESNYELEGK	1381.65	null	120.416	4.74578	0.00861	1	-0.002111	-1.52788	2	0	sp|P02535|K1C10_MOUSE /tr|A2A513|A2A513_MOUSE /gi|CON_IPI00009865.2|SWISS-PROT:P13645 /gi|CON_IPI00798492.2|SWISS-PROT:P02535-1 /	0	3	1	1
1781	WHR-3.10641.10641.2.0.dta	2	1031.57	0	ILGATIDNSK	1031.57	null	83.5237	4.74476	0.00862	1	0.000919	0.890872	2	0	sp|P19001|K1C19_MOUSE /gi|CON_IPI00112947.1|SWISS-PROT:P19001 /	0	1	1	1
1782	WHR-HDAC.21490.21490.2.0.dta	2	1142.53	0	FGEMQLDFR	1142.53	null	144.42	4.74473	0.00862	1	-0.000514	-0.449879	2	0	sp|Q3TDQ1|STT3B_MOUSE /	0	4	1	1
1783	WHR-HDAC.26230.26230.2.0.dta	2	1163.58	0	DIDAFWLQR	1163.58	null	136.5	4.74339	0.00863	1	0.000145	0.124615	2	0	sp|Q6P4T2|U520_MOUSE /	0	4	1	1
1784	WHR-HDAC.22096.22096.2.0.dta	2	1303.74	0	FLAVGLVDNTVR	1303.74	null	113.027	4.74192	0.00865	1	-0.000198	-0.151871	2	0	sp|Q921M3|SF3B3_MOUSE /	0	4	1	1
1785	WHR-HDAC.11938.11938.2.0.dta	2	1252.64	0	YQAVTATLEEK	1252.64	null	108.226	4.73846	0.00868	1	6.9e-05	0.055084	2	0	sp|P19253|RL13A_MOUSE /tr|E9Q5A0|E9Q5A0_MOUSE /	0	4	1	1
1786	WHR-G-2.12114.12114.2.0.dta	2	831.494	0	STELLIR	831.493	null	220.554	4.73752	0.00868	1	0.000974	1.17139	2	0	sp|P68433|H31_MOUSE /sp|P84228|H32_MOUSE /sp|P84244|H33_MOUSE /sp|P02301|H3C_MOUSE /tr|E0CZ27|E0CZ27_MOUSE /tr|F8WI35|F8WI35_MOUSE /	0	3	1	1
1787	WHR-HDAC.19521.19521.2.0.dta	2	953.603	0	LLLPGELAK	953.603	null	119.882	4.73736	0.00869	1	0.000184	0.192952	2	0	sp|P70696|H2B1A_MOUSE /sp|Q64475|H2B1B_MOUSE /sp|Q6ZWY9|H2B1C_MOUSE /sp|P10853|H2B1F_MOUSE /sp|Q64478|H2B1H_MOUSE /sp|P10854|H2B1M_MOUSE /sp|Q8CGP2|H2B1P_MOUSE /sp|Q8CGP1|H2B1K_MOUSE /sp|Q64524|H2B2E_MOUSE /sp|Q9D2U9|H2B3A_MOUSE /sp|Q64525|H2B2B_MOUSE /sp|Q8CGP0|H2B3B_MOUSE /tr|Q8CBB6|Q8CBB6_MOUSE /	0	4	1	1
1788	WHR-G.16236.16236.2.0.dta	2	1300.53	0	NMQDMVEDYR	1300.53	null	145.427	4.73376	0.00872	1	0.001533	1.17875	2	0	gi|CON_IPI00220327.3|SWISS-PROT:P04264 /	0	2	1	1
1789	WHR-HDAC.24744.24744.2.0.dta	2	2121.93	0	DINLQDEDWNEFNDINK	2121.94	null	85.8785	4.73356	0.00872	1	-0.003367	-1.58676	2	0	sp|Q99PV0|PRP8_MOUSE /tr|B7ZC27|B7ZC27_MOUSE /	0	4	1	1
1790	WHR-HDAC.16309.16309.3.0.dta	3	1272.68	0	NDEELNKLLGK	1272.68	null	113.791	4.7325	0.00873	1	0.000167	0.131219	2	0	sp|Q6GSS7|H2A2A_MOUSE /sp|Q64523|H2A2C_MOUSE /tr|F8WIX8|F8WIX8_MOUSE /	0	4	1	1
1791	WHR-HDAC.33327.33327.3.0.dta	3	2821.4	0	EVGIEFMDLYSHLVPVYDVEPLEK	2821.4	null	55.2368	4.73247	0.00873	1	0.000971	0.344155	2	0	sp|Q99PV0|PRP8_MOUSE /tr|B7ZC27|B7ZC27_MOUSE /	0	4	1	1
1792	WHR-HDAC.11594.11594.2.0.dta	2	1018.56	0	KVDWLTEK	1018.56	null	157.481	4.73052	0.00874	1	0.000214	0.210101	2	0	sp|P60843|IF4A1_MOUSE /sp|P10630|IF4A2_MOUSE /sp|Q91VC3|IF4A3_MOUSE /tr|Q8BTU6|Q8BTU6_MOUSE /tr|E9PV04|E9PV04_MOUSE /tr|A2AFK7|A2AFK7_MOUSE /tr|E9Q561|E9Q561_MOUSE /	0	4	1	1
1793	WHR-HDAC.13479.13479.3.0.dta	3	1661.82	0	KVEEAEPEEFVVEK	1661.83	null	130.804	4.73023	0.00875	1	-0.001919	-1.15475	2	0	sp|P23198|CBX3_MOUSE /tr|Q9DCC5|Q9DCC5_MOUSE /tr|D3Z313|D3Z313_MOUSE /tr|D3Z1A9|D3Z1A9_MOUSE /	0	4	1	1
1794	WHR-HDAC.9087.9087.2.0.dta	2	1063.5	0	FESPEVAER	1063.51	null	154.685	4.73005	0.00875	1	-0.000829	-0.779498	2	0	sp|Q9D0E1|HNRPM_MOUSE /	0	4	1	1
1795	WHR-HDAC.10851.10851.2.0.dta	2	1121.56	0	SMEVSTQLAR	1121.56	null	157.146	4.7292	0.00876	1	0.000692	0.616997	2	0	sp|Q9CW03|SMC3_MOUSE /	0	4	1	1
1796	WHR-HDAC.30849.30849.2.0.dta	2	2039.97	0	FSWAQGTDTILADEMGLGK	2039.97	null	64.6403	4.7279	0.00877	1	-0.000529	-0.259317	2	0	sp|Q6PDQ2|CHD4_MOUSE /sp|A2A8L1|CHD5_MOUSE /tr|E9Q614|E9Q614_MOUSE /tr|E9QAS4|E9QAS4_MOUSE /tr|E9PYU4|E9PYU4_MOUSE /tr|F7C528|F7C528_MOUSE /tr|E9PYL1|E9PYL1_MOUSE /tr|E9QAS5|E9QAS5_MOUSE /tr|B1AR17|B1AR17_MOUSE /	0	4	1	1
1797	WHR-3.15012.15012.2.0.dta	2	967.521	0	TYSLGSALR	967.521	null	91.6003	4.72634	0.00878	1	3.3e-05	0.034108	2	0	sp|P20152|VIME_MOUSE /tr|A2AKJ2|A2AKJ2_MOUSE /tr|A0A0A6YWC8|A0A0A6YWC8_MOUSE /	0	1	1	1
1798	WHR-HDAC.11472.11472.2.0.dta	2	842.509	0	VATVSLPR	842.509	null	130.747	4.72577	0.00879	1	-0.000122	-0.144806	2	0	gi|CON_Trypsin|SWISS-PROT:P00761|TRYP_PIG /	0	4	1	1
1799	WHR-HDAC.14213.14213.2.0.dta	2	786.483	0	ANLSLLR	786.483	null	181.577	4.72143	0.00882	1	-0.000133	-0.169107	2	0	sp|Q8VIJ6|SFPQ_MOUSE /	0	4	1	1
1800	WHR-HDAC.18327.18327.2.0.dta	2	1236.61	0	DQTIVDPFSSK	1236.61	null	137.899	4.71964	0.00884	1	0.001666	1.34723	2	0	sp|Q9CW03|SMC3_MOUSE /	0	4	1	1
1801	WHR-HDAC.6423.6423.2.0.dta	2	851.536	0	VAPAPAVVK	851.535	null	170.291	4.71928	0.00884	1	0.000636	0.746887	2	0	sp|P12970|RL7A_MOUSE /	0	4	1	1
1802	WHR-HDAC.23928.23928.2.0.dta	2	1050.53	0	DWVLNEFK	1050.53	null	174.061	4.71843	0.00885	1	0.000269	0.256062	2	0	sp|Q61656|DDX5_MOUSE /tr|Q8BTS0|Q8BTS0_MOUSE /tr|S4R1I6|S4R1I6_MOUSE /	0	4	1	1
1803	WHR-HDAC.16310.16310.2.0.dta	2	1503.77	0	WKDTDEADLVLAK	1503.77	null	92.0787	4.71766	0.00886	1	0.000259	0.172234	2	0	sp|Q61686|CBX5_MOUSE /	0	4	1	1
1804	WHR-HDAC.8353.8353.3.0.dta	3	1293.68	0	LREYEAALNSK	1293.68	null	189.262	4.71565	0.00887	1	-0.001778	-1.37437	2	0	sp|P14733|LMNB1_MOUSE /	0	4	1	1
1805	WHR-HDAC.25913.25913.2.0.dta	2	1310.71	0	TVTAMDVVYALK	1310.7	null	111.222	4.71357	0.00889	1	0.007368	5.62141	2	0	sp|P62806|H4_MOUSE /	0	4	1	1
1806	WHR-HDAC.11959.11959.2.1.dta	2	917.51	0	FVEIPGQK	917.509	null	189.638	4.71164	0.00891	1	0.000773	0.842498	2	0	sp|P32067|LA_MOUSE /tr|A2AR07|A2AR07_MOUSE /	0	4	1	1
1807	WHR-HDAC.33412.33412.3.0.dta	3	1829.91	0	GLAQEAEEGLFTYVFR	1829.91	null	89.7295	4.70874	0.00894	1	0.000472	0.257937	2	0	sp|Q04997|INHA_MOUSE /	0	4	1	1
1808	WHR-HDAC.10409.10409.2.0.dta	2	1059.61	0	LEAAATALATK	1059.6	null	124.566	4.70791	0.00894	1	0.00109	1.02869	2	0	sp|Q9D8E6|RL4_MOUSE /	0	4	1	1
1809	WHR-HDAC.7888.7888.2.0.dta	2	1262.6	0	SLLEGEGSSGGGGR	1262.6	null	116.468	4.70737	0.00895	1	0.001854	1.4684	2	0	gi|CON_IPI00009865.2|SWISS-PROT:P13645 /	0	4	1	1
1810	WHR-HDAC.4761.4761.2.0.dta	2	1134.54	0	DAVTYTEHAK	1134.54	null	164.45	4.70321	0.00898	1	-0.002336	-2.05898	2	0	sp|P62806|H4_MOUSE /	0	4	1	1
1811	WHR-HDAC.17644.17644.2.0.dta	2	1029.59	0	VLDELTLAR	1029.59	null	128.898	4.69841	0.00903	1	0.000458	0.444836	2	0	sp|Q61781|K1C14_MOUSE /sp|Q9QWL7|K1C17_MOUSE /sp|P19001|K1C19_MOUSE /sp|Q61414|K1C15_MOUSE /sp|Q6IFX2|K1C42_MOUSE /tr|B1AQ77|B1AQ77_MOUSE /gi|CON_IPI00217963.3|SWISS-PROT:P08779 /gi|CON_IPI00384444.5|SWISS-PROT:P02533 /gi|CON_IPI00450768.7|SWISS-PROT:Q04695 /gi|CON_IPI00112947.1|SWISS-PROT:P19001 /gi|CON_IPI00225378.3|TREMBL:A2A4G1 /gi|CON_IPI00230365.5|SWISS-PROT:Q9QWL7 /gi|CON_IPI00468696.3|SWI…	0	4	1	1
1812	WHR-HDAC.4962.4962.3.0.dta	3	1299.65	0	SESPKEPEQLR	1299.65	null	105.297	4.69772	0.00903	1	0.000147	0.113107	2	0	sp|P49312|ROA1_MOUSE /tr|Q5EBP8|Q5EBP8_MOUSE /	0	4	1	1
1813	WHR-HDAC.25127.25127.2.0.dta	2	1608.87	0	IEEVPELPLVVEDK	1608.87	null	116.914	4.6977	0.00903	1	-0.000162	-0.100692	2	0	sp|Q9D8E6|RL4_MOUSE /	0	4	1	1
1814	WHR-HDAC.25272.25272.2.0.dta	2	986.606	0	EVMLILIR	986.607	null	156.804	4.69711	0.00904	1	-0.000167	-0.169267	2	0	sp|Q99NB9|SF3B1_MOUSE /tr|G5E866|G5E866_MOUSE /	0	4	1	1
1815	WHR-HDAC.3456.3456.2.0.dta	2	1168.6	0	QVHPDTGISSK	1168.6	null	114.889	4.69265	0.00908	1	0.000327	0.279823	2	0	sp|P70696|H2B1A_MOUSE /sp|Q64475|H2B1B_MOUSE /sp|Q6ZWY9|H2B1C_MOUSE /sp|P10853|H2B1F_MOUSE /sp|Q64478|H2B1H_MOUSE /sp|P10854|H2B1M_MOUSE /sp|Q8CGP2|H2B1P_MOUSE /sp|Q8CGP1|H2B1K_MOUSE /sp|Q64524|H2B2E_MOUSE /sp|Q9D2U9|H2B3A_MOUSE /sp|Q64525|H2B2B_MOUSE /sp|Q8CGP0|H2B3B_MOUSE /tr|Q8CBB6|Q8CBB6_MOUSE /tr|G3X9D5|G3X9D5_MOUSE /	0	4	1	1
1816	WHR-HDAC.6986.6986.2.2.dta	2	1063.53	0	DSQLSEVASK	1063.53	null	164.836	4.69067	0.0091	1	0.00044	0.413718	2	0	tr|E9Q5C9|E9Q5C9_MOUSE /	0	4	1	1
1817	WHR-HDAC.18283.18283.2.0.dta	2	1385.71	0	IMNVIGEPIDER	1385.71	null	155.084	4.69055	0.0091	1	0.000894	0.645157	2	0	sp|P56480|ATPB_MOUSE /	0	4	1	1
1818	WHR-HDAC.16487.16487.2.1.dta	2	1233.6	0	VDTWFNQPAR	1233.6	null	130.638	4.68972	0.00911	1	-0.000274	-0.222114	2	0	sp|P47963|RL13_MOUSE /	0	4	1	1
1819	WHR-HDAC.15604.15604.2.0.dta	2	1538.67	0	MGQMAMGGAMGINNR	1538.67	null	128.829	4.68725	0.00913	1	0.00165	1.07235	2	0	sp|Q99K48|NONO_MOUSE /	0	4	1	1
1820	WHR-HDAC.9241.9241.2.0.dta	2	1285.65	0	NLQEIQQAGER	1285.65	null	112.603	4.68565	0.00914	1	-9.7e-05	-0.075448	2	0	sp|Q8BJ71|NUP93_MOUSE /	0	4	1	1
1821	WHR-G-2.15533.15533.3.0.dta	3	1439.81	0	RHPEYAVSVLLR	1439.81	null	122.91	4.68552	0.00914	1	-0.000634	-0.440335	2	0	gi|CON_IPI00708398.1|SWISS-PROT:P02769 /	0	3	1	1
1822	WHR-HDAC.25600.25600.3.0.dta	3	2034.04	0	RAEEIWQQSVIGDYLAR	2034.04	null	92.961	4.68506	0.00915	1	-0.002661	-1.30823	2	0	sp|P25976|UBF1_MOUSE /tr|A2AWT6|A2AWT6_MOUSE /tr|A2AWT7|A2AWT7_MOUSE /tr|A2AWT5|A2AWT5_MOUSE /	0	4	1	1
1823	WHR-G-2.14239.14239.2.0.dta	2	1251.62	0	ALYETELADAR	1251.62	null	123.404	4.68365	0.00916	1	-0.00049	-0.391492	2	0	sp|P14733|LMNB1_MOUSE /	0	3	1	1
1824	WHR-3.8524.8524.2.0.dta	2	999.446	0	DVDGAYMTK	999.445	null	81.5382	4.68318	0.00916	1	0.000678	0.678376	2	0	gi|CON_IPI00220327.3|SWISS-PROT:P04264 /	0	1	1	1
1825	WHR-3.15969.15969.3.0.dta	3	2766.2	0	MGQAGSTISNSHAQPFDFPDDSQNAK	2766.21	Oxidation[M](1)	18.0252	4.68224	0.00917	1	-0.001625	-0.587447	2	0	sp|P23242|CXA1_MOUSE /	0	1	1	1
1826	WHR-HDAC.4366.4366.2.0.dta	2	868.463	0	GPSGPQGIR	868.463	null	139.688	4.67997	0.00919	1	-0.000136	-0.156598	2	0	sp|Q01149|CO1A2_MOUSE /	0	4	1	1
1827	WHR-HDAC.23626.23626.2.0.dta	2	1251.66	0	TSLALDESLFR	1251.66	null	167.833	4.67663	0.00922	1	0.000461	0.368312	2	0	sp|Q8CCS6|PABP2_MOUSE /tr|D3Z055|D3Z055_MOUSE /tr|G3UWS5|G3UWS5_MOUSE /tr|G3UY42|G3UY42_MOUSE /tr|D3Z5F7|D3Z5F7_MOUSE /tr|D3YUB9|D3YUB9_MOUSE /	0	4	1	1
1828	WHR-HDAC.11275.11275.3.0.dta	3	1879.97	0	LFVGGIKEDTEEHHLR	1879.97	null	74.473	4.67658	0.00922	1	0.002463	1.31013	2	0	sp|O88569|ROA2_MOUSE /	0	4	1	1
1829	WHR-HDAC.4984.4984.2.0.dta	2	1198.52	0	DSYVGDEAQSK	1198.52	null	90.8699	4.67336	0.00925	1	-0.000586	-0.488935	2	0	sp|P62737|ACTA_MOUSE /sp|P60710|ACTB_MOUSE /sp|P68033|ACTC_MOUSE /sp|P63260|ACTG_MOUSE /sp|P63268|ACTH_MOUSE /sp|P68134|ACTS_MOUSE /tr|D3Z2K3|D3Z2K3_MOUSE /tr|D3YZY0|D3YZY0_MOUSE /tr|G3UYG0|G3UYG0_MOUSE /tr|V9GXQ2|V9GXQ2_MOUSE /tr|G3UZ07|G3UZ07_MOUSE /tr|E9Q5F4|E9Q5F4_MOUSE /tr|E9Q606|E9Q606_MOUSE /gi|CON_IPI00698900.1|SWISS-PROT:P60712 /	0	4	1	1
1830	WHR-HDAC.6629.6629.2.1.dta	2	1194.57	0	YEELQQTAGR	1194.57	null	148.987	4.67331	0.00925	1	-0.001466	-1.22721	2	0	sp|Q922U2|K2C5_MOUSE /gi|CON_IPI00009867.3|SWISS-PROT:P13647 /gi|CON_IPI00697851.1|SWISS-PROT:Q5XQN5 /gi|CON_IPI00139301.3|SWISS-PROT:Q922U2 /	0	4	1	1
1831	WHR-G.6029.6029.2.0.dta	2	1340.67	0	SKAEAESLYQSK	1340.67	null	93.2542	4.6713	0.00927	1	0.0015	1.11884	2	0	gi|CON_IPI00220327.3|SWISS-PROT:P04264 /	0	2	1	1
1832	WHR-3.15743.15743.2.0.dta	2	1060.56	0	TLLDIDNTR	1060.56	null	100.137	4.66877	0.0093	1	0.000543	0.511992	2	0	gi|CON_IPI00019359.3|SWISS-PROT:P35527 /	0	1	1	1
1833	WHR-HDAC.22443.22443.2.0.dta	2	1336.64	0	MLDMGFEPQIR	1336.64	null	142.665	4.66765	0.00931	1	0.000491	0.367339	2	0	sp|Q501J6|DDX17_MOUSE /sp|P16381|DDX3L_MOUSE /sp|Q62167|DDX3X_MOUSE /sp|Q62095|DDX3Y_MOUSE /sp|Q61656|DDX5_MOUSE /tr|Q8BTS0|Q8BTS0_MOUSE /tr|Q3U741|Q3U741_MOUSE /tr|S4R1I6|S4R1I6_MOUSE /	0	4	1	1
1834	WHR-3.12571.12571.2.0.dta	2	842.508	0	VATVSLPR	842.509	null	138.975	4.66656	0.00932	1	-0.001093	-1.29731	2	0	gi|CON_Trypsin|SWISS-PROT:P00761|TRYP_PIG /	0	1	1	1
1835	WHR-HDAC.13622.13622.2.0.dta	2	1287.68	0	LDELQASDVAVK	1287.68	null	115.709	4.66584	0.00932	1	-0.001077	-0.836389	2	0	sp|F6ZDS4|TPR_MOUSE /tr|Q7M739|Q7M739_MOUSE /	0	4	1	1
1836	WHR-HDAC.28011.28011.2.0.dta	2	1491.7	0	LTLEDLEDSWDR	1491.7	null	112.578	4.66381	0.00934	1	0.0005	0.335189	2	0	sp|Q99PV0|PRP8_MOUSE /	0	4	1	1
1837	WHR-3.11121.11121.2.0.dta	2	1338.66	0	APSTYGGGLSVSSR	1338.66	null	70.8096	4.66183	0.00936	1	9e-06	0.006723	2	0	gi|CON_IPI00217963.3|SWISS-PROT:P08779 /	0	1	1	1
1838	WHR-HDAC.8796.8796.2.0.dta	2	873.516	0	TGASVVAIR	873.515	null	164.087	4.66135	0.00937	1	0.000849	0.971935	2	0	sp|Q3TEA8|HP1B3_MOUSE /tr|Z4YKB8|Z4YKB8_MOUSE /tr|A2AM62|A2AM62_MOUSE /tr|Z4YKA3|Z4YKA3_MOUSE /tr|A2AM63|A2AM63_MOUSE /tr|A2AM65|A2AM65_MOUSE /	0	4	1	1
1839	WHR-HDAC.17578.17578.2.1.dta	2	1358.68	0	YSSLEVEYLQK	1358.68	null	138.014	4.66041	0.00937	1	-0.003923	-2.88735	2	0	sp|Q8R0G9|NU133_MOUSE /	0	4	1	1
1840	WHR-HDAC.8928.8928.2.0.dta	2	886.499	0	AVVIVDDR	886.499	null	144.9	4.6603	0.00937	1	4.1e-05	0.046249	2	0	sp|Q99K48|NONO_MOUSE /sp|Q8VIJ6|SFPQ_MOUSE /	0	4	1	1
1841	WHR-HDAC.9151.9151.3.0.dta	3	1516.7	0	QEYDESGPSIVHR	1516.7	null	90.8676	4.65665	0.00941	1	0.000293	0.193182	2	0	sp|P60710|ACTB_MOUSE /sp|P63260|ACTG_MOUSE /tr|E9Q1F2|E9Q1F2_MOUSE /tr|F8WGM8|F8WGM8_MOUSE /tr|B1ATY1|B1ATY1_MOUSE /gi|CON_IPI00698900.1|SWISS-PROT:P60712 /	0	4	1	1
1842	WHR-HDAC.16408.16408.3.0.dta	3	2144.16	0	VAAGHELQPLAIVDQRPSSR	2144.16	null	113.181	4.65313	0.00944	1	0.002858	1.33292	2	0	sp|P23242|CXA1_MOUSE /	0	4	1	1
1843	WHR-G-2.24738.24738.2.0.dta	2	1310.7	0	TVTAMDVVYALK	1310.7	null	87.8375	4.65202	0.00945	1	0.000348	0.265506	2	0	sp|P62806|H4_MOUSE /	0	3	1	1
1844	WHR-G.19113.19113.2.0.dta	2	1163.63	0	LVNELTEFAK	1163.63	null	105.879	4.65046	0.00947	1	8.6e-05	0.073907	2	0	gi|CON_IPI00708398.1|SWISS-PROT:P02769 /	0	2	1	1
1845	WHR-G-2.18104.18104.2.0.dta	2	953.607	0	LLLPGELAK	953.603	null	111.761	4.64949	0.00948	1	0.003861	4.04885	2	0	sp|P70696|H2B1A_MOUSE /sp|Q64475|H2B1B_MOUSE /sp|Q6ZWY9|H2B1C_MOUSE /sp|P10853|H2B1F_MOUSE /sp|Q64478|H2B1H_MOUSE /sp|P10854|H2B1M_MOUSE /sp|Q8CGP2|H2B1P_MOUSE /sp|Q8CGP1|H2B1K_MOUSE /sp|Q64524|H2B2E_MOUSE /sp|Q9D2U9|H2B3A_MOUSE /sp|Q64525|H2B2B_MOUSE /sp|Q8CGP0|H2B3B_MOUSE /tr|Q8CBB6|Q8CBB6_MOUSE /	0	3	1	1
1846	WHR-HDAC.25482.25482.3.0.dta	3	1884.04	0	KPAGPSVSELIVQAVSSSK	1884.04	null	74.3795	4.64607	0.00951	1	0.001176	0.624189	2	0	sp|P43275|H11_MOUSE /	0	4	1	1
1847	WHR-G-2.14556.14556.2.0.dta	2	1060.56	0	TLLDIDNTR	1060.56	null	104.358	4.64422	0.00953	1	-0.000572	-0.539336	2	0	gi|CON_IPI00019359.3|SWISS-PROT:P35527 /	0	3	1	1
1848	WHR-HDAC.12740.12740.3.0.dta	3	1356.77	0	KTSGPPVSELITK	1356.77	null	99.5611	4.6419	0.00955	1	-0.000857	-0.631646	2	0	sp|P43274|H14_MOUSE /	0	4	1	1
1849	WHR-HDAC.14930.14930.3.0.dta	3	1144.59	0	VVHIMDFQR	1144.59	null	143.848	4.63927	0.00957	1	-0.001292	-1.12878	2	0	sp|Q8K310|MATR3_MOUSE /tr|A0A087WSP7|A0A087WSP7_MOUSE /tr|A0A087WQZ1|A0A087WQZ1_MOUSE /tr|A0A087WQ54|A0A087WQ54_MOUSE /	0	4	1	1
1850	WHR-HDAC.33381.33381.3.0.dta	3	3345.57	0	GSDPPAADVEIEYVTEEPEIYEPNFIFFK	3345.57	null	47.6373	4.63874	0.00958	1	0.001846	0.551774	2	0	tr|Q3UJB0|Q3UJB0_MOUSE /	0	4	1	1
1851	WHR-HDAC.24270.24270.2.1.dta	2	1231.6	0	AFAFVTFADDK	1231.6	null	115.036	4.63805	0.00958	1	-0.000227	-0.184313	2	0	sp|Q921F2|TADBP_MOUSE /tr|Q6VYI5|Q6VYI5_MOUSE /tr|Q6VYI4|Q6VYI4_MOUSE /tr|Q8R0B4|Q8R0B4_MOUSE /tr|Q8BLD4|Q8BLD4_MOUSE /tr|A0A087WS74|A0A087WS74_MOUSE /tr|A0A087WRP4|A0A087WRP4_MOUSE /tr|A0A087WQX8|A0A087WQX8_MOUSE /tr|A0A087WNY6|A0A087WNY6_MOUSE /tr|A0A087WRZ5|A0A087WRZ5_MOUSE /tr|A0A087WSH7|A0A087WSH7_MOUSE /tr|H3BJV1|H3BJV1_MOUSE /tr|A0A087WQA5|A0A087WQA5_MOUSE /tr|A0A087WS17|A0A087WS17_MOUSE /	0	4	1	1
1852	WHR-G-2.7597.7597.3.0.dta	3	1235.66	0	KALAAAGYDVEK	1235.66	null	136.043	4.63797	0.00958	1	0.000138	0.111681	2	0	sp|P43277|H13_MOUSE /sp|P15864|H12_MOUSE /sp|P43274|H14_MOUSE /sp|Q07133|H1T_MOUSE /tr|I7HFT9|I7HFT9_MOUSE /	0	3	1	1
1853	WHR-HDAC.13738.13738.5.0.dta	5	4532.74	0	VKLDEDDEDDDEDDEDDEDDDDDDFDEEETEEKVPVKK	4532.74	null	19.7018	4.63751	0.00959	1	-0.003464	-0.764218	2	0	sp|Q61937|NPM_MOUSE /tr|Q9DAY9|Q9DAY9_MOUSE /tr|Q5SQB5|Q5SQB5_MOUSE /tr|Q5SQB0|Q5SQB0_MOUSE /	0	4	1	1
1854	WHR-HDAC.5611.5611.2.0.dta	2	874.463	0	LVEVDSGR	874.463	null	132.116	4.63594	0.0096	1	-0.00023	-0.263019	2	0	sp|P14733|LMNB1_MOUSE /	0	4	1	1
1855	WHR-HDAC.21940.21940.2.0.dta	2	1326.7	0	TVTAMDVVYALK	1326.7	Oxidation[M](5)	109.217	4.6354	0.00961	1	0.000479	0.361047	2	0	sp|P62806|H4_MOUSE /	0	4	1	1
1856	WHR-HDAC.16300.16300.2.0.dta	2	995.505	0	SDVEAIFSK	995.504	null	141.3	4.63477	0.00961	1	0.000351	0.352585	2	0	sp|Q9Z204|HNRPC_MOUSE /	0	4	1	1
1857	WHR-HDAC.9521.9521.3.0.dta	3	1143.63	0	FATHAAALSVR	1143.63	null	89.4368	4.63293	0.00963	1	2.6e-05	0.022735	2	0	sp|Q8VIJ6|SFPQ_MOUSE /	0	4	1	1
1858	WHR-HDAC.18070.18070.2.0.dta	2	1114.65	0	INEILSNALK	1114.65	null	103.838	4.63088	0.00965	1	-0.000335	-0.300544	2	0	sp|Q9D0E1|HNRPM_MOUSE /tr|B8JK32|B8JK32_MOUSE /tr|B8JK33|B8JK33_MOUSE /tr|F6W322|F6W322_MOUSE /	0	4	1	1
1859	WHR-HDAC.17762.17762.2.1.dta	2	1408.69	0	TGQPMINLYTDR	1408.69	null	128.777	4.62745	0.00968	1	-0.000796	-0.565064	2	0	sp|P56959|FUS_MOUSE /tr|Q8CFQ9|Q8CFQ9_MOUSE /tr|G3UXT7|G3UXT7_MOUSE /	0	4	1	1
1860	WHR-HDAC.32575.32575.2.0.dta	2	1291.73	0	SFLLDLLNATGK	1291.73	null	97.0006	4.62678	0.00969	1	0.001212	0.93828	2	0	sp|P16381|DDX3L_MOUSE /sp|Q62167|DDX3X_MOUSE /sp|Q62095|DDX3Y_MOUSE /	0	4	1	1
1861	WHR-HDAC.24156.24156.2.0.dta	2	1462.7	0	ADVESQFPDWIR	1462.7	null	146.866	4.62351	0.00972	1	5.8e-05	0.039653	2	0	sp|Q8BJS4|SUN2_MOUSE /	0	4	1	1
1862	WHR-HDAC.13560.13560.2.0.dta	2	1569.75	0	GAESITTYTFNTHK	1569.75	null	110.908	4.61836	0.00977	1	-0.003328	-2.12008	2	0	sp|Q9CXS4|CENPV_MOUSE /	0	4	1	1
1863	WHR-HDAC.18270.18270.2.1.dta	2	1016.59	0	ANPALYVLR	1016.59	null	175.64	4.61801	0.00978	1	0.000352	0.346256	2	0	sp|Q99PV0|PRP8_MOUSE /	0	4	1	1
1864	WHR-G.12210.12210.2.0.dta	2	842.51	0	VATVSLPR	842.509	null	153.437	4.61794	0.00978	1	0.000282	0.334714	2	0	gi|CON_Trypsin|SWISS-PROT:P00761|TRYP_PIG /	0	2	1	1
1865	WHR-G.11786.11786.2.0.dta	2	1316.53	0	NMQDMVEDYR	1316.52	Oxidation[M](5)	130.979	4.61574	0.0098	1	0.000815	0.619054	2	0	gi|CON_IPI00220327.3|SWISS-PROT:P04264 /	0	2	1	1
1866	WHR-HDAC.25491.25491.2.0.dta	2	1326.7	0	TVTAMDVVYALK	1326.7	Oxidation[M](5)	98.167	4.61522	0.0098	1	0.000125	0.094219	2	0	sp|P62806|H4_MOUSE /	0	4	1	1
1867	WHR-HDAC.9162.9162.2.0.dta	2	873.516	0	TGASVVAIR	873.515	null	167.744	4.61467	0.00981	1	0.00102	1.1677	2	0	sp|Q3TEA8|HP1B3_MOUSE /tr|Z4YKB8|Z4YKB8_MOUSE /tr|A2AM62|A2AM62_MOUSE /tr|Z4YKA3|Z4YKA3_MOUSE /tr|A2AM63|A2AM63_MOUSE /tr|A2AM65|A2AM65_MOUSE /	0	4	1	1
1868	WHR-HDAC.6410.6410.2.0.dta	2	931.473	0	GPSSVEDIK	931.473	null	150.454	4.61454	0.00981	1	-0.000163	-0.174992	2	0	sp|Q61937|NPM_MOUSE /tr|Q9DAY9|Q9DAY9_MOUSE /tr|Q5SQB5|Q5SQB5_MOUSE /tr|E9Q5T3|E9Q5T3_MOUSE /tr|Q5SQB0|Q5SQB0_MOUSE /	0	4	1	1
1869	WHR-HDAC.17262.17262.2.0.dta	2	1180.62	0	ISGLIYEETR	1180.62	null	132.211	4.6093	0.00986	1	0.002523	2.13701	2	0	sp|P62806|H4_MOUSE /	0	4	1	1
1870	WHR-HDAC.5225.5225.2.0.dta	2	1162.55	0	SHEGETAYIR	1162.55	null	124.723	4.60849	0.00987	1	-0.00058	-0.498904	2	0	sp|Q6PDM2|SRSF1_MOUSE /tr|H7BX95|H7BX95_MOUSE /	0	4	1	1
1871	WHR-G.25021.25021.2.0.dta	2	1277.71	0	LALDIEIATYR	1277.71	null	118.15	4.60842	0.00987	1	0.000914	0.715342	2	0	sp|P03995|GFAP_MOUSE /sp|Q6NXH9|K2C73_MOUSE /sp|Q9DCV7|K2C7_MOUSE /sp|Q9Z2T6|KRT85_MOUSE /tr|E9Q1Z0|E9Q1Z0_MOUSE /gi|CON_IPI00290078.5|SWISS-PROT:P19013 /gi|CON_IPI00347110.2|TREMBL:Q6NXH9 /gi|CON_IPI00406377.3|SWISS-PROT:Q9DCV7 /gi|CON_IPI00554648.3|SWISS-PROT:P05787 /gi|CON_IPI00853265.1|SWISS-PROT:Q6KB66-1 /gi|CON_IPI00306959.10|SWISS-PROT:P08729 /gi|CON_IPI00787323.2|H-INV:HIT000292931 /gi|CO…	0	2	1	1
1872	WHR-HDAC.7282.7282.3.0.dta	3	1215.66	0	GIPHLVTHDAR	1215.66	null	109.518	4.60747	0.00988	1	-0.000354	-0.2912	2	0	sp|P62702|RS4X_MOUSE /tr|V9GWY0|V9GWY0_MOUSE /tr|Q3V1Z5|Q3V1Z5_MOUSE /	0	4	1	1
1873	WHR-HDAC.17825.17825.2.0.dta	2	1020.57	0	AYAALAALEK	1020.57	null	115.778	4.60633	0.00989	1	0.000106	0.103863	2	0	sp|Q9Z1X4|ILF3_MOUSE /tr|Q45VK5|Q45VK5_MOUSE /	0	4	1	1
1874	WHR-3.14705.14705.2.0.dta	2	1181.57	0	QYDIDDAITK	1181.57	null	112.899	4.60391	0.00991	1	-0.000845	-0.715151	2	0	sp|Q9QXS1|PLEC_MOUSE /tr|E9Q3W4|E9Q3W4_MOUSE /	0	1	1	1
1875	WHR-G.12057.12057.2.0.dta	2	842.509	0	VATVSLPR	842.509	null	137.356	4.60245	0.00993	1	-0.000222	-0.263499	2	0	gi|CON_Trypsin|SWISS-PROT:P00761|TRYP_PIG /	0	2	1	1
1876	WHR-HDAC.8861.8861.2.0.dta	2	1158.56	0	NSDEADLVPAK	1158.56	null	134.276	4.60041	0.00995	1	0.000798	0.688784	2	0	sp|P83917|CBX1_MOUSE /	0	4	1	1
1877	WHR-HDAC.18082.18082.3.0.dta	3	1697.78	0	GYFEYIEENKYSR	1697.78	null	77.7371	4.59412	0.01	1	-0.00033	-0.194371	2	0	sp|Q8VEK3|HNRPU_MOUSE /tr|G3XA10|G3XA10_MOUSE /	0	4	1	1
1878	WHR-HDAC.21611.21611.2.0.dta	2	1475.75	0	WELLQQVDTSTR	1475.75	null	112.149	4.593	0.01	1	-0.000471	-0.31916	2	0	gi|CON_IPI00220327.3|SWISS-PROT:P04264 /	0	4	1	1
1879	WHR-HDAC.31331.31331.3.0.dta	3	1759.82	0	AMGIMNSFVNDIFER	1759.81	Oxidation[M](2)	112.109	4.59178	0.01	1	0.00088	0.500053	2	0	sp|Q64475|H2B1B_MOUSE /sp|Q6ZWY9|H2B1C_MOUSE /sp|P10853|H2B1F_MOUSE /sp|Q64478|H2B1H_MOUSE /sp|P10854|H2B1M_MOUSE /sp|Q8CGP2|H2B1P_MOUSE /sp|Q8CGP1|H2B1K_MOUSE /sp|Q64524|H2B2E_MOUSE /sp|Q9D2U9|H2B3A_MOUSE /sp|Q64525|H2B2B_MOUSE /sp|Q8CGP0|H2B3B_MOUSE /tr|Q8CBB6|Q8CBB6_MOUSE /tr|G3X9D5|G3X9D5_MOUSE /	0	4	1	1
1880	WHR-HDAC.15981.15981.3.0.dta	3	1626.79	0	GPSLNPVLDYDHGSR	1626.79	null	100.701	4.58844	0.0101	1	0.000468	0.287684	2	0	sp|Q8K310|MATR3_MOUSE /tr|A0A087WSU2|A0A087WSU2_MOUSE /	0	4	1	1
1881	WHR-HDAC.21046.21046.2.0.dta	2	1260.64	0	GDNITLLQSVSN	1260.64	null	157.977	4.58739	0.0101	1	0.000449	0.356167	2	0	sp|P62305|RUXE_MOUSE /	0	4	1	1
1882	WHR-HDAC.13182.13182.2.0.dta	2	1030.59	0	LIVENLSSR	1030.59	null	129.39	4.58726	0.0101	1	-0.000887	-0.860673	2	0	sp|O35326|SRSF5_MOUSE /sp|Q3TWW8|SRSF6_MOUSE /sp|Q8VE97|SRSF4_MOUSE /tr|Q9D8S5|Q9D8S5_MOUSE /tr|Q542V3|Q542V3_MOUSE /	0	4	1	1
1883	WHR-HDAC.14954.14954.2.0.dta	2	1117.53	0	YAQAGFEGFK	1117.53	null	129.261	4.58719	0.0101	1	-0.00081	-0.724812	2	0	sp|Q6P4T2|U520_MOUSE /	0	4	1	1
1884	WHR-HDAC.11996.11996.2.1.dta	2	917.51	0	FVEIPGQK	917.509	null	188.807	4.58278	0.0101	1	0.001051	1.14549	2	0	sp|P32067|LA_MOUSE /tr|A2AR07|A2AR07_MOUSE /	0	4	1	1
1885	WHR-HDAC.22086.22086.2.0.dta	2	1170.63	0	NPGLWLESVR	1170.63	null	130.977	4.58203	0.0101	1	-0.000368	-0.314362	2	0	sp|Q91YR7|PRP6_MOUSE /	0	4	1	1
1886	WHR-HDAC.24447.24447.2.0.dta	2	1657.79	0	IVAETMDNYLFGER	1657.79	null	123.135	4.5774	0.0102	1	0.000747	0.4506	2	0	sp|Q91VE6|MK67I_MOUSE /tr|E0CXU3|E0CXU3_MOUSE /	0	4	1	1
1887	WHR-HDAC.20267.20267.3.0.dta	3	2140.99	0	PVTVEPMDQLDDEEGLPEK	2141	null	83.329	4.57667	0.0102	1	-0.002599	-1.21392	2	0	sp|Q99K48|NONO_MOUSE /	0	4	1	1
1888	WHR-HDAC.18455.18455.2.0.dta	2	1043.61	0	QTILDVNLK	1043.61	null	131.99	4.5759	0.0102	1	0.000742	0.710994	2	0	sp|P24815|3BHS1_MOUSE /sp|P26149|3BHS2_MOUSE /sp|Q61767|3BHS4_MOUSE /sp|P26150|3BHS3_MOUSE /sp|Q61694|3BHS5_MOUSE /sp|O35469|3BHS6_MOUSE /tr|B1ARP0|B1ARP0_MOUSE /tr|B1ARN9|B1ARN9_MOUSE /tr|E9Q007|E9Q007_MOUSE /tr|A2AEP8|A2AEP8_MOUSE /tr|A2AEP7|A2AEP7_MOUSE /tr|A0A087WR10|A0A087WR10_MOUSE /tr|A0A087WRE2|A0A087WRE2_MOUSE /tr|A0A087WPY5|A0A087WPY5_MOUSE /	0	4	1	1
1889	WHR-HDAC.22592.22592.3.0.dta	3	2130.04	0	AKGEEQDFPVDLEDTIAPR	2130.03	null	95.0294	4.57361	0.0102	1	0.000676	0.317366	2	0	sp|Q01320|TOP2A_MOUSE /	0	4	1	1
1890	WHR-HDAC.16955.16955.2.0.dta	2	1300.68	0	VYGTGSLALYEK	1300.68	null	109.09	4.57349	0.0102	1	-0.002087	-1.60455	2	0	sp|Q91VR2|ATPG_MOUSE /tr|Q8C2Q8|Q8C2Q8_MOUSE /tr|A2AKV2|A2AKV2_MOUSE /tr|A2AKV3|A2AKV3_MOUSE /tr|A2AKV1|A2AKV1_MOUSE /tr|A2AKU9|A2AKU9_MOUSE /tr|A2AKV0|A2AKV0_MOUSE /	0	4	1	1
1891	WHR-HDAC.31533.31533.2.0.dta	2	1521.78	0	TIVEELLADSEFR	1521.78	null	78.7133	4.57207	0.0102	1	-0.000355	-0.23328	2	0	sp|Q8R2M2|TDIF2_MOUSE /	0	4	1	1
1892	WHR-HDAC.23354.23354.2.0.dta	2	1636.83	0	LVPTGLDFGQEGFTR	1636.83	null	123.127	4.57135	0.0102	1	-0.00101	-0.617045	2	0	sp|Q922K7|NOP2_MOUSE /tr|E9QN31|E9QN31_MOUSE /	0	4	1	1
1893	WHR-HDAC.23710.23710.2.0.dta	2	1326.7	0	TVTAMDVVYALK	1326.7	Oxidation[M](5)	147.865	4.57107	0.0102	1	-0.001176	-0.886412	2	0	sp|P62806|H4_MOUSE /	0	4	1	1
1894	WHR-HDAC.7542.7542.2.0.dta	2	836.51	0	HLQLAVR	836.51	null	174.83	4.56795	0.0103	1	-0.000207	-0.247457	2	0	sp|Q64522|H2A2B_MOUSE /	0	4	1	1
1895	WHR-HDAC.23824.23824.2.0.dta	2	1268.76	0	NIPGITLLNVSK	1268.76	null	163.276	4.56715	0.0103	1	-0.00125	-0.985216	2	0	sp|Q9D8E6|RL4_MOUSE /	0	4	1	1
1896	WHR-HDAC.6567.6567.2.0.dta	2	958.53	0	QQEIVVSR	958.532	null	198.426	4.56528	0.0103	1	-0.001342	-1.40006	2	0	sp|Q921M3|SF3B3_MOUSE /	0	4	1	1
1897	WHR-HDAC.16634.16634.2.0.dta	2	1499.72	0	STTSTIESFAAQEK	1499.72	null	122.71	4.56503	0.0103	1	-0.004402	-2.93521	2	0	sp|Q5SUF2|LC7L3_MOUSE /	0	4	1	1
1898	WHR-HDAC.6024.6024.2.0.dta	2	978.489	0	FSTPEQAAK	978.489	null	119.549	4.56447	0.0103	1	0.000272	0.27798	2	0	sp|Q8R081|HNRPL_MOUSE /tr|G3UY38|G3UY38_MOUSE /tr|G5E924|G5E924_MOUSE /	0	4	1	1
1899	WHR-HDAC.14156.14156.2.0.dta	2	733.46	0	LFVGGIK	733.461	null	136.645	4.56407	0.0103	1	-0.000339	-0.462192	2	0	sp|O88569|ROA2_MOUSE /	0	4	1	1
1900	WHR-HDAC.17721.17721.2.0.dta	2	918.541	0	VGEIVVFR	918.541	null	152.331	4.56343	0.0103	1	4.5e-05	0.048991	2	0	sp|Q9R0P6|SC11A_MOUSE /tr|D3YTS1|D3YTS1_MOUSE /tr|D3Z569|D3Z569_MOUSE /tr|D3YWT0|D3YWT0_MOUSE /	0	4	1	1
1901	WHR-G-2.13355.13355.2.2.dta	2	1331.72	0	TAVVVGTVTDDVR	1331.72	null	121.746	4.56323	0.0103	1	-0.000875	-0.657047	2	0	sp|P35980|RL18_MOUSE /tr|G3UZK4|G3UZK4_MOUSE /tr|G3UYV6|G3UYV6_MOUSE /tr|G3UZJ6|G3UZJ6_MOUSE /tr|G3UX28|G3UX28_MOUSE /	0	3	1	1
1902	WHR-HDAC.33118.33118.4.1.dta	4	2398.17	0	EFETAETLLNSEVHMLLEHR	2398.17	null	64.5574	4.56221	0.0103	1	0.00012	0.050038	2	0	sp|Q9D7M8|RPB4_MOUSE /	0	4	1	1
1903	WHR-HDAC.13102.13102.3.0.dta	3	1540.78	0	VAQTDGVNVEMHLK	1540.78	null	111.736	4.56209	0.0103	1	-0.00057	-0.369943	2	0	sp|P23242|CXA1_MOUSE /	0	4	1	1
1904	WHR-HDAC.13311.13311.2.0.dta	2	1423.67	0	ELAEDGYSGVEVR	1423.67	null	143.917	4.56079	0.0103	1	-0.002604	-1.82908	2	0	sp|P62908|RS3_MOUSE /tr|D3YV43|D3YV43_MOUSE /	0	4	1	1
1905	WHR-HDAC.16060.16060.2.0.dta	2	1608.84	0	ASYVAPLTAQPATYR	1608.84	null	79.3916	4.5598	0.0104	1	-0.000267	-0.165958	2	0	sp|Q8C2Q3|RBM14_MOUSE /tr|E9QL13|E9QL13_MOUSE /	0	4	1	1
1906	WHR-HDAC.27781.27781.2.0.dta	2	1271.62	0	DLEEFFSTVGK	1271.62	null	106.384	4.55947	0.0104	1	0.001284	1.00974	2	0	sp|Q8VH51|RBM39_MOUSE /tr|B7ZD63|B7ZD63_MOUSE /tr|B7ZD61|B7ZD61_MOUSE /tr|E9Q8F0|E9Q8F0_MOUSE /tr|F7AA45|F7AA45_MOUSE /	0	4	1	1
1907	WHR-HDAC.18815.18815.2.0.dta	2	1087.62	0	ILMVGLDAAGK	1087.62	null	95.7493	4.55784	0.0104	1	-0.001151	-1.05828	2	0	sp|P84078|ARF1_MOUSE /sp|P61205|ARF3_MOUSE /sp|Q8BSL7|ARF2_MOUSE /sp|P61750|ARF4_MOUSE /sp|P84084|ARF5_MOUSE /tr|D3YV25|D3YV25_MOUSE /tr|E9Q2C2|E9Q2C2_MOUSE /	0	4	1	1
1908	WHR-HDAC.19863.19863.2.0.dta	2	1180.62	0	ISGLIYEETR	1180.62	null	103.318	4.55702	0.0104	1	0.000836	0.708102	2	0	sp|P62806|H4_MOUSE /	0	4	1	1
1909	WHR-HDAC.20442.20442.2.0.dta	2	2672.2	0	TTIPEEEEEEEEEPIGVAVEEER	2672.19	null	72.9681	4.55692	0.0104	1	0.002885	1.07964	2	0	sp|P14733|LMNB1_MOUSE /	0	4	1	1
1910	WHR-HDAC.13024.13024.2.0.dta	2	1340.78	0	KATGPPVSELITK	1340.78	null	142.662	4.55653	0.0104	1	-0.000757	-0.564597	2	0	sp|P43276|H15_MOUSE /	0	4	1	1
1911	WHR-HDAC.5124.5124.3.0.dta	3	1299.65	0	SESPKEPEQLR	1299.65	null	104.03	4.55547	0.0104	1	0.000706	0.543222	2	0	sp|P49312|ROA1_MOUSE /tr|Q5EBP8|Q5EBP8_MOUSE /	0	4	1	1
1912	WHR-3.6938.6938.2.0.dta	2	940.449	0	DDNPNLPR	940.448	null	162.185	4.55488	0.0104	1	0.000923	0.981447	2	0	gi|CON_IPI00745872.2|SWISS-PROT:P02768-1 /	0	1	1	1
1913	WHR-HDAC.20674.20674.2.1.dta	2	1457.73	0	DTNGSQFFITTVK	1457.73	null	111.524	4.55311	0.0104	1	0.000444	0.304584	2	0	sp|P24369|PPIB_MOUSE /	0	4	1	1
1914	WHR-HDAC.4454.4454.3.0.dta	3	1431.71	0	LEVQATDREENK	1431.71	null	106.379	4.55279	0.0104	1	-0.001735	-1.21184	2	0	sp|Q04750|TOP1_MOUSE /	0	4	1	1
1915	WHR-3.16548.16548.3.0.dta	3	1845.03	0	KVAAGHELQPLAIVDQR	1845.03	null	47.2198	4.55147	0.0104	1	0.000606	0.328449	2	0	sp|P23242|CXA1_MOUSE /	0	1	1	1
1916	WHR-HDAC.15745.15745.2.0.dta	2	1180.63	0	ISGLIYEETR	1180.62	null	137.327	4.55073	0.0104	1	0.004886	4.1385	2	0	sp|P62806|H4_MOUSE /	0	4	1	1
1917	WHR-HDAC.3908.3908.2.0.dta	2	1275.63	0	ASTALSNEQQAR	1275.63	null	98.8017	4.54641	0.0105	1	-0.000552	-0.432728	2	0	sp|F6ZDS4|TPR_MOUSE /tr|Q7M739|Q7M739_MOUSE /	0	4	1	1
1918	WHR-3.15734.15734.2.0.dta	2	1254.57	0	LGDLYEEEMR	1254.57	null	101.916	4.54458	0.0105	1	-0.000286	-0.227967	2	0	sp|P20152|VIME_MOUSE /tr|A0A0A6YWC8|A0A0A6YWC8_MOUSE /	0	1	1	1
1919	WHR-HDAC.28212.28212.3.0.dta	3	3429.56	0	SAAEMYGSVPEHPSPSPLLSSSFDLDYDFQR	3429.56	null	24.8976	4.54453	0.0105	1	-0.001539	-0.448746	2	0	sp|Q9Z204|HNRPC_MOUSE /	0	4	1	1
1920	WHR-G-2.5774.5774.2.0.dta	2	1340.67	0	SKAEAESLYQSK	1340.67	null	96.6756	4.54403	0.0105	1	0.000384	0.286424	2	0	gi|CON_IPI00220327.3|SWISS-PROT:P04264 /	0	3	1	1
1921	WHR-G-2.3849.3849.2.0.dta	2	1290.64	0	DAVTYTEHAKR	1290.64	null	133.14	4.54249	0.0105	1	-0.000875	-0.677956	2	0	sp|P62806|H4_MOUSE /	0	3	1	1
1922	WHR-HDAC.12237.12237.3.0.dta	3	1445.74	0	HQSFVLVGETGSGK	1445.74	null	132.1	4.54229	0.0105	1	-0.002231	-1.54316	2	0	sp|O35286|DHX15_MOUSE /	0	4	1	1
1923	WHR-3.18737.18737.2.0.dta	2	1716.94	0	VAAGHELQPLAIVDQR	1716.94	null	66.2789	4.54065	0.0106	1	-0.000516	-0.300535	2	0	sp|P23242|CXA1_MOUSE /	0	1	1	1
1924	WHR-HDAC.18488.18488.2.0.dta	2	1180.62	0	ISGLIYEETR	1180.62	null	110.824	4.54052	0.0106	1	0.000514	0.435364	2	0	sp|P62806|H4_MOUSE /	0	4	1	1
1925	WHR-HDAC.19005.19005.2.1.dta	2	1316.63	0	NELESYAYSLK	1316.64	null	155.386	4.53854	0.0106	1	-0.002975	-2.25955	2	0	sp|P20029|GRP78_MOUSE /	0	4	1	1
1926	WHR-HDAC.10748.10748.2.0.dta	2	1418.71	0	EIESEEQNLVTK	1418.7	null	115.022	4.53832	0.0106	1	0.008243	5.81025	2	0	sp|Q3U9G9|LBR_MOUSE /	0	4	1	1
1927	WHR-HDAC.15869.15869.2.0.dta	2	985.568	0	LLQLVEDR	985.568	null	134.892	4.53817	0.0106	1	0.000359	0.364257	2	0	sp|Q61656|DDX5_MOUSE /tr|Q8BTS0|Q8BTS0_MOUSE /	0	4	1	1
1928	WHR-HDAC.29794.29794.3.0.dta	3	2464.28	0	IREYFGQFGEIEAIELPIDPK	2464.28	null	56.5008	4.53463	0.0106	1	0.001214	0.49264	2	0	sp|Q99020|ROAA_MOUSE /tr|Q80XR6|Q80XR6_MOUSE /tr|Q20BD0|Q20BD0_MOUSE /	0	4	1	1
1929	WHR-HDAC.24538.24538.3.0.dta	3	1859.92	0	LFVGNLPPDITEEEMR	1859.92	null	76.249	4.5338	0.0106	1	1.8e-05	0.009678	2	0	sp|Q99K48|NONO_MOUSE /tr|B1AXT0|B1AXT0_MOUSE /	0	4	1	1
1930	WHR-HDAC.7687.7687.3.0.dta	3	1235.66	0	KALAAAGYDVEK	1235.66	null	129.883	4.53255	0.0106	1	0.001935	1.56596	2	0	sp|P43277|H13_MOUSE /sp|P15864|H12_MOUSE /sp|P43274|H14_MOUSE /sp|Q07133|H1T_MOUSE /tr|I7HFT9|I7HFT9_MOUSE /	0	4	1	1
1931	WHR-HDAC.20037.20037.3.0.dta	3	1599.83	0	NKLNDLEDALQQAK	1599.83	null	118.548	4.5293	0.0107	1	0.000682	0.426294	2	0	gi|CON_IPI00220327.3|SWISS-PROT:P04264 /	0	4	1	1
1932	WHR-3.16493.16493.2.0.dta	2	842.509	0	VATVSLPR	842.509	null	103.704	4.5287	0.0107	1	-0.000177	-0.210087	2	0	gi|CON_Trypsin|SWISS-PROT:P00761|TRYP_PIG /	0	1	1	1
1933	WHR-HDAC.14297.14297.3.0.dta	3	1579.88	0	HLAGLGLTEAIDKNK	1579.88	null	96.8192	4.52274	0.0107	1	-5.9e-05	-0.037345	2	0	sp|P19324|SERPH_MOUSE /	0	4	1	1
1934	WHR-G.15994.15994.3.0.dta	3	1639.94	0	KVPQVSTPTLVEVSR	1639.94	null	110.094	4.51941	0.0108	1	0.001274	0.776859	2	0	gi|CON_IPI00708398.1|SWISS-PROT:P02769 /gi|CON_IPI00745872.2|SWISS-PROT:P02768-1 /	0	2	1	1
1935	WHR-HDAC.27968.27968.2.0.dta	2	1310.7	0	TVTAMDVVYALK	1310.7	null	75.3558	4.51915	0.0108	1	0.000832	0.634774	2	0	sp|P62806|H4_MOUSE /	0	4	1	1
1936	WHR-HDAC.6002.6002.2.0.dta	2	1177.48	0	DSYESYGNSR	1177.48	null	109.901	4.519	0.0108	1	-0.000323	-0.274316	2	0	sp|Q9WV02|RBMX_MOUSE /sp|Q91VM5|RMXL1_MOUSE /tr|S4R1F6|S4R1F6_MOUSE /	0	4	1	1
1937	WHR-HDAC.20146.20146.3.1.dta	3	2131.97	0	FVINYDYPNSSEDYIHR	2131.97	null	84.2336	4.51887	0.0108	1	-0.002815	-1.32037	2	0	sp|Q61656|DDX5_MOUSE /tr|Q8BTS0|Q8BTS0_MOUSE /	0	4	1	1
1938	WHR-3.6586.6586.2.0.dta	2	1088.54	0	QDVDNASLAR	1088.53	null	136.647	4.51759	0.0108	1	0.002248	2.06516	2	0	sp|P20152|VIME_MOUSE /tr|A0A0A6YWC8|A0A0A6YWC8_MOUSE /	0	1	1	1
[truncated: 93,696 more rows]
