# Supplementary material for: HDAC3 maintains oocyte meiosis arrest by repressing amphiregulin expression before the LH surge
Source: Nat Commun. 2019 Dec 16;10:5719. doi: 10.1038/s41467-019-13671-8 (PMC6915726; doi:10.1038/s41467-019-13671-8)
Supplement: Supplementary file 12 — Source Data [file 41467_2019_13671_MOESM12_ESM.xlsx]

## Sheet: graphs
					mean	error bar
1b	P0	1.03273	0.967271	0.955424	0.985141	0.029441
	P24	0.810537	0.750147	0.780413	0.780366	0.0213512
	P48	1.95019	1.60917	2.08016	1.87984	0.172002
	H1	1.13616	1.23151	1.24382	1.20383	0.0416676
	H2	0.146657	0.151136	0.13141	0.143068	0.00731214
	H3	0.337758	0.421506	0.462387	0.407217	0.0449232
	H4	0.142645	0.154779	0.134024	0.143816	0.00737279
1c	HDAC3flox/flox	1.34491	1.16197	1.37291	1.29326	0.0810077
	HDAC3cKO	0.140693	0.151853	0.175423	0.15599	0.0125374
1e	HDAC3flox/flox	0			0
	HDAC3+	0			0
	HDAC3_	100			100
2a	HDAC3flox/flox	1.25453	0.850399	0.937338	1.01409	0.150414
	HDAC3cKO	9.57899	9.24514	9.94747	9.59053	0.248411
2b	HDAC3flox/flox	0.95632	1.00989	1.03379	1	0.0280516
	HDAC3cKO	7.70565	8.99601	9.25986	8.65384	0.58809
2c	con	1.3488	1.1109	0.6674	1.04237	0.244539
	hdaci 4b	99.9176	90.6143	92.5183	94.3501	3.47522
2d	con	1.03496	0.992027	1.02671	1.0179	0.0161091
	hdaci 4b	7.05024	6.76759	7.33456	7.0508	0.200455
2f	con	0.1	0.18	0.1111	0.130367	0.0306464
	hdaci 4b	0.85	0.79	0.7676	0.802533	0.0301268
	hdaci 4b+AG1478	0.33	0.3	0.2	0.276667	0.0481318
						mean	error bar
2g	P48	IgG	1.084	0.7937	1.1623	1.01333	0.137317
		HDAC3	22.6175	23.0767	22.7433	22.8125	0.167791
	H3	IgG	0.888843	0.817902	1.37554	1.02743	0.214645
		HDAC3	2.94854	3.50642	2.18859	2.88118	0.467747
2h	control	1	0.99	0.9	0.945	0.045
	cGMP	0.33	0.31	0.3	0.305	0.005
	cGMP+HDACi 4b	0.4	0.33	0.35	0.34	0.01
2i	HX-M199	con	0.111111	0.118644	0.114286	0.11468	0.00267424
		HDACi 4b	0.106383	0.128205	0.115385	0.116658	0.00775458
	M199	con	0.794872	0.660377	0.714286	0.723178	0.0478618
		HDACi 4b	0.714286	0.711538	0.702128	0.709317	0.00450859
3a	P48	0.943291	1.05671	1.08406	1.02802	0.0527788
	H1	1.62936	1.89169	1.78662	1.76922	0.0933565
	H2	4.00181	4.40727	4.61431	4.34113	0.220304
	H3	11.405	8.76758	11.7792	10.6506	1.16068
	H4	4.09739	3.00344	4.24396	3.7816	0.47933
3c	P48	IgG	0.6886	0.8673	1.6744	1.07677	0.371388
		HDAC3	3.8629	3.0353	3.1077	3.3353	0.3241
	H3	IgG	1.2159	1	0.8225	1.0128	0.139309
		HDAC3	25.3019	26.2843	27.1939	26.26	0.669088
3d	H3K14ac	HDACflox/flox	0.937284	1.06272	0.95529	0.985097	0.0479566
		HDAC3cKO	2.76569	2.40815	2.62927	2.60104	0.127586
	HDAC3	HDAC3flox/flox	0.990643	1.00936	1.07839	1.02613	0.0326786
		HDAC3cKO	0.441679	0.424999	0.460576	0.442418	0.0125865
3e	HDAC3flox/flox	IgG	0.986233	0.823591	1.23114	1.01366	0.145067
		HDAC3	11.7127	27.4741	18.6357	19.2742	5.5862
	HDAC3cKO	IgG	1.52979	1.1434	0.571701	1.08163	0.340841
		HDAC3	44.5814	59.2347	49.8103	51.2088	5.25103
3f	H3K14ac	control	1.37326	0.626744	0.903883	0.967961	0.266833
		HDACi4b	9.38566	8.30094	8.59873	8.76178	0.39629
	H4K12ac	control	1.20612	0.793882	0.935273	0.978424	0.148124
		HDACi4b	1.2624	1.14675	1.23305	1.21407	0.0425101
3g	control	IgG	0.8397	1	1.1909	1.0102	0.124325
		HDAC3	10.9056	9.3957	8.7483	9.6832	0.782776
	HDACi 4b	IgG	1.0234	0.8909	1.0968	1.0037	0.0737895
		HDAC3	49.6711	51.8882	54.2042	51.9211	1.60284
					mean	error bar
5a	control	1.0051	0.9892	1.0058	1.00003	0.00663865
	HDACi4b	8.1398	8.5209	8.2936	8.3181	0.135572
	HDACi4b+MIT	1.5161	1.4808	1.4973	1.49807	0.0124893
5b	control	1.03671	0.963288	1.0065	1.00217	0.0260946
	HDACi 4b	0.638489	0.853934	0.94493	0.812451	0.111282
						mean	error bar
5c	control	IgG	0.899	0.9147	1.2162	1.00997	0.126414
		SP1	2.7214	1.9539	2.5479	2.40773	0.284604
	HDACi 4b	IgG	1.2311	0.933	0.8706	1.01157	0.136234
		SP1	14.444	14.2659	16.5115	15.0738	0.882657
5d	HDAC3	HDAC3flox/flox	1.015	0.984998	0.949871	0.98329	0.0230508
		HDAC3cKO	0.14217	0.206633	0.177972	0.175591	0.0228378
	SP1	HDAC3flox/flox	1.12376	0.946847	0.929389	1	0.0760406
		HDAC3cKO	0.811949	0.773706	0.854367	0.813341	0.0285306
5e	HDAC3flox/flox	IgG	0.986233	0.823591	1.23114	1.01366	0.145067
		SP1	2.9897	3.89062	4.31691	3.73241	0.479138
	HDAC3cKO	IgG	1.52979	1.1434	0.571701	1.08163	0.340841
		SP1	12.9807	11.6989	18.4852	14.3882	2.54945
					mean	error bar
5f	control	1.0956	0.9544	0.9564	1.00213	0.0572408
	LH	71.904	79.0668	72.9583	74.643	2.73452
	LH+MIT	17.1642	17.188	15.3624	16.5715	0.740488
5g	P48	0.977229	0.973828	1.04894	1	0.0299952
	H1	0.915624	1.01298	0.975682	0.968097	0.0347341
	H2	0.959636	0.759716	0.891818	0.87039	0.0718899
	H3	0.660153	0.688989	0.592193	0.647112	0.0351422
	H4	0.636642	0.750615	0.538043	0.641767	0.0752213
						mean	error bar
5h	P48	IgG	0.876	0.92	1.2341	1.01003	0.112751
		SP1	2.3456	1.9572	2.7325	2.3451	0.22381
	H3	IgG	1.2159	1	0.8225	1.0128	0.113745
		SP1	13.68	13.3707	14.8049	13.9519	0.435762
					mean	error bar
6a	control	0.916667	0.966667	0.933333	0.938889	0.0146986
	HDACi 4b	0.933333	0.95	0.966667	0.95	0.0096225
6b	control	0.45	0.433333	0.466667	0.45	0.0096225
	HDACi 4b	0.783333	0.883333	0.816667	0.827778	0.0293972
6c	control	0.216667	0.233333	0.233333	0.227778	0.00555556
	HDACi 4b	0.416667	0.466667	0.4	0.427778	0.0200308
6e	control	0.454545	0.4	0.363636	0.406061	0.0264176
	HDACi 4b	0.454545	0.5	0.545455	0.5	0.0262432
													mean	error bar
6g	control	2.95	2.93	2.93	2.96	2.97	2.99	2.9	2.99	2.91	2.97		2.95	0.0134164
	HDACi 4b	2.93	2.92	2.92	2.91	2.91	2.95	2.91	2.96	2.95	2.93	2.97	2.93273	0.00603023
						mean	error bar
S1a	HDAC3	P48	1.03603	0.90654	1.05743	1	0.0577304
		H3	0.225107	0.388464	0.275367	0.296313	0.0591624
	HDAC2	P48	1.13246	0.958868	0.908671	1	0.0830344
		H3	1.17246	1.00656	0.997432	1.05882	0.0696675
	HDAC1	P48	1.11613	0.886005	0.997863	1	0.0813726
		H3	1.16037	0.933608	0.995084	1.02969	0.0829267
S2b	WT	0
	FOXL2creerT2	0
	HDAC3cKO	100
					mean	error bar
S2d	HDAC3flox/flox	0.993092	1.01396	0.993092	1.00005	0.00851891
	HDAC3cKO	0.852635	0.82932	0.773782	0.818579	0.0286439
						mean	error bar
S3a	Ereg	HDAC3flox/flox	1.02811	0.806642	1.20581	1.01352	0.141409
		HDAC3cKO	1.97703	1.08172	2.04675	1.70183	0.380537
	Btc	HDAC3folx/flox	1.04852	1.00036	0.953378	1.00075	0.03364
		HdAC3cKO	0.854014	1.05951	0.877163	0.93023	0.0795912
	Nppc	HDAC3flox/flox	0.990801	1.04006	0.97041	1.00042	0.0253202
		HDAC3cKO	1.61328	1.60214	1.6245	1.61331	0.00790725
	Npr2	HDAC3flox/flox	0.954842	1.03766	1.00928	1.0006	0.0297602
		HDAC3cKO	2.30804	2.16845	3.6217	2.6994	0.566944
					mean	error bar
S3b	IgG	1.2159	1	0.8225	1.0128	0.139309
	HDAC1	0.8693	1.2631	1.1647	1.09903	0.14492
S4a	NPPC	0.25	0.12	0.14	0.17	0.0494975
	NPPC+HDACi4b	0.63	0.7	0.5	0.61	0.0717635
S4b	NPPC	1.33978	0.807761	0.924023	1.02386	0.197784
	NPPC+HDACi4b	127.351	120.314	122.502	123.389	2.54638
						mean	error bar
S7b	H4K12ac	P48	1.07205	0.970702	0.957245	1	0.0443791
		H3	2.43651	2.35601	2.41792	2.40348	0.0298057
	H3K14ac	P48	0.99132	0.979602	1.02908	1	0.0182824
		H3	2.88711	2.81825	2.66535	2.79024	0.0802567
	H4K5ac	P48	1.03525	0.959211	1.00553	1	0.0270984
		H3	0.599551	0.617148	0.598408	0.605036	0.00742852
	H3K4ac	P48	0.99522	1.01414	0.990635	1	0.008812
		H3	0.928414	0.904723	0.893078	0.908738	0.0127326
	H4K8ac	P48	1.01463	0.973123	1.01225	1	0.0164801
		H3	0.530095	0.544167	0.525131	0.533131	0.00698238
	H3K18ac	P48	0.991087	0.983709	1.0252	1	0.015653
		H3	0.957141	0.974491	0.991759	0.974464	0.0122394
	H3K23ac	P48	1.03861	0.961791	0.999599	1	0.0271607
		H3	1.34959	1.38817	1.40456	1.38077	0.019953
	H3K27ac	P48	0.96862	0.984391	1.04699	1	0.0293099
		H3	0.488175	0.511175	0.483783	0.494377	0.0104027
	H3K39ac	P48	1.01196	0.992989	0.995048	1	0.00736153
		H3	0.690931	0.684645	0.711311	0.695629	0.00985705

## Sheet: WB
Fig1b		anti-HDAC3									anti-GAPDH
Fig1c		anti-HDAC3								anti-GAPDH
Fig.2b		anti-AREG								anti-GAPDH
Fig.2d		anti-AREG								anti-GAPDH
Fig.3a		anti-H3K14ac								anti-GAPDH
Fig.3d		anti-H3K14ac								anti-HDAC3								anti-GAPDH
Fig.3f		anti-H3K14ac			anti-H4K12ac					anti-GAPDH
Fig.4c		anti-HDAC3
Fig.4d		anti-FOXO1								anti-HDAC3
Fig.5b		anti-SP1			anti-GAPDH
Fig.5d		anti-SP1								anti-HDAC3								anti-GAPDH
Fig.5f		anti-SP1								anti-GAPDH
Fig.S1a+Fig.S6a			anti-HDAC1								anti-HDAC2								anti-HDAC3
		anti-H3K14ac		anti-H3K18ac
		anti-H3K4ac		anti-H3K23ac						anti-H3K23ac									anti-H3K27ac
		anti-H3K36ac								H3K79ac									anti-H4K5ac
		anti-H4K8ac								anti-H4K12ac								anti-GAPDH
